# Supplementary material for: Chromatin binding by HORMAD proteins regulates meiotic recombination initiation
Source: EMBO J. 2024 Feb 8;43(5):8. doi: 10.1038/s44318-024-00034-3 (PMC10907721; doi:10.1038/s44318-024-00034-3)
Supplement: Supplementary file 2 — Table_EV1 [file 44318_2024_34_MOESM2_ESM.xlsx]

## Sheet: Table EV1
		Table S4. Domain structures of meiotic HORMADs in diverse eukaryotes
	Fig. 5	Taxonomy				Gene name	Identifier(s)/source(s)				Length	Domains									Sequence	notes/comments
		Supergroup	I	II	Species		NCBI	Uniprot	EukProt	other		HORMA		PHD	wHTH			HTH-C	Other	Cm
															N	I	II
	87	158 species; 149 proteins; 14x 2 paralogs; 1x 4 paralogs										147		37	107	88	43	5	4	101
		Amorphea	Holozoa (Metazoa)	Vertebrata	Homo sapiens I	HORMAD1	NP_115508.2	Q86X24			394	1		x	x	x	x	x	x	1	MATAQLQRTPMSALVFPNKISTEHQSLVLVKRLLAVSVSCITYLRGIFPECAYGTRYLDDLCVKILREDKNCPGSTQLVKWMLGCYDALQKKYLRMVVLAVYTNPEDPQTISECYQFKFKYTNNGPLMDFISKNQSNESSMLSTDTKKASILLIRKIYILMQNLGPLPNDVCLTMKLFYYDEVTPPDYQPPGFKDGDCEGVIFEGEPMYLNVGEVSTPFHIFKVKVTTERERMENIDSTILSPKQIKTPFQKILRDKDVEDEQEHYTSDDLDIETKMEEQEKNPASSELEEPSLVCEEDEIMRSKESPDLSISHSQVEQLVNKTSELDMSESKTRSGKVFQNKMANGNQPVKSSKENRKRSQHESGRIVLHHFDSSSQESVPKRRKFSEPKEHI	loss of PHD-wHTH
					Homo sapiens II	HORMAD2	NP_689723.1	Q8N7B1			307	1		x	x	x	x	x	x	1	MATAQLSHCITIHKASKETVFPSQITNEHESLKMVKKLFATSISCITYLRGLFPESSYGERHLDDLSLKILREDKKCPGSLHIIRWIQGCFDALEKRYLRMAVLTLYTDPMGSEKVTEMYQFKFKYTKEGATMDFDSHSSSTSFESGTNNEDIKKASVLLIRKLYILMQDLEPLPNNVVLTMKLHYYNAVTPHDYQPLGFKEGVNSHFLLFDKEPINVQVGFVSTGFHSMKVKVMTEATKVIDLENNLFRENSTTEIAHQGLDCDEEEECNDHIQRMNFVCSQQSSECSRKKRKVSEPVKVFIPNRK	loss of PHD-wHTH
	*	Amorphea	Holozoa (Metazoa)	Vertebrata	Mus musculus I	HORMAD1	NP_001360815.1	Q9D5T7			392	1		x	x	x	x	x	x	1	MATMQLQRTASLSALVFPNKISTEHQSLMFVKRLLAVSVSCITYLRGIFPERAYGTRYLDDLCVKILKEDKNCPGSSQLVKWMLGCYDALQKKYLRMIILAVYTNPGDPQTISECYQFKFKYTKNGPIMDFISKNQNNKSSTTSADTKKASILLIRKIYVLMQNLGPLPNDVCLTMKLFYYDEVTPPDYQPPGFKDGDCEGVIFDGDPTYLNVGEVPTPFHTFRLKVTTEKERMENIDSTILKPKESKTQFEKILMDKDDVEDENHNNFDIKTKMNEQNENSGASEIKEPNLDCKEEETMQFKKSQSPSISHCQVEQLVSKTSELDVSESKTRSGKIFQSKMVNGNNQQGQTSKENRKRSLRQFRKTVLHVLESSQESVLKKRRVSEPKEHT	loss of PHD-wHTH
					Mus musculus II	HORMAD2	NP_083734.1	Q5SQP1			306	1		x	x	x	x	x	x	1	MATAQLSHNTRTLKASKNTIFPSQVTNEHESLVVVKKLFATCISCITYLRGLFPESSYRDRRLDDLSLKILREDKKCPGSLHIIKWIQGCFDALEKRYLHMAVLTLYTNPKEPEKVTEIYQFRFKYTKKGTTMDFDSSSTSFESGTDSEDIKKACSLLIRQLYILMQNLGPLPNDVILTMKLHYYNSVTPHDYQPPGFKEAVNSHFLLFEGEPVSLRMGSVSSGFHSMKVKVTTEATRMLDGENSVSQDDGTTEIAHQGLDCDEEEEACGSQVQRMNFVHIEPSFESSRKKKKVSEPVTVFIPNRK	loss of PHD-wHTH
	*	Amorphea	Holozoa (Metazoa)	Vertebrata	Xenopus tropicalis		XP_031747960.1	A0A8J1IT81			390	1		x	x	x	x	x	x	1	MATTQMHRNTNTVILPNRVTTETQSLVLVKRLLAVSVSCITYLRGLFPEYAYGTRYLEDICVKILREDKSCPGSTQLVKWMLGCYDALQKKYLRMVMLAIYTDPEDPQTVTECYQFKFKYTAFGPTMDFVSNNGSSTSICSDVKRTSVMLIRKLYVLMQNLGPLPNDVYLTMKLFYYDEVTPADYQPPGFKEGNCEGLMFEGEPMYLNVGEVATPFHVLKVKVTTEKERMESIEKSILKKPASKAPPQTDMSKEEPEGQINDETAQDNEANQDRDDMETLKVEALNLTCQEDGNLQSDDSQKSALANSQKEELSQVTPVPYGRKTRSGRIFPKPDFEIRAQKASARTSKESQQARKSAEKKSQPFEITGSQEDRAVAKRRKFSEPKTPFK	loss of PHD-wHTH
		Amorphea	Holozoa (Metazoa)	Vertebrata	Takifugu rubripes I	HORMAD1	XP_029694194.1				386	1		x	x	x	x	x	x	1	MACVQKMRTTQESQLLPNQVLSEQQSSLVIRKLLAIAVSGITYLRGVFPEKAYGTKYVEDQKVMILREEGSCPGATQIVQWLQGCFEAIQLKYLRTVILSLFTDPALPQHPPFFQNVTEFYQFNIHYTPEGIHMDFESNKVSMSCSNTKKASILLVRKLYTLMQNLGPLPDSVSLNMKLAYYEEVTPQDYQPPGFKEAEGDTLVFEKEPVKLTMGEVVTPYHTLKLGMATERHRLEQVEENVCVTEKWVLRMTAETQSHVVEDEERSEMEKADTFNPGQSHHSLPHLMVYQRAADIQMICHEKIDSCEESTQVDPGPLETSSAEVGQKRTRSGRIISTTEKDVTVSMPAATGAKSVCQYQMPDSQETPSTRATQKKRKFSEPKEPF	loss of PHD-wHTH
					Takifugu rubripes II	HORMAD2	XP_029686701.1				310	1		x	x	x	x	x	x	1	MTIRVLHLLHYLYFHVLKWTGLFLNEHKTEQESLVFVKRMMAVAVSSITYLRGIFPEDAYRSRYLEDLCIKVLREECSNSGANKIVKWMMGCFDAMEKQYLQIVFIGVYTDPEKPDCIIESYHFKFKYPEKGPQMDIQRNNEMEMHVPLENTKRASMLLIRKLFLLMQNLDILPNKVYLTMKLYYYDDITPAHYQPPGFKEGECDSLWFEGKAVHFRVGEVQTAFHTLKVRVSAKEDRLKKLQEGQQLNGTVQASQGDLPSSKSEVLCKKPCDDEKLPSEDESAQFKKPMKSLAKRTTATKRGGRKKRRI	loss of PHD-wHTH
	*	Amorphea	Holozoa (Metazoa)	Vertebrata	Danio rerio I	HORMAD1	NP_001002357.1	A2BF66			356	1		x	x	x	x	x	x	1	MTCEQKSRPVQSCQMLPDVVSNEQQSLVLVKKLLAIAISSITYLRGLFSEKAYGRKYVGELKVYILREDSCPGAQQIVHWLQGCFDALQRRYLRMVLLSIYCDPDNPQKVTECYQFKIKYTEKGPQMDFESKNGQSLTKMACDNTQKSSMLLVRKLYMLMQNLGPLPDDVCLNMKLLYYDEVTPQEYQPPGFKEDDNGTLMFEREPVNLTMGEVVTPFHSIKMNVTTEKKRIEPFEDDVEVCVSTKWSLKISEDGMMSETSVQQECMTKENVITDAGIEYSETQETQEQPHRHTKEDFSTNPKMDNLVKKTADLKVDARKTRSGRIFEPQISQLEFPLSQDPQPSVPKRRKVSVPK	loss of PHD-wHTH
					Danio rerio II	zte38	AAI14281.1	Q29RB8			305	1		x	x	x	x	x	x	1	MTTLQKKVNQDKQVLAEALDTEAQSLVFVKRMVVIAVSSITYLRGIFPEDSYRSRYLEDLCIKVLKQDCSSPGAHKLIKWLMGCFDALEKRYLQMLVIGVHTSPHDSNHVIESYQFKFRYSEHGPQMDILSNVNGDIRVTLEDTKKASTLLIRKLFLLMQNLEALPTAVHLTMKLYYNDDVTPPEYEPPGFKAGANESLWFEGTAVHFRVGDLQSRYHTMKLRVTAAQSRLGKLQDGGQLSENEMEMETPSLHHIRPAETVMRNHEQDLPSEDESVAQFKQPKKSIAKRKCVRSNAGRRKKKKCF	loss of PHD-wHTH
		Amorphea	Holozoa (Metazoa)	Chordata	Ciona intestinalis		XP_009860628.1				478	1		1	1	1	x	x	x	1	MPLACKSRVQNTESLTKEESKLFIKRMLAISTSNITYNRQLFHDSAYSDRTIKGIGTTFKILKEKETGGPGKVTEWIHGAFDAIDKGCLKQVVFALLSDENDPHSIIETYSYNITYENGTLVTTAKVGDQTTKILTVPTKAETQESIESYLRNLKTLTSHLGALPPVSYMTMRLLYYDDKKPENYQPPGFEEAFESDTLRLTERQINIKVGKILTPYNTMKLNVFTPEDQFTRNDINSEASKSAMDVDIQEDKGVRCPCDDVDDDDLMIQCSNCKYWQHAICYCIYNESKTPSSHICHICCDTGNQECTDPTLANIPAEQQKTLCLWRRLLLKCLELDTVNINVITSTFLCSKAMAQKLLKRLIDKEAVSVMKNHKKIVNKRILKAVFKEDIKDTYDTF…
	*	Amorphea	Holozoa (Metazoa)	Protochordata	Branchiostoma floridae		XP_035662583.1				630	1		1	1	1	x	x	x	1	MAVATKMRSQEKTGNWNAIFPTDQVTEQLSTLFVKKLLAVAVSNITYLRMIFPEHAFGDRCLEDLNLKILRDDSACPGACQVIKWVKGCFDALDKKYLRCLIIGIYEDPTDPETVIESYTFKFAYNNQGVTIYRNEKQLASAYSAAETKKATMQLLRTIVVLTQSLKALPDDVMMTMKLLYYDDVTPSDYQPPGFKPADLEGFLYNCEPMNIKVGDVSTQWHTVKLRIKTDSSQFEVRDEPGLPAGTELAETEDGNSMQGGAAISTAGLDGEDTEDPMDVETQGKPAESAKPTKQKSSSPKQRLTPKECKDVPNQAPHKTPESASRPSGSQQDQEEEDMGVRCPCGCNEDDGLMILCAICDFWQHGVCFKVIREEDAPERHICDVCADTAVPDKYPTDL…
		Amorphea	Holozoa (Metazoa)	Hemichordata	Saccoglossus kowalevskii		XP_002731279.1				590	1		1	1	1	x	x	x	1	MSLTSTAVRPGVKGKTGNWSSVFPQGQLTEQQSALFVKKLLAVALSNITYLRAIFPEHAFGDRCLEDLNLKILRDDSACPGACQLIKWVKGCFEALDKKYIYVDPDDPETLIESYTFKFHYQNNGGISIYRNENKISSAYSDSETKKATVRLLRTIIVLTQTLASLPDDVFMTMKLLYYDDVTPEDYEPQGFKPSDSDKFKYEFEPMNIKVGDVETNDDATEVVEEETSEYDNAMMTTVGLDEGKDNEDEPMQENYDNQSLSMNSHQHKSNSQEEPIPCPDVPCESPAKPGINEVASTPASQTSNLEESQEEYKVRCPCGCNEEDGLMVKCEGCKFWQHAICFGMTDENEVPDVHNCDVCADSNDVFRRPTDFILYGMNSVNVQAMCLWRRSLLACTEF…
	*	Amorphea	Holozoa (Metazoa)	Echinodermata	Strongylocentrotus purpuratus		XP_030838487.1	A0A7M7T0L9			599	1		1	1	1	x	x	x	1	MATATSMRPKTKTGQWSAIFPPDQVTQQQSAVFVKKLLAVAVSTVTYLRTIFPEHAFGDRSLEDLNLKILKDDSACPGACQVIKWMKGAFDALDKRYLRAMIIGMYTDPSDPNTAMETYTFKFTYSKNGPDVDIYRNEEKITGAHTEAQTKRATLQLLRTILVLTQSLKLLPDDVMMTMKLLYYDDVTPMDYEPPGFQASDSDAFNYDDEPINLRVGEVTTPFHTVKLRITTDKRQFDMKPTGEEEGVEEEEEAEKEMDSQEMKDQQEPDMEDTEREKICVDEEKSGMKDGPKTAEDVPDSSPNVPGAIDEASQSSKTGEEEEEVHEEAVPQCPCGCNEDDGLMIQCEKCQYWQHAVCFMILHEDEVPEKHYCHQCGKVGDPQCEPTDPYLNQIDSAQV…
	*	Amorphea	Holozoa (Metazoa)	Arthropoda	Drosophila melanogaster	(none)																gene loss
	*	Amorphea	Holozoa (Metazoa)	Arthropoda	Anopheles gambiae	(none)																gene loss
	*	Amorphea	Holozoa (Metazoa)	Arthropoda	Bombyx mori		XP_021204681.2				542	1		1	1	1	x	x	x	1	MSATATLQSQAVTEWVKLFPRTVTETYTSSVTFMKQLTVIAVSTVTYLKNVFPEDSYTQETFGGIKLRVLKNKCSDELAQFVSTALTQAFEAFDKKYLHQLALCFYEGECKVENLIEYHIFEYSYNPDGVTMDVHSTSRDSVRRSTRYSFDNVRERTIHLIRACVVIMQACQNELPSTYDVSLRLYYNDETPEGYQAPGFLSTLESEDHLAPSYGDAVKLGSVETPYHRLVARSYMKESMLSSREALPSQHAPVMTQNEEDDFGSEQHSTGTDAEAQVRCPCNKQDADDAALLTCGYCKKSQHAACFGVREEAAPRLPRHCCADCADRDAARSPTDAALADLTAKKRECLCIFRRALSWCGRASQLRAGELADRFQLSPLNALKLMKLLHSHGVIEDPG…
	*	Amorphea	Holozoa (Metazoa)	Arthropoda	Nasonia vitripennis	(none)																gene loss
		Amorphea	Holozoa (Metazoa)	Arthropoda	Zootermopsis nevadensis			A0A067R097			588	1		1	1	1	x	x	x	1	MATAQLRRLKEATDMWSSIMPNPTVSILQSESFVKKLVALGISNVTYLRAVFPEEAYVDRQLEGIRLKILRDDGTCPAAAQVIAWLKSAFDAFSKKYLHQLILAVHAQGSSPDNTLETYTFHFTYKGDDLSGCSILRKDNKTKEEVVSEMGCSLTEIRRSTLEMLRTTVQLTQSLPILPDKCGISMKLLYYEDVTPQDYEPPGFHAVENSAFIFPSESLSCKLGEVFTPFHTLKFNAKMETTKLENLKEDRSSSHSSHKIPVKDPEKKSVIRNTIQLQEQALSVKSQPTERVQNTHTDSINDDDNETADSVMTEDFIPSTQLVDVTKSIVQSHLTQPTENVAVPSCSLAQPASGLTLEVLSGVDVTPTDVREHGIRCACGIEVDSGLMVHCKFCNHWQH…
		Amorphea	Holozoa (Metazoa)	Arthropoda	Limulus polyphemus		XP_013774357.2				554	1		1	1	1	x	x	x	1	MACISQMLRPKEKTSSWNATFPKEQVTEVQSNLFIKKLLAISVSNIMYLRAILPEYEFGNRVLEDLRLKILSEGKDCPGASQVIKWIRGCFDALDKKYLRRLMIGDVIEAYTFKFGYNKTDTTMTCNGEEIATLSSNTSKLTRKATLSLLRTIVILTQGLDPLPDNAYLTMKVLYYDDITPPDYQPPGFINCDTDCFFFKNTPICVKVGDVSTPFHTLELRIKTDRKKFEEPESHTVEKEILQASDLNIEKPDNDCETLLDTTGAVGISSVITSLEEGRKPQQDIPQCDTVPFKSPTKPEESHGAMCSVMGTKEQLVNCPCSLQKVDPIMLTCAECNALQHGMCYGIMKEENIPVWHICEECASKKNERNQLTDHYLSSLPVVEKQALCIWRRTLVLCS…
	*	Amorphea	Holozoa (Metazoa)	Nematoda (Chromadorea)	Caenorhabditis elegans I	HIM-3	NP_501078.1	G5EBG0			291	1		x	x	x	x	x	x	1	MATKEQIVEHRESEIPIASQWKATFPVDLEIEKNSEMFALRYIKCASAFILDRRGILDEKCFKTRTIDKLLVTAFQSSVPAAKRVSSTFDGLRDAIQQGYLREFAIVFYKKPNEEDINEVFAFRFAYGDEGEIFVSLNNGIDTNESSQELLQAKFVDTDNTKQMFASTIKKLHRCIKKMEPLPQGSDASFRVSYTEKAPKDYTPEGYLLSPMFYTLNQDIRKASIGIVCGGHHKIQMLAASQYLKQDFDLDKTTTLNPNMSIMANQSKRKGRISRDSPYGLSQGITKKNKD	loss of CBR
					Caenorhabditis elegans II	HTP-1	NP_500799.2	Q20305			352	1		x	x	x	x	x	x	1	MAPLETIYDESLNKSADSIDDKKWSKLFPRIVSDPDRSSNFMTRAIYVAFSAVLRNRNILGQEYFTKNYITEKLKCMTLCFRNPRSNQIAQLLRNAGDATKDGFLKEVSLVITNNEGDLEAIEVFSMKFIYFENGGVVARLSTDKNGQEDPHFAKLAQLVYEGGDSVRDQMVTIVRSVQFLCTKVLEPLPEEFTANFRLEYTNDAPSNFRIDGFEDSSTFYTLPDDIQSATIGHLRPGCHAANMECWSMLMSDSYEAELTLKRHLDKVSDRHGFNPVNVLYKSFNSEDSDTSLSQATTESVNDQGGNETSPVDDITESLEKAQMSPIQTRPTTRRGADGSKTRSSPYSRSCK	loss of CBR
					Caenorhabditis elegans III	HTP-2	NP_500981.3	Q95XC8			352	1		x	x	x	x	x	x	1	MAPLENNYNESLNKSKDAIDDKTWSKLFPSIVSDPDRSSNFMIRAIYVVFSAVLRQRNILEKEYFSKNYITENLSCMTLSFKNLRAHQIAQLLRAAGDATKDGFLKEISLVVTEHDGDVEAIEVFSMKFIYFENGGVVARLSTDNNDQEDPHFAELAQLRYEGAESVRDQMVTIVRSVQFLCTKVLEPLPAEFTANFRLKYTNDAPSNFRIDGFDDSSTFYTLPDGIQSVTIGHLRPGHHAAHMQCWSKSMSDSYAAELTLKGHLDKVSDMYAFNPVNVLYKSFNSEDTDPGLSQDTTESANDQGGNVTSPVDNITDSLEKTQMSPIKMRPTTRRGADDSKTRSSPYSRSRK	loss of CBR
					Caenorhabditis elegans IV	HTP-3	NP_491458.1	O01820			739	1		x	x	x	x	x	x	1	MDESFDSSVVPGSLTSDDRAIFNEQTLKNGDENSKSSLEVMANCVYLANSTILRERKVIPAEYFQDFQVYGDVSGYTLRQDIPEGRSVSSKLLASHDAIRQKLLQKLAIVVEESLNTNPVETFVWTFVYDSTTSASAEIGYGGRKSKFVVNYLNMDDTAQQFCKMFSELRNVLSLLRPLPRGLIPSMKVAYRGEPEFVPGFQQVDDFVNPEQINLGAVSFPHGNGFQFAYASKFMVEQPSAIRPPVEVSHFEDDLLNSTITPIEVVRDNTMNCAENPELDEIYFSPGRQEVRMDEDVANESIRCNPSMASEMMVLQSEYNVLIADNDEVPMVVERERSPIVKAAKKRSTRAPAVPITPTEPASPVESPVKEQPQKAPKAQMRRSSKRTTKNNERCEQKE…	loss of CBR
		Amorphea	Holozoa (Metazoa)	Nematoda (Chromadorea)	Brugia malayi I		XP_042936678.1	A0A8L7TK50			358	1		x	x	x	x	x	x	1	MEIIQKKRSRKGLNWEATFPDEPVGEKSRSFLQRMVFITASHILYTRGLLPVKCFKKRQIEKWKFYVIRAEAEGKDIVHGLKGVMEAIEFAYLRDFIIMVADRDREDEYEALEIHRITKGEKVAAIKYTGITQARKQFFHLIRRVTAYENMMDPLPQNICTIFKLTYYDERTPSNYEPQGFIADEGLFHFPREVEPLLTGRFDCEKHMITTSVHSIFMKSVTEMKSLMQADTNQFSNPVSRDTTICSSPTKILRSFSACSDEFSQIQTVDNEQQNDSIQSIELMTSSSFIDISGTLEITKICHTPSNTCDKDNSNDTTESSISEDSKLSVGTNFYQSRTVPAGRTKFNGRKMDGDRFK	loss of CBR
					Brugia malayi II		XP_042934970.1	A0A4E9FC01			445	1		x	x	x	x	x	x	1	MASFSSPDNMSRKRINTVKEILWSSHYFMIGLKCCIVTEDTELGKKLSALLYAVSEAIEKHYLHDFFILISTDEADNMDEVVEAYTLTFTYTDGGRLLFRSYYSNCSPSHEIALSCENVTELRKEVIALLHRLDVLMNILSPVPQSAFPYFKLTYYTSTPHSYEPAGFKPSSTTYRFKNMTFISKISAGTFSTKFQSCSVCLESVFFGSANEQYEQNSSRIDKDEPQMLKGIIGETPKGRPKKDRLIQIVEDEDNGPELMNVRVSSQYRQMEAKDYVSQQSSIEIIESMRASLLEDNSPNEPSETEKIILSSVEAVASTADLQKSGFIPQHSGDSEDVPESSGQFATFGSPSDPYINSPRMDSTFSLPTVAELVSREPVLKKGSTTGSSSSGNNVTAKP…	loss of CBR
	*	Amorphea	Holozoa (Metazoa)	Nematoda (Enoplea)	Trichinella spiralis		KRY36230.1	A0A0V1BH37			509	1		1	1	1	x	x	x	1	MSEKNKKSSIAMDVLPIDSTGPEKSLMYLKQLLAISVSTICYLRNLFPADAFCNREFEDTKLQILVSNDPKVLRLIHCMTGCYEAIDKKYLRTIIFGICPREKDPENVVESYSFRITYHHLGAIDLEFTSDSTGRQSYSTSVTKNSTIQLLRSINLMCQNLEPMPENTFISIKLLYYDERTPADYEPPGFLPCRNTDFRYSRSVHKSPIAVDLGKVHTNFCTVSLRVKSTLYFPYDDDDDSAVENNRSPLMQFGIESETMKRQCTVIEQENEEEVENLTEEHEDIFVDVFDDSSERKHPRKVAVVSQHCSCICGKQKVESAMLYCEYCNTVQHAICYGKVKVSKINEERTACLQCCLANRTLICHDGILLTNPRGVKALCLYRRALMLLKNSNQMTISL…
	*	Amorphea	Holozoa (Metazoa)	Trematoda	Schistosoma mansoni		XP_018653011	A0A3Q0KSN1			528	1		1	1	1	x	x	x	1	MATAVAVKQNIGNWSKMFPNELGVEIQSLVFIKKLFAVAVSYVLYFRDIFPESAFHDKQLEGIELKILKESSMLPASSKIVYWLKGCFDAIDRHFLKSATIALYSADKDLHPSEFCEYNIIESYCFRLSYGQEKLSLDLKTENKRESSTLCEISDFSEIEARKATLSLLKNIQTAGERLSKLPSELMITMKLQYYDEVTPESYVPPGFKRADNVSFNFEEDNINIRLGNVKTAHHSIKMHIQTSRRLLSGSVKSTKSTQEDESIHELSLGSLNASKVNENDDLSLSFQQQTLVSDENESESYEARCPCGVNKDDGVMILCDGCDKWQHAVCFRILQEGDVPTSHVCEICAKLKPELLRTGGTTDETIQNLSVEARKATCLFRRVLALCLNEDSVSPAFI…
	*	Amorphea	Holozoa (Metazoa)	Cnidaria	Nematostella vectensis		XP_001639673.1	A7RLI6			534	1		1	1	1	x	x	x	1	MATAQMVRNESKTVSWSSIFPPEQVTEQQSVLFVKKLLAVAVSSVSYLRAIFPEHAFGDRRLEDLNLKILKDDSACPGACQVIQWIKGCFDALDKKYLRMIVIGIYADADDPDTIIESYTFKNNHHLDTDPDITSRVKLRIKTELHQFELKEDDEEDDTTGVNAGGLIRNNADVDEGMEEDSQMPLDHTDNTPVTHSREFEAVDDHTPPTTPTETTRKSAKRQSDSQQVVPDGMECDKVPIESPNTPGLRGSAGGVSTRASSQPSGETPNIEEDMQKTDDTVSCACGYNEDDGLMIMCGICKFWEHAVCYGILQEEQAPDFHVCAKCCRKPGQPQCTDALLGELGSVELQAAALWRRALLACSEMSRILPTTMSRRLGVEMTVAHGLVNKLEKEGFVRS…
	*	Amorphea	Holozoa (Metazoa)	Placozoa	Trichoplax sp. H2		RDD46648.1	A0A369SIA1			404	1		1	1	1	x	x	x	1	MVLGFHSSNNDTNSVMETYTIKVHYNMTGLSSMDILTISYPADCMAANDIESAVIIFLNKIVVLGTILEPLPDDISITVRMLYYDEATPPDYEPKGFKYLPSELYTCLLTESEQTSFNIGAVTSVMKSKNNSLLLYLIKLISLKSVVVNKDETCNKLNTFRVKMRMQSSCHQLHKEIASLQKNSVKRKRYMTTSNQPKIKIKKEASCLSSASLTQDDSDATIDGLEPGIFESEKKNNKDLIRCSCGCNVNDGLMIMCDSCNTWQHTLCYKICSTRDVPRKHFCIRCCLDNATPSTDTSLKNLTPKILQLTCLWRRSLIAIYEYPYITCAGLASRLGANMSVTRQVLKRLDKKGLVASPFRGRDKRIKIVNVDRVLNEVMGCFQLRSKGKTETLVRQVLQ…
		Amorphea	Holozoa (Metazoa)	Porifera	Amphimedon queenslandica			A0A1X7VCZ0			583	1		1	1	1	x	x	x	1	MATAQLVRKKVDKQKIGTWSSVFPVEQVTQQQSTLFVKKLLAVAVSNITYLRTIFPEHAFGDRCLEDLNLKILRDDSACPGACQVIKWVKGCFDALDKKYLRMIVMSIYRNEKEPDAVVESYTFKFSYTTDRTDDSISIYRNGTKLAQAASPNETRKATTTLLRTIVVLTQTLKPLPDEALMTMKLFYYDEVTPPDYEPPGFKAGEDTDDNFINEPMNINVGDIYTPFHSVKLRIKTSADQFVCEDGGVKDEGTQDNDGDITVEQELDTAIASTNNNSIATEPSPMEQADINEDAPSPPLLGKGPPVDTDSLIVKCPCGYNEDEGLMVACESCHYWQHANCFGLRTADDVPELHYCDLCHKAGSGSICTDIQLVKMGLSERRFFCLWRRLLLLCLKIPR…
	*	Amorphea	Holozoa	Choanozoa	Monosiga brevicollis		XP_001742099.1	A9UP09			498	1		?	x	x	x	x	x	x	MHDQSVCPDLPCNALMYQNTNGWSLHGAGSKLSVWLPCCPPLDDLGTGASVKAIKQLVVMSVSSIAYLRGLFPHSAYGDRNVGEDMAIKVLRANSPCDEAVALVAWLKSLLPGIERHWIDRITLAIHDGYEADDGDELENDTLLETYTVRQKKVSSPALSSKTVIDLWWADCFQIKLGHLNAEAHQALQQSQNASLTLPDYAGFQTDVKSMLRNLLLTTQSLQKLPDVCVVSMRITLAADAPDEAIPAGFITSTSTEGYQIASEHRMRLDVGGVATHHDALKVSVATLRTTGLHATHAPRVDLDLSRNSQTEMPTHSTAQKAQTEANASKKAPQPGGDRKGGAHSALSEATGPQNLESGAAALGFEAPSSTGAPATKRSKTKASRVVSNKANARMPSAA…	likely incomplete gene?
	*	Amorphea	Holozoa	Choanozoa	Salpingoeca rosetta		XP_004989119.1	F2UNZ5			633	1		x	x	x	x	x	x	1	MALAQRTRVNLSTSKARTETRQQTGTFSALFPEQGIKDATLSAHCMKKLLVVGVSSIAYLRNMFPNSAFGDRAIEDMSLKILRERSQSPEACQVVAWLKNIFPAIENRYVNKVVVGVYDGSADAENLTQDDLIEAHTFKFGSINQDDYIKITTSKNQTLKLPTSAEFKANTLGMLRTLLMATQTLDKLPEVCLLALKVYYDESVPEDFTLEGFEEATGPHHQSSNSGGGDPFSVPRQHRVKIDVGGTATHHDALKVYVQTNKNRFETTADCDEDEEDGNEVATDADDAMDETADAANDDSDVSGSSNNNYGINNKKTKKKDEAQRNVKTNTASNTDEREGEEDQEEPNEQQQKTQTTTTNKRSGSSKAKAKTKTKDSKKTTNTRDPFGFDETLEKEEKA…	loss of CBR
	*	Amorphea	Holozoa	Filasterea	Capsaspora owczarzaki		XP_004363476.1		EP00120_Capsaspora_owczarzaki_P005375	repredicted from NW_011887296.1|:999074-1004761 - added C-terminal closure motif	673	1		1	1	1	x	x	x	1	MLQVKSHHALALASQRNAASRPTASVASATSVATAKSATAATTEEVTHQLSVNLVKNLLRLTVSNITYLRGLFPESVYADRNIDGLAVKVLRHGASKAADQLMEWVGGCFDALERRYLRKTVVGIFTNPNDPSSLVESYTFRFEYSSDGAVQTNLSLHQGERCVGTTATMREIKGATIKMLRTIIVLIQTLKQLPEERYITMTLYYYDEVTPLEYQPPCFKMTQAADQYEFEATPLNINVGELSTGFHRLKLSIKAMNGQFDLPQSDELQGAASTSDGDSPAHEHHFAQPQHPQPAATAARASPPVAPVVAQPHQQHARLEQLPLSPEISQQDGSNPAEALRPRVNLSLSKPKSVASSVASVAPAAPDAAILHQATTERASQAVPIPNGKLANLAVPSS…
	*	Amorphea	Holozoa	Ichtyosporea	Creolimax fragrantissima				EP01134_Creolimax_fragrantissima_P007354		639	1		1	1	1	x	x	x	1	MTTSVLQTQTKTASITEMVSLTLMKNLMRTTISSVAYLRGFFPDEVFNDRQLEGLKLKLMKRGVCEQADLLMDWLELGCFDAMEKKYLRVIVLAVFRDEELTKLVETYTYKFSYGENGETSGVLTRNGEIVSKTSSHDKAQLKKQTQDMLRNLVISAQSLCTLPSQMFVTVKLHYYDHTPEDYEPPYFKKTSEEDTFVFDHEYLQLRVGSIATPHHSMKLRIKSSTVPDTDKLLVSPGEGEKLNGSGHEEMTEGISKKRGSKDDLKKDRAPISDQTEDSSLSKELGSANSADRAIECIVRNQMITPNAPVPPAESVTEQASDKGQKFQKPKPKTKLHHKLIVRCPCESEKNAVGGLLCCTECKYYQHAVCFGWVNEEDTNTTRDHLCDECVNRGSSYPT…
		Amorphea	Holozoa	Ichtyosporea	Sphaeroforma arctica					Sarc4_g29253T	759	1		1	1	1	x	x	x	1	MEKAILQTTKTEDVFVHSSLGYNISYKLGGLRRTARIMMSTLTTRTKATTITESVSLVLMKNLMRTTISSVAYLRGFFPDRVFTDRHLEGMKLKLMKKGVNEQADLLMNWLEQGCFDALARRYLRTMVLAVCSDEHASCPVETYTYKFIYGSAGETTSVLTRNNEILSETSSLSQEKGRLKRQTQSMLRNLVISAQSLSELPEQCYVTMHLGYYDNITPPEYEPPMFTMNYAELGGFEDNYMQLRVASIATPHHGMKLRIKSTSKEYTAEHADQTDAVPELTETLVAPPVSAAEPGDAQFVVPQGNTPNNGVEEMVVEESQRDDRFITNQVVTPHLRGPGIMHIPVVVRCPCERSEMKTTILVVCTRCKYSQHAVCFGLEDMTSDHVCDQCVTSDDACE…
	*	Amorphea	Holomycota	Nuclearida	Parvularia atlantis					CALSCO010002039.1	641	1		1	1	1	x	x	x	1	MVQLSLQKQQTKSETCNATESLNLMKNLMSTSISCITYLRNLFEEDNYEDLQQNGLMLKTIKRSVTNEADHILNWLEIGCFDALEKKYLRKMMFGIYLDPLNPDAMEEVYEFRVTYPDNGSASVSLTKDDVEVMTAQSKKEIKKATQSMMRTLVTLTQTLKTLPDHRQITMRLYYYEDVTPITYEPPFFRAHEDTDVMFDGPPVKVTVGRVMTPYHGMDIKIHTPQTNFADESAEITEVPAAGATAKAKDKDAVPMETSQAPTSPVSSLNPLLNAAAIAEKPAAPAAKPARAPKQPKPAASQPKPAASQPKPAASQPKPAASQTKPAASQTKPAASQTKPAASQPKPAAPEPAPAPVVNCICSAVVSPKLLPTKADAIATVTCSVCARTQHACCYGFRQ…	incomplete gene prediction in EukProt (repredicted using NCBI WGS using Augustus - C.neoformans settings)
		Amorphea	Holomycota	Nuclearida	Fonticula alba	(none)																gene loss
	*	Amorphea	Holomycota (Fungi)	Ascomycota	Saccharomyces cerevisiae	Hop1	NP_012193.3	P20050			605	1		1	1	1	x	1	x	1	MSNKQLVKPKTETKTEITTEQSQKLLQTMLTMSFGCLAFLRGLFPDDIFVDQRFVPEKVEKNYNKQNTSQNNSIKIKTLIRGKSAQADLLLDWLEKGVFKSIRLKCLKALSLGIFLEDPTDLLENYIFSFDYDEENNVNINVNLSGNKKGSKNADPENETISLLDSRRMVQQLMRRFIIITQSLEPLPQKKFLTMRLMFNDNVDEDYQPELFKDATFDKRATLKVPTNLDNDAIDVGTLNTKHHKVALSVLSAATSSMEKAGNTNFIRVDPFDLILQQQEENKLEESVPTKPQNFVTSQTTNVLGNLLNSSQASIQPTQFVSNNPVTGICSCECGLEVPKAATVLKTCKSCRKTLHGICYGNFLHSSIEKCFTCIFGPSLDTKWSKFQDLMMIRKVFRF…
	*	Amorphea	Holomycota (Fungi)	Ascomycota	Candida glabrata	Hop1	XP_449898.1	Q6FIP6			592	1		1	1	1	x	1	x	1	MATTQLTRQKVDTRTAISVDQSQKLVQTMLTMSFGCLAFLRGLFPDDSFVDQRFVPDKVDKNYDRNNCAQNNSIKIKTLARGRNSEVDVLLDWLEKAVFKSIRLKFLKALSLGIFLDENNPQEMIENYIFSFEYDNDEVKMNVTNKNTTGNRDDSISLLDSRRMAQQLMRRFIIITQSLEPLPQRKFLTMRLMFNENTDPEYQPPFFRDATFEKQATIKIPTTMEKEITEIGTLDTKTHKLSLNILSACDLKEGEQTIELNPFDLVTKKFTKVEKTEHHEVSHHEVSQTTSILGHLLESTQCSLQPTQAVVNHQSLTTGACECRETLSKSCTAFKTCRKCAKVVHGICYGNVGTQKIDQCIECLCGPEFNYSNTYFKDLMLLRKVYRQINRQKGLLPSA…
		Amorphea	Holomycota (Fungi)	Ascomycota	Vanderwaltozyma polyspora	Hop1	XP_001642921.1	A7TRP1			607	1		1	1	1	x	1	x	1	MATKQQVLTKTATSTEISSEQSQKLIQTMLTMSFGCLAFLRGLFPDDNFVDQRFVPEKVDKNYNKQTVPQTNSIKIKTLVRGKSTEVDLFLDWLEKGVFQSIRLKFLKALSLGIFIDENDPTNLLENYIFTFDYNNANGIGLKVDTDKSGTLSNSLLDSRKMVQQLMRRFIIITQSLEPLPEKKFLTMRLMFNEKTPSDYQPTLFRDATFDKRPTLKIPLNTDLESSSVGTLDTKHHKLNLHVLSVIDNDDDESNSKKYMDFQKLDPFDLVDTDFSKQSPTKINQIHTQSQTTNILGDILKSSQPSILPTQAVEINQSPDIECECDLLCPITSTRIKQCKNCRKFVHSLCYGNKPGPKVDKCISCVYGPMFDPSSSEFKDLMMLRKCYRFLSRNKGFPP…
		Amorphea	Holomycota (Fungi)	Ascomycota	Kluyveromyces lactis	Hop1	XP_452539.1	Q9HEM8			581	1		1	1	1	x	1	x	1	MSTIQKVREKNEVSTKNVISQDQSQKLVQTMITMCFGCLAFLRGLFPDDNFVDQKFVPEKCTKDYDKNSASSIRIKTLVRDKSDEANLFLDWLENGVFQTLRKGYLKAISLGVFIDESNPNDLIETYLFSFDYSHDSITININGQADKVSLLDSRKMVQQLMRRFIIITQSLDPLPEKRFLTMRLLFNDLAPKEYQPQLFKDATKDPKTIITVPQENGLDTFSVGSLNTSVHKVGIKVLSLADNTIQEQLASGITTQLDPFDLLNDNIELPQDTPFNSQVNEPSQTTTMLQKYLRSSPANFHPTQAIPGDLTLNQNDTNFQGTVSQKLKHIRCLRCKKMVPAVCYGNHAGSSIPVCIECLNNNRIDMNSVTMQRFIMTRKIYRYMAKKPDFPKSISEFY…
		Amorphea	Holomycota (Fungi)	Ascomycota	Debaryomyces hansenii	Hop1	XP_459121.2	Q6BRP9			634	1		1	1	1	x	1	x	1	MIITMQTQLKGVELKQEISTKQSQALVKDLVSISLNCITFLRNIFGDDNYVDRKFICTENPNIKSGFVKTKHLVEGISKEADMFKNWIDCGVHNAISLQYLSALQFGIYIDENQPEKLSETYIFKFDYNNGNISFGINDEDKCEPLSELTAREKVQQLIKRLIVLTQTFGPLPEKKHISVRLLFNEKCPRDYQPSFFKDASDLESPTITVDVGNSSDNIGTLDTGHDKVNIKILTNVGIQITNPLNLDPFDIIEDNDNHDPHKFENQIEFPKANNSLSLNKYLFSNKPDDIHSTQLVPPSQSYYSGNFRLTCECNCWTSASRIKLSMKGFAILTCRTCQRQVHSCCYGMNHSKPIKKSVHTFKCYSCMLDTDSLDEDLILLMRLRYLWKYMSCYDIPES…
	*	Amorphea	Holomycota (Fungi)	Ascomycota	Yarrowia lipolytica	(none)																gene loss
	*	Amorphea	Holomycota (Fungi)	Ascomycota	Neurospora crassa	Hop1	XP_958782.2	Q7S2E0			586	1		x	x	x	x	x	x	x	MPNPQTYGARGLRKRDIQLCKTVFVAAISQILYARHAFPSNFFHVLPLSDLVSKTYEEIMASGSGIPIFDREILREQSTTVFLHQDVDYDLKRFLGILTHDIFPILETENLARFRISFLRSATWDEDCLIEYYTLVFKYPPDGKCGIDIWRAGIGEQHISDTNFKLWNLGDYLNRLPSLNGPLHWAMAFHANEIPDIPTIGFWKFDRTEFDDANLKLQQKEGYRYDRIASLEIEPLRPDSQQIESVPVVPVSQSTNNHKPSSPSVQLDTTPQEFEAPKPKKQANTKRKAVQEPLRAINTRQRTLRAQETEKVNPPLKAKETQAGHKASPVQNRGSQGKTTAKGSQKKATRPSAKKPNAKAKQVTKTTQKPASTQKQAPTPGPPSTQKRKPKRPLQIYED…	loss of CBR/closure motif
	*	Amorphea	Holomycota (Fungi)	Ascomycota	Aspergillus nidulans		CBF81757.1	C8VG99			747	1		1	1	1	x	x	x	1	MVRIKFTGPPTAVRPQHAQARADLLSDKITAASSPPVEPQTAASALTNVSPEDGLVMQQQQSLEMVKIMLHVSIGTLFYLREFLPLQCFDDRDLKTAQRQQKFSYREFIDNDFNTSDPNRIANGTFGTGKRGQPLKIIIRNSEPKADMILNVLEMGIFDALSKSVLEAIQLTIIADKEAPENVLESYTFSFRYSEKLGDLSKRLESLSIQPCGYVANMKSAYTARAGLESIVRRLITLSSFLPTLPNKRALGVHLFYTDDCPPDYEPPGFSGAKDDIIKYPLTEHWIKESQACGRMESGWHTRSVGLKVTSLKWIGPEPEESESIPQIPAHIEYTDAVTRGEDIGIEDEENKLPSSQSEVGTSQEATQDVVERERLQSMMPSQEVQSSNMDLTSTQPVK…
	*	Amorphea	Holomycota (Fungi)	Ascomycota	Schizosaccharomyces pombe	Hop1	NP_596448.1	Q9P7P2			528	1		1	1	1	x	x	x	1	MNSYKEEILQTKSDFTLKNLIFFAISTLCYKRALFNENCYKKVNFEIEHFKGADFDCQLKPTVVSLQAGVDKEADSFLEMMKTYIFSLVSMKVPFTVYLIISSQCKSILEDDAVEKEIFSFTINPGSEEKICCESFVSYQRSERFVIKLFLSGNVKTECKDEEKVVQIITKMERFQLSKGEATKAGVFLNTVETKDCMSWLNRGEFKDIVSFYESNNGIAISHCSHAFVPISTEKIMINKESSLFDSQEKIDSQLEKFLQPLKYDEIGSTQILDEQSVEKSLSQGKCEKMQNESRGLREIKNNNPCEEVKKSNWLKKNISGSDKVDKAEKKKALLNCECGDSTEDSEMFQCERCDGWVHCACYGFESDSDPRQPNQLLCYTCLLVDSESSLYDRMTMLV…
	*	Amorphea	Holomycota (Fungi)	Basidiomycota	Cryptococcus neoformans		XP_567653.1	Q5K9S8			928	1		1	1	1	x	x	x	1	MPSKQAFKPPKPVQGAKTAAATGKSSTKGKQPLRQAVTTQNAKQALSQSQSQAISQAQGPKSKNSLELQSAAVKQDLSTITHQESLVIMRTTLGASLGAICYLRRLLPDDSFSDTYMTDSIPLPGKSADQQYQMSQPDPNGSQQPGGGKGFKYPRIRGDGSPEGAKILKFVEEGVMDAVSKGYLRSFMFIIFLDKDDPQNIVESYTFNFFYSGPSNIPSIDMTHQVAGEDSSTDTPGIGDPRTHQDVRRSVKTLMKTLILSCQKLTDLPRQRYVDFKLSYNENAPKGYEAPGFRDCTEDPLFMCTSDKDTGPTDVTMGKTTTGSHGVSVTTQSIVQLLPARTDSDERKASGEKDDPEKERAEQLEAAEKRNVAWSADLPVYDRKAYEQPDDIYDVLKRP…
		Amorphea	Holomycota (Fungi)	Basidiomycota	Agaricus bisporus		XP_007326136.1	K5XGU4			630	1		1	1	1	x	x	x	?	MMSLQQTRQRQNISQAQSVAVVQTLLQAGLGCITFLRNLLPDDNFSESYFTTSEDSSPSNSQTSENTDSSRKHISGFKIMTMARHSSEEADRLLNYLEHGIFDALGKQYLRSFIFAIYLDNKDPNNIVEAYTFNFRYHKIPECDTVIPIMTLGKDLQHLKAGVLEDPVTEATEKGRVPTLRDVKKSVKTLLKTLIHAMSQMDALPRRRFATFKIFYTDATPLDYEPPYFQSGDAEKDRWYMMTHNLDEAPDKWSIGKVETGHHSVDVNISSITTYLPSAEHQEAAFSGMTDSHSAPKNLTPLQEAAVRAQQIEEQEKDAETRNLVWSTECEVAALDGDADGEDDPDYEQQPDGSFLRIANTDIIPLGVRTESGMIEAIAVPGTIGEAVFGGSMESMPTD…	incomplete gene - missing C-terminus
	*	Amorphea	Holomycota (Fungi)	Basidiomycota	Ustilago maydis	(none)																gene loss
	*	Amorphea	Holomycota (Fungi)	Mucoromycota	Mucor cricinelloides	(none)																gene loss
		Amorphea	Holomycota (Fungi)	Mucoromycota	Phycomyces blakesleeanus	(none)																gene loss
	*	Amorphea	Holomycota (Fungi)	Mucoromycota	Rhizophagus irregularis	(none)																gene loss
	*	Amorphea	Holomycota (Fungi)	Mucoromycota	Mortierella vertricillata I		KFH69151.1				651	1		1	1	1	x	x	x	1	MAQEHTTWNTAPLTRNQSLEAIKEAVLSVVGTVLFVRGIYPEEAYLDCPETGFICKRLVRGKDSHADCLLDSVEHGVFDALTKGYLRQIVVSVLLNLGGTAQRRIGSKIIETYKLTVSYQDGHPSLQLKSSPKQSSGQGQSGRHAISVPTQHTGSGVQASFSSMLACLIRHLQSFQEPVVDSQYDMRLVFWEDRTPLEYAPPDCFAYPSDHKWIYADPPAERLWMGKTMTGHHSLGLVTDSVEKTRQLGDFDDTAYSNIPVEFMEQQEEQWFPEHLEHVDRNWRSTSSESLNQLNLYNDETLALYDRLLLFMSDPTKDVMIFPENLNGRQRRILRLIANRLSLYHCNEGEGSLCRLVIKKTLLPAHLQKAPIIGSLLSLDGMNHGMFTETTEQEYVPSA…
					Mortierella vertricillata II		KFH73420.1				660	1		1	1	1	x	x	x	1	MLSQGQSLAITKKVLRSSLGCIMYLRGMFPEEAFEDDNEHQVRVKRMVRGQNSEADILLDWLENGIFDALSRQYLRQLVVGISLDLGETEMHGGNGKTVETYTFDFSYQGGYPSVQLESPSEASGSDQRSEGKDKASTLQTVAQVQGSIAQMLRRLIVYTQTLEALTAEKFVNIRLYYRRDITPTDYEPPGFGACRPGPDPFQIDSAAKVSMGKVSTAYHSLKLHIQHMQEYPPQGNSIDVEDSQFWVPESSPVVEWPEQERHEELPPRGYNEQSATKRDAILVEDTPVSSRQPSVIVNPNASIGHEAAFSNVSTTTDRLSVIYLEHTSSALSNRNSPVTSSASSPVPMQTGNKKKIQALAGESFSPVTDLEKGPSMLSIRPNIDMLDCVCGTTGDEGD…
	*	Amorphea	Holomycota (Fungi)	Zoopagomycota	Coemansia reversa		KZ303506.1	A0A2G5BA19			461	1		1	1	1	x	x	x	1	MRIIDMLYTAISEIAYYRCSLPETYFEQNWVEASPELFQDLYILYILPASFLEGLGLNTHRLLANKSVESDMLLNVLGDACNALSKGCVKSLAFGISVNPDDAMYIREMYAFQFKENVLENDQNQTQSSQSYESINMCALRRLILLLQEMESLSVLTFVTSQLTLFSTASKDYKPSLFQPAIPNGGGYYTIMPQFGSAQVGTAVTESGIQVRLCVLSVEGSVCEPPLGFSKCGTPVRMDIDNDPHVQVFTAIPSLNTQQGQVKYVEANIRNQLTDSTNNQNACGVVTRSSAAGTKTKAKRFNLRPARALQNTSNQQCECRIENNDEELRTCHRCKRKHHAICYNLEGGLTQLLAVCITCQTNSASILPTQYLISRLALARRAAFIAYRNKEGHVMSLIR…
	*	Amorphea	Holomycota (Fungi)	Zoopagomycota	Conidiobolus coronatus	(none)																gene loss
		Amorphea	Holomycota (Fungi)	Blastocladiomycota	Allomyces macrogynus		KNE64031.1	A0A0L0SND7			349	1		x	x	x	x	x	x	?	MTSMRTAVPRLVTATQSLAITKELVKSALAAILLRRGLYEPDQFVPLKLVGADVPSLKRDHPGNARLLQILHDGIFDALARGHLHEAMVSVYRGAKTNVLETYTLTVEYAATAAGTKRVMVATSERAPTVRIHVRRGDAAPVELGTASATTLDALRAQVARALADLDRAVASLEPLPPRCDVTMYLTYQATAPADYEPAHFITCAFPPTPPPLADDLAMMASPFHAVTMAMAARAGARPPPDAPASADLTRARQPASRPASPAPLPPPADPAPPRRARTARPVHSLSSTRFRLPASPPTGPLSSTPPSTPPRTTPSTSAPRAQLFAPRSTVQRNPHKLFDRGIGLLLAT	incomplete sequence
	*	Amorphea	Holomycota (Fungi)	Blastocladiomycota	Allomyces javanicus		KAJ3363264.1				736	1		1	1	1	x	x	x	1	MTSVPTTVPTTVPRLVTATQSLAITKELVKSALAAILLRRGLYEPDQFVPLKLVGADVPSLKRDHPGNARLLQILHDGIFDALARGHLHEAMVSVYRGAKTNVLETYTLTVEYSAPAAAAVGSGCAMAATSGRTPTVRIHVRRGDAAPVELGTASAATVDALRAQVAQALADLDHAVASLEPLPPRCDVTMYLTYQATAPVDYEPAHFIPCAFPPTPPPSSADDELTMMASPFHAVTMATAARVGNRPPPGVPNSATVAATRRPTSKPVMATPQTPPAPAVPPRRAPTTRPAHSISSTRFRLPASPPTGPPSSTPASTPPSHDAAGPASSTPHTPPHTSPAPPTHPPFPNDSPTRAPDGTVVACVCQMNEPDMHLVECDMCGHWSHVVCWGYFHGLDAR…	maybe sequence too long at the C-term
		Amorphea	Holomycota (Fungi)	Blastocladiomycota	Blastocladiella emersonii		KAI9179672.1				768	1		1	1	1	x	x	x	1	MLHSARPPPHLDPPRGPPVLVAERPHVAPPALAMPTSSPPMLTEAVVKHPVSDENSLSALQQLMLAAVSCITYVRGLLPEDQYKSRAIGTMSLKFLRRGMSETTDRLLNTFEHGVFDALQRRYLRTVTVAIIPRRDEPHRILECYRFSIDYPSDDARVTAEIFTQDRADPRELARVQCVTLADVARQTLRMMRALVMMLQSLTDLPAQCFLDVHLEYFDDVTPPDYEPPYFRPADFVPQLVTPARVHCHLGSIHTPHHRLALDVESTRDQDTSDSGLAPVPAVTSSSIPAISQPPTQPQPQQILPPSLPLPTATGPTATGTTTSTDHVDCVCGHNENDNGMVQCEGCKSWSHVVCWGYFHGNDPRCLNADFACHRCRVDVSPGMYDKLRDLALVRTAIS…
		Amorphea	Holomycota (Fungi)	Blastocladiomycota	Catenaria anguillulae		ORZ31889.1	A0A1Y2HBE3			209	1		x	x	x	x	x	x	?	MTVVSTPTPDSAGHCGPERSLDAVRTVVLAAVSCILYVRCLLPEHHFVPMKVDDATFKVLREKCSEASALLYDMLDHGVYDAIQRQYLRKLTISIIKSPDHRDQSLESYHLHFSYPHPGSFTADAELVQSNDASPHKRLKLGHFDSCSSGSKMPLATQVREFMHSLAFVLHTLKSLPANCFMDMHLEYNESTPQDYEPMFFRASDIVPQ	incomplete sequence
	*	Amorphea	Holomycota (Fungi)	Chytridiomycota	Batrachochytrium dendrobatidis		OAJ40932.1	A0A177WM72			646	1		1	1	1	x	x	x	1	MATVTTRSTASQVLLQPTAQQSLTVVRNVLGATIGSITYLRNVFPEHNFKDTRLNGLQLKTLVPKQTSQADLLISWIDRGCCDALNKQYLRTMVFGIYVNESCPEELTEAYTFSFSYPDKDRWCISVSKDGKDQFRFKTRQDVTRATCEMLRHLLVLTQTMNPLPENAYLTMKLYYYDNITPPDYQPPMFCAGIDTPVCIAGEKLLQVNLGQVSSPYHALSLKVHAPSLVSNTGENNEQEDESVNEFETEMSIKNTNVKDSTLSSKTQVSLVEEQIGRLELNAVHMPNESTAHKDRLIKENQQTTQELIDALKIGSNVASKSRATVKSTTGDPKSHECDTQYPYSPVPGVQSNSRDFINDTQADTQPLTLPNRGKFESIQKQGFANEERNIDCDVVVRD…
		Amorphea	Holomycota (Fungi)	Chytridiomycota	Spizellomyces punctatus		KND01595.1	A0A0L0HL36			801	1		1	1	1	x	x	x	1	MTLQVHRPKQELQIAPTAQQSLNLVRNLLGTTIGAITYLRGLFPEDNFKDTSMGGLALKSLVRDFSVEADELMDWLERGCFDALEKQYLKTMIFGIYLSPDNPDQLVEAYTFGFSYPEKDQWCITIDSNGKQAFRLRTRGEIMKATSDMLRRLLILTQTLRPLPENAYITMRLFYYDDVTPAEYEPPFFRAGDNDEKFYFAHRPEKIKIGQVETPHHALNLHVQTASDGIEPTTEDLQCDDIHEGSIDMESPLETHVEGTILEPEDMSCPLLNVTEKMEQMVIQEEEHEKNSQSMDIDVQILVNGELPDREVGKILANAKIEPQVINVTMDDNGDDTQDLVNRLRDGINVPNSHSNLSRMPSQADSCFSEGESIDLAMEEAKESFLDVSRTGQSEAADL…
		Amorphea	Holomycota (Fungi)	Microsporidia	Encephalitozoon intestinalis		XP_003072442.1	E0S5U7			167	x		1	x	x	x	x	x	1	MVSMSSFNILSLRSPMIKAVRDAKNTVVIKAIFSVIKKNIPSKDKYFLSNHFSLFLTPEVSETDSSDFKNKDFFYGKARWIQKVEGISDVIVCWAPKIFACYACEYWFYTICCSFFSNSDQRISKGGFHCFYCRGVHYKDLPDPFPGGFLGQSTEGSSKTRNSSLPG	divergent closure motif - but no HORMA present.. maybe indication of gene prediction problems?
	*	Amorphea	Holomycota (Fungi)	Microsporidia	Encephalitozoon cuniculi		CAD25118.1	Q8SWC8			142	x		1	1	1	x	x	x	?	MHPGYGESIRCYCRLGSEDPDMLHCDTCGNWLHTVCCGFFSNKDRRIPRREFSCFYCTRHITKADSADALFRRILSIVYTEGLKNKVWLCHRLGITEWQSSKQTRKMADEGFIRVVGKHRAISYEVVKTQETKDKIRSYFGA
		Amorphea	Holomycota (Fungi)	Microsporidia	Nosema bombycis		EOB12410.1	R0MEA9			412	1		1	1	1	x	x	x	1	MQVQSQIQSLVHTTFSCIAYLRDLLDDSCFEDQKLGKSLIKKLVRNSKSKEILNLLEGMYESIKLEYLESFEIGIYRDNGYNNDGGNLKGEGDNLLLTNPSLPPSQPTPHPLLESYSFEINYNQNESNPESTIKSFCLYLQKLKPLPPSKYVTLKLYYNEKVPLNYNPKGFKDGGYHNFIYKNKKIKIEGEGNGVTLKEIYVEEENEEVKEVGDGAIQPILSQPSQPSQRILNQPSQVIPSQPSQVFPSQPSQPTPTHPTPTQPSLNTQPTPNTPSLNPTTNNNDPISCLCGDPSDTFDLIQCDYCNYWLHTVCCGFYSNTDKRIPKGKYQCYKCKKDEYDINVIYFRKSLSILYNEGFKSYSFFNKRMNVKGDDAKNLILKLEEEGFLKKYGKNVYVV…
	*	Amorphea	Holomycota (Fungi)	Microsporidia	Vavraia culicis		ELA45904.1	L2GQL9			445	1		1	1	1	x	x	x	1	MQEQETLQLQSLKSILLHITAQRKIFPSTNPGPRNRFLCWLNNGIRDALSMNYLHQIVLTVYTEKNRPDVILESYTITVTGKLGEQRPDKDISDVLKMLAPLPSRRYLSMRLVYNEKCPEEYEPEGFKRADYEYVMKGNKILMKEDIQTESRMEINKEGGNEGLENERGEGTSSTIGVWNERGVTNDKALGDFKLRNEDVREKLRLSTIENSASERKNTEGSTETKRIVQVKTEKNVGVCVDESKKVCSSTENKLQSGYSDAMGKELNIGSTGRADVISAAEFCPKVNHTGSRTTSVVNCICRINHSDLDMLQCDKCNAWSHTVCCGFFSNNDKRIPQFYTCNICLDNNISKLALYRRALSVNYNEEILGIRWLGKRLGVREGVAGRLIKKLLNDGFVR…
	*	Amorphea	Holomycota (Fungi)	Cryptomycota	Rozella allomycis		EPZ33793.1	A0A075AU51			583	1		1	1	1	x	x	x	1	MPIQKQRVKNAAKQKTNVDVEMQQSLALSQELISTTFGCVCYLRDLFPEDAFEERKVNDLSIKAIKRGVSKVSDTFLDWIEKGCFDALKKKYLKAIVFGIYEDANKPNEMIETYTVRVEYPERKSEEKGEENDTQTSVFYLSTQQGNEVGQSVALDDKQFKQMTVKILKTVCILTQTLKPLPENKYLTIQIYYHDEFTPKDYEPPFFRAASEEEVKIEFEDEPLKVEFGRAENKTHKLIVSIKTTQDMAKDLVKKKVDEKKTEDAVTTQDMAKDLVKKKVDDKKSEEVKEQPSKKVEINKPGPSTNKVQGLLDKVEKQSSQGQLINSNQTTQPLPIPSLKPMNLSLKTSQTLIIEKESFTNQSPVESDIFNQRFTRSQLKELSNALNEIPAQNVSPIKS…
	*	Amorphea	Apusozoa		Thecamonas trahens		KNC50598.1	A0A0L0DH18			574	1		x	1	1	x	x	x	1	MVRSVAAAMASATESVTASESLCLVRNLLRCSISTIAYLRSLFPEHCFYDRTLNGLRIKSLKPSTDEAQELCNWLEQGVFPALKLGYIDHIILGVYEAASDELVESYHFQVQYPSGPDGLPRYDAATPAPATDQKEIKFSTITMMRTLTLLCQTLQPLVVDRYIMMRVIYSDTAPPDYEPLFFQPAPANEPMFFTRKPLEFAVGSVRTHHHVYDMGMRTVLDGLADDEASPPVAPAKLGVFPADVPLGASAPSPSPSPLPQPPRPRPSPESERDELSSLEADTRRLERENAALEAELARLDDAARTAGPRIVGGSKRVTPPPPTPPGADTASDNPRSDAQLAAAVAFLAAELRAGSDHVSRRVLQDHLGLRTKDQGLAVMHNLRDLDLVAYSPSVGRWM…	not a common wHTH - novel?
	*	Amorphea	Amoebozoa	Dictyostelia	Dictyostelium discoideum	(none)																gene loss
		Amorphea	Amoebozoa	Dictyostelia	Polysphondylium pallidum	(none)																gene loss
	*	Amorphea	Amoebozoa	Eumycetozoa	Physarum polycephalum					https://www.regulationsbiologie.ovgu.de/Downloads/Physarum+polycephalum+Genome+Resource.html	502	1		x	2	1	1	x	x	1	MMFGVFSNETSEPVESYFFNVTFTNDTVNMKITHNGELMCVESSRTKKEIKLQCAKLIRTIAALTTTMNELPERHHLGIALEYTDNTPDDYEPKYFRAVTEDDNLSFNVKPVNMKLGAIKNRFIEMDVHMKTIVDFLDHGKIPPKRATDAYPMFTQIEVPPDASVQSSSTSLNSTVLDSQSSGTSSASDSPTPATKSSSGNPSSAPPSSSPSSSPPLHTPSPSPSLSSQQSQTPRPKPHEWRIIPETQDSDLGSGSPMLDSVPPSPSKKKDDVYMAVKQAILAEEEPTKKFVRTRFPELSAETITEIFGRLVAEDILVEKKSGRYEIVEKDDNAALSQMVDEKLQRVYQYALERDTVTQKGLRSLGLDTEAANNVLEKMEEFGILEKQDKKNKARKVIK…
		Amorphea	Amoebozoa	Archamoebae	Mastigamoeba balmuthi				EP00727_Mastigamoeba_balamuthi_P011928		477	1		x	1	1	x	x	x	1	MADQEAPTQDQSRVLVRNLLRTALASLFWARAIFPQDCFENRTFAGMAVKKFRCCSRPDVDRVIAWVEGTPCPALPAALTPEGVLDAFNRGYLDTLIVGVEGDTAGPAPLLCESYSFKITEGAVAVQQPPGSAGAAQTTKKGIREAALQVMRNIALAVQTLGPLPDTRYVLMKLLYADAVTPAAYEPPHFRCATGGPRLLLASPALKVRLGRVQTPHHRLDLLLQSTADPLALGPPPPASRDDAECLDALLAADAPRSPRGPSHGGRQPSDAIVIDEHQQLRQKEEEGKKEREEEGKEEVEGAEGARWRAAVQTLAGAERVTSTGLARDLGVSRKHAAEILADLEARGFVGPLVKTGRAYVRTVNAEAVRKQLAGLRLGEQQQPACEGSQQSQQSQLSA…
	*	Amorphea	Amoebozoa	Archamoebae	Entamoeba histolytica	(none)																gene loss
		Amorphea	Amoebozoa	Variosea	Soliformovum irregulare				EP01119_Soliformovum_irregulare_P026254		593	1		x	2	1	1	x	x	1	MQQVRETSPTETQSLVMMRNLLRTAISTITYVRGLFPEDCFSDRLLAGVNIKSLLPTSEEANLLCRWLEEGVFEALNHKFLRVIIFGIYTNPEDPTSMLECYSFDITYPNGAAIEMRVSKSTNNNRPSADSSIIETKEQIKKATIQLLRTLISMASTLKGLPDDRYLTMKLLYYDERTPQDYEPKFFKAANNTLGFDRRPVKIKIGTVTTPYHSMAMKIQTVIDSFNDGDSTAENSQMERLQKMRWNVDEESEAEGETEMEIDSPVESQADSQAESQIDSGSQIESGSHTDSADQAPSDPHIPMPTISIPDEAIPDADIEPKSLLTNGSDIQSSQSDGESDDEASSWEAVRTFATSKFLNGQVTEVEIGKEFPGLKKVLVKRFAEKIAAQNQEANKSNL…
	*	Amorphea	Amoebozoa	Longamoebia	Acanthamoeba castellanii		ELR18181.1	L8H1D9			466	1		x	2	1	1	x	x	1	MVRSFPSQYREARNRDPDRGAVPDCFADKSLAGIHIKSLLPQNGEDPEKENTLIECYNCAPTSFNLGMMRSSTNTKYCASSPNEDIVMKLSQTEGGAKKNKLDIRSNKYSKDEIKRAVQLSQTLKPLPATERYLQMKILYYDKVTPVEYEPKYFKQATWEEPFVFDSSPVKIKVGEIATPYHTLSMRLRTNKPHHNTHQTVDLFEDDGEGERTMPAEKTGAKYNVEMSSSDEEEEDSSDPDCEEEEKPDEDEQYAAVKAAVEAAGVCKLSFIKTQFPKLADQAINRFLVRMVQDKVLQLQDGEYKIFAQPPPARSPVLVGSPAPSSSPTPRSPSPSSTAIPEEIYKAALKALSSEDFMTAQKLRSLDILRRLQDEGFISRTISGNKGRRVVRHQATDSA…
	*	CRuMs	CRuMs	Mantamonada	Mantamonas sphyraenae sp. nov.					https://www.biorxiv.org/content/10.1101/2023.01.20.524885v1	646	1		x	2	1	1	x	x	1	MTRVQAAPTREQSAILVRNLLRTSISCICYLRQLFPSQCFQDHQIAGQPIKTLKPRQGDKEAKILVNWLEKGVFDALAKHYLRRIVFGIYLDADNPDTMVECYHFNISYTRDGHINMDMDHTNTEGQTSRSGSLPDISHFSKANIRKAAVSMIRVLDSLVSTLVPIPDQRFLTMKLLYYDERTPADYEPAFFRAASSDDKLVFARDPFKMRIGEIKTPYCSMKLRIQTVMDAQMEEPPLDEDDDEEERQRAATGEDDRDQGQGQEDLYRTVISLIREHGSPDMAHVQRRFPEMGNEVIEAIFHTMVDDGILRIKRSGSTPSSQTDKGTRKSIQYVFADELDDDQREKGTPEQVIVESQATTESSQMSVEASKPAETVTEEMDAVDEEAYAQVVQCVSML…
	*	former Excavata	Metamonada	Parabasalia	Trichomonas vaginalis			A2EE01			327	1		x	1	1	x	x	x	x	MRTAQKVRQQTDTVTEVQSITLVRNILRSGISSIAYLRYLFPEENFQDTSLAGLKIKSLVPANNKEIEALNRWIEEGVFDALQKHYLRALVFSVFKEYNNPSSLLESYTFKFTYPSDGNVSLDFTAQTGNEEKKLSFMSKEQIQQAWCTMIRTLITLSHALPPLPHKRHIAMRLYYYDDITPADYNPPGFAQADDAPDFEFIEESERIDVGGSVKTKFHSVQMRLDTAMPAYKEKHPEEVTISEMSEDLIKSLVFCFEKGSINSKDISNKLGLSPSDQRVEEIIQDLLSREIIIVEDGIYKVNQTEENQSLFKAAQDYLNKESTKPI
		former Excavata	Metamonada	Parabasalia	Tritrichomonas foetus			A0A1J4KJ15			331	1		x	1	1	x	x	x	x	MTLVRNILRSSISSIAYLRYLFPEENFADTQLAGLKIKSLIPSSNPEIAAMTEWMENGVFDAIEKHYLKALVFSIFSEFNNPSSLLESYTFKFSYPEDGNISMGMIATAKGQSSKELSYMTREQIQQAWCTLIRTLITLSHTLPPLPQERHVAMRLYYYEDVTPTDYNPPGFTAADDAPNFEFVAEPECVEIGGSVRTKYHAVSLRLDTAMPSFVNSNTENMENGDHSNISDNEESSLESLNEITEKTELAIIAVCENENGTFTKGEIAKKLKLSKSENDDSTIDRIFGRLLDNEIITQVDDDTYQYVSNEANNNRFKHLISKYSKLENEN
		former Excavata	Metamonada	Fornicata	Kipferlia bialata				EP00704_Kipferlia_bialata_P008755		360	1		x	x	x	x	x	x	x	EAFSDRNVVGLPLRSLSGKNEQAAAVIAWMEDGMFDALQRGYLRGVVFGIFLDPDDESKLIESYSFKVSHGPDGDTLGVSLGGESAKVPVPSTRDGVKNATVQLMRRLIAITGTLPPLPDPKCLVLKLFYTKDTPCDYEPRHFVASDDHSALCICSDTHPVTAQIGNVNTAHHSFSLKLTAPTHAESTAAKPAPDTATETETESHTESGRERLSGKGASQSSARGSLSQRGKERERERERERPKRRARMGVPQTEPEPEPETETETAVPERPSSPSVSASPIPPSEGEAEGEREGEGGVDEYDPDYMQEEEDDVYSPVKTRSTRGTRGTKGTKGARRPMHMTPSTPAPIGVAKRRRRRRV
	*	former Excavata	Metamonada	Fornicata	Giardia intestinalis		AAQ24508.1	Q6WDA7			308	1		x	1	1	x	x	x	x	MPVVTPEQCREFMKSTIQIAVTLICFKRSIFPPSAFGIKRMMEVDVKCLDKSDKNAYALSQALELGVFDAIDKGFLREVILGIFLNRDAPMELIESYNFRISTSPSLPQSAQSLMEEVNRFTGRLLGTLNELPSLPEDKDILLRCFYKSNTPESYVMPYFSLCKNAGSLHISSEKAPYEVSLDRFETPYEAIGLKLYVPDYITLDHQSENPEPHKERVLLEAKIDEILTGRAGTKEWALAILHRILSLKFPISLKDAAQLVQCSVSRIRKVAAEHPFIKISKSVLNVVDESKLQFALQCTTRELTDLL
		former Excavata	Metamonada	Fornicata	Giardia muris		A0A4Z1T338				303	1		x	1	1	x	x	x	x	MGTEPIKDVISLSLAEICFQRRILPSSAFKPIEKYGKQLHAFGRTDQYSRKLDDLLQEELFDVIEKGYFRELVIGIFLDETVPTEIIESYVFKASGLIAGSSREAISLLFDELLSTIKKLPELPAEKGIIFKHFFTSTTPDEYLLPSFSECSKNTKLHLISRTNPYEIALQPLELQSGHFEIRLYVPDFVMLKPSASTQPIKEAPESIVTNWVREQLANSPNTPAWTLAMKYTLLTLPYPAQLSVVADALRTTTQQVQTFLIDFPCLSLSQDVVTVQDTQELSTQRSVARNAIIHCLERESKS
		former Excavata	Metamonada	Preaxostyla	Streblomastix strix		A0A5J4V2C9				297	1		x	x	x	x	x	x	x	MTMQMQAIANQSVTEQQSLVLVRNLIRTAISSIAYIRHIFPEDCFSDRLLSGLSVKTLLPSSSESKLVMQWLEQGVFEALEKKYLKSLVFGMYFDPQNESTLIECYKFCISYNQDQHAVLVVRENANAADKGNGKSTKSVSNQMMTKDGIKQATIAMIRTLISLAQTLTPIPKTRYLVMKLYYYDEITPTDYEPKFFRPATEDEALAFHFKPLRLSLGSVNTPYHQFALQIRTTVDCVDKLSALAAEHRTKANFAIDEQKNQNEVEVEEQEENEDQNINNADQAKEKMKKIEEEPKK
	*	former Excavata	Metamonada	Preaxostyla	Monocercomonoides exilis		KAH7830420.1		EP00770_Monocercomonoides_exilis_P010777		949	1		x	1	1	x	x	x	2	MSVSSKQATAEQSISAQQSLILVRNLLRTAISSISYIRHLFPEDCFQDRLLSGLNVKTLLPTTNETKLIINWLEHGVFDALEKKYLRSLVFGMYFDPSNESTLIEAYTFKISYDQEEYNLDITRSKKEYQQTQKLMTKDGIKQSTIAMIRTLISLAQTLTPIPKSRYLVMKLFYYDERTPMDYEPQFFRPASDEPPPSFHFKPLRLNLGGVTTPYHDMCLQIKTTIDCVDSLKDAWIEGKSKPRHPMSELFERGTAEKEKEAVQEQREQEKENNDLDENVQENNELKQKLEKEEQFSSEEEEEEEEEIKVKKRTLKQRYNENENKENKKSREKDEQKPSTKNDNEIISNEKMRKNTTSKRMKLSIEKEGDQEIDEKSGEPEDESTSASETDEKEYEKPP…
		former Excavata	Discoba	Euglenida	Eutreptiella braarudii				EP00670_Eutreptiella_braarudii_P019246		515	1		x	1	1	x	x	x	x	MATKQKSKTVSKEESITLVRNLMRTAISTICYLRGIFPEDCFTDRTVSGIHIKSIAPVNNETNLIVDWLEQGVFDAIRLQYLKVLSFGFYTDRDEKSIIESYEFKVTYPEGNANVDIARKDQDGKVVEQSKSEITASMQAMLRTLITLAQTLKPLPDSKFITMKLLYYDDVTPIDYQPKYFMEVDEHAKGEFVQRNLVKLQLGAVQTRFHTLGVRIAAHPDWFEEDSQDAESLEGVDKQTTHEVDDDPDVEIINKGASQPEIRKNAGSPQEFRNASGEVPMATQDGDTSRERRIDRILRATQPSEHDILYLRGLIHVMATESVAPSKLGKKVGIEGYQVKDLLDELQVDGFMRPTPNKRGRVPAFTEHNRDTLKDLLSASFVPNLLSDGEVDQLRNLIG…
		former Excavata	Discoba	Euglenida	Anisonema acinus				EP00992_Anisonema_acinus_P010435		464	1		x	1	1	x	x	x	1	MGTLSECLFFFGVFLSPMSVQQKVKSATVSAEESMTLVRNLLRTSVSTISYLRGLFPEDCFGDRSVSGVHIRTLLPKTKETQLLIDWMEKGVFDAIKHKYLKIFRFGFYHDKTDEKSMIEAYDFRVTYPDSQNGGGIQVQRSVGVSGIVEHTKAEVTTSMQNMLRTLITLAQSLKPMPESRYIAMKLLYYDGTPEDYQPEYFKDGGNGSDIFGKTDCVKLPIGSILTKYHTLHMRVTAPADWFNEDLQEVSQSQSAEQTLASANAKSYSEDTSSEVEVIENQVEQGSSLPVEAEAQSSKCEDLSAPVGRFYKLLKCDNLAQGDLVYMKAVVHALAQPNISQPKLGKELGVSGYELKDLFDELISNGFLQGRGVKRRNTVASNVNKQCIAALLQAPLLKH…
	*	former Excavata	Discoba	Diplonemida	Diplonema ambulator I				EP01059_Diplonema_ambulator_P014981		415	1		x	1	1	x	x	x	1	MPTATMSKQDTVTAQESLIAVRNMMRMAVSTIAYLRNIFPDESFTDKTLSGVNLKSLVPNCKEVRMVIDWLEKGVFDALQKQYLRVLSLVVQRAEGSGILETYDFHIDYPEGVPTVAICASGGSQPHPQSREGIAHSMKLVLRKLITLTQSMMELPPDRVVTMKIVYDPSTPTDYEPPFFTAASEEERAQFTSTPDAKMITLQMGSITSQYHTVGLTVRAPQEWLDVPPSQPVESMRQEKSEEQQGDAAAHATTDPMAIIESIDEATPADRLCLKAVVYVYGRKDTVTVRRLARMLGVADREAKACMARLVGWGVLDAEGEAVTTGEATELVNKIMSTEIGNAVDKQLKARLEALLCGDSYPTQSQSYTQSQSCSQSQSQSQKKRTREPSTNPTFWYGD…
					Diplonema ambulator II				EP01059_Diplonema_ambulator_P005459		327	1		x	1	1	x	x	x	1	MSAQMVRQRGVTGQESLILVRNMMRAGVSTVSYLRNIFPDELFADKVVAGVNLKTLMPNTKEVRMVMDWLEKGVFDALEKQYLKAMSFVILDTCGEVRESYDFHVGYSDEEGVEMMLDVTGSQAPTKETVAKSMKLVLRKLITLTQSMPELPERRTVTMKIVYDPKTPEEYEPPFFSAAGEEERKRFTHHDNGIVELSMGDVKTHYHTMELRCVASRQWMETPQVSQTQGESQPTFEARLRNTNPSPQDVVCAQVLVHLFESSQTPTPTASQIASALSKPPNTVRHSLSQLQAYGFLSPSHKPIVNEDTTRVVNMIHANPTYSRKPSGDDRKRPLPEPDVGFWYGDEPKISIIAKPLKQARLL
		former Excavata	Discoba	Diplonemida	Diplonema papillatum				EP00659_Diplonema_papillatum_P010841		426	1		x	1	1	x	x	x	1	MTMQDGGTASAQESLVLVRNMMRLSVSTICYVRSLFPDNHFIDKKVAGIRIKALTEQSAESKLILQWLEEGVFQAIHQKYVKTVSFAVLSEGDEVLESYDFDIQYPPQSSENSNERRHGSASLSVSQGPGRDYSKQTLASNMKSLLHQLIEQTTKLAALPEVRTITMRLTFNSTAPAEYEPPFFAGVSKEMRERYRKAGLVFLNLGELHSKHHELQFSCRTGGVENSPMIVSTLSPGPACSVEEEVSPQLAEILEDVDHAPPHALLALRAFMFIGGAQDVSTSDLTKRFNVTPDGALAVLSQLREWRAIEEIPLAGGSRYSVVSRAAEYIANKAVDSEHFFPLLGSQEQNTMRKLLRQEATNEHREATPNCSNELVTSLLGCKRDASQMTVDSQPRSVL…
	*	former Excavata	Discoba	Kinetoplastida	Trypanosoma brucei		EAN77965.1	Q38B55			423	1		x	1	x	1	x	x	?	MTSTATEVTQTQSLAAVRNFIRVAVSCVTYLRGLCSDESYQPRQFLGLQLKQLVRSSGDAGAISRWMEEGAFDALNRGYLKELSLCVHEPNCTELLERYSFMVSYSPGGQRAALSLTGESMKENLSCSFGTVGGGGGGDKMGKVLRKRRCRQEVQQALASIITKLMEVVEGLPPLLCERVLTMQLKYYEDVTPPSYEPPCFAPASPSTVAAHYREEKNSTDIATLDTGHHTLSINIRHKFFEQLRPHNLSQMNMYDASSSSARRDPTKGGKDDAAAYGCRNERGTTENRTSRGITNDWAHADEVAFLVFTSFILTKSPTVSRGRITMGEIEEYLRVACPMEIEMKQVQSMMRRLETSGIVSLEAPLEWAVSEQRSAAVVSAILERQDVVSLLSVQTRMD…
		former Excavata	Discoba	Kinetoplastida	Leishmania major		XP_001686683.1	Q4Q1W5			552	1		x	1	x	1	x	x	?	MTSTVTAVNQTQSLAAIRNFVRASVSCITYARGLCSDNAYEQRPFLGLPLRQLIPSTTESITISEWIEKGAFDALNRNYLKEMSLCVYDAACHELLESYCFGFNYTGDGERAQMTLNASQTIADGSKTTAVSQSSGGAVGIPAYRKRRCTKQEVQHLLTSILERLMDVVESLPPLLSERVLTMRLTYYDAVTPASYEPPCFAPASEHMARLYQAEVKHHVNIGSMDTSHHLFSVAIRHPLLQQIHRQMTGRTTSAVATKTGGSPLSAGKIAAVSTPSDPLRSGWESSFSSDPAVASAVAAAGATVTHGVVASHASCGLLLCADGEGAAFDAENAGEEKAAGSSLGEVGGGGACTARTGETLRPCEVAKLDGVYRLMEKSTSGDERRLLRPAELTYLLFA…
		former Excavata	Discoba	Kinetoplastida	Papus ankaliazontas				EP00760_Papus_ankaliazontas_P006610		474	1		x	1	x	1	x	x	?	MTAVQQSLDVHHSVMVVRNLLRLSLSTIAYLRNFFSDECFVDKRASGGLRIKSLIGTTAQSQLMIDWLERGVFDAFDARYLRVFTICVFDGKVEAEDRLLEAYDFHIGYDDNGGSSLSMSTNTSQTIVCRTKEQAVEEMGRMMRRLIMLTQSLGSLPDDHVISMRLQYYEDRTPPEYEPPFFKAGNAAMRRSMSDAGKSGSHMTIHVAGFNTRYHGVNIQVRAAEAIVPTTASSEGVDVQPSAAEQPTTNTTTTVPDRSSQDAAAAGSSTTLLRRCADLVTALAPLEQLCPEDAVAIKVAAFAAAAGTTTPDELVRTSELPTSIALTVIRSFVREGFFVPPNGTRRNTKHTRYEVAYDETASAFIRGALGHDELMSLLPSSVGARLQEVAVYGPSGVAK…
		former Excavata	Discoba	Jakobida	Stygiella incarcerata				EP01028_Stygiella_incarcerata_P004551		389	1		x	1	1	x	x	x	x	MRSTRNMYVEEVSYSISSCRTRHSTFKLSAFVCNQQLRTMIFSIYEGSADFEKADMLECYYFNFSYSETDGANMTFQKERGGKEYSVVKKKIRNATQTILRSIISLAQTMNPLPDDRYLAMKLLYHDDVTPDDYEPSYFRRAIETDVYGWKGKTVSIKLGSMQTPFHEMKMRVRARLESFGDDCEQDMQDLGYDIESERVETDIPYSKNQKGGTHSMSDSQTFVSATKSLSLDHGGSEIACPPLVQDDLRSMMSTSGKETTNPPTGEQKSSVATIAVLQESEEEYISAPYLSKLATLSIAISRSFLKRMEAENVVGQHELRKRGRKVLRNDFTQKRLEELLRIHSSLRKHSETEECDAETVISKDGINERGPGSDSVFISIKEKGDVR
		former Excavata	Discoba	Percolozoa	Percolomonas cosmopolitus			A0A7S1KMJ1	EP00818_Percolomonas_sp_WS_P009563		543	1		x	1	1	x	x	x	x	MPSTSVQQTHHPSLFTQSQSTKIISNFIKTFLSEILFLRGVLEENSFRAVNMSGLNLHVLSAPDEGRGIQETSASAGDKPSRITPVSTAPEVVDETDGTIPKAKDNELYERVKAYMAGIDDAIEKKYLRLIIIAFHDPTKSSSHNFDSISESYEIHLKYLDNNNLSVSWRAQQGQNADKSKDNAASSARELSTDEIKASLQGIFRNLTSFMTILLPLPKDAFLTIKLAYTPDTPMDYEPLGFEACEPKGGDHYKSMPVNDLGIADSKYHASSVVFRSLQRHLIEGGQVDEGKGPVTESAADLMELDVHTENLSTLSSDEAGRPPSAPAPRVHKPPTVKKSGGLDELLQAVPTCTDPYIAQTLSNISDNYLRYVLYTLSGEYVTVPKFSEAFGLDRKLGT…
	*	former Excavata	Discoba	Heterolobosea	Naegleria fowleri			A0A6A5BFC5		gene prediction is wrong for the uniprot protein - here correctly annotated	591	1		x	1	1	x	x	x	1	MSSTAQQSRTQSVTFEESLTLMRNLMRTAISSVCYLRNIFPEDCFQDKSLSGINIKSLQPANDEARTLIDWLEKGVFEALKKKYLRVIIFGVCSDPSNEMESMIESYEFKITYPDREGAQVNVSRVENNQTNKKVGIKCGQTKQEITQSMIMMLRTLITLAQTLQPIPETRYITMKLLYYEDVTPVDYEPAFFRALREDESKQFNKEFVKLKIGQVETQYHSLHIRVRTKSDNFECDAEGKREMVGNDEAPSDASFPLAKNNNEATPPSSQWAVRVQDQDLPKEKETNKESKSETSHNDSESDATQLSQEETVTNTDDELKNFKKEIEKVGLFSFTMKEAKTMIFKSYSIKEEDLIAYIEKKRNDEIEEMDDQEKSYLKALAFVLSEEYVTASALGSEV…	cryptic domain N-terminal to the wHTH, possibly remnant of former wHTH
		former Excavata	Discoba	Heterolobosea	Naegleria gruberi		EFC42471.1	D2VL39			542	1		x	1	1	x	x	x	?	MRNLMRTAISSVCYLRNLFPEDCFQDKSLSGIQIKSLQPSNEEARTLIDWLEKGVFEALKKKYLRTIIFGVCSDPSREIDSMLESYECKYYTNWFVQLSALSVKVTYPDKEEGQLNISRAADSNKTNKKIGIKGTQTKQEITQSMVMMLRTLITLAQTLQPIPETRYITMKLLYYEDVTPRDYEPSFFRALREDESRKFNQDFVKLKIGQVQTQYHSLNIRVRTASESFEDEDGKSVTSEMLSSCPIDKNNSHPTSSQWAVNVPENKLETKKEYDSDSTQLSQQDDNTKQSSSCEEKLFLADLEKIGWFNFQLKSVSKLLSNKYPSVTGEIAKELVIAKRTKLVKDMEDHEKTYYKALAYVLEEDHITASSLSSELDISSYSATKLISQMEKEGLLKAA…	cryptic domain N-terminal to the wHTH, possibly remnant of former wHTH - missing closure motif likely because of misprediction
	*	SAR	Stramenopila	Ochrophyta	Nannochloropsis gaditana		EWM22111.1				705	1		x	1	1	x	x	x	1	MASTILHRTTTAQTSTSVTAVQSLALTKNLMRVGLSQIAYARSLFPEHCFIEKSYIDMKIKHLQPKSENGNVRHEEAHLLTNWLEQGVFDALSKRYLRAVVFAISIPTPPTSLSCSAAIDERGAENAHEKVIETYQWKVGYTDDGEVTLNASRVARTKADLKAQAISLIRALLMFTHTLESLPCHRTLSLKLLYYDERTPPAYEPPFFQRAARGDCLAVEDKGALKVKIGNVVSPQYALELKFVGVDLSVVNRAEEAVEAEDGTESAGILLMRREGEENEIEDEDSNKDEEDDDEKTALSTPISGVSGARKRRNDVRGREREEVSEGDSSRDPSDEETVADQEEEENKKPVGKQMDMEKEANKRTLGGIRTKMDGPRRREKGRGVTGAMNSLSLQDKVE…
		SAR	Stramenopila	Ochrophyta	Ectocarpus siliculosus		CBN75586.1	D8LFC6			597	1		x	1	1	x	x	x	1	MTGAKARSKTNNSTNMAIIQQAGNAQQPQASRTRSAQQAQKELQAQVTETQSLTLVKNLIRVSISTVCHLRGIFPAKCFQERTYAGMKIYQLDAATRDADTDETVVKDQEAYDLTMWLESGVFKAVEHRYLRRMEFIIMSPNHENPREAYSFDLSYPEDQEDEAVIFSGTKVTTVKSAKNELINLIRSLISFGNTLGELPRERILNIKLWYFDDRTPPGWQPDYFREADPSELAFKNGKSDKEIHNKLKIKIGDLQTPHHTLSLRFRGYDTQEQSHREDPDATTADGGSNSSDDSDEDSDGERSCDGRWAKDRNLLKCKAGPEEDEEDDSDDDDEQTMVPETVSTRDVSRMVSGMMTNLNVSSNNAHPSGDNDAGHHQAFKAQENITGYEVRPAQMTVT…	incomplete, C-term missing
	*	SAR	Stramenopila	Ochrophyta	Cladosiphon okamuranus					https://marinegenomics.oist.jp/okinawa_mozuku_s_v2/download/okinawa_mozuku_S_ver2_protein_seq.zip	672	1		x	1	1	x	x	x	1	MAKQVTNTKTAIARASQAQKERQEQVTETQSLTLVKNLIRVSISTVCSLRGIFPHSCFQERTYAGMKIYQLDAASRDADTNETIVKDQEAYDLTKWLESGVFEAIELRYLRRMEFIITSPQHENPREAYSFDLTYPDDPRDPAITVGGTKVTTVASTKGQLIKLIRSLIAFGNTLGELPRERFLNIKLWYFEDRTPPGWQPKHFREADPAELKFSKGRDDKDIDSKLKIKIGDLTTPHHTLLLRFTGYDNQVQQEKASGDAHEVAAGDSDDCGVAEGRQDDSNDGAGSHDGRWSGQGSPSLLKCQFGPEREEDDDSRPQDDSVDDDEETEVPAGIAERDASRMLSGMMTQLDVAAKGNPRDNYDADCYKGHSVKNDTAYEAAKAWALPLARPTIAGLMA…
	*	SAR	Stramenopila	Ochrophyta	Aureococcus anophagefferens		XP_009033825.1	F0Y047			301	1		x	x	x	x	x	x	1	MSARSASARDIVGRASLTWRAQKAVEDQFRITRTKQFKLLTRAPRAAPAGPRSVDARAPLGVVDSAVTVDDFSRARDLLGLLDGGVRESIAKRYARSLTLSINDDADRAVEVYNFSFSYPSSASITVAESRAQHVALDKKLTFFATVLPETTSAAASFTLKMAFNSTAPRGFAPAGFAPCDPAAYAFDPAAVPNSIKLILGAVQGPRACELTYRGVQPLAIEEDSVAESAPPASGCFDLKLSDSLKDDDETQLDSARISPPKKKRRRGPEDHPSFLSSGIPVCSQDSVVSSRSYGDDAYLF	loss of wHTH
	*	SAR	Stramenopila	Ochrophyta	Phaeodactylum tricornutum	(none)																gene loss
	*	SAR	Stramenopila	Ochrophyta	Thalassiosira pseudonana	(none)																gene loss
	*	SAR	Stramenopila	Oomycota	Phytophthora infestans	(none)																gene loss
		SAR	Stramenopila	Oomycota	Hyaloperonospora parasitica	(none)																gene loss
		SAR	Stramenopila	Oomycota	Albugo candida I		CCI44159.1	A0A024GBW0			538	1		x	2	1	1	x	x	1	MQPKKSKDNNKNATEFTYIQSLNVIRNMIRVSISEVCHLRSVHSLRVYEEALYDFVFLSDLFSAKLFRERIYADMRVKCLAPRAECGTVDAKDALMLTQWLEEGVFEALEKKYLESLIFCIHSLKEENEPGQLLESYTYTIQQDEHGDTLLSTDFNGLGTLHCSTDDVKAQAIQMIRTLVKIVNTLSPLPECRMLTMRVSLNALCPTGWQPKYFRASSDVTDATNLVQLPVGKLKTPFHLVSLILDTTEHEKVNKPRVSENTSRRKNSCVTPVTKSQSSQEYSSLSQDINKEMACTDGSDSDLDPSFEKTCTSRPAKSNPRKPSQHQILTEIMKSSIVTVQSLQSIFPNVSEASFSVDIENFCKDGVLKDLSDGTFGVLAQDNALLNRAIDLTHGRLKR…
					Albugo candida II		CCI45145.1	A0A024GF26			304	1		x	x	x	x	x	x	x	MRSNASASYKVLRTLLSQFCYERKLFPVECFCREKFGNHSVHVMKQQFPNHCSSARYLESLLEFGVQECLRCDCLIAFYFDVVDLSDQKIIETFKFSRSSFYQSSTLQDLDQLLRELTAKNELLLQTLDPIGVTTCFSVRLEFEEGKSFSLSMVSAKNLMDYLFVALTPFPSWIPPFFKKHVVNSASRQEREGFVELEIGCCALEMEQYRFQVESSRDGAANLHCSLKAEQIQHSMMATNTFVSSPVKSMMHQSPEPIRNRVGESAAFILSRRTYRNVNENAFGKRSWCTTKTINCGRQINDGT	loss of wHTH
	*	SAR	Stramenopila	Oomycota	Saprolegnia parasitica I		XP_012197236.1	A0A067CNF5			511	1		x	2	1	1	x	x	1	MTKPRALKRTVKKKPAEAYDRAMEEPMTTKMAPPMEASPSPTVVPLTSSDVIPVSPSALTKISRVQSTNVVKNMIRVSVSEICYLRSLFPEDVFRKRVYADMHIHCLAPEKDGTDTAMRDALALTLWMEEGAFEALEKEYLEQVVFCIYAVGKDAKPDKLLESYSFKIRNTPDATTLTTNFLGDEVVSSDPEKIKDQAIQMIRSLVSITNSLDALPGNRLLTMKLTYNETCPHDWQPKYFKQATSDLSEEFVKPSLKVDLGRIVTPFHFVSMRLEASEDAFQVAAQELPQGGFSQAQVPMSPTSDEGHSFAGGSPPPCESPIVAIQSALSPSPIDVPTQRATQPSQALAKEDIMKYCVQFETVEMSEILARFDLAPSLMKKRVDELCAEKVLIPNPDNV…
					Saprolegnia parasitica II		XP_012194442.1	A0A067CZU5			244	1		x	x	x	x	x	x	?	MTEALAGVRAVLSCVIAHQDATSYPAACFEEHCTDGYAMRLLHGAAPDSPAAHRLHNLIEFGVSECLERRCLDALTFTVHDTATGSLRRLVLRFAYAASGMPASPIVPMLKQVALLLETLQPIPSPSFVQLTLRPECLPYPSWKPAYYVPPSSLPPNATSLVDLPFGTLRTLDGVHMQCLLQATTNAASASVPAFDAYFDLPATPARLDDVLCLPVPKSVWPTSSCVAQPLHQRAATSQPWFLR	loss of wHTH
	*	SAR	Stramenopila	Hyphochytriales	Hyphochytrium catenoides					link to genome https://github.com/guyleonard/hyphochytrium	433	1		x	2	1	1	x	x	x	MHATFSSSQEGFSQGSTFSTAAGLKNQAIMLMRNLIALTKNLDPLPVNRLLSMKLYYFDDRVPEDFQPKHFELCSIEEAPGAMESVSTDIHIGSLKSCHQALEISLHTYETIPQGQAVATSSRMQPSKQSNSGSMGRPPSQAVCASDDDTDVDVSVPLVHKKKEDTAKLQTLSRGLEDLGIAEQSKQVTDVDRVVRYVLETGTVVKHRVATGCGVRMVLVNQAFDKMMSNGLLKGCKGKFQLQNPPTVAGNCSIAKVEPLNVGNTSLPRNESTSADPTEKVKCFIETQPMSSRVFVAKTASILKLSKHVVSKAFSQLKDEGMLKSPKSLGQGHLVLKGQPARARAGGSSASVASARPLPQSTKSTDNDPILTPENNFSQQPLSQITDQTSASKTTKTKP…
	*	SAR	Stramenopila	Bigyra	Aurantiochytrium limacinum					jgi:Aurli1|38024 (https://phycocosm.jgi.doe.gov/pages/blast-query.jsf?db=Aurli1)	485	1		x	x	x	x	x	unknown	x	MQAVKPKVASKQQTISSLKTSTAAVRSKALILAPCVLKIFWFALTTTSLPSGCDVYSNSIRIMTSAVAFQRSLFPLEDFKDRDYCGIDLKILNPVKKANGARMFVDYLEKGVFDAFEKGFVDRIMLNIHDSDPTEKSSSIIESYAFRVDYNKGRIIAEEGNKPVGEAMQRTNTALPAYSSKRITRDQVVQQTRSMIKTLTSTMAGLPPLPDSKWITFYLSYHDHTPESYEPPLFEKAMGSPVPIFKAPALTMRQGAAETGYHSLEVKVRTCTGEDDIDVDSRSEHVDEATRHHLRVPINEGMEQDNDDSDIDTDFEEKKCLPKATPHARSEIGRSNDKVAHKSVPNSLYNSSHEKEEAAAQLASHFAKTQINDDAANHHASKDRNGTWGESKIAMYTAF…	other domain in C-term, not clear what it is
		SAR	Stramenopila	Bigyra	Schizochytrium aggregatum	(none)																incomplete genome
	*	SAR	Stramenopila	Bigyra	Cafetaria roenbergensis			A0A5A8DX90			677	1		x	2	1	1	x	x	x	MAALAQATKPATEAKTATSTDITQASSTKMVRNLCRATVGELLWLRGVLPPADFDETAFGGVTTHLPRPGTPIADWLEDGVFVALEGGFLRAVVLSLWQLPESTPASSDTSDSAGPEGASLLESYIIRVTYSEDSQVHLSVEARSGSKFTRAGASRQAIALVRTLISLVNTLPQLPEADLLLSMRLYYYDDLVPHDDKWAPKHFSDARDIMPERFTGESPVKLLAGSAETSFHKMAMSVAFRRDYVTAAPAETSAAETPVPETSARGCGVAAADPSSAASRGDTGETASSRRPAAAAPEAAADPAAAREAKFQLWVDRVKAHVLATRTASLATLRQEFGNEIPPLMLSRVLETLVARNVLRRSGKRAGNAAQFRVMALDLPTAIDGKAAAAASSGSPKA…
		SAR	Stramenopila	Bigyra	MAST-03C sp. 1				EP00939_MAST-03C_sp_MAST-3C-sp1_P004158		633	1		x	1	1	x	x	x	1	MGRTTTTAATRKKTRLRVSESVSLKLVKNLFRLSVSTVCYLRNIFPDEMFEDLDHGCGTKIKLLKTPAFDGRDSQKDTRKREAKRLMGWLENGIFDAMSKGYLKTLVFSVYQGSTDDDASNLAECYMYKIAYPSEGKVEICGIDGVVSSGGSVKRAEFSGKDVADSRKLQQQAIQIIRSLVTLCSSFAPLPENRTISMSLFYYDDVTPPDYEPPGFQAALSENKAHFNDQKFVENAISIVCGQLKSRFHTLSMKVKAIEESVDESKTRGEVSSSGKTVVDYPVHRAIINKDSAGVSNDSSGSSETESENENDDGETNRFEACEGVSLSQKHAVSTAPNKKSATSDADAPIVQTQDSEIRADDDFEELPPWRRGVDKDTPRSRLHRTIVTVFEGPVFRNA…
		SAR	Stramenopila	Bigyra	Blastocystis hominis		CBK23857.2	D8M718			305	1		x	1	1	x	x	x	1	MQQKSEVEAVTQQQSLAVVKNMIRTSISEICYLRNLFDEDCFCKKNYAGIMINALHPMDTKEGSEPHIHNSEAWQLTRWLEEGVFDALEKRYLRGLVFAIYDNPENKSQSRLIETYSYAFTYPDTQHIQLEVKQNNERSVVSTDGVKNQAVILLRTLITLCSTLSPLPRERWITLQLYYYDDITPPDYQPAYFEDTADSSIRPGDSSFISDPFVIEAGRLRTPFHAMCMKVRVTESTLHQTDPSSQHTAVETQEPAQTDAQTDAVLRSILAHDSVDPALLASEFELKKPDLDRVLADLGLLLPPS	far C-terminal cryptic wHTH
	*	SAR	Alveolata	Dinoflagellata	Symbiodinium minutum	(none)																gene loss
	*	SAR	Alveolata	Dinoflagellata	Perkinsus marinus	(none)																gene loss
	*	SAR	Alveolata	Apicomplexa	Plasmodium falciparum		XP_001349822.1	Q8IEM0			1327	1		x	2	1	1	x	x	x	MLSRMSVRTHTHNEVLTKNDSINMLKNIVKLGISLVTYLRNLFEENAYEEVCINELKLKRLLPINPQAHMIINWLEKGVFEAIEKEYLRILILDINDIYDNTIECYKFSFSYNNKNGDEIDISLETSNQYSNAHNNYMSNVISNNNNNINNNNNCGTGYQQPKHNIVNYNQENKNGEISQGVSQGVSQGVSQGVSQGVSQGVSQGVSQGVSQDVSKDISQDVSQDISQGVSQDISQDVCPDKNINVSQNNKTNEYPPENNLLLNSNDIYPPQGNHFMNAQNHKQDKNYYINNHNDNKKSYINYNRLKCIKERLFNKNKEKKIINNLLFKKQAKDKTYELLRSLVLLTQTLEPLPERTYLSMKLLYYDEIVPYNYQPPYFRNPDNNDLLKFIDIPNEDYI…
		SAR	Alveolata	Apicomplexa	Cardiosporidium cionae				EP00901_Cardiosporidium_cionae_P001637		450	1		x	2	1	1	x	x	x	MATAVALKPAVELLNQQQSINMLKNTIRIGISSIAYLRNLFEEDVFDEASVSGLTLKQLKPSQPEANMILNWLNTGVFDAMELHYLRLLVFGIHGLDDNLIECYHFSFKYSDEQSEVVMSLRRSSEHSKTMLVGESPRIACSKDDAREQSVQVSLEFSIFQCLGHADVTFPFKLLKSLILLTQSFGPLPECRYISMKLWYYDEKIPDGYEPKGFRAVSEDELIRFNESPLEAAVGQVFIALSIYGSSSETFLLQVDTGYHNLSVRVKTTCEEDTDFAYEGVDAEQYNRGENCIFYCPKLGYNVSQLSRDATITDGVYSGIIDRHVLAAHFGDNLPEKVVDKVLEELASEGLLQLSQRDPKSLSQETEARQTSVAKSINSPESMSQEMLETEAERLFNEA…
		SAR	Alveolata	Apicomplexa	Toxoplasma gondii		KAF4644581.1	A0A7J6KDK6			570	1		x	2	1	1	x	x	?	MFFVGSVVVSTFLGCKRNGPVEYGTSSQHPKAALSGAQRILPQAEPLVVRAERRSPGLRHGQQSIGHRILSVQTSGSEIAKSVYTRRIRWQYCSTSVAVVSFVLRKFLFNMATRLQTDVVTRAQSLQILKHTLNLGVSSILYLRNCFEEDAFQPLQFQGLHLRQLKPVNAKAKRILGWLQDAVNDSLQQEYLEHLSLGIHCRTTDKLLECYQFHFTYTGDEAGVSVTVRKGNARAFEQVGSRLACVTKEEAKRQTELLLRSMCCLTQSLEHLPDEHYVSMTLAYNGKTPAEYKCEGFALTESPVTFGNDVPLDALTGEIRTGYHALTVRIQTVCDSEDTYFLEWETVDQKEDALKQHLKAYAVQTGITDCKELAEKLDLPVSVAEAAFAELQQQDIRFK…
	*	SAR	Alveolata	Apicomplexa	Cryptosporidium parvum		QOY41607.1	A0A7S7RFS3			385	1		x	1	1	x	x	x	x	MMRNTIRTAVSSVAYLRNLFDEEAFEDKNVSGLQLKVLRPFNQESKLILNWLEDGVFDALEKQYLKLLVFGIHGECDELIESYHFHFNYSEKGTNINLKRKSKEKETSNSQEINNFGCCTKEYARQQTVQLLRALILLTQSLSPLPESRYMSMKLWYYEDRVPNDYEPNHFRPARSSDILSFNEIPIDTVVGNVDTKFHTLSVKVKSAVENYNDSSELNLYTNLSASQLKKKEKIPEKQELLKIQTFSNDKIKERTDEELTAGSSTESKQIKLNELIPNHNGSPTDDRTIKTINSVELLEKATEVVKFLKFVNKGNLAMALDIEKERASNLIEILLDNGHLLNKVVKGKGYPVKEREIGERRVKNKSICKKRMTKRKIDEKNTKN
		SAR	Alveolata	Apicomplexa	Vitrella brassicaformis			A0A0G4GI17			495	1		x	1	1	x	x	x	x	MLSARASRASPTSAISSPRTASRRRPSLSELPLKILRPKDEHSEAAKLHAWLEEGVFDAIDKKCLRMLIFGIHDSLTDALLESYHFKFAYDNGVSVDVERDNGHPQAQPSASASVVRQQATGAHSGGVSKEEAKKQTTSMLQNLIFLTHDRYLTMKMMYYDERMSATYEPKHFRPFIPTDPSNPSAHYNEIPLECACGGIDTQHHQMTLKVKTACDDGIHAIQQPHPHASHHGDIHGDHNDQQGQHEEANDHGQQQPAADDDAAMAPVDALDDGQQLSVLGEIRAFCERHNECEYLGELVCADFLVKRGNSRYYLSNPRTSTDNPNEAPQTTAQQQQPHTDAHAQADAEQRDDQPAPQPNNDDDPSLDYEAEALLTTATKRLLDSDVRYVTCVSLAAMI…	cryptic domain N-terminal to the wHTH, possibly remnant of former wHTH
		SAR	Alveolata	Ciliophora	Paramecium tetraurelia	(none)																gene loss
	*	SAR	Alveolata	Ciliophora	Tetrahymena terhmophila	(none)																gene loss
	*	SAR	Alveolata	Ciliophora	Oxytricha trifallax	(none)																gene loss
		SAR	Rhizaria	Foraminifera	Reticulomyxa filosa			X6MIN3			311	1		x	1	x	1	x	x	x	MTNNVLKHIPETADFSIRLYYNDTVPENYKVIIHILCVLCFDLIFLWQWMKYSPKILGYLCQVTNLHSTVQSEDLRLVRKVDTGYHSMNLQIVTGEDRFGNDHDSDNESTVQENTKHDRGANSGDENTTQNENYVENETITNKSFSHLQESSPKDFRALENRFSTIQSEAVEESSQEPLPPLPKEKNHNEEKHRLSAESGDDAKLSKISFEEFQDYVIKDHMCAMSRLTEELKLSRDNVREYLDKMVENGILYKSGNRWHFTPKDGLTKPVCDCNMIKSFVKLGKFFLKNCYLFYKHLNILNFFTQYHIRT
	*	SAR	Rhizaria	Foraminifera	Nonionella stella I				EP01083_Nonionella_stella_P285745		396	1		x	x	x	x	x	x	x	MTARTSQKTRQIEISQQQSVLLMQNMLVTSVSTICYMRSVYDESAFKGKKISGVNVNLLDSKCGIDGPLKISHWMKNGVFDALEKKFLRGIEFSIFERIGNTGRLLESYNFDVTFGTKENQLMIRHSTNGGKTSEMRVPTHSDAKKMLTQMIRTLITLTSTLPPLPDDTFVTLRLFYNEDTPEDYEPECFRPTKKEEAVVFEEKKAQQITTHVGEVATGHHRVAVQVNHMVDDEEFDEYDAETPPEVPKRQKKKKTLETVTEEPESAPSCNDGSDSGPKAAKSQVSRKRRRPRSTRNRNDSKSPKRSRDVAEQGDESLASEMTVDSSQNERTADGKSGSETGESQPESGVSQVESVVNQQDHEMSQPESGTSQLESGESQHDHEMSQLESGMSQHD
					Nonionella stella II				EP01083_Nonionella_stella_P093781		377	1		x	1	x	1	x	x	x	MLQRKQKLQTTRKQSIKAIKRFLMITISHITSQRQLFPLDAYQKRQCNELDLMILREKKQPHPRALEFYNWIQAIYDPIERGYLRAAKLAIYTKSDTQNKILIEEYSFNIEWNDDGSVSMNLSMNGNRNKPRRVMTKGDIRRETRQLFLQMFTLNSILKPLPEAPSYSIRLFYNNRRPNSYHPPSPFAIADKFAHQFSFDSPLCIKEMGHVETGFNRFGLTLRTTKNRIYGPEDDEDEDDETTDEETDYESDFQSPPRKRRRISHSVTSDETIQDWIRANPDKDLNGLCVNFVGVRVPKLMEIWNTVHKDKSNSEQNDGVPEEDEAYDNFKDYVVKHKVCLISKLQKSQKHLTTDDIRNFLVRMKNDGLLRRPSSTG	cryptic second degenerated wHTH potentially present
	*	SAR	Rhizaria	Cercozoa	Bigelowiella natans					jgi:aug1.63_g16306 (https://mycocosm.jgi.doe.gov/Bigna1/Bigna1.home.html)	374	1		x	1	x	1	x	x	1	MRGLFNKEDFRERLIGEHKIMAFHPNCGKEASLLLHWLEKGVFDALAKGYLDVVTFEIFHKNDPDPKNCELLERYNFKVMYPSETSSGGFSLSTNGNRLQTSVKSRFEFTQKEVVEATILLLRKLLTMGTTMKPLPKKRFLCMRLSYNEEITPLKYEPMFFRPAEEIERTTAFEFEPYSGELGTVSTRHHALSVKVQVNENMETEAITHPNYPGKMNMEDLDKEIKLAMEEIYNLLDNHKEDLISENDFNQKLRTINPSILKGAMQCLIKDKKILKLRRSMKGYFQILTLGETCKETNQAGGKSPQETKKQVKHVTFSPDTKFNDSSEENNSTPNGIGKRTRPEINVKAPPRRSKRLRRKMSMVQEPIIQDGHA
		SAR	Rhizaria	Cercozoa	Bigelowiella longifila				EP00465_Bigelowiella_longifila_P000471		446	1		x	1	x	1	x	x	1	MAFHPNCGKEASLLLHWLEKGVFDALAKGYLDIMTFEIFHKNDPDPKKCAKGYLDIMTFEIFHKNGTTFKCKNKETNYYLNNSDPDPKKCELLERYNFEVMYPSETSSGGFSLSTDGNRLQTSMKNSFEFTQKEVVEATILLLRKLLTMGTTMKPLPKERFLCMRLSYKEEITPLKYEPVFFRPAEENERTSDFEFEHYSGEMGAVSTRHHALSVQVQVNESMETEAIKNPKDIGKLSMEDLGSEIPNSGSNNVHLSKTTTDGLHVIKRNPNKGSKSNDKLFRSDVESLQSHHDKEVKHSMRKIYDLLDNCEENLISERDLHDKLNAIHPSILRAAMQCLIKDRKLLKLHQSVRGDFQILSFGHDCNETSQGGRKRVQGKKKRVKHVTFSPDTKFNDLR…
		SAR	Rhizaria	Cercozoa	Chlorarachnion reptans				EP00467_Chlorarachnion_reptans_P015377		393	1		x	1	x	1	x	x	x	MPRRPRNLRKQSCCETKSRQRQDWEVNQAQSLAVMKNLLRSGIASIAYIRGLFPEDDFAERKIGDYNVKTIIPKQGNDAMVLNEWLEKGVFALSKQYLDTIVFEVFAKNKQKPEDCDLLEQYEFKITYPDSSGGSGHIRLKNSSSGEATNVSTGIPKSHPYSQKEITESTMRMLRKLLVMAQTLQPLPTNRFLSMRLTYYDEKTPHDYEPAFFHKASKAMRLKTFDFVPYSAPLGSVSTKYHQMSIQVNVDDSEHVSGEELPLDVNSNDKQTDSVPASEESVSASGETNIMESSQFRPASSNITPKLNDGDESDEMKDFEAFPSKIEDRDYRAVCINRLQQEISKLEESMISERVLFEKVRDQVTASSFTDAVNHLVAQKLLXEITWEASRNT
		SAR	Rhizaria	Cercozoa	Paulinella micropora				EP00808_Paulinella_micropora_P031413		468	1		x	1	x	1	x	x	1	MQAQVQKTQQVTEQQSLTLMKNLVRTSISTICYLRGLFDEECFKDNQMTGIKIKQLVSGSPNKEATLLVAWLEKGVFDALKRKFLDKIVFAVYGATTEQQPEELLEAYQFGFNYLNGEEGFTMTTRSDQFLDVRSKTAIKKSTMTMMRTLVMLGNNLRPVPKKRYLTMKLLYRDQYTPEGYEPEFFRPCNREEYMRFYEKPIKIEIGKVQTPYHEIGFSVKALEGLFEENNLQEDQPLENESEMSDSSSKPPCKDGIAELESTFKRGMKLNKEEHERTHEEDVSPTDPYEDFKSYVLSSKCTSISVGKLKKQFKTDDTTVKNFLSHMHEEGLVKKNGKRYHLIVGKEEALAQQPHRNQGAKASKPSHDESSNTAAPVHKSKALTSVELNSDKEGMKQPM…
		SAR	Rhizaria	Endomyxa	Spongospora subterranea I		CRZ09121.1	A0A0H5R5H3	EP00474_Spongospora_subterranea_P008663		538	1		x	x	x	x	x	TPR-like	1	MAKQAQLQRIQTEEINATQSLNLVKNLLRSGLSCIAFMRGMFSSECFKKQKISGITVHTLQPTEPEPRKMMDWIDQGCLPSVERRYLEELVFAIYGKFKSGGKDMFCLIETYNFRVRYHENDVVLTRKAEGKQVTRTVPTKSEISQATVAMIRSLISMGGTMPPLPEDRAFSMKLLYREDVTPEDYEPLHFRPASDDNELRFFSKPEVVAIGSIATPYHELTLHSLVPAEDEIEIAAKYSQCTSNDERIPKVHPAYGANIGVGESVTLCNYIEPETKCQTEDQLCHDSDRSLDNQPVKDKKKAQSRLPADETTDTAHNEQTSQVMSFMEIQELLAAVKNGVFQYTPQEIRLTWPRAADRLNKLIALHKSPDFDNQKALRLQFEICLILHGSAPHRFFNA…
					Spongospora subterranea II			A0A0H5QLG3			411	1		x	1	x	1	x	x	x	MTTSRTRPKPIKLHSRAKSISDAEVGEEMDMFAFAPLHFNSPSPSVIPGGLLISTMETILDHRHVRPMASLVDVKTTVSQCEKSLPYIECTDLLSFKVILQLSVFSDPTLFESYSIVYTNKRHCKSKMGEKYVNVSGAERAQVLEDILNWAPQNQKFERSVSMTSYVNPKVVTSWRCMSMPGVANSHRRIFGGSRSHCLTRKPVKLSIVLFSTGDFELKLRIVFAQHENECKQSLKLTTLQHLGSCEGSGQVQESTFSPTLVKMSNVPSAKADDDTTLSACFEGIVQRTAPVNIQDDLCRRQQLPARSYQRNPARKNRNATLSSEEYDRDSDFEEPSLKASSAQKAMRVWFNRVRKYFLSQQKGVTRSKIRANFPRLKQGYLERVLNRLMEKKMVQRLD…	divergent wHTH
		SAR	Rhizaria	Endomyxa	Plasmodiophora brassicae I			A0A0G4IYS9			615	1		x	x	x	x	x	TPR-like	1	MDGSVILDLGVLVKEGVGGGHMATSMRQKVEEQISFRQSTNLVKNLLRCGLSCIAYTRALFPEPCFKRQRIQDVIVHTLQPDQPEPRRMIDWIDQGCLPSLEKRYLEEAVFTIYGMFQQEGSNPGFHLIETYNFQIRYHDNDVVMTRKSDGVEVSQSVPTKDDISQMMRSMIRSLIAMAGTLPPLPEERAFSMKLLYRDDVTPEDYEPEHFRRATSQQELRFFSRPHVTTLGAMATSFHELKLQLRNVDVNEEMAFVSIHSSGCQDQAATYAAYGACVEDINSVTLSDHIQASPSSLHWDNSANGCASSNDDESTISTGRRRAMRHRRSGRTGTSCPVIVEESAGDADVDIGRLNLANSSQSSERWRSSAPNETKGAKVKPSRVPQGVEESCLPVVGKT…
					Plasmodiophora brassicae II			A0A0G4IRC5			456	1		x	1	x	1	x	x	x	MRVVGGDGATIGRRRRRRRVEQASGRARSVPATDDEIDLFSEWPAEPNPSEDSETTAMAGQVLLSILQNRKLMPHGRVIQDHLVANAAPVRENPQFLVEWLSSNKFSAGVELTLSVFYCPSVRAAKPSMVPMESYSFIFKKDVPCSTDNDTSSSLQALRDLLSELSLNRQTDIAVLLSLNSMSRISWLCPAGTSATYRMNRVLCEPELDHIPVPGALKFSIKLAQSVRDVLKIRLRVSPTLFSKREPAKVFPLNINSLSAYSCSDLRASNDVDAADPAVDHSVIFCPEPPDDVSDASNFKDDDDTTLTIPGARNLCQEARAASLKANSERDQSPSPSEKDSCSASEWLPATSSKPRARSSASRQGRRPDDSDFEDSQRPSLSMRRQQRLYNRVRKALLD…	divergent wHTH
	*	Haptista	Centrohelea	Pterocystidae	Pterocystis sp.				EP00299_Pterocystis_sp_00344_P002941		496	1		x	2	1	1	x	x	1	EQRSLVLIRNLLRTTISSVCYLRNLFPEDCFVDRNLEGINIKSLVAKEGEDSEVLINWLEKGVFEALKLKYLERMVFAVTNNNPSPGQDLEVIESYTFDITYPNNQPQVSILHGDRLVNNVGHREDITKEGVKKATIQTLRSVITVAQTLKPLQDDRYLTIRLFYTDETPSDFQPECFRDASDMKCDDVTDIGFKCKLGEVNTPHHSLKLKMKSVCSEDMEDDDKTQKQDSSKPVVAAPRQADEEKLLETMRTFVLSDSWKSFPESNLVTTNQVQAQFPDASVVQIKQGLSKLSKEGLLKPAGANSFSVRQEEMASESQLEAIKEAEEIKSKAILFIAPKEMVSLDEIVSEFNFSYHVGRSLLTRLGKDGYISRGAKTKGAVTGRMVLDKCRKEAEMIK…
		Haptista	Haptophyta	Pavlovophyceae	Diacronema lutheri				EP00963_Diacronema_lutheri_P011320		628	1		x	2	1	1	x	PWWP	1	MTKESSLVMAKNLVRITMSNICYFRQLFPESYFVDRSIPELGISVKKLQYSMGKESDKVILWVDEGVTDALTKSYLKSMSFLICAGSQDKVLEEYKFSFQYGAGGEIKSLTMHSREPTFHLSCVGSIRQKVAKLVRLLIALTTTLDDLPNSRRVFVRLSYHDHTPDEYEPPHFQSSTGQKFMPFATTGEKALVINLGSVETEFHQVSLHVRSALNNQLNDDCNEESEQLDKEDEDKSDLNTIFTCSEEEGKEEGEEEEESPRKPSKAAEQVMAMAPLGLKHASQGTAVPNSHRDHGRLSPKKIPSPSEENIEEQVLEWCSSRGQFDRYELRRAFPHIPNSKLDDVAKTMVAQKHKWQAFGNGNVFAKGGSSDHPSRPGNTLELNEVSGCPEKGRNNVKD…	very likely contamination from green alga? - highly similar to picocystis (not considered for evolutionary scenario)
		Haptista	Haptophyta	Prymnesiophyceae	Chrysochromulina tobinii			A0A0M0JD06			461	1		x	1	1	x	x	x	1	MPSATSTATAEATATEVQSLAVIRNLLRLNVSQILYARGCLPESDFETKDVEGMRVQSLGGPEISKTAETLIAWIEKGIFSALSKRFLEKAVLCFSEDEAGKHVLEAWVLSIAWEVDEQGVEKPTITFGPDKRRAAALTGVLEPQAKVTKARVRQMSSLMLRQISLMLCTLPALPSNHFVFMRLLYRDGLTPADYEPSGFESAAADDRASLCFLTKPMQLTVAQPVATGHHSYRMHVVSSFLEDDAFAPSGLKRKAPAGPREQQSWQLDLGASVAGELGAHADELDEPTMTEYVACARRLVEEEEEGAPFTSVALARELGCSRAGAERVLHVLERERLLTEFRPRESARLVQRTGRTVKGTDDGSQSQSDGSQSPHPSARCSAAAAATTTPGTFEIGAT…
	*	Haptista	Haptophyta	Prymnesiophyceae	Emiliania huxleyi		XP_005784397.1	R1D927			454	1		x	1	1	x	x	x	2	MASGQAQEQRVNLENSIKLQRNMMKMVFGELAYQRQLFPEDCFELKEMGGNHIHTLSAESDNVYHEQVSRMISWYSDDSILDALRNGYLEKVMFVLAHDQACEHPIEVWDLSYTYESDDTVSRPKDKVTKDYIRDVVKVVLRRLSLLLQGLDDVPQERWCGMRLLYRDDVTPSDYEPSGFSPAPATVAGAGSFFFERPATFFMVGKVSTGHHALSLGVALPEMPGIEPTAHDEACTTRDGSGYRFDLVQAADGPPDDEDELRGGVGLRGGRRGNGEDLERLTQEASEGLEDHIGAHITAHDLAAELEVEAIVAEEVLQRLQADGRVSCLKPNPQGPPTRQVQRFPSGATSQDESAHEWTEVDDGPSDAETVAHWNSSPPPRDRRAASGEASPRKKLRVP…
	*	Archeaplastida	Streptophyta	Magnoliopsida	Arabidopsis thaliana I	ASY1	NP_564896.1	F4HRV8			596	1		x	2	1	1	x	x	1	MVMAQKLKEAEITEQDSLLLTRNLLRIAIFNISYIRGLFPEKYFNDKSVPALDMKIKKLMPMDAESRRLIDWMEKGVYDALQRKYLKTLMFSICETVDGPMIEEYSFSFSYSDSDSQDVMMNINRTGNKKNGGIFNSTADITPNQMRSSACKMVRTLVQLMRTLDKMPDERTIVMKLLYYDDVTPPDYEPPFFRGCTEDEAQYVWTKNPLRMEIGNVNSKHLVLTLKVKSVLDPCEDENDDMQDDGKSIGPDSVHDDQPSDSDSEISQTQENQFIVAPVEKQDDDDGEVDEDDNTQDPAENEQQLARVKDWINSRHLDTLELTDILANFPDISIVLSEEIMDQLVTEGVLSKTGKDMYIKKRDKTPESEFTFVKEEADGQISPGKSVAPEDYLYMKALY…
					Arabidopsis thaliana II	ASY2	NP_194947.2	F4JTJ9			1399	1		x	x	x	x	x	transposon	1	MVVVSKNNEQQSLILTTELLRTAIFNISYIRGLFPVRYFKDMSVPALDLKMKKLMPMDAESRRLIGWMEKGVYDALHKKHLKKLIFYICETVDGPLIEEYIFSFSYSDSDSQDVRMNINITGINTYGGTLNSTADNSTADMTLNQMSSVDEDFGQNARRSNAFVTYQRFSVYISFHIANYRLCYFFASVQRTILMKLLYYEYVPPDYQPPFFRGCSEEEEAQYVWPKIPLRMEIGNVNSQHHVLTVKVKSVLDPYDPCEDENDNMQDDERSKGPDSLHDDQPCKVFTKPSKLILTENKDADHGEVNEEKLLLITPICEILQDVKQDQVEHQLAKVKDTKGRPASIVQNPILQSHEYDIRRLKARLQRLERHISVPDSPQEGIRKWFAAVSSQLFYKVME…	fusion with gypsy-like tranposon at the C-terminus - closure motif is in the middle of the protein so maybe gene misprediction?
		Archeaplastida	Streptophyta	Magnoliopsida	Aquilegia coerulea		PIA37968.1	A0A2G5D394			618	1		x	2	1	1	x	x	1	MVVAQKLKEAEITEQDSLLLTRNLLRIAIFNISYIRGLFPEKYFNDKSVPALEMKIKKLMPMDAESRRLIDWMEKGVYDALQKKYLKTLLFCICEAIEGPMIEEYAFSFSYSDSDSQEVSMNINRMGNKKGATFKSNGTADVTPNQMRSSACKMVRTLVQLMRTLDRMPEERTILMKLLYYDDVTPIDYEPPFFRGCSEQEANNSWTKNPLKMEVGNVNSKHLVLALKVKSILDPCEDENDDLQGDDEVSLGAESLQRDDSSDSDSEVNQSPEEDNYIVAPAGKACSSGDSGMIDEEDTQDAEEDTHQLARVRSWISSHHIENIELTDVLSNFPDISMTLTEEIIVKLVDEGVLGRAGRDIYTIRNRLELESHLNDVKDEMDVQQTLDVKIPKKTDEDY…
		Archeaplastida	Streptophyta	Magnoliopsida	Oryza sativa	PAIR2	XP_015612272.1	Q76CY8			610	1		x	2	1	1	x	x	1	MVMAQKTKEAEITEQDSLLLTRNLLRIAIYNISYIRGLFPEKYFNDKSVPALEMKIKKLMPMDTESRRLIDWMEKGVYDALQKKYLKTLLFCICEKEEGPMIEEYAFSFSYPNTSGDEVAMNLSRTGSKKNSATFKSNAAEVTPDQMRSSACKMIRTLVSLMRTLDQMPEERTILMKLLYYDDVTPEDYEPPFFKCCADNEAINIWNKNPLKMEVGNVNSKHLVLALKVKSVLDPCDDNNVNSEDDNMSLDNESDQDNDFSDTEVRPSEAERYIVAPNDGTCKGQNGTISEDDTQDPVHEEELTAQVREWICSRDTESLEVSDVLVNFPDISMEMVEDIMERLLKDGLLSRAKKDSYSVNKIADPTTPHIKKEVIMQNVSPTEGTKNSNGDLMYMKALY…
	*	Archeaplastida	Streptophyta	Magnoliopsida	Amborella trichopoda		ERN09938.1	W1PPE5			631	1		x	2	1	1	x	x	1	MDYSVVAQKVKEAEITEQDSLLLVMLLNRTRNLLRIAIFNISYIRGLFPEKYFNDKSVPALEMKIKKLMPMDAESRRLIDWMEKGVYDALQKKYLKTLLFCICEEIDGPMIEEYAFSFSYSDSDSDEVSMNVNRSGNKKQGATFKANNNEITPNQMRSSACKMVRTLVQLMRTLDRMPAERTILMKLLYYDDVTPMDYEPPFFRGCLEQEARNSWTKNPLKMEVGNVNSKHFMLALKVKSILDPCEDENEDVQEDDAASLMADSDEDKSDDSSSTDSEVDHSQQDQFIVAPIRAEMPIQRRDEDDPMVQEDDTQDAAEEGENTSRVREWILSRHTDTVDMTDVLSNFPEISLVLTEEIMDKLLKEGLLTKTGRDAYTINRQKRPDSNLFLVKEERDLPG…
		Archeaplastida	Streptophyta	Marchantiopsida	Marchantia polymorpha			A0A2R6XT97			660	1		x	2	1	1	x	x	1	MLAQVVKPRTVINETESMQLTRNLIRIAISEISYIRGLFPEKYFVDRHLPALDMKVKKLMPLDAESRRLIDWMEKGVYDALQNKYLETLFFRLCDGEDGPMIEEYVFSFQYDVCSDRVSMDITRSKGHGRKGNLMNTNSADITPVQMKAAACKMIRTLVQLMRTLNNVPEQRTIVMQLYYNADTTPASYEPPFFRSCTYEDTKLWAKKPLKMKAGSVNSKYCEVSLKVRTVLDPCEDDSEEDDMKSSSTDGIAAPSTLHKSIPENHMICTTSRKPALGSEEIDGLLCGQKTVTSTDGKDMARDSQSEMSLVTDIKEWATIQISNTFDEIDVFAYFPQIPMAQLEEILRRLVEDHFIEKIGQCKYRLTKSEEQYQSDKNHDDVGLQNTSPPAHGQSQLSS…
	*	Archeaplastida	Streptophyta	Lycopodiophyta	Selaginella moellendorfii		XP_024530729				321	1		x	x	x	x	x	x	1	MAQSLAVKPKTEITEKESLQLTRNLLRIAVFNISYIRGLFDEKYFADTPIPGIDMKVKRLLPYDNESRRLIDWIEKGVYDALQKKYLRSMMFSICSGDDGPLIEEYEFSFTYPENSCEMTIARAGDEKSGRNVSSGDKTMKSMKKSVCRIVRTLIQLMRTLDNVPTERTIIMKLLYYDLTPEDYEPPFFRCCTEDDQMKWVKTPIRVKVGDLNSKHYAVALKVRSTLDPCEDENERRDENECDDCEGDQTEKERVEVEAKLQQLKCSSNVSTIGLFRTVGSEVTRHGDSASGFSKRPLSPTTSICQVQEPIYQPAKKMRSS	loss of CBR, limited signal for closure motif - perhaps problems with gene prediction
		Archeaplastida	Streptophyta	Bryopsida	Physcomitrium patens			A0A7I4DVC1			707	1		x	2	1	1	x	x	x	MTLLRVEATPAEATRQWKEVSEAESLQLTRNLLRIAVFNISYIRGLFPDSFFQDKFVPALGKHSGHFSSLWSVQPSQYFLEQAGRTVSAELYLFFLGVMNVYFVHRYLCDCLTDCNLAACEFYDMQSIFFKSRSKSDVRNAVTEMNVKKLQPKDMESKRFIEWIEKVSFKYSAKGPSEDITSMTIESVSGKPVRTDTTNQTTPQQMKQSACKMVRTLVQLMHTLDHVPKERTIIMKLHYYDDVTPEDYEPPFFSSSTYEDPSPWAGEPLKMKVGYVDSRHYKLAIKVKSVLDPCEDENELAKNEMCSGTDVMVTSDDDSSTSSGANDDNTEPSQKSQPRGDVAIQSPENKEQLESFDEETSLANKFKKMRTTAAVAHISDTDRTEDSEFEAESLRSVRI…
	*	Archeaplastida	Streptophyta	Zygnemophyceae	Penium margaritaceum					ftp://bioinfo.bti.cornell.edu/pub/Penium/Penium_hc_pep.fa.gz	629	1		x	2	1	1	x	x	1	PQVGAQAVKGCTEITEKQSLGLVRNLLRIALYNISYIRGLFPEKYYQEKYVPALEMKIKKLVPLDDESRRLIDWMEKGVYDALEKKYLKTMIFAICDEDGLSLLEEYTFSFTYDAPNGGCKMQLKAGSKPGQDISTQGDVTMLQMKSAACKMVRTLAQLMRTLDSVPDKRTLVVKLFYYDVTPEDYEPPFFRTCDPEEQLTWSDTPLKMKVGDVNTRHLTLALKVRSILDPCDNEEEQQGSMSHGTEDSTSSQSLSEDVAPTPRTSEKSKPSKDKNSLPDAAAESDAETQDAHQDYNVVKEIKEWLRSLSTDSVDSMDVLARFPETSMVLIEEVLEGLVKDNVLIKIKPDVFRIVQENPLSGNPRKGQKSGASPTAVSEAASTGDVSMKHQSDTEEPEQ…
		Archeaplastida	Streptophyta	Charophyceae	Chara braunii			A0A388KW09			627	1		x	1	1	x	x	x	1	MATAQAQAVAEISELESLQLTRNLLRIAIFNISYIRGLFPDKYFDDKFVPALGMKIKKLLPADAEARRLIDWMEKGVYDALQKKYLKTLVFGLCKQEEGPLLEDYTFSFSYPSEGASMDITHGNGKKKTKAFSSSDSEPTSAQMRSAACKLVRTLVQLMQTLESVPDERYLVMKIYYYDDVTPEDYEPPFFRCATDEEDDMTFPGERSPFRMKIGDVNSKYYAIALKVRSILDPCGDENDDEDDEGSDQQASDEESESESDHSNKQSDSEGEEGPERNNAKPKQDKVEDVQMRNSCHEEEEEEEEDQSVKAGASQEGQAPNAEKASISDDETDIEGGESKSEDSELIKSWVLKQKGVIEVTDALVDFPDIEVATVEEVFCQLASMGIIRSVGEDKYIIS…
	*	Archeaplastida	Streptophyta	Klebsormidiophyceae	Klebsormidium nitens		GAQ87261	A0A1Y1IDT1			525	1		x	2	1	1	x	x	1	MAMAQAQAVKEATTSKLIPVDAESKRLIDWMEKGVYDALKNKYLKSLIFAICDSDSATDMLESYSMSFEYGENGEVEMKLGDDRSGKIFNTSDSQEHMKGGACRLVRQLCSLMRTLEAVPENRTLIMKLYYYDDVTPEDYEPPYFRAASSGDKLSFAKMPLNIKVGALGSRHHKIALKIKSLLDPDCPEQNNGAASESMGEIQGEEEESDDENFAEELEDDYRMGAESIAEHVKKMDDDGAQTDMKRQAGHSSIGEEADNLQLKTEASDSLKTWIKNRRTSTFDFNEVLCEFPELSASILEEKKGPLEKGECSAEESMYTKALYHALPMQYVTIAKLHNKLGKDVTQAKTKTLVERMAAEGYIEETPTNRRMGRRVLRKEIDKTKLQKAFTALTVGQPD…
		Archeaplastida	Streptophyta	Mesostigmatophyceae	Chlorokybus atmophyticus				EP00898_Chlorokybus_atmophyticus_P000958		468	1		x	1	1	x	x	x	x	MLPFWLQTRNLLRIALFNITYIRGLFPDEYFEDKDVKSLGIKVKKLKPQDEESTRLIDWMEQGVYDAMKQHYLRQLVFAISDFQANDEELILEEYSFGFSYAGEKVVMDIGQAQNKAASFLNNLNTPDLVKKAACKMIRTLVQLMRTLEEIPADRYLVMRMFYYDDVTPADYEPPFFKAASDEDRNAKFAKPPLSMKVGKVDSGHFAIALKVQSVLDPCEDEPNTAVDPMDIAGVTDQSNDNASSDSDATTQGGSTSPQAVTAAATSQGQATSEAAADINAEAHEPEKDDVITPNVSVRRALFTEKHSEALVKYAANPEDHQYLLALQYTINCESITRAELQSKLGPGADVRAILKRMETDGFVSDGRTGGRKGRAVIRDEHTQQRLHQVVESLARCSI…	incomplete
	*	Archeaplastida	Streptophyta	Mesostigmatophyceae	Mesostigma viride				EP00899_Mesostigma_viride_P000632		465	1		x	1	x	1	x	x	1	MDVATRNGKSTASVNYDPASLKADACQMIRTLVVFTTTLNKLPPERVLLMKLYYYDHVTPEDYEPPFFRAVSENDTCAFYSRPLKVEIGKMDGHFFAMSLKVKSTLDPVAEEDISMGNNSVMQAIPADDPDAEDEEEDDEDEDEDTHAEVQSGAAAGDAGAHSDDETCGSVRMDVGPPSGGGDDNEKEIRDFLMARPSTTVDVNDILCEFPGMTIKAVEGIVSKLAQAKVLKAVRGKKDTFEIQKAAATPAPMPPPQGRRKQLTQSNGAPPADDDKDKGRAAAAACEATLQTAMKAVTISGAGTAQQGQGLQGSLPAGTPAAKTRAPAESDRGTIHQTGSARTRSVTRSPSLNPQGSVKPAGGRDKKHGRGGDPMEEDEEGTRMEDTPAKAAGSLMSHV…
		Archeaplastida	Chlorophyta	Pyramimonadophyceae	Pyramimonas obovata				EP00240_Pyramimonas_obovata_P002465		769	1		x	2	1	1	x	x	1	MRTRHMTQSALHQLPTPTTSGHQQHVFTRQQHTKPPRSSALAAGAGGQTSTTTMQATKPAAITESSSLQLTRNLLRIAVYNIAYLRGLFPGENFEELRTLGMPLKKLKPICENSKRLVSWLENGVYDALSKKYLRTMVFAITKSDDATQLLESYEFAFRYSAEDGEVAMALSDLSNSRRSTKSQSKMHKDMTQEEVKKLACKMIRVLCELMKTFDSVPEERYLTIRLTYNDDTPEDYEPPYFRSCTNEAKPTYQAEPFALTVGGVRTHTHSLSLKVITSLESCSNEGEEQEADDVMSVHSGSQAQSSDHCDRDSEMSKDDGNDCDYEDSKEVNCHQNDHKRSDDAPSLEPVHSTIKSAVAHSKPTHPLFEGAAANSKAVHSTRESAAAISKPVHSANES…
	*	Archeaplastida	Chlorophyta	Picocystophyceae	Picocystis salinarum				EP00236_Picocystis_salinarum_P001235		630	1		x	2	1	1	x	PWWP	x	MQAPCQKQNLMTKESSLVMAKNLVRIALSNICYFRHLFPESYFVDRNIPELGISVKKLQYSKSKESDKIILWVDEGVTDALTKSYLKSMSFMLCAGTEDKVLEEYKFIFQYGPGGEVKGLSMQNTEIPINLSQVGVIRRKVSKLVRLLIALTTTLDELPDSRRVFLRLNYYDSTPDGYEPPHFEPTARTKFMPFATTGEKALVINLGSVETEFHRVSLHVRSALNNQLNEVSDGELENPDMEEERSEVDTLEAGLEEEDEEDERQANSPTGQDQQIKQVDVKDYPDSDPGSKDAGARDGRKKHRQSLVETKCSPQDQKIEKQVYEWCSSRGQFDRYELWRAFPHIPNSKLNSIVRSMTAQKHKWQAFGNENVFAKGQKDRLHGQGDSPEDIKCQGNQEH…	corrected, closest homolog to HORMA domain is chlorophyte
		Archeaplastida	Chlorophyta	Mamiellophyceae	Ostreococcus lucimarinus		XP_001417706.1	A4RX80			405	1		x	1	x	1	x	x	x	MTTTIDASKQLTREKSAAMVTNMLRVALHTVTFCRGIFDAETHFKECKNMNVSMHKLVPASKGAKRILDMLERGVADALERGYLRSVSFALTRAVVKDGVKDATMRETVEEYKFNVRYGSRGEVTLDDARYIGGGDRGDVSVGLSDRTGKTTRMERLSDVDYIKKAAIAMTRCLLSLVKTLENVPDGCAFNIHVSYVNGTPADYEPPFFEAADATRETTWSKNPFSMSVGKVETEYHGLSLRVRSVLDPAQDTDSGQKSNPGSSQTSSLLDESPSTPVGDKTAADDAIVPMSQDVVVNLSQPKAEAAPTFDDGEVEAQVLDWVKTRRSSGIVDAVACSNTFRAYPFKVIDRAFERLLAKGLVEKNGDRGFVLSSAPKTNGKKRSASTKAIAPQATRRCL…
	*	Archeaplastida	Chlorophyta	Mamiellophyceae	Bathycoccus prasinos		XP_007509704.1	K8ELG8			480	1		x	x	x	x	x	PWWP-like	x	MATKLAQKIQITEQTSRTMVENQLRIGLDVVCYQRGIFDANTHFTEPKQPQTNKSSTSGGNNALNVPKMLRKCAKSKRLLDAMENGVFDALERGYLRTVALVISHPDDPKTLLEEYLFTVEYDEAKRARVLTSGGGAKDKERVLSADAATGKKRDEERLTDPKRIRKNAIATTRTLLSLVRTLDALPDGSAANLNLTYTEETPATYEPPFFEAADDAAVDDEDGDGLSMKEEYHDGSKTWKRDPFTMELGKIETLYHAMKVKASSALDPLLDEEEEEEEEEVVIEEQIGVVQKPTVLTVEKGKPRRQSTRYPDRDAMRIHGGVDPNANVVPETQLVGALTMVHPPPVEKKKRGRPPKRARPAEPVQRKKRGRPAKVSEDISQPPKQKKAKVVAKKEKEK…	loss of CBR, gain of methyl-binding domain in C-term
	*	Archeaplastida	Chlorophyta	Mamiellophyceae	Micromonas sp.	(none)																gene loss
	*	Archeaplastida	Chlorophyta	Chlorophyceae	Chlamydomonas reinhardtii		PNW77804.1	A0A2K3DBA0			793	1		x	1	x	1	x	x	1	MGRPQVAAQAQAQAQLAISHTESLELVRCLLRVSIFHVSYLRGLFPEKSFKGVDMKNLDDMHIKMLLPTCDESRRLVDWVEGGVYDSIKRGYLKNLFFGISTDPEGTQLLEEYIFTFRYKEGRVAMEVNATANGGEGGGEAGAGAGKRKGQFRQKDGTGKDAGTDLSTVRYQVCRLIRMLVQVCRTLDKVPAERYLFMKLTYQDHTPDEYEPPYFVPVDESGVGHFHRSPFSMAVGRVNTDHHAVSLKVKSTLDSCDDDLNLGEADDELMAGAAAGAADGAGDAADAQQQLLLHHGRAPPPSAGSVGSGDAGTGTAGVTADDGGDEGGEGGDGEAEGEEGEGDQGEGVGLPPASQVTQQTQEQRRDEEDEEEGAGVGEGMDGEAMQALQEQEEQHQEKQ…
		Archeaplastida	Chlorophyta	Chlorophyceae	Volvox carteri		XP_002957345.1	D8UFD4			747	1		x	1	x	1	x	x	1	MGRPQVAAQAQAQHMTSISHTESLELVRCLLRVSIFHVSYLRGLFPEKSFKGVDMKNLDDMHIKMLLPSCDESRRLIDWVEGGVYDAIKRGYLKNLFFGISTDPAGTELLEEYVFTFRYGEGGKVAMDVNATTADGGGIGGKKRGKKGEFKQYGNPGMQDSGKADLNTVRYQVCRLIRMLVQVCRTLDKVPAERYLFMKLTYQDYTPDEYEPPYFVPVDESGVGHFKRAPFSMTVGREGLDGAEALDGGGAGITGGGRGGAAGMDRVTAQAQPSEGSNGSGDACTETAAGGGCDDGAADDDAVTGGHGQGTPGGTEADGEGGAGGGGAGGGDAMEGVDVHGGGEDGTPSGVEPTAAPLPEFSGLTGDLEAEPRAPGRAPRGDAAAAAAAGEDTADMDVD…	corrected
		Archeaplastida	Chlorophyta	Trebouxiophyceae	Coccomyxa subellipsoidea		XP_005651810.1	I0Z9E7			369	1		x	1	x	1	x	x	1	MAGLDGMAIKMLIPGKNKDAQRLVEWVEYGLHDALGRQYLESMTFGVSQDADQTELLEEFSYKFAYDMQDGLTMTDKHGNSIQLPASQASQTNIKTVKYQIVRLMRTLIQVCTTLEELPRERYVFMKLTYTDDTPPDYEPPYFRKLEDADASHFSSRPFAMSVGGVQTNYHGVSVMVRSLYDPLDENSEVQKEGQNSTFADIPLQDTLADCAASQVPINDTGAEKSNKATPATLTSVLPTVMSFCKDGDKSTVDFADVLARFTDTDVGTLERIALPLLRCTWHAGSERTFSTVHKAADSAAVLAPEGAAGPDQLHAAESPRMSFVYQGTQQSNQRGTKRKASCAEDPIHQRLEQPKQSRLRLQKSQRRH	cryptic wHTH
		Archeaplastida	Chlorophyta	Trebouxiophyceae	Chlorella variabilis		XP_005842819.1	E1ZTY3			533	1		x	1	x	1	x	x	1	MQRAGKKAAQAQALKQQEITALESVELVRMLLKTSVYHVSFLRGIFPEDHYRPIDMKNLDNIEVRMLTGKTEEAARLVQWVEGGVADALARRYLRKVFFGFSRDKEGKDLLEEYVFSFSYGKDGEVSMATNGGTRSKHKFSTKDSKLQGPTLMQIKYQVVRLMRMLVEVTNTLEQVPAERYLFMKLTYTDDTPDEYEPPMFGPAPDGGVGCFSRMPFVMEIGAVDTKHIKASTDHTTMSVKSLLDTVDVSWERDDIPVADDNSSLFQQHTTAAPSNTTRGGDGAAQEGSMGGGFSCAGAPAKHETPMKDVQEVTKALTPASGPMPASAAAAGEHMSEQVDEIRAWVLARPLPECHILDALARFSHRPSFDIDAIFATLQRQGVLVPTGEPDNYKIVKAP…
		Archeaplastida	Prasinodermophyta	Prasinodermophyceae	Prasinoderma coloniale				EP00793_Prasinoderma_coloniale_P002305		553	1		x	x	x	x	x	x	1	MPTAMVRQTRARSKAKSKAKARTAAVSQTAALGVAKGLTSMSLHSIAFGRALFPQEAFTRTRAEGLGLDVWKLNKDFSEEAARLVAWVDSGVGDALQRKYLRRLLFSVLAPKDDVERARVAEGHPRAILEQFSFSFSYGEGDDATIHLVGGDDDGVGDEEDGDKEGLRIGARSGGLPEPGDVKTTRMQCAYMTRQLMQLMTTFEEVEEGRVLTMKLEYTDATPADYEPPFFRAEREGDAAEFVDEDVFTMAIGAGVNAGGHVGMSASVRTVLDPVAVYHNSQKQQRASSQKQQPGAEQADEDGAGEPDVDGVGGAPADGHDQPDAAAPAEAPEAPVPLPLHAADDQDPTQEPLDIEQPPASAEHAMVQTHAHPEVAAGAAGDGEQRGGDPRYRINDCLA…	no conserved CBR domain
		Archeaplastida	Prasinodermophyta	Prasinodermophyceae	Prasinoderma singulare				EP00235_Prasinoderma_singulare_P000666		601	1		x	x	x	x	x	x	1	MPTATRSRAKGKVKAKSKAKTQAVSQTAALAVARGLTTMCLHSVAFGRGIFPQGAFSKTRAEGLGLDVYKLDASFSAEAARLVAWVEDGVADALQRRYLRRLLFSVLAPLDETERAKVAAGKPRTLLETFSFCFSYGAKDSQHATIHLALQGDADESAVRPSTXALQGDADESAGDGPKVAQDVQEGAAAAQGPNGLPLPSDAKSTKMQCAYMARQLMQLMVTFEEIPANRVLSMKLEYVDETPEEYEPPYFRQEREADLAAFEQGDDVFEMVVGKGVNAGGHLGMTAHVKTVLDPVAIFHNSQKLTQCQQQRTADAGEPEASEEMPDSPASPVLPAAEVALEPPAVDMPTPEAAPPVESILAEASPLSPASPPADGIVAGASPAAPPTALLPAEPPAT…	no conserved CBR domain
	*	Archeaplastida	Glaucophyta	Glaucophyceae	Cyanophora paradoxa					repredicted from gb|QPMI01000482.1|:447753-507144 Cyanophora paradoxa isolate CCMP329 tig00020830 with online webserver Augustus	872	1		x	2	1	1	x	x	1	MAVAQAQAHRTEQEVTSEQSLKLMRNLLRTSISSVCYLRNIFPEGCFNDRTVSGINIKAIIANTEESRLLIDWLEKGVFDALEKQYVWAMIFAVMLDPDDESTALERYEFGITYTDAGPRMELTTNGRRKATTTTEGAGAATAGPTRAEITGATVRLLRTLITLAQTLPPIPDERFLTMKLLYRDDITPPDYEPEFFSAGPPDAARVDPTLAKIKVGNVETQYHNLTLKIAGGDIDTSVLDELDEAAAPAAAKARAQEEPLKGGLSGLSVGNKSRAAPAPEPAPEAPSEAPDEEVGLLTAAGGGEAEVDVDAAYDGAVEEIKARRLAPNMKARPPAPRPKAKALAPAFRGSNAPPPPPPPLKALSTAFPFLDEDTVRAFLDQMAEEGVLAASSEASVPV…
	*	Archaeplastida	Picozoa	Picozoa	Picozoa sp. COSAG06				EP01046_Picozoa_sp_COSAG06_P011299;EP01046_Picozoa_sp_COSAG06_P011300;EP01046_Picozoa_sp_COSAG06_P088147		542	1		x	2	1	1	x	x	1	LQSLTLMRNLLRTGVSTICYMRDIFDSGEFNVREFNGTSIMALSPASGEANELTSWLEKGAFEAIRQKYLERLVLVIFEGDPNGKDATVIEEHSFSVRYPKESDCSGKHALELHSKDLTRGKKAKEQDLPGSKSAVKKECVPAAWNAPSVCQCARPPADERVLSMGRAACRTTIFIRTLITVMQTMAPLPDHRYVSMRLHYNESCPDDYEPECFRSVNGRDLKYFEQEPTTLAIGDVKTNYHQLTMKVKTSEFCETDELEDTAALGADEPLIKSEYHCTPDTQQEHSQVSQVSPEYDETQAPAVASNEDDEFLQALQWAQRQDFVSHHKLAKECLIAPTKANEYCLKMYSSGILGQLNKGKRAVLANQLTQQADLDGEPSLLPSDEEPDQYYAQAVAYA…	fusion of three predicted proteins
	*	Archeaplastida	Rhodophyta	Florideophyceae	Chondrus crispus		XP_005711764.1	R7Q222			332	1		x	x	x	x	x	x	1	MGPFRYHDLVDMQSVEVAHYVDCLQEGVFDALRKQYLDKVLLEVFARAPGPPKAKGKPKSPKQTDLQQLSSHRGELLECFSFGFNYDSDGAQLLLGKEGKVAATSRPSASKQEIKTNAGGVLRALLELTETLEPLPQNKIISMKILYKDHTPEAYEPPHFMRAMEQHQRWFEEQPIRVNAGRVSTPFHHLSFSIRARASAENEEARVLRKREVLSMDHTAPQTMTILDVGGSQGNSGRVALPPAPMRETQDFMEREEVSAPTTKKEKQMPWKRKGPGEMSQKTGGRKKRRGESYGTKGGWSASAGTALAQKKTKKASVAGRVPRGDGRTKNS	loss of wHTH
		Archeaplastida	Rhodophyta	Florideophyceae	Gracilariopsis chorda		PXF49070.1	A0A2V3J6R9			392	1		x	x	x	x	x	x	1	MASARQTAQKQNRLTHTQSTALVKNVFRAAFSSVAYIRNLFEAKNFTKAKIGKAKYFKIHDDAEGDALVFKRWLEEGVFHALSNKYLKVVRIELYRALSESAEKKRAARKQKKDTKDDGRTNKNLLESYAFHVTYEDGRPQIEFSAGDASRTHEISKEDVKKGVGEIMGSLIDLTNTMQALPPNRVLSIKLMFTENTPMEYQPPLFSKCCEDAWFDDLPLQATVGKICTPFHNLEVEVFARNTAKNREKDVLHVKKLEVEEVKDEGAVDESSAKRVKKNAGQTVGYRTLPATNDQEESGKDMAQEKAMTKGSDKWEEVSQADGGGEEVSVNGDTVGRAMLPNDRKEVRLVITQDSDFEEIGGRQRGGTKRMSQVEDAIVQRCGREKRMRRGK	loss of wHTH, GLEBS-like motif in C-term?
	*	Archeaplastida	Rhodophyta	Bangiophyceae	Porphyridium purpureum		KAA8495010.1	A0A5J4YVR6			287	1		x	x	x	x	x	x	1	MLSLSSLSCWWTSQTQLVRQSTVTQTESLALMKNFLRASISSIVHQRGLLPEECFEDATIGELRVKRINSKASEDAQKLANWLEQGQFLEQLLLQIFVKGDAKKFEDMKMIESFSFGFQYGEDGPNMSLLSKRMARGARATGSKDHVIQFTKEMLTGVLDMVSSLPSLNKHGELVFALKILYFDEKTPRDYEPPFFRPAPLENDVSWFSEDILRLNGGLLVTPYHSCHVEVASSSQEDLTVLKENDKGAAKHQQSQASASKQTSGKRLTSRKRSTVDEPLTARKRLR	loss of wHTH
	*	Archeaplastida	Rhodophyta	Cyanidiophyceae	Cyanidioschyzon merolae	(none)																gene loss
		Archeaplastida	Rhodophyta	Cyanidiophyceae	Galdieria sulphuraria	(none)																gene loss
	*	Cryptista	Cryptophyceae	Pyrenomonadales	Guillardia theta I		XP_005820137.1	L1IAL9			371	1		x	x	x	x	x	x	1	MSRAAKTTMAVATAATAAATMMTKKTSLYVTQNLLAALLSEICFIRNIFSENAFTLKKFGATNFHALIKHADKILYWLEEGISCVFTALKQNHLKMLVFGIYTEKDQNCLVEAWYFKIDANGSLNIERGNSKEKNHVQNFIGYTQKEVKQLSSQERCITMRLYFDPKNVGYKKVTYLMHLKSWQPPPQDFDIPGFQDSKTDDCIMYTSPPENYLLGKSSTPYHSVELRVKTTVEEPEELTQNTENYIDNDFDAMWEDSDNEDNAEENDVQVPLTQMDLNENRIQNNLQVSTPASTDQVKTPEYRSPNLFNVEEQEEHDELDDIATNLQNLSVTRLEPKSGPQSRPKKRRCSRPKFTRKKSTKKGAKPKPLF	loss of wHTH
					Guillardia theta II		XP_005829487.1	L1J2G4			232	1		x	x	x	x	x	x	x	MATATASAVTMRESQAVMQNLLSASMCEIFYSRKLLPKDCFESVKFAGNTLHRFKNNLENPKADTLYRWIKEDVVDALKKKILHRLVLGIFLSPECAEKDLIESYTFSFGYDGDNCSLDIETQRHKNKNAKDLPGHESIKQNTQILVRSLIAMLGTLDELPQKYFLSIRMHYYHNEEYETFTPHNFRMDPSTEDFYGDSSNDLQIGGFNTGFHSVAVKYIFQHCYDFFDLTL	loss of wHTH
	*	Cryptista	Cryptophyceae	Pyrenomonadales	Hemiselmis andersenii				EP00282_Hemiselmis_andersenii_P016477		334	1		x	x	x	x	x	x	1	XAQAQLVSSKESQAVVQHMVNIAISEVLFRRGIIPENAFASAKFGKEKVKKLRAKDQLGDERKGDMDESAQRKFDAITSWLQGHVKEAIVKQYAEEIILEICVPPASQEEAGEGRAKDWEEQGTSEGGPQVIERYTFLLDYDTGIPKLQAGGYQGVKVRESKEDIKETAEKVLREFIGLLSAGTSSTKLPPDYWLSVRIVYTENTPIDFTEGNDFTTEVSPENGDDDGDSMKNLTLGPLKTPHHSLALNLKWREDDDDRPEPESLXASTAMDLDPQDSKMPPPHKLGPKRASDRLKDEACDVACSQEQGFSGTTVQVSVAKEPIHRSSKRTRRA	loss of wHTH
		Cryptista	Cryptophyceae	Pyrenomonadales	Hemiselmis rufescens				EP00283_Hemiselmis_rufescens_P021201		494	1		x	1	x	1	x	x	x	XLLSTLSELCWTRGLFEKDAFKPTKMGKMRYHLIQKGKCTDADSMLAWIEEGAMMLIQDDRLEMLTLTISDATCNNPNKFCEAWYFRFASQQLEVVVQSDNDAVSKTQLVGRTQAEVKQMAASLFKTIVSLADALEPIPEEHNISMRLVFKDDPENPGDQPAHFVNAHEAGQGMMSYRKKPEVLDIGQSKTPFHAMALKVKTVVDDGDEEGDPTCQQTYAEPHWENETDEMWRQSDDEGEDDDEDHLKYPCSQKRVVKDEGGDADAAMTSVDDTSSQLPDHLVYSCHEWLAKQSANERITSSVLQMMLPCTPKQADLLVAKMFDDGVIKNAPKRTFKYRTYCVTKPNAPSLSQRSNGTTCSAAPDFVEPPTFAARNTRNRAYAGTRSSSEGTQASPDTA…
		Cryptista	Palpitia	Palpitida	Palpitomonas bilix					https://zenodo.org/record/1212585/files/MMETSP0780.trinity_out_2.2.0.Trinity.fasta.renamed.fasta?download=1	478	1		x	1	1	x	x	x	x	MPVAMKQRPQTAEKEEVLSASASIQVTKYLVKVVLSLIAYMRDILPEESFRKRKFLGVKLRELHCKDDANEEAKTLLEWIEKGVNDALDKKYLRAIELGIYKDDGTNNDGVEGRTLLETYTIRVGYPQDNIVLDFTAGSQNTDLQQELPKHKDEFRKAINTALRSLCCVGESLRAIPEDRVVSMKLLYYDHTPVDYQPPCFRPARLGEYGCSYSFKPMHLPLGKVVSPHHALQFNVHSTCVDPTEVPGAMEGVVFYDDTEHTQLEDENDAEERHSIIPPTEDGDCATPMHVAEEAESSTLHDASPPDVQLAPSEKGLKRMALEQQNSTLDDFTTSPSKKRPPSERIEEDIFLQALSLLEKKTNVPFVRVAWLAESLSVPEETAAELCRQLADRHIIATN…
	*	Cryptista	Goniomonadea	Goniomonadida	Goniomonas avonlea					https://zenodo.org/record/1212585/files/MMETSP0114.trinity_out_2.2.0.Trinity.fasta.renamed.fasta?download=1	464	1		x	x	x	x	x	PWWP-like	1	MSALCLHDLSYRHSRQKKVLSMVQVTKQAVRNEISTQESFAVVQNLVVSAVTQVAFARGLLRSDVFENRKFGGFGDVHLKKIKSGVDDPKANQLQQWLNEGVVDALRKGYIEKLCFAIYENPEDPDTLLESYNFHIDYHDGSVEMKHERRSTSRVFRTDKRVEIKSMATSFVRSLIVLLGTLDPLPNNPEFEMRLYYNNRAPLDYEPPSFRAHAGDSSLEHDQSLTLGGLGTAYHSMVLETQSQQPILPAPTSLTVEPKAAVLLRSTKEPTKSEFQIGDVVWANNHKTGWWPALVVEASEVSSKTLFRKGAVAVKKFHTNAFGGYQPAMLQHFTPLGGHPVPCLATPDFVAAVSLAKHACKWGDAVEKELEQAPEHTPERASASAASTMPRPESHTYGS…	loss of wHTH

## Sheet: Legend
Table EV 1. Meiotic HORMAD protein domains and sequences from 158 diverse eukaryotes
Identifiers and the sequence for each meiotic HORMAD we identified in this study are taken from various sources using online tools like BLAST and HMMER, Sources include NCBI (https://www.ncbi.nlm.nih.gov/protein/), UniProt (https://www.uniprot.org/) and EukProt (https://evocellbio.com/eukprot/). In other cases hyperlinks or references are included to trace the sequences to their source
