# Supplementary material for: Chromatin binding by HORMAD proteins regulates meiotic recombination initiation
Source: EMBO J. 2024 Feb 8;43(5):8. doi: 10.1038/s44318-024-00034-3 (PMC10907721; doi:10.1038/s44318-024-00034-3)
Supplement: Supplementary file 3 — Table_EV2 [file 44318_2024_34_MOESM3_ESM.xlsx]

## Sheet: Legend
Table EV2: ChIP-sequencing Data Sets.

## Sheet: Table EV2
	Type	Genotype	File Name
	aligned/Bedgraph	loop2	11644-NHantiHop1-20220331-20220125-20221004-Reps-SK1Yue-PM-PE_B4_W3_MACS2_FE.bdg.gz
	aligned/Bedgraph	wild type	Hop1-wildtype-334-340-32-177-Reps-SK1Yue-PM_B3W3_MACS2_FE.bdg.gz
	aligned/Bedgraph	loop2-pch2	11757-hop1NH-20220125-20220721-20221004-Reps-SK1Yue-PM-PE_B4_W3_MACS2_FE.bdg.gz
	aligned/Bedgraph	pch2	11758-hop1NH-20220125-20220721-20221004-Reps-SK1Yue-PM-PE_B4_W3_MACS2_FE.bdg.gz
	aligned/Bedgraph	rec8	Rec8-wildtype-50-75-Reps-SK1Yue-PM_B3W3_MACS2_FE.bdg.gz
	aligned/Bedgraph	rec8 hop1-loop2	11689-antiHop1-20220125_20220331-Reps-SK1Yue-PM-PE_B4_W3_MACS2_FE.bdg.gz
	ReadCounts/txt	wildtype	H2CMNAFX5_n01_Oct_sp7797hop1_S288c_SK1_Yue-PM
	ReadCounts/txt	loop2	H2CMNAFX5_n01_Oct_sp11644hop1_S288c_SK1_Yue-PM
	ReadCounts/txt	loop2-pch2	H2CMNAFX5_n01_Oct_sp11757hop1_S288c_SK1_Yue-PM
	ReadCounts/txt	pch2	H2CMNAFX5_n01_Oct_sp11758hop1_S288c_SK1_Yue-PM
	ReadCounts/txt	wildtype	HT5W2AFX3_n01_7797e-spike_S288c_SK1_Yue-PM
	ReadCounts/txt	loop2-pch2	HT5W2AFX3_n01_11757e-spike_S288c_SK1_Yue-PM
	ReadCounts/txt	pch2	HT5W2AFX3_n01_11758e-spike_S288c_SK1_Yue-PM
	RawSeq/fastq	pch2	HT5W2AFX3_n02_11758in-spike.fastq.gz
	RawSeq/fastq	wildtype	HT5W2AFX3_n02_7797e-spike.fastq.gz
	RawSeq/fastq	wildtype	HT5W2AFX3_n02_7797in-spike.fastq.gz
	RawSeq/fastq	pch2	HT5W2AFX3_n02_11758e.fastq.gz
	RawSeq/fastq	pch2	HT5W2AFX3_n02_11758e-spike.fastq.gz
	RawSeq/fastq	pch2	HT5W2AFX3_n02_11758in.fastq
	RawSeq/fastq	loop2	H2CMNAFX5_n01_Oct_11644hop1.fastq.gz
	RawSeq/fastq	loop2	H2CMNAFX5_n02_Oct_sp11644in.fastq.gz
	RawSeq/fastq	loop2	HKTVNAFX3_n01_11644hop1.fastq.gz
	RawSeq/fastq	loop2	H2CMNAFX5_n01_Oct_11644in.fastq.gz
	RawSeq/fastq	loop2-pch2	H2CMNAFX5_n02_Oct_sp11757hop1.fastq.gz
	RawSeq/fastq	loop2	HKTVNAFX3_n01_11644in.fastq.gz
	RawSeq/fastq	loop2-pch2	H2CMNAFX5_n01_Oct_11757hop1.fastq.gz
	RawSeq/fastq	loop2-pch2	H2CMNAFX5_n02_Oct_sp11757in.fastq.gz
	RawSeq/fastq	loop2	HKTVNAFX3_n02_11644hop1.fastq.gz
	RawSeq/fastq	loop2-pch2	H2CMNAFX5_n01_Oct_11757in.fastq.gz
	RawSeq/fastq	pch2	H2CMNAFX5_n02_Oct_sp11758hop1.fastq.gz
	RawSeq/fastq	loop2	HKTVNAFX3_n02_11644in.fastq.gz
	RawSeq/fastq	pch2	H2CMNAFX5_n01_Oct_11758hop1.fastq.gz
	RawSeq/fastq	pch2	H2CMNAFX5_n02_Oct_sp11758in.fastq.gz
	RawSeq/fastq	loop2-pch2	HT5W2AFX3_n01_11757e.fastq.gz
	RawSeq/fastq	loop2	H2CMNAFX5_n01_Oct_sp11644hop1.fastq.gz
	RawSeq/fastq	wildtype	H2CMNAFX5_n02_Oct_sp7797hop1.fastq.gz
	RawSeq/fastq	loop2-pch2	HT5W2AFX3_n01_11757e-spike.fastq.gz
	RawSeq/fastq	loop2	H2CMNAFX5_n01_Oct_sp11644in.fastq.gz
	RawSeq/fastq	wildtype	H2CMNAFX5_n02_Oct_sp7797in.fastq.gz
	RawSeq/fastq	loop2-pch2	HT5W2AFX3_n01_11757in.fastq
	RawSeq/fastq	wildtype	HT5W2AFX3_n01_7797e-spike.fastq.gz
	RawSeq/fastq	loop2-pch2	H2CMNAFX5_n01_Oct_sp11757hop1.fastq.gz
	RawSeq/fastq	loop2-pch2	HT5W2AFX3_n01_11757in.fastq.gz
	RawSeq/fastq	wildtype	HT5W2AFX3_n01_7797in-spike.fastq.gz
	RawSeq/fastq	loop2-pch2	H2CMNAFX5_n01_Oct_sp11757in.fastq.gz
	RawSeq/fastq	loop2	HFL7VAFX3_n01_11644-Hop1NH.fastq.gz
	RawSeq/fastq	loop2-pch2	HT5W2AFX3_n01_11757in-spike.fastq.gz
	RawSeq/fastq	pch2	H2CMNAFX5_n01_Oct_sp11758hop1.fastq.gz
	RawSeq/fastq	loop2	HFL7VAFX3_n01_11644-in.fastq.gz
	RawSeq/fastq	pch2	HT5W2AFX3_n01_11758e.fastq
	RawSeq/fastq	loop2-pch2	HT5W2AFX3_n02_11757e.fastq
	RawSeq/fastq	pch2	H2CMNAFX5_n01_Oct_sp11758in.fastq.gz
	RawSeq/fastq	loop2-pch2	HFL7VAFX3_n01_11757-Hop1NH.fastq.gz
	RawSeq/fastq	pch2	HT5W2AFX3_n01_11758e.fastq.gz
	RawSeq/fastq	loop2-pch2	HT5W2AFX3_n02_11757e.fastq.gz
	RawSeq/fastq	wildtype	H2CMNAFX5_n01_Oct_sp7797hop1.fastq.gz
	RawSeq/fastq	loop2-pch2	HFL7VAFX3_n01_11757-in.fastq.gz
	RawSeq/fastq	pch2	HT5W2AFX3_n01_11758e-spike.fastq.gz
	RawSeq/fastq	loop2-pch2	HT5W2AFX3_n02_11757e-spike.fastq.gz
	RawSeq/fastq	wildtype	H2CMNAFX5_n01_Oct_sp7797in.fastq.gz
	RawSeq/fastq	pch2	HFL7VAFX3_n01_11758-Hop1NH.fastq.gz
	RawSeq/fastq	pch2	HT5W2AFX3_n01_11758in.fastq.gz
	RawSeq/fastq	loop2-pch2	HT5W2AFX3_n02_11757in.fastq
	RawSeq/fastq	pch2	HFL7VAFX3_n01_11758-in.fastq.gz
	RawSeq/fastq	pch2	HT5W2AFX3_n01_11758in-spike.fastq.gz
	RawSeq/fastq	loop2-pch2	HT5W2AFX3_n02_11757in.fastq.gz
	RawSeq/fastq	loop2	H2CMNAFX5_n02_Oct_11644hop1.fastq.gz
	RawSeq/fastq	loop2	HFL7VAFX3_n02_11644-Hop1NH.fastq.gz
	RawSeq/fastq	loop2-pch2	HT5W2AFX3_n02_11757in-spike.fastq.gz
	RawSeq/fastq	loop2	H2CMNAFX5_n02_Oct_11644in.fastq.gz
	RawSeq/fastq	loop2	HFL7VAFX3_n02_11644-in.fastq.gz
	RawSeq/fastq	pch2	HT5W2AFX3_n02_11758e.fastq
	RawSeq/fastq	loop2-pch2	H2CMNAFX5_n02_Oct_11757hop1.fastq.gz
	RawSeq/fastq	loop2-pch2	HFL7VAFX3_n02_11757-Hop1NH.fastq.gz
	RawSeq/fastq	loop2-pch2	H2CMNAFX5_n02_Oct_11757in.fastq.gz
	RawSeq/fastq	loop2-pch2	HFL7VAFX3_n02_11757-in.fastq.gz
	RawSeq/fastq	pch2	H2CMNAFX5_n02_Oct_11758hop1.fastq.gz
	RawSeq/fastq	pch2	HFL7VAFX3_n02_11758-Hop1NH.fastq.gz
	RawSeq/fastq	loop2	H2CMNAFX5_n02_Oct_sp11644hop1.fastq.gz
	RawSeq/fastq	pch2	HFL7VAFX3_n02_11758-in.fastq.gz
	RawSeq/fastq	pch2	HT5W2AFX3_n02_11758in.fastq.gz
	RawSeq/fastq	rec8 hop1-loop2	HFL7VAFX3_n01_11689-Hop1NH.fastq.gz
	RawSeq/fastq	rec8 hop1-loop2	HFL7VAFX3_n01_11689-in.fastq.gz
	RawSeq/fastq	rec8 hop1-loop2	HFL7VAFX3_n02_11689-Hop1NH.fastq.gz
	RawSeq/fastq	rec8 hop1-loop2	HFL7VAFX3_n02_11689-in.fastq.gz
	RawSeq/fastq	rec8 hop1-loop2	HKTVNAFX3_n01_11689hop1.fastq.gz
	RawSeq/fastq	rec8 hop1-loop2	HKTVNAFX3_n01_11689in.fastq.gz
	RawSeq/fastq	rec8 hop1-loop2	HKTVNAFX3_n02_11689hop1.fastq.gz
	RawSeq/fastq	rec8 hop1-loop2	HKTVNAFX3_n02_11689in.fastq.gz
