# Supplementary material for: Chromatin binding by HORMAD proteins regulates meiotic recombination initiation
Source: EMBO J. 2024 Feb 8;43(5):8. doi: 10.1038/s44318-024-00034-3 (PMC10907721; doi:10.1038/s44318-024-00034-3)
Supplement: Supplementary file 4 — Source Data Fig. 1 [file 44318_2024_34_MOESM4_ESM.zip]

Archive with 6 entries (5 files):
- Data_Figure_1/
- __MACOSX/._Data_Figure_1
- Data_Figure_1/.DS_Store
- __MACOSX/Data_Figure_1/._.DS_Store
- Data_Figure_1/Figure1_sourcedata_uncropped.ai
- __MACOSX/Data_Figure_1/._Figure1_sourcedata_uncropped.ai
