# Supplementary material for: Chromatin binding by HORMAD proteins regulates meiotic recombination initiation
Source: EMBO J. 2024 Feb 8;43(5):8. doi: 10.1038/s44318-024-00034-3 (PMC10907721; doi:10.1038/s44318-024-00034-3)
Supplement: Supplementary file 5 — Source Data Fig. 2 [file 44318_2024_34_MOESM5_ESM.zip]

Archive with 6 entries (5 files):
- Data_Figure_2/
- __MACOSX/._Data_Figure_2
- Data_Figure_2/.DS_Store
- __MACOSX/Data_Figure_2/._.DS_Store
- Data_Figure_2/Spore viabilities_Final_ForUpload.xlsx
- __MACOSX/Data_Figure_2/._Spore viabilities_Final_ForUpload.xlsx
