# Supplementary material for: Chromatin binding by HORMAD proteins regulates meiotic recombination initiation
Source: EMBO J. 2024 Feb 8;43(5):8. doi: 10.1038/s44318-024-00034-3 (PMC10907721; doi:10.1038/s44318-024-00034-3)
Supplement: Supplementary file 5 — Source Data Fig. 2 [file 44318_2024_34_MOESM5_ESM.zip › Data_Figure_2/Spore viabilities_Final_ForUpload.xlsx]

## Sheet: Main
Spore viabilities
				4	3	2	1	0	Total	%viable
Wild type		2021-06-28	11276	21	1	0	0	0	22	98.9
		2021-06-30	11276	19	2	0	0	1	22	93.2
		2021-06-30	11276	13	5	4	0	0	22	85.2
hop1 delta		2021-06-28	10676	0	0	0	1	21	22	1.1
		2021-06-30	10676	0	0	0	0	22	22	0
		2021-06-30	10676	0	0	0	0	22	22	0
															Viable spores/tetrad
															4	3	2	1	0	Total
													7797	Wild type	91	2	6	0	1	100
													11644, 11645	hop1-loop	65	6	14	2	14	101
hop1 loop2		2021-07-29	11644	13	2	3	1	3	22	73.9											%viable							%viable
		2021-08-02	11644	13	1	4	0	4	22	71.6											Wild type	hop1Δ	hop1ΔPW	hop1-loop2	pch2Δ	pch2Δ hop1-loop2		Wild type	hop1-loop2	pch2Δ	pch2Δ hop1-loop2
		2021-08-05	11644	17	1	2	0	2	22	85.2											98.9	0	7.6	73.9	97.7	36.4		98.9	73.9	97.7	36.4
																					93.2	0	0	71.6	95.5	23.9		93.2	71.6	95.5	23.9
																					85.2	0	2.3	85.2	94.3	39.8		85.2	85.2	94.3	39.8
																				sd	6.8821	0	3.89744	7.27942	1.72434	8.37277		6.8821	7.27942	1.72434	8.37277
																					92.4333	0	3.3	76.9	95.8333	33.3667		92.4333	76.9	95.8333	33.3667
Wild type		2021-08-04	7797	19	1	2	0	0	22	94.3
		2021-08-04	7797	21	0	0	0	1	22	95.5
		2021-08-05	7797	21	0	1	0	0	22	97.7
		2021-08-06	7797	19	1	2	0	0	22	94.3
pch2		2021-10-08	11758	21	0	1	0	0	22	97.7
		2021-10-11	11758	19	2	1	0	0	22	95.5
		2021-10-11	11758	20	1	0	0	1	22	94.3
pch2 hop1 loop2		2021-10-08	11757	5	0	6	0	11	22	36.4
		2021-10-08	11757	3	0	4	1	14	22	23.9
		2021-10-08	11757	5	1	6	0	10	22	39.8
	Spore viability	Standard deviation
Wild type	92.4	6.9
hop1 phd	#DIV/0!	#DIV/0!
hop1 delta	0.4	0.6
	Spore viability	Standard deviation
Wild type	95.8333	1.7
hop1-loop	76.9	7.3

## Sheet: #viable tetrad
													Viable Spores / tetrad
				4	3	2	1	0	Total	%viable			4	3	2	1	0	Total
Wild type		2021-06-28	11276	21	1	0	0	0	22	98.9		wildtype	133	10	9	0	2	154	154
		2021-06-30	11276	19	2	0	0	1	22	93.2		loop2/loop2123	43	4	9	1	9	66	66
		2021-06-30	11276	13	5	4	0	0	22	85.2		pch2 loop2	13	1	16	1	35	66	66
Wild type		2021-08-04	7797	19	1	2	0	0	22	94.3		pch2	60	3	2	0	1	66	66
		2021-08-04	7797	21	0	0	0	1	22	95.5
		2021-08-05	7797	21	0	1	0	0	22	97.7
		2021-08-06	7797	19	1	2	0	0	22	94.3			Viable Spores / tetrad
hop1 loop2		2021-07-29	11644	13	2	3	1	3	22	73.9			4	3	2	1	0	Total
		2021-08-02	11644	13	1	4	0	4	22	71.6		wildtype	133	10	9	0	2	154	154
		2021-08-05	11644	17	1	2	0	2	22	85.2		loop2/loop2123	84	10	17	1	20	132	132
												pch2 loop2	13	1	16	1	35	66	66
												pch2	60	3	2	0	1	66	66
pch2 hop1 loop2		2021-10-08	11757	5	0	6	0	11	22	36.4
		2021-10-08	11757	3	0	4	1	14	22	23.9			Viable Spores / tetrad
		2021-10-08	11757	5	1	6	0	10	22	39.8			4	3	2	1	0	Total Viable
pch2		2021-10-08	11758	21	0	1	0	0	22	97.7		wildtype	86.3636	6.49351	5.84416	0	1.2987	94.1571
		2021-10-11	11758	19	2	1	0	0	22	95.5		loop2	63.6364	7.57576	12.8788	0.757576	15.1515	76.9
		2021-10-11	11758	20	1	0	0	1	22	94.3		pch2 loop2	19.697	1.51515	24.2424	1.51515	53.0303	33.3667
												pch2	90.9091	4.54545	3.0303	0	1.51515	95.8333
				4	3	2	1	0					4	3	2	1	0	Total Viable
Wild type		2021-06-28	11276	95.4545	3.40909	0	0	0				wildtype	12.8565	5.85767	3.40006	0	2.21795	4.43541
		2021-06-30	11276	86.3636	6.81818	0	0	4.54545				loop2/loop2123	10.4973	1.96824	2.27273	0.65608	4.54545	7.27942
		2021-06-30	11276	59.0909	17.0455	9.09091	0	0				pch2 loop2	5.24864	1.96824	2.62432	0.65608	9.46212	8.37277
Wild type		2021-08-04	7797	86.3636	3.40909	4.54545	0	0				pch2	4.54545	3.40909	1.31216	0	2.62432	1.72434
		2021-08-04	7797	95.4545	0	0	0	4.54545
		2021-08-05	7797	95.4545	0	2.27273	0	0
		2021-08-06	7797	86.3636	3.40909	4.54545	0	0
hop1 loop2		2021-07-29	11644	59.0909	6.81818	6.81818	1.13636	13.6364
		2021-08-02	11644	59.0909	3.40909	9.09091	0	18.1818
		2021-08-05	11644	77.2727	3.40909	4.54545	0	9.09091
pch2 hop1 loop2		2021-10-08	11757	22.7273	0	13.6364	0	50
		2021-10-08	11757	13.6364	0	9.09091	1.13636	63.6364
		2021-10-08	11757	22.7273	3.40909	13.6364	0	45.4545
pch2		2021-10-08	11758	95.4545	0	2.27273	0	0
		2021-10-11	11758	86.3636	6.81818	2.27273	0	0
		2021-10-11	11758	90.9091	3.40909	0	0	4.54545
