# Supplementary material for: Chromatin binding by HORMAD proteins regulates meiotic recombination initiation
Source: EMBO J. 2024 Feb 8;43(5):8. doi: 10.1038/s44318-024-00034-3 (PMC10907721; doi:10.1038/s44318-024-00034-3)
Supplement: Supplementary file 6 — Source Data Fig. 5 [file 44318_2024_34_MOESM6_ESM.zip]

Archive with 5,572 entries (5,476 files):
- Data_Figure_5/
- __MACOSX/._Data_Figure_5
- Data_Figure_5/hop1_loop2 images/
- __MACOSX/Data_Figure_5/._hop1_loop2 images
- Data_Figure_5/2022-11-17_11758_tc/
- __MACOSX/Data_Figure_5/._2022-11-17_11758_tc
- Data_Figure_5/Zip1TC_loop2/
- __MACOSX/Data_Figure_5/._Zip1TC_loop2
- Data_Figure_5/Hop1Foci_counts_Area.csv
- __MACOSX/Data_Figure_5/._Hop1Foci_counts_Area.csv
- Data_Figure_5/Hop1_Zip1_Intensity Data_withPch2.csv
- __MACOSX/Data_Figure_5/._Hop1_Zip1_Intensity Data_withPch2.csv
- Data_Figure_5/Zip1 Length Data.csv
- __MACOSX/Data_Figure_5/._Zip1 Length Data.csv
- Data_Figure_5/hop1_loop2 images/.Rhistory
- __MACOSX/Data_Figure_5/hop1_loop2 images/._.Rhistory
- Data_Figure_5/hop1_loop2 images/representative images/
- __MACOSX/Data_Figure_5/hop1_loop2 images/._representative images
- Data_Figure_5/hop1_loop2 images/hop1_loop2 images_Compiled_Dapi_Area(all_DS).csv
- __MACOSX/Data_Figure_5/hop1_loop2 images/._hop1_loop2 images_Compiled_Dapi_Area(all_DS).csv
- Data_Figure_5/hop1_loop2 images/.DS_Store
- __MACOSX/Data_Figure_5/hop1_loop2 images/._.DS_Store
- Data_Figure_5/hop1_loop2 images/2022-3-31/
- __MACOSX/Data_Figure_5/hop1_loop2 images/._2022-3-31
- Data_Figure_5/hop1_loop2 images/hop1_loop2_graph.R
- __MACOSX/Data_Figure_5/hop1_loop2 images/._hop1_loop2_graph.R
- Data_Figure_5/hop1_loop2 images/hop1_loop2_imagej_scripts/
- __MACOSX/Data_Figure_5/hop1_loop2 images/._hop1_loop2_imagej_scripts
- Data_Figure_5/hop1_loop2 images/results csv files all DS/
- __MACOSX/Data_Figure_5/hop1_loop2 images/._results csv files all DS
- Data_Figure_5/hop1_loop2 images/2022-03-24/
- __MACOSX/Data_Figure_5/hop1_loop2 images/._2022-03-24
- Data_Figure_5/hop1_loop2 images/graphs_FINAL/
- __MACOSX/Data_Figure_5/hop1_loop2 images/._graphs_FINAL
- Data_Figure_5/hop1_loop2 images/representative images.zip
- __MACOSX/Data_Figure_5/hop1_loop2 images/._representative images.zip
- Data_Figure_5/hop1_loop2 images/22-04-01/
- __MACOSX/Data_Figure_5/hop1_loop2 images/._22-04-01
- Data_Figure_5/hop1_loop2 images/22-04-06/
- __MACOSX/Data_Figure_5/hop1_loop2 images/._22-04-06
- Data_Figure_5/hop1_loop2 images/hop1_loop2 images_Compiled_Hop1_Foci_Area(all_DS).csv
- __MACOSX/Data_Figure_5/hop1_loop2 images/._hop1_loop2 images_Compiled_Hop1_Foci_Area(all_DS).csv
- Data_Figure_5/hop1_loop2 images/.smbdeleteAAAc024093c495a57f4
- __MACOSX/Data_Figure_5/hop1_loop2 images/._.smbdeleteAAAc024093c495a57f4
- Data_Figure_5/hop1_loop2 images/22-4-7_TRITVNOtRIT/
- __MACOSX/Data_Figure_5/hop1_loop2 images/._22-4-7_TRITVNOtRIT
- Data_Figure_5/hop1_loop2 images/hop1_loop2 images_Compiled_Zip1_Length(all_DS).csv
- __MACOSX/Data_Figure_5/hop1_loop2 images/._hop1_loop2 images_Compiled_Zip1_Length(all_DS).csv
- Data_Figure_5/2022-11-17_11758_tc/2022-10-TC_2022-11-17_11758-H4_01_R3D_RGB.tif
- __MACOSX/Data_Figure_5/2022-11-17_11758_tc/._2022-10-TC_2022-11-17_11758-H4_01_R3D_RGB.tif
- Data_Figure_5/2022-11-17_11758_tc/11-18-2022_cal-11758-H3-18_R3D_RGB.tif
- __MACOSX/Data_Figure_5/2022-11-17_11758_tc/._11-18-2022_cal-11758-H3-18_R3D_RGB.tif
- Data_Figure_5/2022-11-17_11758_tc/.DS_Store
- __MACOSX/Data_Figure_5/2022-11-17_11758_tc/._.DS_Store
- Data_Figure_5/2022-11-17_11758_tc/test/
- __MACOSX/Data_Figure_5/2022-11-17_11758_tc/._test
- Data_Figure_5/2022-11-17_11758_tc/original/
- __MACOSX/Data_Figure_5/2022-11-17_11758_tc/._original
- Data_Figure_5/2022-11-17_11758_tc/11-18-2022_cal-11758-H4-17_R3D_RGB.tif
- __MACOSX/Data_Figure_5/2022-11-17_11758_tc/._11-18-2022_cal-11758-H4-17_R3D_RGB.tif
- Data_Figure_5/2022-11-17_11758_tc/RGB/
- __MACOSX/Data_Figure_5/2022-11-17_11758_tc/._RGB
- Data_Figure_5/2022-11-17_11758_tc/results/
- __MACOSX/Data_Figure_5/2022-11-17_11758_tc/._results
- Data_Figure_5/2022-11-17_11758_tc/11-18-2022_cal-11758-H3-24_R3D_RGB.tif
- __MACOSX/Data_Figure_5/2022-11-17_11758_tc/._11-18-2022_cal-11758-H3-24_R3D_RGB.tif
- Data_Figure_5/2022-11-17_11758_tc/11-18-2022_cal-11758-H4-16_R3D_RGB.tif
- __MACOSX/Data_Figure_5/2022-11-17_11758_tc/._11-18-2022_cal-11758-H4-16_R3D_RGB.tif
- Data_Figure_5/Zip1TC_loop2/Hop1 Foci Area Jitter Plot 7-2022 Data.jpeg
- __MACOSX/Data_Figure_5/Zip1TC_loop2/._Hop1 Foci Area Jitter Plot 7-2022 Data.jpeg
- Data_Figure_5/Zip1TC_loop2/22-06-30/
- __MACOSX/Data_Figure_5/Zip1TC_loop2/._22-06-30
- Data_Figure_5/Zip1TC_loop2/RGB_omitted/
- __MACOSX/Data_Figure_5/Zip1TC_loop2/._RGB_omitted
- Data_Figure_5/Zip1TC_loop2/22-07-06/
- __MACOSX/Data_Figure_5/Zip1TC_loop2/._22-07-06
- Data_Figure_5/Zip1TC_loop2/.DS_Store
- __MACOSX/Data_Figure_5/Zip1TC_loop2/._.DS_Store
- Data_Figure_5/Zip1TC_loop2/22-07-07/
- __MACOSX/Data_Figure_5/Zip1TC_loop2/._22-07-07
- Data_Figure_5/Zip1TC_loop2/Number of Zip1 Branches Jitter  Plot 7-2022 Data.jpeg
- __MACOSX/Data_Figure_5/Zip1TC_loop2/._Number of Zip1 Branches Jitter  Plot 7-2022 Data.jpeg
- Data_Figure_5/Zip1TC_loop2/22-07-12/
- __MACOSX/Data_Figure_5/Zip1TC_loop2/._22-07-12
- Data_Figure_5/Zip1TC_loop2/RGB/
- __MACOSX/Data_Figure_5/Zip1TC_loop2/._RGB
- Data_Figure_5/Zip1TC_loop2/Total Zip1 Length Jitter  Plot 7-2022 Data.jpeg
- __MACOSX/Data_Figure_5/Zip1TC_loop2/._Total Zip1 Length Jitter  Plot 7-2022 Data.jpeg
- Data_Figure_5/Zip1TC_loop2/results/
- __MACOSX/Data_Figure_5/Zip1TC_loop2/._results
- Data_Figure_5/Zip1TC_loop2/Zip1TC graphs.R
- __MACOSX/Data_Figure_5/Zip1TC_loop2/._Zip1TC graphs.R
- Data_Figure_5/Zip1TC_loop2/Hop1 Total Foci Area Jitter Plot 7-2022 Data.jpeg
- __MACOSX/Data_Figure_5/Zip1TC_loop2/._Hop1 Total Foci Area Jitter Plot 7-2022 Data.jpeg
- Data_Figure_5/Zip1TC_loop2/22-07-11/
- __MACOSX/Data_Figure_5/Zip1TC_loop2/._22-07-11
- Data_Figure_5/Zip1TC_loop2/Zip1 TC Integrated Density Graphs.R
- __MACOSX/Data_Figure_5/Zip1TC_loop2/._Zip1 TC Integrated Density Graphs.R
- Data_Figure_5/hop1_loop2 images/representative images/Hop1-loop2 Foci Count compiled.jpeg
- __MACOSX/Data_Figure_5/hop1_loop2 images/representative images/._Hop1-loop2 Foci Count compiled.jpeg
- Data_Figure_5/hop1_loop2 images/representative images/4-1-2022_11757-hr3_07_R3D.dv
- __MACOSX/Data_Figure_5/hop1_loop2 images/representative images/._4-1-2022_11757-hr3_07_R3D.dv
- Data_Figure_5/hop1_loop2 images/representative images/4-1-2022_7797-hr3_05_R3D.dv
- __MACOSX/Data_Figure_5/hop1_loop2 images/representative images/._4-1-2022_7797-hr3_05_R3D.dv
- Data_Figure_5/hop1_loop2 images/representative images/3-29-2022_hop1-11758-07_R3D.dv
- __MACOSX/Data_Figure_5/hop1_loop2 images/representative images/._3-29-2022_hop1-11758-07_R3D.dv
- Data_Figure_5/hop1_loop2 images/representative images/4-1-2022_11757-hr3_07_R3D_RGB.tif
- __MACOSX/Data_Figure_5/hop1_loop2 images/representative images/._4-1-2022_11757-hr3_07_R3D_RGB.tif
- Data_Figure_5/hop1_loop2 images/representative images/2022-04-06_11644-H3_18_R3D.dv
- __MACOSX/Data_Figure_5/hop1_loop2 images/representative images/._2022-04-06_11644-H3_18_R3D.dv
- Data_Figure_5/hop1_loop2 images/representative images/4-1-2022_11644-hr3_02_R3D_RGB.tif
- __MACOSX/Data_Figure_5/hop1_loop2 images/representative images/._4-1-2022_11644-hr3_02_R3D_RGB.tif
- Data_Figure_5/hop1_loop2 images/representative images/3-29-2022_hop1-11758-04_R3D.dv
- __MACOSX/Data_Figure_5/hop1_loop2 images/representative images/._3-29-2022_hop1-11758-04_R3D.dv
- Data_Figure_5/hop1_loop2 images/representative images/2022-04-06_7797-H3_04_R3D.dv
- __MACOSX/Data_Figure_5/hop1_loop2 images/representative images/._2022-04-06_7797-H3_04_R3D.dv
- Data_Figure_5/hop1_loop2 images/2022-3-31/3-31-2022_7797-H3-5_08_R3D.dv.log
- __MACOSX/Data_Figure_5/hop1_loop2 images/2022-3-31/._3-31-2022_7797-H3-5_08_R3D.dv.log
- Data_Figure_5/hop1_loop2 images/2022-3-31/3-31-2022_11757-H3-5_08_R3D.dv.log
- __MACOSX/Data_Figure_5/hop1_loop2 images/2022-3-31/._3-31-2022_11757-H3-5_08_R3D.dv.log
- Data_Figure_5/hop1_loop2 images/2022-3-31/3-31-2022_7797-H3-5_10_R3D.dv
- __MACOSX/Data_Figure_5/hop1_loop2 images/2022-3-31/._3-31-2022_7797-H3-5_10_R3D.dv
- Data_Figure_5/hop1_loop2 images/2022-3-31/3-31-2022_7797-H3-5_02_R3D.dv
- __MACOSX/Data_Figure_5/hop1_loop2 images/2022-3-31/._3-31-2022_7797-H3-5_02_R3D.dv
- Data_Figure_5/hop1_loop2 images/2022-3-31/3-31-2022_11644-H3-5_02_R3D.dv.log
- __MACOSX/Data_Figure_5/hop1_loop2 images/2022-3-31/._3-31-2022_11644-H3-5_02_R3D.dv.log
- Data_Figure_5/hop1_loop2 images/2022-3-31/3-31-2022_11757-H3-5_09_R3D_RGB.tif
- __MACOSX/Data_Figure_5/hop1_loop2 images/2022-3-31/._3-31-2022_11757-H3-5_09_R3D_RGB.tif
- Data_Figure_5/hop1_loop2 images/2022-3-31/3-31-2022_11757-H3-5_06_R3D.dv
- __MACOSX/Data_Figure_5/hop1_loop2 images/2022-3-31/._3-31-2022_11757-H3-5_06_R3D.dv
- Data_Figure_5/hop1_loop2 images/2022-3-31/3-31-2022_11757-H3-5_05_R3D.dv.log
- __MACOSX/Data_Figure_5/hop1_loop2 images/2022-3-31/._3-31-2022_11757-H3-5_05_R3D.dv.log
- Data_Figure_5/hop1_loop2 images/2022-3-31/3-31-2022_7797-H3-5_05_R3D.dv.log
- __MACOSX/Data_Figure_5/hop1_loop2 images/2022-3-31/._3-31-2022_7797-H3-5_05_R3D.dv.log
- Data_Figure_5/hop1_loop2 images/2022-3-31/3-31-2022_11644-H3-5_02_R3D.dv
- __MACOSX/Data_Figure_5/hop1_loop2 images/2022-3-31/._3-31-2022_11644-H3-5_02_R3D.dv
- Data_Figure_5/hop1_loop2 images/2022-3-31/3-31-2022_11644-H3-5_02_R3D_RGB.tif
- __MACOSX/Data_Figure_5/hop1_loop2 images/2022-3-31/._3-31-2022_11644-H3-5_02_R3D_RGB.tif
- Data_Figure_5/hop1_loop2 images/2022-3-31/3-31-2022_11644-H3-5_10_R3D.dv
- __MACOSX/Data_Figure_5/hop1_loop2 images/2022-3-31/._3-31-2022_11644-H3-5_10_R3D.dv
- Data_Figure_5/hop1_loop2 images/2022-3-31/3-31-2022_7797-H3-5_09_R3D_RGB.tif
- __MACOSX/Data_Figure_5/hop1_loop2 images/2022-3-31/._3-31-2022_7797-H3-5_09_R3D_RGB.tif
- Data_Figure_5/hop1_loop2 images/2022-3-31/3-31-2022_11757-H3-5_08_R3D.dv
- __MACOSX/Data_Figure_5/hop1_loop2 images/2022-3-31/._3-31-2022_11757-H3-5_08_R3D.dv
- Data_Figure_5/hop1_loop2 images/2022-3-31/3-31-2022_11757-H3-5_04_R3D.dv
- __MACOSX/Data_Figure_5/hop1_loop2 images/2022-3-31/._3-31-2022_11757-H3-5_04_R3D.dv
- Data_Figure_5/hop1_loop2 images/2022-3-31/.DS_Store
- __MACOSX/Data_Figure_5/hop1_loop2 images/2022-3-31/._.DS_Store
- Data_Figure_5/hop1_loop2 images/2022-3-31/3-31-2022_11644-H3-5_07_R3D_RGB.tif
- __MACOSX/Data_Figure_5/hop1_loop2 images/2022-3-31/._3-31-2022_11644-H3-5_07_R3D_RGB.tif
- Data_Figure_5/hop1_loop2 images/2022-3-31/3-31-2022_11644-H3-5_07_R3D.dv.log
- __MACOSX/Data_Figure_5/hop1_loop2 images/2022-3-31/._3-31-2022_11644-H3-5_07_R3D.dv.log
- Data_Figure_5/hop1_loop2 images/2022-3-31/3-31-2022_11644-H3-5_04_R3D.dv
- __MACOSX/Data_Figure_5/hop1_loop2 images/2022-3-31/._3-31-2022_11644-H3-5_04_R3D.dv
- Data_Figure_5/hop1_loop2 images/2022-3-31/3-31-2022_11644-H3-5_08_R3D.dv
- __MACOSX/Data_Figure_5/hop1_loop2 images/2022-3-31/._3-31-2022_11644-H3-5_08_R3D.dv
- Data_Figure_5/hop1_loop2 images/2022-3-31/3-31-2022_11757-H3-5_06_R3D_RGB.tif
- __MACOSX/Data_Figure_5/hop1_loop2 images/2022-3-31/._3-31-2022_11757-H3-5_06_R3D_RGB.tif
- Data_Figure_5/hop1_loop2 images/2022-3-31/3-31-2022.exp
- __MACOSX/Data_Figure_5/hop1_loop2 images/2022-3-31/._3-31-2022.exp
- Data_Figure_5/hop1_loop2 images/2022-3-31/3-31-2022_7797-H3-5_08_R3D.dv
- __MACOSX/Data_Figure_5/hop1_loop2 images/2022-3-31/._3-31-2022_7797-H3-5_08_R3D.dv
- Data_Figure_5/hop1_loop2 images/2022-3-31/3-31-2022_11757-H3-5_07_R3D.dv.log
- __MACOSX/Data_Figure_5/hop1_loop2 images/2022-3-31/._3-31-2022_11757-H3-5_07_R3D.dv.log
- Data_Figure_5/hop1_loop2 images/2022-3-31/3-31-2022_7797-H3-5_04_R3D.dv
- __MACOSX/Data_Figure_5/hop1_loop2 images/2022-3-31/._3-31-2022_7797-H3-5_04_R3D.dv
- Data_Figure_5/hop1_loop2 images/2022-3-31/3-31-2022_7797-H3-5_07_R3D.dv.log
- __MACOSX/Data_Figure_5/hop1_loop2 images/2022-3-31/._3-31-2022_7797-H3-5_07_R3D.dv.log
- Data_Figure_5/hop1_loop2 images/2022-3-31/3-31-2022_11644-H3-5_08_R3D.dv.log
- __MACOSX/Data_Figure_5/hop1_loop2 images/2022-3-31/._3-31-2022_11644-H3-5_08_R3D.dv.log
- Data_Figure_5/hop1_loop2 images/2022-3-31/3-31-2022_11757-H3-5_02_R3D.dv.log
- __MACOSX/Data_Figure_5/hop1_loop2 images/2022-3-31/._3-31-2022_11757-H3-5_02_R3D.dv.log
- Data_Figure_5/hop1_loop2 images/2022-3-31/3-31-2022_7797-H3-5_06_R3D.dv
- __MACOSX/Data_Figure_5/hop1_loop2 images/2022-3-31/._3-31-2022_7797-H3-5_06_R3D.dv
- Data_Figure_5/hop1_loop2 images/2022-3-31/3-31-2022_7797-H3-5_02_R3D.dv.log
- __MACOSX/Data_Figure_5/hop1_loop2 images/2022-3-31/._3-31-2022_7797-H3-5_02_R3D.dv.log
- Data_Figure_5/hop1_loop2 images/2022-3-31/3-31-2022_11644-H3-5_05_R3D.dv.log
- __MACOSX/Data_Figure_5/hop1_loop2 images/2022-3-31/._3-31-2022_11644-H3-5_05_R3D.dv.log
- Data_Figure_5/hop1_loop2 images/2022-3-31/3-31-2022_11644-H3-5_06_R3D.dv
- __MACOSX/Data_Figure_5/hop1_loop2 images/2022-3-31/._3-31-2022_11644-H3-5_06_R3D.dv
- Data_Figure_5/hop1_loop2 images/2022-3-31/3-31-2022_11644-H3-5_08_R3D_RGB.tif
- __MACOSX/Data_Figure_5/hop1_loop2 images/2022-3-31/._3-31-2022_11644-H3-5_08_R3D_RGB.tif
- Data_Figure_5/hop1_loop2 images/2022-3-31/3-31-2022_11757-H3-5_10_R3D.dv
- __MACOSX/Data_Figure_5/hop1_loop2 images/2022-3-31/._3-31-2022_11757-H3-5_10_R3D.dv
- Data_Figure_5/hop1_loop2 images/2022-3-31/3-31-2022_11757-H3-5_02_R3D.dv
- __MACOSX/Data_Figure_5/hop1_loop2 images/2022-3-31/._3-31-2022_11757-H3-5_02_R3D.dv
- Data_Figure_5/hop1_loop2 images/2022-3-31/3-31-2022_11644-H3-5_03_R3D.dv
- __MACOSX/Data_Figure_5/hop1_loop2 images/2022-3-31/._3-31-2022_11644-H3-5_03_R3D.dv
- Data_Figure_5/hop1_loop2 images/2022-3-31/3-31-2022_11757-H3-5_01_R3D.dv.log
- __MACOSX/Data_Figure_5/hop1_loop2 images/2022-3-31/._3-31-2022_11757-H3-5_01_R3D.dv.log
- Data_Figure_5/hop1_loop2 images/2022-3-31/3-31-2022_7797-H3-5_01_R3D.dv.log
- __MACOSX/Data_Figure_5/hop1_loop2 images/2022-3-31/._3-31-2022_7797-H3-5_01_R3D.dv.log
- Data_Figure_5/hop1_loop2 images/2022-3-31/3-31-2022_11757-H3-5_07_R3D.dv
- __MACOSX/Data_Figure_5/hop1_loop2 images/2022-3-31/._3-31-2022_11757-H3-5_07_R3D.dv
- Data_Figure_5/hop1_loop2 images/2022-3-31/results/
- __MACOSX/Data_Figure_5/hop1_loop2 images/2022-3-31/._results
- Data_Figure_5/hop1_loop2 images/2022-3-31/3-31-2022_7797-H3-5_10_R3D.dv.log
- __MACOSX/Data_Figure_5/hop1_loop2 images/2022-3-31/._3-31-2022_7797-H3-5_10_R3D.dv.log
- Data_Figure_5/hop1_loop2 images/2022-3-31/3-31-2022_11757-H3-5_10_R3D.dv.log
- __MACOSX/Data_Figure_5/hop1_loop2 images/2022-3-31/._3-31-2022_11757-H3-5_10_R3D.dv.log
- Data_Figure_5/hop1_loop2 images/2022-3-31/3-31-2022_7797-H3-5_03_R3D.dv
- __MACOSX/Data_Figure_5/hop1_loop2 images/2022-3-31/._3-31-2022_7797-H3-5_03_R3D.dv
- Data_Figure_5/hop1_loop2 images/2022-3-31/3-31-2022_11644-H3-5_06_R3D.dv.log
- __MACOSX/Data_Figure_5/hop1_loop2 images/2022-3-31/._3-31-2022_11644-H3-5_06_R3D.dv.log
- Data_Figure_5/hop1_loop2 images/2022-3-31/3-31-2022_11644-H3-5_03_R3D_RGB.tif
- __MACOSX/Data_Figure_5/hop1_loop2 images/2022-3-31/._3-31-2022_11644-H3-5_03_R3D_RGB.tif
- Data_Figure_5/hop1_loop2 images/2022-3-31/3-31-2022_7797-H3-5_09_R3D.dv.log
- __MACOSX/Data_Figure_5/hop1_loop2 images/2022-3-31/._3-31-2022_7797-H3-5_09_R3D.dv.log
- Data_Figure_5/hop1_loop2 images/2022-3-31/3-31-2022_11757-H3-5_09_R3D.dv.log
- __MACOSX/Data_Figure_5/hop1_loop2 images/2022-3-31/._3-31-2022_11757-H3-5_09_R3D.dv.log
- Data_Figure_5/hop1_loop2 images/2022-3-31/3-31-2022_7797-H3-5_01_R3D.dv
- __MACOSX/Data_Figure_5/hop1_loop2 images/2022-3-31/._3-31-2022_7797-H3-5_01_R3D.dv
- Data_Figure_5/hop1_loop2 images/2022-3-31/3-31-2022_11644-H3-5_03_R3D.dv.log
- __MACOSX/Data_Figure_5/hop1_loop2 images/2022-3-31/._3-31-2022_11644-H3-5_03_R3D.dv.log
- Data_Figure_5/hop1_loop2 images/2022-3-31/3-31-2022_11757-H3-5_04_R3D.dv.log
- __MACOSX/Data_Figure_5/hop1_loop2 images/2022-3-31/._3-31-2022_11757-H3-5_04_R3D.dv.log
- Data_Figure_5/hop1_loop2 images/2022-3-31/3-31-2022_7797-H3-5_04_R3D.dv.log
- __MACOSX/Data_Figure_5/hop1_loop2 images/2022-3-31/._3-31-2022_7797-H3-5_04_R3D.dv.log
- Data_Figure_5/hop1_loop2 images/2022-3-31/3-31-2022_11644-H3-5_01_R3D.dv
- __MACOSX/Data_Figure_5/hop1_loop2 images/2022-3-31/._3-31-2022_11644-H3-5_01_R3D.dv
- Data_Figure_5/hop1_loop2 images/2022-3-31/3-31-2022_11757-H3-5_09_R3D.dv
- __MACOSX/Data_Figure_5/hop1_loop2 images/2022-3-31/._3-31-2022_11757-H3-5_09_R3D.dv
- Data_Figure_5/hop1_loop2 images/2022-3-31/3-31-2022_11757-H3-5_05_R3D.dv
- __MACOSX/Data_Figure_5/hop1_loop2 images/2022-3-31/._3-31-2022_11757-H3-5_05_R3D.dv
- Data_Figure_5/hop1_loop2 images/2022-3-31/3-31-2022_11644-H3-5_09_R3D.dv.log
- __MACOSX/Data_Figure_5/hop1_loop2 images/2022-3-31/._3-31-2022_11644-H3-5_09_R3D.dv.log
- Data_Figure_5/hop1_loop2 images/2022-3-31/3-31-2022_7797-H3-5_09_R3D.dv
- __MACOSX/Data_Figure_5/hop1_loop2 images/2022-3-31/._3-31-2022_7797-H3-5_09_R3D.dv
- Data_Figure_5/hop1_loop2 images/2022-3-31/3-31-2022_7797-H3-5_07_R3D_RGB.tif
- __MACOSX/Data_Figure_5/hop1_loop2 images/2022-3-31/._3-31-2022_7797-H3-5_07_R3D_RGB.tif
- Data_Figure_5/hop1_loop2 images/2022-3-31/3-31-2022_7797-H3-5_05_R3D.dv
- __MACOSX/Data_Figure_5/hop1_loop2 images/2022-3-31/._3-31-2022_7797-H3-5_05_R3D.dv
- Data_Figure_5/hop1_loop2 images/2022-3-31/3-31-2022_11757-H3-5_03_R3D.dv.log
- __MACOSX/Data_Figure_5/hop1_loop2 images/2022-3-31/._3-31-2022_11757-H3-5_03_R3D.dv.log
- Data_Figure_5/hop1_loop2 images/2022-3-31/3-31-2022_7797-H3-5_03_R3D.dv.log
- __MACOSX/Data_Figure_5/hop1_loop2 images/2022-3-31/._3-31-2022_7797-H3-5_03_R3D.dv.log
- Data_Figure_5/hop1_loop2 images/2022-3-31/3-31-2022_11757-H3-5_01_R3D.dv
- __MACOSX/Data_Figure_5/hop1_loop2 images/2022-3-31/._3-31-2022_11757-H3-5_01_R3D.dv
- Data_Figure_5/hop1_loop2 images/2022-3-31/3-31-2022_11644-H3-5_04_R3D.dv.log
- __MACOSX/Data_Figure_5/hop1_loop2 images/2022-3-31/._3-31-2022_11644-H3-5_04_R3D.dv.log
- Data_Figure_5/hop1_loop2 images/2022-3-31/3-31-2022_11644-H3-5_05_R3D.dv
- __MACOSX/Data_Figure_5/hop1_loop2 images/2022-3-31/._3-31-2022_11644-H3-5_05_R3D.dv
- Data_Figure_5/hop1_loop2 images/2022-3-31/3-31-2022_11644-H3-5_09_R3D.dv
- __MACOSX/Data_Figure_5/hop1_loop2 images/2022-3-31/._3-31-2022_11644-H3-5_09_R3D.dv
- Data_Figure_5/hop1_loop2 images/2022-3-31/3-31-2022_11644-H3-5_01_R3D.dv.log
- __MACOSX/Data_Figure_5/hop1_loop2 images/2022-3-31/._3-31-2022_11644-H3-5_01_R3D.dv.log
- Data_Figure_5/hop1_loop2 images/2022-3-31/3-31-2022_11757-H3-5_03_R3D.dv
- __MACOSX/Data_Figure_5/hop1_loop2 images/2022-3-31/._3-31-2022_11757-H3-5_03_R3D.dv
- Data_Figure_5/hop1_loop2 images/2022-3-31/3-31-2022_11644-H3-5_07_R3D.dv
- __MACOSX/Data_Figure_5/hop1_loop2 images/2022-3-31/._3-31-2022_11644-H3-5_07_R3D.dv
- Data_Figure_5/hop1_loop2 images/2022-3-31/3-31-2022_7797-H3-5_07_R3D.dv
- __MACOSX/Data_Figure_5/hop1_loop2 images/2022-3-31/._3-31-2022_7797-H3-5_07_R3D.dv
- Data_Figure_5/hop1_loop2 images/2022-3-31/3-31-2022_11644-H3-5_10_R3D_RGB.tif
- __MACOSX/Data_Figure_5/hop1_loop2 images/2022-3-31/._3-31-2022_11644-H3-5_10_R3D_RGB.tif
- Data_Figure_5/hop1_loop2 images/2022-3-31/3-31-2022_11757-H3-5_06_R3D.dv.log
- __MACOSX/Data_Figure_5/hop1_loop2 images/2022-3-31/._3-31-2022_11757-H3-5_06_R3D.dv.log
- Data_Figure_5/hop1_loop2 images/2022-3-31/3-31-2022_7797-H3-5_06_R3D.dv.log
- __MACOSX/Data_Figure_5/hop1_loop2 images/2022-3-31/._3-31-2022_7797-H3-5_06_R3D.dv.log
- Data_Figure_5/hop1_loop2 images/2022-3-31/3-31-2022_11644-H3-5_10_R3D.dv.log
- __MACOSX/Data_Figure_5/hop1_loop2 images/2022-3-31/._3-31-2022_11644-H3-5_10_R3D.dv.log
- Data_Figure_5/hop1_loop2 images/hop1_loop2_imagej_scripts/hop1_loop2_toRGB_updated041522.ijm
- __MACOSX/Data_Figure_5/hop1_loop2 images/hop1_loop2_imagej_scripts/._hop1_loop2_toRGB_updated041522.ijm
- Data_Figure_5/hop1_loop2 images/hop1_loop2_imagej_scripts/.DS_Store
- __MACOSX/Data_Figure_5/hop1_loop2 images/hop1_loop2_imagej_scripts/._.DS_Store
- Data_Figure_5/hop1_loop2 images/hop1_loop2_imagej_scripts/Hop1_signal_updated041522.ijm
- __MACOSX/Data_Figure_5/hop1_loop2 images/hop1_loop2_imagej_scripts/._Hop1_signal_updated041522.ijm
- Data_Figure_5/hop1_loop2 images/results csv files all DS/.Rhistory
- __MACOSX/Data_Figure_5/hop1_loop2 images/results csv files all DS/._.Rhistory
- Data_Figure_5/hop1_loop2 images/results csv files all DS/DS2 22-3-31 DapiArea.csv
- __MACOSX/Data_Figure_5/hop1_loop2 images/results csv files all DS/._DS2 22-3-31 DapiArea.csv
- Data_Figure_5/hop1_loop2 images/results csv files all DS/.DS_Store
- __MACOSX/Data_Figure_5/hop1_loop2 images/results csv files all DS/._.DS_Store
- Data_Figure_5/hop1_loop2 images/results csv files all DS/DS4 22-04-06 Hop1FociArea.csv
- __MACOSX/Data_Figure_5/hop1_loop2 images/results csv files all DS/._DS4 22-04-06 Hop1FociArea.csv
- Data_Figure_5/hop1_loop2 images/results csv files all DS/DS1 22-03-24 DapiArea.csv
- __MACOSX/Data_Figure_5/hop1_loop2 images/results csv files all DS/._DS1 22-03-24 DapiArea.csv
- Data_Figure_5/hop1_loop2 images/results csv files all DS/DS2 22-3-31 Hop1FociArea.csv
- __MACOSX/Data_Figure_5/hop1_loop2 images/results csv files all DS/._DS2 22-3-31 Hop1FociArea.csv
- Data_Figure_5/hop1_loop2 images/results csv files all DS/DS3 22-04-01 DapiArea.csv
- __MACOSX/Data_Figure_5/hop1_loop2 images/results csv files all DS/._DS3 22-04-01 DapiArea.csv
- Data_Figure_5/hop1_loop2 images/results csv files all DS/DS5 22-4-7_TRITVNOTRIT DapiArea.csv
- __MACOSX/Data_Figure_5/hop1_loop2 images/results csv files all DS/._DS5 22-4-7_TRITVNOTRIT DapiArea.csv
- Data_Figure_5/hop1_loop2 images/results csv files all DS/DS4 22-04-06 DapiArea.csv
- __MACOSX/Data_Figure_5/hop1_loop2 images/results csv files all DS/._DS4 22-04-06 DapiArea.csv
- Data_Figure_5/hop1_loop2 images/results csv files all DS/.RData
- __MACOSX/Data_Figure_5/hop1_loop2 images/results csv files all DS/._.RData
- Data_Figure_5/hop1_loop2 images/results csv files all DS/DS1 22-03-24 Hop1FociArea.csv
- __MACOSX/Data_Figure_5/hop1_loop2 images/results csv files all DS/._DS1 22-03-24 Hop1FociArea.csv
- Data_Figure_5/hop1_loop2 images/results csv files all DS/DS3 22-04-01 Hop1FociArea.csv
- __MACOSX/Data_Figure_5/hop1_loop2 images/results csv files all DS/._DS3 22-04-01 Hop1FociArea.csv
- Data_Figure_5/hop1_loop2 images/results csv files all DS/DS5 22-4-7_TRITVNOTRIT Hop1FociArea.csv
- __MACOSX/Data_Figure_5/hop1_loop2 images/results csv files all DS/._DS5 22-4-7_TRITVNOTRIT Hop1FociArea.csv
- Data_Figure_5/hop1_loop2 images/2022-03-24/RGB_omitted/
- __MACOSX/Data_Figure_5/hop1_loop2 images/2022-03-24/._RGB_omitted
- Data_Figure_5/hop1_loop2 images/2022-03-24/RGB/
- __MACOSX/Data_Figure_5/hop1_loop2 images/2022-03-24/._RGB
- Data_Figure_5/hop1_loop2 images/2022-03-24/results/
- __MACOSX/Data_Figure_5/hop1_loop2 images/2022-03-24/._results
- Data_Figure_5/hop1_loop2 images/graphs_FINAL/Number of Branches Bar Graph (all data).jpeg
- __MACOSX/Data_Figure_5/hop1_loop2 images/graphs_FINAL/._Number of Branches Bar Graph (all data).jpeg
[truncated: 5,272 more entries]
