# Supplementary material for: Chromatin binding by HORMAD proteins regulates meiotic recombination initiation
Source: EMBO J. 2024 Feb 8;43(5):8. doi: 10.1038/s44318-024-00034-3 (PMC10907721; doi:10.1038/s44318-024-00034-3)
Supplement: Supplementary file 6 — Source Data Fig. 5 [file 44318_2024_34_MOESM6_ESM.zip › Data_Figure_5/Hop1Foci_counts_Area.csv]

Slice	Count	Total Area	Average Size	%Area	Mean
zip1TC_22-06-30_7797-H4_01_R3D_RGB_Hop1NoThreshold.tif	13	2.289	0.176	2.191	66.800
zip1TC_22-06-30_7797-H4_02_R3D_RGB_Hop1NoThreshold.tif	24	2.761	0.115	2.643	94.914
zip1TC_22-06-30_7797-H4_03_R3D_RGB_Hop1NoThreshold.tif	9	2.538	0.282	2.429	64.765
zip1TC_22-06-30_7797-H4_04_R3D_RGB_Hop1NoThreshold.tif	10	2.327	0.233	2.228	70.332
zip1TC_22-06-30_7797-H4_05_R3D_RGB_Hop1NoThreshold.tif	13	4.348	0.334	4.163	72.707
zip1TC_22-06-30_7797-H4_06_R3D_RGB_Hop1NoThreshold.tif	14	1.983	0.142	1.898	103.385
zip1TC_22-06-30_7797-H4_07_R3D_RGB_Hop1NoThreshold.tif	19	2.053	0.108	1.965	82.828
zip1TC_22-06-30_7797-H4_08_R3D_RGB_Hop1NoThreshold.tif	5	0.995	0.199	0.952	67.728
zip1TC_22-06-30_7797-H4_09_R3D_RGB_Hop1NoThreshold.tif	19	3.277	0.172	3.137	80.792
zip1TC_22-06-30_7797-H4_10_R3D_RGB_Hop1NoThreshold.tif	24	2.072	0.086	1.984	89.477
zip1TC_22-06-30_7797-H4_11_R3D_RGB_Hop1NoThreshold.tif	17	2.142	0.126	2.051	73.324
zip1TC_22-06-30_7797-H4_12_R3D_RGB_Hop1NoThreshold.tif	14	2.123	0.152	2.032	80.935
zip1TC_22-06-30_7797-H4_13_R3D_RGB_Hop1NoThreshold.tif	17	3.551	0.209	3.400	79.684
zip1TC_22-06-30_7797-H4_14_R3D_RGB_Hop1NoThreshold.tif	15	2.021	0.135	1.935	69.087
zip1TC_22-06-30_7797-H4_15_R3D_RGB_Hop1NoThreshold.tif	18	2.487	0.138	2.380	90.253
zip1TC_22-06-30_7797-H4_16_R3D_RGB_Hop1NoThreshold.tif	19	3.118	0.164	2.985	94.069
zip1TC_22-06-30_7797-H4_17_R3D_RGB_Hop1NoThreshold.tif	9	2.053	0.228	1.965	56.363
zip1TC_22-06-30_7797-H4_18_R3D_RGB_Hop1NoThreshold.tif	15	1.919	0.128	1.837	73.173
zip1TC_22-06-30_7797-H4_19_R3D_RGB_Hop1NoThreshold.tif	16	3.124	0.195	2.991	99.403
zip1TC_22-06-30_7797-H4_20_R3D_RGB_Hop1NoThreshold.tif	10	1.466	0.147	1.404	64.551
zip1TC_22-07-06_7797-H2_01_R3D_RGB_Hop1NoThreshold.tif	13	10.138	0.780	9.705	78.308
zip1TC_22-07-06_7797-H2_02_R3D_RGB_Hop1NoThreshold.tif	20	1.983	0.099	1.898	74.544
zip1TC_22-07-06_7797-H2_03_R3D_RGB_Hop1NoThreshold.tif	2	7.976	3.988	7.635	41.133
zip1TC_22-07-06_7797-H2_04_R3D_RGB_Hop1NoThreshold.tif	5	17.617	3.523	16.864	59.902
zip1TC_22-07-06_7797-H2_05_R3D_RGB_Hop1NoThreshold.tif	18	1.804	0.100	1.727	95.642
zip1TC_22-07-06_7797-H2_06_R3D_RGB_Hop1NoThreshold.tif	3	14.620	4.873	13.995	67.641
zip1TC_22-07-06_7797-H2_07_R3D_RGB_Hop1NoThreshold.tif	12	0.995	0.083	0.952	81.053
zip1TC_22-07-06_7797-H2_08_R3D_RGB_Hop1NoThreshold.tif	3	12.172	4.057	11.652	54.108
zip1TC_22-07-06_7797-H2_09_R3D_RGB_Hop1NoThreshold.tif	11	1.919	0.174	1.837	69.605
zip1TC_22-07-06_7797-H2_10_R3D_RGB_Hop1NoThreshold.tif	30	4.476	0.149	4.285	120.622
zip1TC_22-07-06_7797-H2_11_R3D_RGB_Hop1NoThreshold.tif	20	9.290	0.464	8.893	95.540
zip1TC_22-07-06_7797-H2_12_R3D_RGB_Hop1NoThreshold.tif	6	14.442	2.407	13.824	47.991
zip1TC_22-07-06_7797-H2_13_R3D_RGB_Hop1NoThreshold.tif	3	15.762	5.254	15.088	65.779
zip1TC_22-07-06_7797-H2_14_R3D_RGB_Hop1NoThreshold.tif	17	2.589	0.152	2.478	96.239
zip1TC_22-07-06_7797-H2_15_R3D_RGB_Hop1NoThreshold.tif	31	7.179	0.232	6.873	71.498
zip1TC_22-07-06_7797-H2_16_R3D_RGB_Hop1NoThreshold.tif	12	4.297	0.358	4.114	72.654
zip1TC_22-07-06_7797-H2_17_R3D_RGB_Hop1NoThreshold.tif	18	2.359	0.131	2.258	71.184
zip1TC_22-07-06_7797-H2_18_R3D_RGB_Hop1NoThreshold.tif	17	3.475	0.204	3.326	90.639
zip1TC_22-07-06_7797-H2_19_R3D_RGB_Hop1NoThreshold.tif	32	3.985	0.125	3.815	99.491
zip1TC_22-07-06_7797-H2_20_R3D_RGB_Hop1NoThreshold.tif	23	2.372	0.103	2.271	86.677
zip1TC_22-07-06_7797-H3_01_R3D_RGB_Hop1NoThreshold.tif	8	2.933	0.367	2.808	52.243
zip1TC_22-07-06_7797-H3_02_R3D_RGB_Hop1NoThreshold.tif	11	3.424	0.311	3.278	75.257
zip1TC_22-07-06_7797-H3_03_R3D_RGB_Hop1NoThreshold.tif	10	1.626	0.163	1.556	91.411
zip1TC_22-07-06_7797-H3_04_R3D_RGB_Hop1NoThreshold.tif	6	4.138	0.690	3.961	74.187
zip1TC_22-07-06_7797-H3_05_R3D_RGB_Hop1NoThreshold.tif	10	1.779	0.178	1.703	91.278
zip1TC_22-07-06_7797-H3_06_R3D_RGB_Hop1NoThreshold.tif	5	4.234	0.847	4.053	56.405
zip1TC_22-07-06_7797-H3_07_R3D_RGB_Hop1NoThreshold.tif	13	1.282	0.099	1.227	90.051
zip1TC_22-07-06_7797-H3_08_R3D_RGB_Hop1NoThreshold.tif	11	1.926	0.175	1.843	78.863
zip1TC_22-07-06_7797-H3_09_R3D_RGB_Hop1NoThreshold.tif	21	1.613	0.077	1.544	93.954
zip1TC_22-07-06_7797-H3_10_R3D_RGB_Hop1NoThreshold.tif	13	4.457	0.343	4.266	65.343
zip1TC_22-07-06_7797-H3_11_R3D_RGB_Hop1NoThreshold.tif	19	1.798	0.095	1.721	78.079
zip1TC_22-07-06_7797-H3_12_R3D_RGB_Hop1NoThreshold.tif	19	2.499	0.132	2.393	108.781
zip1TC_22-07-06_7797-H3_13_R3D_RGB_Hop1NoThreshold.tif	28	3.481	0.124	3.333	99.771
zip1TC_22-07-06_7797-H3_14_R3D_RGB_Hop1NoThreshold.tif	19	4.234	0.223	4.053	106.978
zip1TC_22-07-06_7797-H3_15_R3D_RGB_Hop1NoThreshold.tif	18	2.793	0.155	2.673	81.365
zip1TC_22-07-06_7797-H3_16_R3D_RGB_Hop1NoThreshold.tif	26	2.780	0.107	2.661	104.329
zip1TC_22-07-06_7797-H3_17_R3D_RGB_Hop1NoThreshold.tif	18	3.826	0.213	3.662	69.661
zip1TC_22-07-06_7797-H3_18_R3D_RGB_Hop1NoThreshold.tif	17	2.729	0.161	2.612	96.396
zip1TC_22-07-06_7797-H3_19_R3D_RGB_Hop1NoThreshold.tif	15	1.294	0.086	1.239	78.169
zip1TC_22-07-06_7797-H3_20_R3D_RGB_Hop1NoThreshold.tif	18	2.429	0.135	2.325	85.391
zip1TC_22-07-07_11644-H2_01_R3D_RGB_Hop1NoThreshold.tif	2	0.465	0.233	0.446	64.499
zip1TC_22-07-07_11644-H2_02_R3D_RGB_Hop1NoThreshold.tif	4	0.427	0.107	0.409	62.277
zip1TC_22-07-07_11644-H2_03_R3D_RGB_Hop1NoThreshold.tif	5	0.529	0.106	0.507	47.117
zip1TC_22-07-07_11644-H2_04_R3D_RGB_Hop1NoThreshold.tif	1	2.716	2.716	2.600	91.232
zip1TC_22-07-07_11644-H2_05_R3D_RGB_Hop1NoThreshold.tif	1	0.523	0.523	0.500	120.073
zip1TC_22-07-07_11644-H2_06_R3D_RGB_Hop1NoThreshold.tif	4	0.593	0.148	0.568	58.095
zip1TC_22-07-07_11644-H2_07_R3D_RGB_Hop1NoThreshold.tif	1	0.638	0.638	0.610	82.930
zip1TC_22-07-07_11644-H2_08_R3D_RGB_Hop1NoThreshold.tif	6	0.587	0.098	0.562	70.453
zip1TC_22-07-07_11644-H2_09_R3D_RGB_Hop1NoThreshold.tif	6	0.657	0.109	0.629	57.043
zip1TC_22-07-07_11644-H2_10_R3D_RGB_Hop1NoThreshold.tif	4	0.574	0.143	0.549	58.400
zip1TC_22-07-07_11644-H2_11_R3D_RGB_Hop1NoThreshold.tif	6	0.701	0.117	0.671	76.618
zip1TC_22-07-07_11644-H2_12_R3D_RGB_Hop1NoThreshold.tif	10	1.492	0.149	1.428	86.056
zip1TC_22-07-07_11644-H2_13_R3D_RGB_Hop1NoThreshold.tif	3	0.880	0.293	0.842	50.014
zip1TC_22-07-07_11644-H2_14_R3D_RGB_Hop1NoThreshold.tif	8	0.746	0.093	0.714	74.092
zip1TC_22-07-07_11644-H2_15_R3D_RGB_Hop1NoThreshold.tif	5	0.638	0.128	0.610	52.790
zip1TC_22-07-07_11644-H2_16_R3D_RGB_Hop1NoThreshold.tif	5	0.650	0.130	0.623	69.376
zip1TC_22-07-07_11644-H2_17_R3D_RGB_Hop1NoThreshold.tif	9	1.052	0.117	1.007	81.825
zip1TC_22-07-07_11644-H2_18_R3D_RGB_Hop1NoThreshold.tif	2	0.402	0.201	0.385	55.590
zip1TC_22-07-07_11644-H2_19_R3D_RGB_Hop1NoThreshold.tif	3	1.575	0.525	1.508	101.931
zip1TC_22-07-07_11644-H2_20_R3D_RGB_Hop1NoThreshold.tif	8	0.689	0.086	0.659	47.430
zip1TC_22-07-07_11644-H3_01_R3D_RGB_Hop1NoThreshold.tif	6	0.861	0.143	0.824	72.233
zip1TC_22-07-07_11644-H3_02_R3D_RGB_Hop1NoThreshold.tif	19	2.008	0.106	1.923	73.292
zip1TC_22-07-07_11644-H3_03_R3D_RGB_Hop1NoThreshold.tif	1	0.810	0.810	0.775	87.866
zip1TC_22-07-07_11644-H3_04_R3D_RGB_Hop1NoThreshold.tif	22	6.057	0.275	5.798	90.483
zip1TC_22-07-07_11644-H3_05_R3D_RGB_Hop1NoThreshold.tif	10	3.239	0.324	3.101	87.233
zip1TC_22-07-07_11644-H3_06_R3D_RGB_Hop1NoThreshold.tif	16	1.779	0.111	1.703	74.540
zip1TC_22-07-07_11644-H3_07_R3D_RGB_Hop1NoThreshold.tif	13	1.894	0.146	1.813	101.118
zip1TC_22-07-07_11644-H3_08_R3D_RGB_Hop1NoThreshold.tif	12	6.249	0.521	5.981	73.811
zip1TC_22-07-07_11644-H3_09_R3D_RGB_Hop1NoThreshold.tif	11	5.809	0.528	5.560	83.616
zip1TC_22-07-07_11644-H3_10_R3D_RGB_Hop1NoThreshold.tif	13	1.492	0.115	1.428	84.005
zip1TC_22-07-07_11644-H3_11_R3D_RGB_Hop1NoThreshold.tif	12	6.829	0.569	6.537	78.804
zip1TC_22-07-07_11644-H3_12_R3D_RGB_Hop1NoThreshold.tif	10	1.479	0.148	1.416	64.401
zip1TC_22-07-07_11644-H3_13_R3D_RGB_Hop1NoThreshold.tif	25	6.618	0.265	6.335	68.930
zip1TC_22-07-07_11644-H3_14_R3D_RGB_Hop1NoThreshold.tif	12	5.349	0.446	5.121	98.395
zip1TC_22-07-07_11644-H3_15_R3D_RGB_Hop1NoThreshold.tif	5	10.686	2.137	10.229	54.442
zip1TC_22-07-07_11644-H3_16_R3D_RGB_Hop1NoThreshold.tif	16	6.025	0.377	5.768	44.436
zip1TC_22-07-07_11644-H3_17_R3D_RGB_Hop1NoThreshold.tif	4	0.682	0.171	0.653	54.182
zip1TC_22-07-07_11644-H3_18_R3D_RGB_Hop1NoThreshold.tif	20	4.929	0.246	4.718	75.576
zip1TC_22-07-07_11644-H3_19_R3D_RGB_Hop1NoThreshold.tif	16	8.129	0.508	7.782	63.723
zip1TC_22-07-07_11644-H3_20_R3D_RGB_Hop1NoThreshold.tif	11	1.422	0.129	1.361	64.158
zip1TC_22-07-07_11644-H4_01_R3D_RGB_Hop1NoThreshold.tif	18	2.640	0.147	2.527	112.988
zip1TC_22-07-07_11644-H4_02_R3D_RGB_Hop1NoThreshold.tif	14	4.508	0.322	4.315	94.062
zip1TC_22-07-07_11644-H4_03_R3D_RGB_Hop1NoThreshold.tif	16	3.035	0.190	2.905	88.636
zip1TC_22-07-07_11644-H4_04_R3D_RGB_Hop1NoThreshold.tif	11	2.703	0.246	2.588	82.633
zip1TC_22-07-07_11644-H4_05_R3D_RGB_Hop1NoThreshold.tif	12	7.084	0.590	6.781	66.715
zip1TC_22-07-07_11644-H4_06_R3D_RGB_Hop1NoThreshold.tif	14	4.871	0.348	4.663	73.332
zip1TC_22-07-07_11644-H4_07_R3D_RGB_Hop1NoThreshold.tif	17	1.798	0.106	1.721	86.294
zip1TC_22-07-07_11644-H4_08_R3D_RGB_Hop1NoThreshold.tif	14	2.276	0.163	2.179	102.941
zip1TC_22-07-07_11644-H4_09_R3D_RGB_Hop1NoThreshold.tif	13	4.808	0.370	4.602	80.628
zip1TC_22-07-07_11644-H4_10_R3D_RGB_Hop1NoThreshold.tif	10	1.664	0.166	1.593	84.742
zip1TC_22-07-07_11644-H4_11_R3D_RGB_Hop1NoThreshold.tif	7	4.387	0.627	4.199	74.237
zip1TC_22-07-07_11644-H4_12_R3D_RGB_Hop1NoThreshold.tif	12	3.500	0.292	3.351	60.789
zip1TC_22-07-07_11644-H4_13_R3D_RGB_Hop1NoThreshold.tif	13	3.303	0.254	3.162	78.139
zip1TC_22-07-07_11644-H4_14_R3D_RGB_Hop1NoThreshold.tif	11	3.469	0.315	3.320	83.206
zip1TC_22-07-07_11644-H4_15_R3D_RGB_Hop1NoThreshold.tif	6	1.160	0.193	1.111	78.318
zip1TC_22-07-07_11644-H4_16_R3D_RGB_Hop1NoThreshold.tif	19	2.525	0.133	2.417	97.364
zip1TC_22-07-07_11644-H4_17_R3D_RGB_Hop1NoThreshold.tif	14	4.113	0.294	3.937	100.664
zip1TC_22-07-07_11644-H4_18_R3D_RGB_Hop1NoThreshold.tif	17	4.839	0.285	4.633	52.471
zip1TC_22-07-07_11644-H4_19_R3D_RGB_Hop1NoThreshold.tif	12	3.220	0.268	3.082	84.299
zip1TC_22-07-07_11644-H4_20_R3D_RGB_Hop1NoThreshold.tif	13	1.804	0.139	1.727	82.273
zip1TC_22-07-11_11757-H2_01_R3D_RGB_Hop1NoThreshold.tif	12	1.881	0.157	1.801	85.272
zip1TC_22-07-11_11757-H2_02_R3D_RGB_Hop1NoThreshold.tif	5	0.593	0.119	0.568	77.899
zip1TC_22-07-11_11757-H2_03_R3D_RGB_Hop1NoThreshold.tif	1	0.453	0.453	0.433	106.211
zip1TC_22-07-11_11757-H2_04_R3D_RGB_Hop1NoThreshold.tif	8	0.669	0.084	0.641	56.844
zip1TC_22-07-11_11757-H2_05_R3D_RGB_Hop1NoThreshold.tif	2	0.606	0.303	0.580	51.790
zip1TC_22-07-11_11757-H2_06_R3D_RGB_Hop1NoThreshold.tif	5	0.638	0.128	0.610	57.267
zip1TC_22-07-11_11757-H2_07_R3D_RGB_Hop1NoThreshold.tif	6	1.345	0.224	1.288	75.015
zip1TC_22-07-11_11757-H2_08_R3D_RGB_Hop1NoThreshold.tif	8	0.893	0.112	0.854	64.318
zip1TC_22-07-11_11757-H2_09_R3D_RGB_Hop1NoThreshold.tif	15	2.034	0.136	1.947	87.226
zip1TC_22-07-11_11757-H2_10_R3D_RGB_Hop1NoThreshold.tif	3	1.173	0.391	1.123	61.397
zip1TC_22-07-11_11757-H2_11_R3D_RGB_Hop1NoThreshold.tif	7	1.007	0.144	0.964	62.381
zip1TC_22-07-11_11757-H2_12_R3D_RGB_Hop1NoThreshold.tif	3	0.682	0.227	0.653	55.996
zip1TC_22-07-11_11757-H2_13_R3D_RGB_Hop1NoThreshold.tif	3	0.982	0.327	0.940	86.713
zip1TC_22-07-11_11757-H2_14_R3D_RGB_Hop1NoThreshold.tif	8	1.741	0.218	1.666	90.862
zip1TC_22-07-11_11757-H2_15_R3D_RGB_Hop1NoThreshold.tif	2	3.877	1.938	3.711	78.246
zip1TC_22-07-11_11757-H2_16_R3D_RGB_Hop1NoThreshold.tif	2	1.039	0.520	0.995	44.922
zip1TC_22-07-11_11757-H2_17_R3D_RGB_Hop1NoThreshold.tif	3	0.574	0.191	0.549	56.292
zip1TC_22-07-11_11757-H2_18_R3D_RGB_Hop1NoThreshold.tif	3	0.574	0.191	0.549	79.850
zip1TC_22-07-11_11757-H2_19_R3D_RGB_Hop1NoThreshold.tif	2	0.682	0.341	0.653	68.164
zip1TC_22-07-11_11757-H2_20_R3D_RGB_Hop1NoThreshold.tif	25	5.649	0.226	5.408	81.787
zip1TC_22-07-11_11757-H3_01_R3D_RGB_Hop1NoThreshold.tif	9	5.624	0.625	5.383	59.786
zip1TC_22-07-11_11757-H3_02_R3D_RGB_Hop1NoThreshold.tif	22	7.205	0.327	6.897	91.052
zip1TC_22-07-11_11757-H3_03_R3D_RGB_Hop1NoThreshold.tif	4	1.473	0.368	1.410	79.099
zip1TC_22-07-11_11757-H3_04_R3D_RGB_Hop1NoThreshold.tif	15	5.120	0.341	4.901	64.705
zip1TC_22-07-11_11757-H3_05_R3D_RGB_Hop1NoThreshold.tif	26	4.215	0.162	4.034	99.782
zip1TC_22-07-11_11757-H3_06_R3D_RGB_Hop1NoThreshold.tif	11	3.985	0.362	3.815	106.668
zip1TC_22-07-11_11757-H3_07_R3D_RGB_Hop1NoThreshold.tif	6	0.899	0.150	0.861	66.067
zip1TC_22-07-11_11757-H3_08_R3D_RGB_Hop1NoThreshold.tif	4	16.112	4.028	15.424	55.156
zip1TC_22-07-11_11757-H3_09_R3D_RGB_Hop1NoThreshold.tif	11	10.074	0.916	9.644	93.522
zip1TC_22-07-11_11757-H3_10_R3D_RGB_Hop1NoThreshold.tif	13	2.608	0.201	2.496	119.802
zip1TC_22-07-11_11757-H3_11_R3D_RGB_Hop1NoThreshold.tif	3	0.956	0.319	0.916	67.933
zip1TC_22-07-11_11757-H3_12_R3D_RGB_Hop1NoThreshold.tif	11	1.581	0.144	1.514	102.296
zip1TC_22-07-11_11757-H3_13_R3D_RGB_Hop1NoThreshold.tif	12	6.708	0.559	6.421	86.239
zip1TC_22-07-11_11757-H3_14_R3D_RGB_Hop1NoThreshold.tif	11	2.149	0.195	2.057	98.308
zip1TC_22-07-11_11757-H3_15_R3D_RGB_Hop1NoThreshold.tif	8	18.012	2.252	17.242	72.327
zip1TC_22-07-11_11757-H3_16_R3D_RGB_Hop1NoThreshold.tif	9	5.337	0.593	5.109	107.863
zip1TC_22-07-11_11757-H3_17_R3D_RGB_Hop1NoThreshold.tif	3	0.606	0.202	0.580	78.792
zip1TC_22-07-11_11757-H3_18_R3D_RGB_Hop1NoThreshold.tif	14	6.720	0.480	6.433	99.073
zip1TC_22-07-11_11757-H3_19_R3D_RGB_Hop1NoThreshold.tif	4	0.759	0.190	0.726	67.281
zip1TC_22-07-11_11757-H3_20_R3D_RGB_Hop1NoThreshold.tif	11	5.904	0.537	5.652	87.502
zip1TC_22-07-11_11757-H4_01_R3D_RGB_Hop1NoThreshold.tif	4	9.150	2.287	8.759	80.826
zip1TC_22-07-11_11757-H4_02_R3D_RGB_Hop1NoThreshold.tif	8	1.894	0.237	1.813	83.167
zip1TC_22-07-11_11757-H4_03_R3D_RGB_Hop1NoThreshold.tif	8	6.912	0.864	6.616	66.177
zip1TC_22-07-11_11757-H4_04_R3D_RGB_Hop1NoThreshold.tif	4	5.043	1.261	4.828	55.650
zip1TC_22-07-11_11757-H4_05_R3D_RGB_Hop1NoThreshold.tif	2	2.601	1.301	2.490	87.259
zip1TC_22-07-11_11757-H4_06_R3D_RGB_Hop1NoThreshold.tif	5	2.621	0.524	2.509	82.964
zip1TC_22-07-11_11757-H4_07_R3D_RGB_Hop1NoThreshold.tif	13	3.698	0.284	3.540	86.240
zip1TC_22-07-11_11757-H4_08_R3D_RGB_Hop1NoThreshold.tif	2	10.017	5.008	9.589	43.100
zip1TC_22-07-11_11757-H4_09_R3D_RGB_Hop1NoThreshold.tif	9	7.071	0.786	6.769	66.301
zip1TC_22-07-11_11757-H4_10_R3D_RGB_Hop1NoThreshold.tif	6	2.538	0.423	2.429	75.472
zip1TC_22-07-11_11757-H4_11_R3D_RGB_Hop1NoThreshold.tif	14	2.927	0.209	2.802	85.247
zip1TC_22-07-11_11757-H4_12_R3D_RGB_Hop1NoThreshold.tif	18	2.748	0.153	2.631	118.920
zip1TC_22-07-11_11757-H4_13_R3D_RGB_Hop1NoThreshold.tif	12	2.079	0.173	1.990	106.358
zip1TC_22-07-11_11757-H4_14_R3D_RGB_Hop1NoThreshold.tif	4	1.237	0.309	1.184	48.919
zip1TC_22-07-11_11757-H4_15_R3D_RGB_Hop1NoThreshold.tif	7	4.527	0.647	4.333	84.732
zip1TC_22-07-11_11757-H4_16_R3D_RGB_Hop1NoThreshold.tif	6	2.971	0.495	2.844	66.101
zip1TC_22-07-11_11757-H4_17_R3D_RGB_Hop1NoThreshold.tif	8	2.021	0.253	1.935	49.208
zip1TC_22-07-11_11757-H4_18_R3D_RGB_Hop1NoThreshold.tif	4	4.119	1.030	3.943	77.283
zip1TC_22-07-11_11757-H4_19_R3D_RGB_Hop1NoThreshold.tif	7	4.667	0.667	4.468	79.955
zip1TC_22-07-11_11757-H4_20_R3D_RGB_Hop1NoThreshold.tif	10	2.888	0.289	2.765	73.977
zip1TC_22-07-12_11757-H5_01_R3D_RGB_Hop1NoThreshold.tif	13	2.008	0.154	1.923	98.944
zip1TC_22-07-12_11757-H5_02_R3D_RGB_Hop1NoThreshold.tif	4	6.115	1.529	5.853	78.416
zip1TC_22-07-12_11757-H5_03_R3D_RGB_Hop1NoThreshold.tif	4	2.582	0.646	2.472	89.322
zip1TC_22-07-12_11757-H5_04_R3D_RGB_Hop1NoThreshold.tif	7	3.545	0.506	3.394	107.940
zip1TC_22-07-12_11757-H5_05_R3D_RGB_Hop1NoThreshold.tif	7	1.364	0.195	1.306	122.055
zip1TC_22-07-12_11757-H5_06_R3D_RGB_Hop1NoThreshold.tif	9	4.929	0.548	4.718	98.197
zip1TC_22-07-12_11757-H5_07_R3D_RGB_Hop1NoThreshold.tif	2	8.365	4.183	8.008	66.819
zip1TC_22-07-12_11757-H5_08_R3D_RGB_Hop1NoThreshold.tif	4	6.261	1.565	5.994	45.788
zip1TC_22-07-12_11757-H5_09_R3D_RGB_Hop1NoThreshold.tif	2	4.195	2.098	4.016	71.655
zip1TC_22-07-12_11757-H5_10_R3D_RGB_Hop1NoThreshold.tif	1	7.772	7.772	7.440	95.025
zip1TC_22-07-12_11757-H5_11_R3D_RGB_Hop1NoThreshold.tif	4	7.913	1.978	7.574	67.444
zip1TC_22-07-12_11757-H5_12_R3D_RGB_Hop1NoThreshold.tif	4	5.056	1.264	4.840	83.731
zip1TC_22-07-12_11757-H5_13_R3D_RGB_Hop1NoThreshold.tif	10	5.579	0.558	5.341	78.060
zip1TC_22-07-12_11757-H5_14_R3D_RGB_Hop1NoThreshold.tif	12	3.118	0.260	2.985	91.960
zip1TC_22-07-12_11757-H5_15_R3D_RGB_Hop1NoThreshold.tif	11	3.303	0.300	3.162	90.773
zip1TC_22-07-12_11757-H5_16_R3D_RGB_Hop1NoThreshold.tif	7	1.804	0.258	1.727	85.985
zip1TC_22-07-12_11757-H5_17_R3D_RGB_Hop1NoThreshold.tif	1	8.652	8.652	8.282	87.430
zip1TC_22-07-12_11757-H5_18_R3D_RGB_Hop1NoThreshold.tif	6	5.694	0.949	5.450	49.927
zip1TC_22-07-12_11757-H5_19_R3D_RGB_Hop1NoThreshold.tif	4	5.012	1.253	4.797	53.074
zip1TC_22-07-12_11757-H5_20_R3D_RGB_Hop1NoThreshold.tif	10	2.729	0.273	2.612	66.974
zip1TC_22-07-12_9120-H2_01_R3D_RGB_Hop1NoThreshold.tif	123	1.435	0.012	1.373	135.780
zip1TC_22-07-12_9120-H2_02_R3D_RGB_Hop1NoThreshold.tif	69	0.644	0.009	0.616	102.301
zip1TC_22-07-12_9120-H2_03_R3D_RGB_Hop1NoThreshold.tif	208	1.664	0.008	1.593	153.650
zip1TC_22-07-12_9120-H2_04_R3D_RGB_Hop1NoThreshold.tif	53	1.702	0.032	1.630	125.922
zip1TC_22-07-12_9120-H2_05_R3D_RGB_Hop1NoThreshold.tif	27	0.829	0.031	0.793	127.138
zip1TC_22-07-12_9120-H2_06_R3D_RGB_Hop1NoThreshold.tif	14	0.555	0.040	0.531	83.922
zip1TC_22-07-12_9120-H2_07_R3D_RGB_Hop1NoThreshold.tif	65	1.180	0.018	1.129	134.765
zip1TC_22-07-12_9120-H2_08_R3D_RGB_Hop1NoThreshold.tif	72	1.537	0.021	1.471	121.468
zip1TC_22-07-12_9120-H2_09_R3D_RGB_Hop1NoThreshold.tif	955	26.945	0.028	25.793	115.567
zip1TC_22-07-12_9120-H2_10_R3D_RGB_Hop1NoThreshold.tif	57	1.441	0.025	1.379	123.956
zip1TC_22-07-12_9120-H2_11_R3D_RGB_Hop1NoThreshold.tif	32	0.816	0.026	0.781	107.187
zip1TC_22-07-12_9120-H2_12_R3D_RGB_Hop1NoThreshold.tif	27	0.689	0.026	0.659	112.912
zip1TC_22-07-12_9120-H2_13_R3D_RGB_Hop1NoThreshold.tif	46	0.848	0.018	0.812	96.522
zip1TC_22-07-12_9120-H2_14_R3D_RGB_Hop1NoThreshold.tif	54	1.358	0.025	1.300	85.928
zip1TC_22-07-12_9120-H2_15_R3D_RGB_Hop1NoThreshold.tif	149	1.715	0.012	1.642	132.601
zip1TC_22-07-12_9120-H2_16_R3D_RGB_Hop1NoThreshold.tif	20	1.301	0.065	1.245	89.075
zip1TC_22-07-12_9120-H2_17_R3D_RGB_Hop1NoThreshold.tif	60	1.747	0.029	1.672	126.345
zip1TC_22-07-12_9120-H2_18_R3D_RGB_Hop1NoThreshold.tif	28	0.593	0.021	0.568	126.010
zip1TC_22-07-12_9120-H2_19_R3D_RGB_Hop1NoThreshold.tif	39	0.669	0.017	0.641	120.266
zip1TC_22-07-12_9120-H2_20_R3D_RGB_Hop1NoThreshold.tif	59	0.797	0.014	0.763	117.772
zip1TC_22-07-12_9120-H3_01_R3D_RGB_Hop1NoThreshold.tif	747	7.728	0.010	7.397	134.996
zip1TC_22-07-12_9120-H3_02_R3D_RGB_Hop1NoThreshold.tif	47	0.663	0.014	0.635	163.125
zip1TC_22-07-12_9120-H3_03_R3D_RGB_Hop1NoThreshold.tif	281	2.640	0.009	2.527	158.805
zip1TC_22-07-12_9120-H3_04_R3D_RGB_Hop1NoThreshold.tif	38	0.931	0.024	0.891	136.499
zip1TC_22-07-12_9120-H3_05_R3D_RGB_Hop1NoThreshold.tif	89	1.855	0.021	1.776	136.279
zip1TC_22-07-12_9120-H3_06_R3D_RGB_Hop1NoThreshold.tif	66	0.874	0.013	0.836	118.197
zip1TC_22-07-12_9120-H3_07_R3D_RGB_Hop1NoThreshold.tif	40	0.759	0.019	0.726	102.726
zip1TC_22-07-12_9120-H3_08_R3D_RGB_Hop1NoThreshold.tif	44	1.224	0.028	1.172	104.467
zip1TC_22-07-12_9120-H3_09_R3D_RGB_Hop1NoThreshold.tif	30	0.899	0.030	0.861	101.231
zip1TC_22-07-12_9120-H3_10_R3D_RGB_Hop1NoThreshold.tif	55	0.746	0.014	0.714	166.684
zip1TC_22-07-12_9120-H3_11_R3D_RGB_Hop1NoThreshold.tif	176	1.894	0.011	1.813	115.735
zip1TC_22-07-12_9120-H3_12_R3D_RGB_Hop1NoThreshold.tif	44	0.937	0.021	0.897	118.874
zip1TC_22-07-12_9120-H3_13_R3D_RGB_Hop1NoThreshold.tif	126	1.269	0.010	1.215	125.062
zip1TC_22-07-12_9120-H3_14_R3D_RGB_Hop1NoThreshold.tif	43	0.944	0.022	0.903	123.584
zip1TC_22-07-12_9120-H3_15_R3D_RGB_Hop1NoThreshold.tif	27	0.797	0.030	0.763	91.725
zip1TC_22-07-12_9120-H3_16_R3D_RGB_Hop1NoThreshold.tif	44	1.122	0.026	1.074	126.840
zip1TC_22-07-12_9120-H3_17_R3D_RGB_Hop1NoThreshold.tif	52	1.148	0.022	1.099	128.040
zip1TC_22-07-12_9120-H3_18_R3D_RGB_Hop1NoThreshold.tif	84	0.956	0.011	0.916	139.677
zip1TC_22-07-12_9120-H3_19_R3D_RGB_Hop1NoThreshold.tif	35	0.720	0.021	0.690	115.776
zip1TC_22-07-12_9120-H3_20_R3D_RGB_Hop1NoThreshold.tif	47	0.593	0.013	0.568	137.879
zip1TC_22-07-12_9120-H4_01_R3D_RGB_Hop1NoThreshold.tif	72	1.511	0.021	1.447	97.696
zip1TC_22-07-12_9120-H4_02_R3D_RGB_Hop1NoThreshold.tif	77	1.734	0.023	1.660	111.559
zip1TC_22-07-12_9120-H4_03_R3D_RGB_Hop1NoThreshold.tif	57	1.275	0.022	1.221	103.944
zip1TC_22-07-12_9120-H4_04_R3D_RGB_Hop1NoThreshold.tif	50	1.078	0.022	1.031	117.119
zip1TC_22-07-12_9120-H4_05_R3D_RGB_Hop1NoThreshold.tif	39	1.027	0.026	0.983	128.377
zip1TC_22-07-12_9120-H4_06_R3D_RGB_Hop1NoThreshold.tif	87	1.486	0.017	1.422	109.090
zip1TC_22-07-12_9120-H4_07_R3D_RGB_Hop1NoThreshold.tif	36	0.899	0.025	0.861	108.142
zip1TC_22-07-12_9120-H4_08_R3D_RGB_Hop1NoThreshold.tif	60	0.861	0.014	0.824	124.147
zip1TC_22-07-12_9120-H4_09_R3D_RGB_Hop1NoThreshold.tif	64	1.167	0.018	1.117	148.007
zip1TC_22-07-12_9120-H4_10_R3D_RGB_Hop1NoThreshold.tif	41	1.709	0.042	1.636	121.861
zip1TC_22-07-12_9120-H4_11_R3D_RGB_Hop1NoThreshold.tif	93	1.167	0.013	1.117	150.426
zip1TC_22-07-12_9120-H4_12_R3D_RGB_Hop1NoThreshold.tif	50	1.097	0.022	1.050	103.793
zip1TC_22-07-12_9120-H4_13_R3D_RGB_Hop1NoThreshold.tif	81	1.543	0.019	1.477	99.773
zip1TC_22-07-12_9120-H4_14_R3D_RGB_Hop1NoThreshold.tif	48	1.345	0.028	1.288	88.317
zip1TC_22-07-12_9120-H4_15_R3D_RGB_Hop1NoThreshold.tif	36	1.078	0.030	1.031	108.659
zip1TC_22-07-12_9120-H4_16_R3D_RGB_Hop1NoThreshold.tif	85	1.078	0.013	1.031	112.355
zip1TC_22-07-12_9120-H4_17_R3D_RGB_Hop1NoThreshold.tif	79	1.224	0.015	1.172	121.530
zip1TC_22-07-12_9120-H4_18_R3D_RGB_Hop1NoThreshold.tif	15	0.740	0.049	0.708	83.953
zip1TC_22-07-12_9120-H4_19_R3D_RGB_Hop1NoThreshold.tif	31	1.071	0.035	1.025	90.376
zip1TC_22-07-12_9120-H4_20_R3D_RGB_Hop1NoThreshold.tif	71	1.435	0.020	1.373	139.917
