# Supplementary material for: Chromatin binding by HORMAD proteins regulates meiotic recombination initiation
Source: EMBO J. 2024 Feb 8;43(5):8. doi: 10.1038/s44318-024-00034-3 (PMC10907721; doi:10.1038/s44318-024-00034-3)
Supplement: Supplementary file 6 — Source Data Fig. 5 [file 44318_2024_34_MOESM6_ESM.zip › Data_Figure_5/Hop1_Zip1_Intensity Data_withPch2.csv]

X	Label	Area	Mean	StdDev	Min	Max	IntDen	RawIntDen	Hour	Channel
1	1WT	19.109	130.668	59.366	19	255	2496.921	391611	H4	DAPI
2	1WT	19.109	49.316	41.859	4	255	942.383	147801	H4	Zip1
3	1WT	19.109	22.961	24.228	2	255	438.766	68815	H4	Hop1
4	1WT	35.068	118.267	61.238	12	255	4147.412	650470	H4	DAPI
5	1WT	35.068	31.18	24.927	6	242	1093.424	171490	H4	Zip1
6	1WT	35.068	34.821	26.67	5	247	1221.091	191513	H4	Hop1
7	1WT	30.465	96.193	56.172	14	255	2930.49	459611	H4	DAPI
8	1WT	30.465	37.176	33.791	6	255	1132.554	177627	H4	Zip1
9	1WT	30.465	23.928	20.097	5	254	728.952	114327	H4	Hop1
10	1WT	22.59	115.091	61.847	16	255	2599.938	407768	H4	DAPI
11	1WT	22.59	31.178	29.312	3	252	704.327	110465	H4	Zip1
12	1WT	22.59	24.347	26.003	4	255	550.015	86263	H4	Hop1
13	1WT	28.909	107.952	51.901	14	255	3120.783	489456	H4	DAPI
14	1WT	28.909	35.809	33.988	4	255	1035.211	162360	H4	Zip1
15	1WT	28.909	27.645	30.792	2	227	799.183	125342	H4	Hop1
16	1WT	26.837	107.714	58.057	13	255	2890.678	453367	H4	DAPI
17	1WT	26.837	34.294	37.156	1	255	920.328	144342	H4	Zip1
18	1WT	26.837	28.054	31.456	3	255	752.868	118078	H4	Hop1
19	1WT	23.349	127.797	64.839	21	255	2983.928	467992	H4	DAPI
20	1WT	23.349	37.003	37.638	2	253	863.983	135505	H4	Zip1
21	1WT	23.349	24.82	28.781	2	244	579.517	90890	H4	Hop1
22	1WT	23.221	107.102	66.964	20	255	2487.063	390065	H4	DAPI
23	1WT	23.221	30.977	35.978	2	255	719.343	112820	H4	Zip1
24	1WT	23.221	11.318	18.334	1	245	262.826	41221	H4	Hop1
25	1WT	25.166	123.886	64.195	24	255	3117.741	488979	H4	DAPI
26	1WT	25.166	38.155	34.458	5	236	960.21	150597	H4	Zip1
27	1WT	25.166	28.502	32.575	1	255	717.29	112498	H4	Hop1
28	1WT	34.399	123.909	63.065	15	255	4262.301	668489	H4	DAPI
29	1WT	34.399	31.688	26.064	5	255	1090.026	170957	H4	Zip1
30	1WT	34.399	24.666	25.557	2	255	848.47	133072	H4	Hop1
31	1WT	26.983	126.394	61.081	24	255	3410.541	534901	H4	DAPI
32	1WT	26.983	45.587	42.234	3	255	1230.081	192923	H4	Zip1
33	1WT	26.983	20.598	25.035	1	240	555.804	87171	H4	Hop1
34	1WT	29.311	118.53	62.288	16	255	3474.174	544881	H4	DAPI
35	1WT	29.311	42.864	43.469	2	254	1256.363	197045	H4	Zip1
36	1WT	29.311	20.155	26.846	1	255	590.745	92651	H4	Hop1
37	1WT	23.54	133.738	59.561	22	255	3148.225	493760	H4	DAPI
38	1WT	23.54	36.26	34.024	4	244	853.571	133872	H4	Zip1
39	1WT	23.54	30.3	33.183	2	255	713.267	111867	H4	Hop1
40	1WT	29.425	126.121	66.125	21	255	3711.158	582049	H4	DAPI
41	1WT	29.425	44.25	40.704	6	255	1302.06	204212	H4	Zip1
42	1WT	29.425	18.788	22.484	2	230	552.852	86708	H4	Hop1
43	1WT	32.428	112.943	62.401	14	255	3662.566	574428	H4	DAPI
44	1WT	32.428	36.243	25.507	5	255	1175.305	184332	H4	Zip1
45	1WT	32.428	26.029	28.432	2	255	844.071	132382	H4	Hop1
46	1WT	35.202	117.893	58.12	16	255	4150.064	650886	H4	DAPI
47	1WT	35.202	38.215	32.183	3	255	1345.239	210984	H4	Zip1
48	1WT	35.202	30.243	28.812	2	255	1064.598	166969	H4	Hop1
49	1WT	23.011	126.58	67.492	16	255	2912.733	456826	H4	DAPI
50	1WT	23.011	41.777	34.352	6	254	961.338	150774	H4	Zip1
51	1WT	23.011	16.443	21.511	1	249	378.36	59341	H4	Hop1
52	1WT	33.748	111.122	55.812	18	255	3750.166	588167	H4	DAPI
53	1WT	33.748	27.701	30.717	2	255	934.865	146622	H4	Zip1
54	1WT	33.748	16.975	22.068	2	255	572.892	89851	H4	Hop1
55	1WT	35.629	97.432	57.14	10	255	3471.419	544449	H4	DAPI
56	1WT	35.629	28.554	28.386	3	255	1017.365	159561	H4	Zip1
57	1WT	35.629	26.209	32.501	2	244	933.82	146458	H4	Hop1
58	1WT	34.45	107.126	60.819	16	255	3690.455	578802	H4	DAPI
59	1WT	34.45	30.655	32.307	2	255	1056.061	165630	H4	Zip1
60	1WT	34.45	12.193	17.621	1	251	420.059	65881	H4	Hop1
61	1WT	31.58	118.296	67.256	13	255	3735.833	585919	H2	DAPI
62	1WT	31.58	31.178	22.931	6	255	984.624	154426	H2	Zip1
63	1WT	31.58	44.632	36.644	5	246	1409.484	221060	H2	Hop1
64	1WT	41.208	121.131	69.703	7	249	4991.597	782870	H2	DAPI
65	1WT	41.208	33.078	21.508	2	246	1363.079	213782	H2	Zip1
66	1WT	41.208	17.704	19.706	2	246	729.545	114420	H2	Hop1
67	1WT	18.924	114.83	74.105	10	255	2173.044	340815	H2	DAPI
68	1WT	18.924	37.537	31.855	8	255	710.353	111410	H2	Zip1
69	1WT	18.924	30.268	29.199	3	249	572.79	89835	H2	Hop1
70	1WT	34.584	103.516	63.055	9	254	3579.946	561470	H2	DAPI
71	1WT	34.584	40.68	31.766	8	252	1406.857	220648	H2	Zip1
72	1WT	34.584	43.377	35.613	5	253	1500.138	235278	H2	Hop1
73	1WT	32.518	120.656	63.166	14	255	3923.467	615347	H2	DAPI
74	1WT	32.518	25.531	17.375	8	236	830.209	130208	H2	Zip1
75	1WT	32.518	26.479	28.626	3	255	861.025	135041	H2	Hop1
76	1WT	28.443	110.286	63.754	13	255	3136.927	491988	H2	DAPI
77	1WT	28.443	38.034	35.01	7	255	1081.826	169671	H2	Zip1
78	1WT	28.443	55.119	44.336	6	248	1567.775	245886	H2	Hop1
79	1WT	35.974	85.493	59.813	6	255	3075.468	482349	H2	DAPI
80	1WT	35.974	22.212	15.447	6	241	799.043	125320	H2	Zip1
81	1WT	35.974	14.694	17.979	2	249	528.585	82902	H2	Hop1
82	1WT	26.32	114.5	68.548	13	254	3013.659	472655	H2	DAPI
83	1WT	26.32	19.328	18.297	4	247	508.717	79786	H2	Zip1
84	1WT	26.32	40.433	37.622	5	255	1064.203	166907	H2	Hop1
85	1WT	28.934	112.356	61.465	14	255	3250.962	509873	H2	DAPI
86	1WT	28.934	26.87	14.708	13	237	777.479	121938	H2	Zip1
87	1WT	28.934	15.064	21.387	1	253	435.871	68361	H2	Hop1
88	1WT	34.896	110.97	60.457	13	252	3872.401	607338	H2	DAPI
89	1WT	34.896	26.242	22.506	5	247	915.756	143625	H2	Zip1
90	1WT	34.896	47.776	40.289	7	249	1667.183	261477	H2	Hop1
91	1WT	35.087	116.447	62.169	15	254	4085.794	640806	H2	DAPI
92	1WT	35.087	13.587	16.876	2	248	476.722	74768	H2	Zip1
93	1WT	35.087	51.462	42.207	7	255	1805.671	283197	H2	Hop1
94	1WT	27.264	131.07	66.977	16	253	3573.468	560454	H2	DAPI
95	1WT	27.264	27.307	23.714	6	248	744.503	116766	H2	Zip1
96	1WT	27.264	49.75	40.587	5	254	1356.384	212732	H2	Hop1
97	1WT	26.971	105.799	63.495	9	255	2853.455	447529	H2	DAPI
98	1WT	26.971	31.961	28.933	4	255	862	135194	H2	Zip1
99	1WT	26.971	55.192	45.585	5	255	1488.572	233464	H2	Hop1
100	1WT	36.688	125.348	65.143	16	252	4598.732	721254	H2	DAPI
101	1WT	36.688	21.985	16.484	4	249	806.561	126499	H2	Zip1
102	1WT	36.688	25.38	27.394	4	246	931.148	146039	H2	Hop1
103	1WT	41.572	101.99	58.642	8	255	4239.902	664976	H2	DAPI
104	1WT	41.572	21.494	21.322	4	255	893.561	140144	H2	Zip1
105	1WT	41.572	30.225	29.078	2	252	1256.497	197066	H2	Hop1
106	1WT	27.634	107.675	67.999	10	255	2975.454	466663	H2	DAPI
107	1WT	27.634	18.856	20.496	4	255	521.049	81720	H2	Zip1
108	1WT	27.634	29.896	32.345	3	254	826.141	129570	H2	Hop1
109	1WT	50.154	108.548	63.061	11	254	5444.116	853842	H2	DAPI
110	1WT	50.154	25.452	14.257	8	255	1276.505	200204	H2	Zip1
111	1WT	50.154	17.858	20.146	3	246	895.665	140474	H2	Hop1
112	1WT	39.366	123.054	63.078	14	255	4844.107	759738	H2	DAPI
113	1WT	39.366	24.087	17.885	6	242	948.204	148714	H2	Zip1
114	1WT	39.366	26.757	30.327	2	253	1053.306	165198	H2	Hop1
115	1WT	51.25	120.118	61.817	13	255	6156.108	965509	H2	DAPI
116	1WT	51.25	36.077	18.807	11	249	1848.977	289989	H2	Zip1
117	1WT	51.25	28.877	29.317	3	246	1479.964	232114	H2	Hop1
118	1WT	33.047	119.34	59.971	10	255	3943.832	618541	H2	DAPI
119	1WT	33.047	31.627	21.54	8	255	1045.183	163924	H2	Zip1
120	1WT	33.047	26.277	25.468	4	255	868.37	136193	H2	Hop1
121	1WT	25.734	88.168	59.448	9	255	2268.882	355846	H3	DAPI
122	1WT	25.734	52.67	39.168	3	247	1355.396	212577	H3	Zip1
123	1WT	25.734	20.656	26.229	2	255	531.55	83367	H3	Hop1
124	1WT	29.476	94.562	63.451	9	255	2787.336	437159	H3	DAPI
125	1WT	29.476	29.851	26.409	4	210	879.885	137999	H3	Zip1
126	1WT	29.476	24.689	27.542	3	255	727.734	114136	H3	Hop1
127	1WT	22.616	92.841	59.076	7	255	2099.669	329307	H3	DAPI
128	1WT	22.616	44.642	28.983	5	235	1009.618	158346	H3	Zip1
129	1WT	22.616	28.447	32.696	4	255	643.353	100902	H3	Hop1
130	1WT	15.417	100.689	70.097	10	255	1552.351	243467	H3	DAPI
131	1WT	15.417	37.293	27.397	8	255	574.952	90174	H3	Zip1
132	1WT	15.417	43.938	40.495	4	225	677.401	106242	H3	Hop1
133	1WT	23.974	94.214	61.539	11	255	2258.662	354243	H3	DAPI
134	1WT	23.974	42.617	34.849	7	255	1021.7	160241	H3	Zip1
135	1WT	23.974	28.92	29.308	4	255	693.316	108738	H3	Hop1
136	1WT	18.994	98.529	68.384	7	255	1871.484	293519	H3	DAPI
137	1WT	18.994	52.018	39.599	8	255	988.048	154963	H3	Zip1
138	1WT	18.994	28.434	31.51	4	254	540.087	84706	H3	Hop1
139	1WT	19.415	91.283	64.969	7	255	1772.254	277956	H3	DAPI
140	1WT	19.415	32.365	23.051	5	244	628.363	98551	H3	Zip1
141	1WT	19.415	29.502	29.358	5	255	572.79	89835	H3	Hop1
142	1WT	23.241	95.688	68.156	8	255	2223.855	348784	H3	DAPI
143	1WT	23.241	29.07	27.774	5	255	675.597	105959	H3	Zip1
144	1WT	23.241	22.119	25.924	2	255	514.048	80622	H3	Hop1
145	1WT	46.711	91.033	62.76	5	255	4252.208	666906	H3	DAPI
146	1WT	46.711	33.931	26.193	6	255	1584.952	248580	H3	Zip1
147	1WT	46.711	24.585	23.357	4	255	1148.373	180108	H3	Hop1
148	1WT	32.027	114.293	65.595	8	255	3660.443	574095	H3	DAPI
149	1WT	32.027	15.875	20.275	1	250	508.411	79738	H3	Zip1
150	1WT	32.027	25.011	30.424	2	234	801.02	125630	H3	Hop1
151	1WT	42.426	100.282	63.193	6	255	4254.554	667274	H3	DAPI
152	1WT	42.426	30.102	32.603	3	255	1277.111	200299	H3	Zip1
153	1WT	42.426	24.568	18.643	3	255	1042.314	163474	H3	Hop1
154	1WT	34.864	112.502	67.776	8	255	3922.281	615161	H3	DAPI
155	1WT	34.864	32.025	34.475	4	249	1116.537	175115	H3	Zip1
156	1WT	34.864	29.868	32.995	2	255	1041.326	163319	H3	Hop1
157	1WT	37.663	111.494	58.772	6	255	4199.204	658593	H3	DAPI
158	1WT	37.663	16.406	17.819	3	255	617.913	96912	H3	Zip1
159	1WT	37.663	31.211	32.734	3	254	1175.522	184366	H3	Hop1
160	1WT	37.236	109.795	67.121	8	255	4088.312	641201	H3	DAPI
161	1WT	37.236	29.29	29.026	3	253	1090.644	171054	H3	Zip1
162	1WT	37.236	33.797	38.332	3	255	1258.474	197376	H3	Hop1
163	1WT	40.188	97.967	66.961	5	255	3937.118	617488	H3	DAPI
164	1WT	40.188	25.262	29.334	2	254	1015.248	159229	H3	Zip1
165	1WT	40.188	21.528	26.473	3	249	865.163	135690	H3	Hop1
166	1WT	48.515	97.496	64.871	7	255	4730.021	741845	H3	DAPI
167	1WT	48.515	20.453	24.815	2	255	992.294	155629	H3	Zip1
168	1WT	48.515	27.35	29.518	2	255	1326.908	208109	H3	Hop1
169	1WT	39.13	110.337	66.062	8	255	4317.454	677139	H3	DAPI
170	1WT	39.13	34.462	36.461	3	255	1348.503	211496	H3	Zip1
171	1WT	39.13	20.841	24.632	3	255	815.5	127901	H3	Hop1
172	1WT	38.862	113.261	66.236	7	255	4401.528	690325	H3	DAPI
173	1WT	38.862	30.577	32.328	4	252	1188.274	186366	H3	Zip1
174	1WT	38.862	22.385	29.764	2	255	869.932	136438	H3	Hop1
175	1WT	41.973	113.008	61.329	10	255	4743.328	743932	H3	DAPI
176	1WT	41.973	26.976	20.877	1	250	1132.292	177586	H3	Zip1
177	1WT	41.973	13.881	18.486	2	253	582.622	91377	H3	Hop1
178	1WT	49.497	107.719	60.83	9	255	5331.796	836226	H3	DAPI
179	1WT	49.497	36.436	25.484	8	255	1803.471	282852	H3	Zip1
180	1WT	49.497	17.68	22.925	2	255	875.103	137249	H3	Hop1
181	2hop1-loop2	24.764	99.698	65.74	10	253	2468.975	387228	H2	DAPI
182	2hop1-loop3	24.764	47.359	33.062	10	251	1172.812	183941	H2	Zip1
183	2hop1-loop4	24.764	7.693	13.294	1	254	190.509	29879	H2	Hop1
184	2hop1-loop5	18.682	115.051	68.337	10	255	2149.357	337100	H2	DAPI
185	2hop1-loop6	18.682	35.24	25.592	7	255	658.337	103252	H2	Zip1
186	2hop1-loop7	18.682	16.849	15.837	3	253	314.778	49369	H2	Hop1
187	2hop1-loop8	20.92	99.92	65.407	11	255	2090.309	327839	H2	DAPI
188	2hop1-loop9	20.92	31.542	24.114	7	248	659.855	103490	H2	Zip1
189	2hop1-loop10	20.92	16.611	14.361	3	255	347.506	54502	H2	Hop1
190	2hop1-loop11	30.031	85.862	53.775	9	255	2578.521	404409	H2	DAPI
191	2hop1-loop12	30.031	16.286	15.619	4	255	489.079	76706	H2	Zip1
192	2hop1-loop13	30.031	13.652	29.432	2	250	409.978	64300	H2	Hop1
193	2hop1-loop14	24.114	95.295	60.37	11	255	2297.957	360406	H2	DAPI
194	2hop1-loop15	24.114	28.213	30.802	4	248	680.334	106702	H2	Zip1
195	2hop1-loop16	24.114	9.154	19.739	2	255	220.751	34622	H2	Hop1
196	2hop1-loop17	19.6	131.723	69.859	17	255	2581.766	404918	H2	DAPI
197	2hop1-loop18	19.6	36.62	25.841	11	250	717.755	112571	H2	Zip1
198	2hop1-loop19	19.6	9.317	20.647	2	255	182.616	28641	H2	Hop1
199	2hop1-loop20	22.928	100.359	69.139	12	255	2301.056	360892	H2	DAPI
200	2hop1-loop21	22.928	14.776	19.635	3	255	338.784	53134	H2	Zip1
201	2hop1-loop22	22.928	5.515	16.648	0	251	126.443	19831	H2	Hop1
202	2hop1-loop23	15.06	122.117	66.723	15	254	1839.106	288441	H2	DAPI
203	2hop1-loop24	15.06	54.616	30.396	13	249	822.526	129003	H2	Zip1
204	2hop1-loop25	15.06	14.733	19.763	2	255	221.886	34800	H2	Hop1
205	2hop1-loop26	14.716	139.359	74.868	13	248	2050.79	321641	H2	DAPI
206	2hop1-loop27	14.716	56.772	37.265	11	255	835.444	131029	H2	Zip1
207	2hop1-loop28	14.716	15.971	18.969	2	254	235.033	36862	H2	Hop1
208	2hop1-loop29	16.418	119.968	69.147	13	255	1969.662	308917	H2	DAPI
209	2hop1-loop30	16.418	22.002	19.824	7	255	361.234	56655	H2	Zip1
210	2hop1-loop31	16.418	13.435	18.571	3	255	220.572	34594	H2	Hop1
211	2hop1-loop32	15.698	126.494	65.66	17	255	1985.672	311428	H2	DAPI
212	2hop1-loop33	15.698	84.701	42.785	24	255	1329.618	208534	H2	Zip1
213	2hop1-loop34	15.698	19.614	20.814	4	255	307.892	48289	H2	Hop1
214	2hop1-loop35	16.743	121.22	72.2	15	250	2029.641	318324	H2	DAPI
215	2hop1-loop36	16.743	34.07	29.363	7	255	570.45	89468	H2	Zip1
216	2hop1-loop37	16.743	28.019	26.712	4	255	469.129	73577	H2	Hop1
217	2hop1-loop38	16.099	111.629	80.517	10	245	1797.165	281863	H2	DAPI
218	2hop1-loop39	16.099	33.324	29.268	9	253	536.498	84143	H2	Zip1
219	2hop1-loop40	16.099	11.615	23.571	1	253	186.99	29327	H2	Hop1
220	2hop1-loop41	26.512	115.716	67.424	11	255	3067.804	481147	H2	DAPI
221	2hop1-loop42	26.512	24.388	19.056	4	255	646.573	101407	H2	Zip1
222	2hop1-loop43	26.512	22.143	17.366	7	251	587.034	92069	H2	Hop1
223	2hop1-loop44	22.367	94.458	59.852	8	255	2112.753	331359	H2	DAPI
224	2hop1-loop45	104.465	10.268	11.527	1	255	1072.626	168228	H2	Zip1
225	2hop1-loop46	22.367	10.063	17.208	1	255	225.086	35302	H2	Hop1
226	2hop1-loop47	16.488	97.345	62.008	9	255	1605.068	251735	H2	DAPI
227	2hop1-loop48	16.488	35.082	25.386	8	250	578.439	90721	H2	Zip1
228	2hop1-loop49	16.488	15.913	20.268	3	251	262.38	41151	H2	Hop1
229	2hop1-loop50	25.16	98.323	59.38	10	254	2473.776	387981	H2	DAPI
230	2hop1-loop51	25.16	15.591	18.22	4	255	392.259	61521	H2	Zip1
231	2hop1-loop52	25.16	25.243	22.276	5	238	635.109	99609	H2	Hop1
232	2hop1-loop53	18.159	104.277	70.37	10	255	1893.564	296982	H2	DAPI
233	2hop1-loop54	18.159	26.953	22.63	7	255	489.443	76763	H2	Zip1
234	2hop1-loop55	18.159	6.433	15.039	1	255	116.821	18322	H2	Hop1
235	2hop1-loop56	18.816	95.526	70.884	8	254	1797.382	281897	H2	DAPI
236	2hop1-loop57	18.816	28.932	38.667	4	255	544.366	85377	H2	Zip1
237	2hop1-loop58	18.816	25.33	29.032	3	241	476.595	74748	H2	Hop1
238	2hop1-loop59	16.597	111.371	65.315	12	255	1848.409	289900	H2	DAPI
239	2hop1-loop60	16.597	23.55	20.135	7	255	390.857	61301	H2	Zip1
240	2hop1-loop61	16.597	16.343	16.352	3	255	271.249	42542	H2	Hop1
241	2hop1-loop62	22.087	68.243	55.397	8	250	1507.254	236394	H3	DAPI
242	2hop1-loop63	22.087	46.213	27.785	9	223	1020.687	160082	H3	Zip1
243	2hop1-loop64	22.087	17.728	17.937	3	248	391.545	61409	H3	Hop1
244	2hop1-loop65	30.535	89.635	63.515	10	255	2736.978	429261	H3	DAPI
245	2hop1-loop66	30.535	18.572	25.603	2	255	567.083	88940	H3	Zip1
246	2hop1-loop67	30.535	25.43	19.312	6	255	776.485	121782	H3	Hop1
247	2hop1-loop68	27.257	85.254	54.748	8	255	2323.799	364459	H3	DAPI
248	2hop1-loop69	27.257	22.234	18.69	4	251	606.035	95049	H3	Zip1
249	2hop1-loop70	27.257	7.901	17.603	1	252	215.35	33775	H3	Hop1
250	2hop1-loop71	26.76	112.137	60.002	12	255	3000.799	470638	H3	DAPI
251	2hop1-loop72	26.76	7.223	16.881	1	255	193.283	30314	H3	Zip1
252	2hop1-loop73	26.76	47.779	38.464	7	255	1278.578	200529	H3	Hop1
253	2hop1-loop74	19.81	100.042	62.642	11	255	1981.853	310829	H3	DAPI
254	2hop1-loop75	19.81	16.761	27.601	2	255	332.044	52077	H3	Zip1
255	2hop1-loop76	19.81	40.646	36.251	5	255	805.202	126286	H3	Hop1
256	2hop1-loop77	23.687	102.106	58.017	13	255	2418.579	379324	H3	DAPI
257	2hop1-loop78	23.687	26.599	30.131	3	250	630.059	98817	H3	Zip1
258	2hop1-loop79	23.687	25.865	24.508	5	253	612.666	96089	H3	Hop1
259	2hop1-loop80	21.914	107.259	75.789	8	255	2350.515	368649	H3	DAPI
260	2hop1-loop81	21.914	36.644	28.87	7	239	803.035	125946	H3	Zip1
261	2hop1-loop82	21.914	36.693	33.521	7	255	804.106	126114	H3	Hop1
262	2hop1-loop83	25.115	108	65.18	10	254	2712.43	425411	H3	DAPI
263	2hop1-loop84	25.115	14.531	25.392	1	255	364.957	57239	H3	Zip1
264	2hop1-loop85	25.115	38.572	34.193	4	255	968.735	151934	H3	Hop1
265	2hop1-loop86	20.684	110.076	64.436	9	250	2276.789	357086	H3	DAPI
266	2hop1-loop87	20.684	13.351	24.015	1	255	276.158	43312	H3	Zip1
267	2hop1-loop88	20.684	49.325	40.81	7	255	1020.234	160011	H3	Hop1
268	2hop1-loop89	26.932	90.848	63.912	9	255	2446.761	383744	H3	DAPI
269	2hop1-loop90	26.932	18.93	17.432	4	250	509.82	79959	H3	Zip1
270	2hop1-loop91	26.932	23.723	24.253	3	255	638.929	100208	H3	Hop1
271	2hop1-loop92	29.974	97.591	60.607	10	255	2925.147	458773	H3	DAPI
272	2hop1-loop93	29.974	8.76	19.798	1	255	262.577	41182	H3	Zip1
273	2hop1-loop94	29.974	44.526	40.025	6	249	1334.597	209315	H3	Hop1
274	2hop1-loop95	25.402	111.239	64.632	11	255	2825.7	443176	H3	DAPI
275	2hop1-loop96	25.402	17.043	26.78	2	248	432.932	67900	H3	Zip1
276	2hop1-loop97	25.402	21.243	20.27	3	249	539.622	84633	H3	Hop1
277	2hop1-loop98	40.634	103.027	61.097	10	255	4186.452	656593	H3	DAPI
278	2hop1-loop99	40.634	16.613	20.328	1	255	675.042	105872	H3	Zip1
279	2hop1-loop100	40.634	30.139	28.671	4	250	1224.662	192073	H3	Hop1
280	2hop1-loop101	31.051	79.045	57.239	8	255	2454.444	384949	H3	DAPI
281	2hop1-loop102	31.051	12.363	20.04	1	254	383.894	60209	H3	Zip1
282	2hop1-loop103	31.051	43.701	39.693	6	255	1356.983	212826	H3	Hop1
283	2hop1-loop104	30.573	100.879	70.489	10	249	3084.165	483713	H3	DAPI
284	2hop1-loop105	30.573	7.993	16.982	1	253	244.38	38328	H3	Zip1
285	2hop1-loop106	30.573	39.675	36.859	5	249	1212.981	190241	H3	Hop1
286	2hop1-loop107	35.782	93.082	58.471	9	255	3330.669	522374	H3	DAPI
287	2hop1-loop108	35.782	7.909	21.541	1	248	283	44385	H3	Zip1
288	2hop1-loop109	35.782	20.463	22.51	3	247	732.222	114840	H3	Hop1
289	2hop1-loop110	31.906	98.196	63.908	9	255	3133.018	491375	H3	DAPI
290	2hop1-loop111	31.906	24.539	19.487	5	230	782.937	122794	H3	Zip1
291	2hop1-loop112	31.906	10.543	13.341	2	251	336.367	52755	H3	Hop1
292	2hop1-loop113	32.135	85.684	58.335	7	255	2753.454	431845	H3	DAPI
293	2hop1-loop114	32.135	6.533	16.751	1	253	209.937	32926	H3	Zip1
294	2hop1-loop115	32.135	30.171	29.139	4	251	969.551	152062	H3	Hop1
295	2hop1-loop116	34.941	104.462	70.084	8	250	3649.954	572450	H3	DAPI
296	2hop1-loop117	34.941	13.064	16.977	2	244	456.472	71592	H3	Zip1
297	2hop1-loop118	34.941	34.435	30.462	3	246	1203.168	188702	H3	Hop1
298	2hop1-loop119	23.477	103.064	66.272	12	254	2419.58	379481	H3	DAPI
299	2hop1-loop120	23.477	19.994	26.4	2	255	469.396	73619	H3	Zip1
300	2hop1-loop121	23.477	20.336	19.932	3	255	477.417	74877	H3	Hop1
301	2hop1-loop122	29.865	81.437	53.608	11	255	2432.128	381449	H4	DAPI
302	2hop1-loop123	29.865	12.751	16.591	2	255	380.808	59725	H4	Zip1
303	2hop1-loop124	29.865	37.366	35.089	5	241	1115.951	175023	H4	Hop1
304	2hop1-loop125	27.085	109.149	67.975	13	254	2956.326	463663	H4	DAPI
305	2hop1-loop126	27.085	16.881	21.824	2	255	457.225	71710	H4	Zip1
306	2hop1-loop127	27.085	41.237	31.25	9	255	1116.92	175175	H4	Hop1
307	2hop1-loop128	38.403	85.746	60.229	7	255	3292.903	516451	H4	DAPI
308	2hop1-loop129	38.403	9.169	15.814	1	251	352.122	55226	H4	Zip1
309	2hop1-loop130	38.403	28.688	25.089	5	255	1101.7	172788	H4	Hop1
310	2hop1-loop131	22.96	110.061	67.592	14	250	2526.996	396328	H4	DAPI
311	2hop1-loop132	22.96	25.521	27.293	4	252	585.969	91902	H4	Zip1
312	2hop1-loop133	22.96	30.207	27.943	5	255	693.558	108776	H4	Hop1
313	2hop1-loop134	23.751	96.697	65.852	14	255	2296.612	360195	H4	DAPI
314	2hop1-loop135	23.751	8.172	23.984	1	255	194.093	30441	H4	Zip1
315	2hop1-loop136	23.751	38.101	32.335	7	255	904.93	141927	H4	Hop1
316	2hop1-loop137	25.676	93.159	61.045	11	255	2391.971	375151	H4	DAPI
317	2hop1-loop138	25.676	18.546	19.279	3	247	476.2	74686	H4	Zip1
318	2hop1-loop139	25.676	30.87	31.354	5	251	792.623	124313	H4	Hop1
319	2hop1-loop140	33.417	104.139	63.757	15	255	3479.995	545794	H4	DAPI
320	2hop1-loop141	33.417	17.515	24.845	2	255	585.3	91797	H4	Zip1
321	2hop1-loop142	33.417	26.517	25.895	4	255	886.114	138976	H4	Hop1
322	2hop1-loop143	23.47	88.723	59.335	10	255	2082.352	326591	H4	DAPI
323	2hop1-loop144	23.47	9.629	20.876	1	255	225.998	35445	H4	Zip1
324	2hop1-loop145	23.47	38.624	33.94	4	247	906.517	142176	H4	Hop1
325	2hop1-loop146	28.392	98.737	64.177	11	255	2803.372	439674	H4	DAPI
326	2hop1-loop147	28.392	9.748	22.032	1	255	276.777	43409	H4	Zip1
327	2hop1-loop148	28.392	35.645	31.956	4	255	1012.041	158726	H4	Hop1
328	2hop1-loop149	28.074	111.757	67.734	14	253	3137.411	492064	H4	DAPI
329	2hop1-loop150	28.074	22.041	23.782	3	252	618.774	97047	H4	Zip1
330	2hop1-loop151	28.074	23.048	23.675	5	255	647.039	101480	H4	Hop1
331	2hop1-loop152	20.442	112.956	72.204	13	255	2308.994	362137	H4	DAPI
332	2hop1-loop153	20.442	16.15	20.37	3	250	330.131	51777	H4	Zip1
333	2hop1-loop154	20.442	30.656	32.513	4	247	626.661	98284	H4	Hop1
334	2hop1-loop155	25.351	99.526	69.613	11	254	2523.088	395715	H4	DAPI
335	2hop1-loop156	25.351	10.466	22.126	1	253	265.325	41613	H4	Zip1
336	2hop1-loop157	25.351	26.82	27.79	5	255	679.926	106638	H4	Hop1
337	2hop1-loop158	28.137	98.435	66.159	11	255	2769.7	434393	H4	DAPI
338	2hop1-loop159	28.137	14.765	18.11	2	251	415.455	65159	H4	Zip1
339	2hop1-loop160	28.137	27.846	27.051	4	244	783.505	122883	H4	Hop1
340	2hop1-loop161	29.967	106.413	71.111	10	254	3188.923	500143	H4	DAPI
341	2hop1-loop162	29.967	14.724	20.001	3	246	441.234	69202	H4	Zip1
342	2hop1-loop163	29.967	30.451	32.837	4	255	912.549	143122	H4	Hop1
343	2hop1-loop164	22.597	104.493	58.1	13	255	2361.182	370322	H4	DAPI
344	2hop1-loop165	22.597	18.54	28.036	3	255	418.937	65705	H4	Zip1
345	2hop1-loop166	22.597	16.676	24.628	2	255	376.829	59101	H4	Hop1
346	2hop1-loop167	34.443	90.201	61.798	5	253	3106.826	487267	H4	DAPI
347	2hop1-loop168	34.443	35.396	22.858	6	236	1219.153	191209	H4	Zip1
348	2hop1-loop169	34.443	29.364	30.096	4	254	1011.409	158627	H4	Hop1
349	2hop1-loop170	24.835	109.573	65.985	11	248	2721.191	426785	H4	DAPI
350	2hop1-loop171	24.835	13.817	30.943	1	255	343.145	53818	H4	Zip1
351	2hop1-loop172	24.835	45.191	39.778	5	245	1122.295	176018	H4	Hop1
352	2hop1-loop173	32.052	85.583	54.713	7	250	2743.118	430224	H4	DAPI
353	2hop1-loop174	32.052	38.729	38.471	3	252	1241.342	194689	H4	Zip1
354	2hop1-loop175	32.052	24.256	19.431	4	248	777.454	121934	H4	Hop1
355	2hop1-loop176	34.507	98.176	58.682	15	254	3387.753	531327	H4	DAPI
356	2hop1-loop177	34.507	11.543	16.534	1	255	398.329	62473	H4	Zip1
357	2hop1-loop178	34.507	28.753	26.446	6	251	992.192	155613	H4	Hop1
358	2hop1-loop179	27.748	84.936	53.205	7	252	2356.852	369643	H4	DAPI
359	2hop1-loop180	27.748	10.858	27.027	1	255	301.28	47252	H4	Zip1
360	2hop1-loop181	27.748	25.247	23.648	4	253	700.553	109873	H4	Hop1
361	3hop1-loop2-pch2Δ	32.626	103.905	65.587	12	255	3390.01	531681	H2	DAPI
362	3hop1-loop2-pch2Δ	32.626	30.374	27.463	5	252	990.974	155422	H2	Zip1
363	3hop1-loop2-pch2Δ	32.626	22.074	25.027	2	255	720.178	112951	H2	Hop1
364	3hop1-loop2-pch2Δ	28.526	110.159	71.307	9	255	3142.423	492850	H2	DAPI
365	3hop1-loop2-pch2Δ	28.526	29.807	20.954	6	235	850.281	133356	H2	Zip1
366	3hop1-loop2-pch2Δ	28.526	9.564	17.062	1	255	272.83	42790	H2	Hop1
367	3hop1-loop2-pch2Δ	39.174	100.741	61.818	10	254	3946.459	618953	H2	DAPI
368	3hop1-loop2-pch2Δ	39.174	10.821	12.742	2	255	423.904	66484	H2	Zip1
369	3hop1-loop2-pch2Δ	39.174	4.785	13.324	0	255	187.468	29402	H2	Hop1
370	3hop1-loop2-pch2Δ	35.361	120.881	62.792	13	248	4274.518	670405	H2	DAPI
371	3hop1-loop2-pch2Δ	35.361	25.723	16.429	6	255	909.616	142662	H2	Zip1
372	3hop1-loop2-pch2Δ	35.361	8.424	12.171	1	247	297.894	46721	H2	Hop1
373	3hop1-loop2-pch2Δ	43.548	111.525	68.984	8	255	4856.719	761716	H2	DAPI
374	3hop1-loop2-pch2Δ	43.548	19.201	17.971	1	255	836.177	131144	H2	Zip1
375	3hop1-loop2-pch2Δ	43.548	3.543	12.173	0	252	154.3	24200	H2	Hop1
376	3hop1-loop2-pch2Δ	41.055	106.473	61.893	12	255	4371.267	685579	H2	DAPI
377	3hop1-loop2-pch2Δ	41.055	58.621	35.948	5	255	2406.694	377460	H2	Zip1
378	3hop1-loop2-pch2Δ	41.055	9.547	14.096	0	255	391.941	61471	H2	Hop1
379	3hop1-loop2-pch2Δ	37.759	98.127	58.165	10	255	3705.145	581106	H2	DAPI
380	3hop1-loop2-pch2Δ	37.759	15.156	24.432	2	246	572.28	89755	H2	Zip1
381	3hop1-loop2-pch2Δ	37.759	14.915	20.319	2	255	563.175	88327	H2	Hop1
382	3hop1-loop2-pch2Δ	30.465	116.393	67.774	12	250	3545.872	556126	H2	DAPI
383	3hop1-loop2-pch2Δ	30.465	30.359	31.989	3	246	924.88	145056	H2	Zip1
384	3hop1-loop2-pch2Δ	30.465	15.439	19.49	2	255	470.353	73769	H2	Hop1
385	3hop1-loop2-pch2Δ	39.06	110.869	64.539	11	249	4330.474	679181	H2	DAPI
386	3hop1-loop2-pch2Δ	39.06	13.045	14.711	2	255	509.534	79914	H2	Zip1
387	3hop1-loop2-pch2Δ	39.06	23.65	23	4	254	923.758	144880	H2	Hop1
388	3hop1-loop2-pch2Δ	33.901	129.633	69.01	13	255	4394.725	689258	H2	DAPI
389	3hop1-loop2-pch2Δ	33.901	30.744	22.971	4	245	1042.269	163467	H2	Zip1
390	3hop1-loop2-pch2Δ	33.901	9.151	21.046	1	254	310.219	48654	H2	Hop1
391	3hop1-loop2-pch2Δ	29.17	110.883	62.769	15	250	3234.499	507291	H2	DAPI
392	3hop1-loop2-pch2Δ	29.17	31.148	21.263	6	229	908.602	142503	H2	Zip1
393	3hop1-loop2-pch2Δ	29.17	11.071	17.637	2	253	322.946	50650	H2	Hop1
394	3hop1-loop2-pch2Δ	40.756	112.27	65.482	12	255	4575.645	717633	H2	DAPI
395	3hop1-loop2-pch2Δ	40.756	12.173	17.841	2	248	496.137	77813	H2	Zip1
396	3hop1-loop2-pch2Δ	40.756	6.258	13.697	1	254	255.028	39998	H2	Hop1
397	3hop1-loop2-pch2Δ	39.665	98.027	59.841	10	255	3888.265	609826	H2	DAPI
398	3hop1-loop2-pch2Δ	39.665	19.813	23.346	3	253	785.87	123254	H2	Zip1
399	3hop1-loop2-pch2Δ	39.665	14.145	20.19	1	248	561.077	87998	H2	Hop1
400	3hop1-loop2-pch2Δ	32.856	108.133	62.567	12	255	3552.771	557208	H2	DAPI
401	3hop1-loop2-pch2Δ	32.856	19.397	23.98	3	253	637.303	99953	H2	Zip1
402	3hop1-loop2-pch2Δ	32.856	20.712	26.72	2	255	680.507	106729	H2	Hop1
403	3hop1-loop2-pch2Δ	31.058	102.705	66.236	13	255	3189.759	500274	H2	DAPI
404	3hop1-loop2-pch2Δ	31.058	28.565	35.015	3	255	887.173	139142	H2	Zip1
405	3hop1-loop2-pch2Δ	31.058	25.565	31.454	2	252	793.974	124525	H2	Hop1
406	3hop1-loop2-pch2Δ	42.751	108.86	56.593	15	246	4653.917	729909	H2	DAPI
407	3hop1-loop2-pch2Δ	42.751	12.97	14.391	2	253	554.497	86966	H2	Zip1
408	3hop1-loop2-pch2Δ	42.751	3.674	13.286	0	255	157.073	24635	H2	Hop1
409	3hop1-loop2-pch2Δ	38.785	108.995	64.912	12	252	4227.399	663015	H2	DAPI
410	3hop1-loop2-pch2Δ	38.785	19.77	17.598	3	249	766.781	120260	H2	Zip1
411	3hop1-loop2-pch2Δ	38.785	4.819	13.652	0	255	186.919	29316	H2	Hop1
412	3hop1-loop2-pch2Δ	30.484	112.722	68.665	12	253	3436.192	538924	H2	DAPI
413	3hop1-loop2-pch2Δ	30.484	9.51	18.513	1	253	289.911	45469	H2	Zip1
414	3hop1-loop2-pch2Δ	30.484	13.036	18.59	1	254	397.398	62327	H2	Hop1
415	3hop1-loop2-pch2Δ	46.143	97.968	55.947	5	254	4520.588	708998	H2	DAPI
416	3hop1-loop2-pch2Δ	46.143	26.854	15.24	1	255	1239.129	194342	H2	Zip1
417	3hop1-loop2-pch2Δ	46.143	4.638	14.416	0	255	213.998	33563	H2	Hop1
418	3hop1-loop2-pch2Δ	35.648	99.7	63.167	10	254	3554.142	557423	H2	DAPI
419	3hop1-loop2-pch2Δ	35.648	22.847	23.608	3	255	814.454	127737	H2	Zip1
420	3hop1-loop2-pch2Δ	35.648	32.835	31.822	4	251	1170.498	183578	H2	Hop1
421	3hop1-loop2-pch2Δ	37.478	107.808	59.683	13	249	4040.473	633698	H3	DAPI
422	3hop1-loop2-pch2Δ	37.478	35.239	36.739	6	255	1320.685	207133	H3	Zip1
423	3hop1-loop2-pch2Δ	37.478	24.775	29.62	4	248	928.534	145629	H3	Hop1
424	3hop1-loop2-pch2Δ	37.134	123.155	60.684	17	243	4573.234	717255	H3	DAPI
425	3hop1-loop2-pch2Δ	37.134	50.688	22.708	11	243	1882.247	295207	H3	Zip1
426	3hop1-loop2-pch2Δ	37.134	46.718	34.188	9	247	1734.814	272084	H3	Hop1
427	3hop1-loop2-pch2Δ	37.708	104.097	59.2	15	254	3925.271	615630	H3	DAPI
428	3hop1-loop2-pch2Δ	37.708	13.86	19.998	2	251	522.643	81970	H3	Zip1
429	3hop1-loop2-pch2Δ	37.708	18.096	22.36	2	255	682.368	107021	H3	Hop1
430	3hop1-loop2-pch2Δ	39.646	107.8	59.944	15	246	4273.855	670301	H3	DAPI
431	3hop1-loop2-pch2Δ	39.646	19.033	23.988	2	252	754.577	118346	H3	Zip1
432	3hop1-loop2-pch2Δ	39.646	25.036	24.495	3	252	992.594	155676	H3	Hop1
433	3hop1-loop2-pch2Δ	42.432	122.566	61.194	19	245	5200.788	815679	H3	DAPI
434	3hop1-loop2-pch2Δ	42.432	29.829	18.446	6	255	1265.723	198513	H3	Zip1
435	3hop1-loop2-pch2Δ	42.432	35.39	32.373	4	255	1501.694	235522	H3	Hop1
436	3hop1-loop2-pch2Δ	37.867	114.363	63.697	14	252	4330.595	679200	H3	DAPI
437	3hop1-loop2-pch2Δ	37.867	28.604	27.069	5	247	1083.14	169877	H3	Zip1
438	3hop1-loop2-pch2Δ	37.867	35.366	37.27	4	255	1339.214	210039	H3	Hop1
439	3hop1-loop2-pch2Δ	59.214	113.74	58.906	13	255	6735.044	1056308	H3	DAPI
440	3hop1-loop2-pch2Δ	59.214	14.905	16.859	2	247	882.588	138423	H3	Zip1
441	3hop1-loop2-pch2Δ	59.214	11.996	14.54	2	255	710.353	111410	H3	Hop1
442	3hop1-loop2-pch2Δ	38.237	120.602	64.618	16	251	4611.478	723253	H3	DAPI
443	3hop1-loop2-pch2Δ	38.237	19.207	22.007	2	254	734.429	115186	H3	Zip1
444	3hop1-loop2-pch2Δ	38.237	44.477	37.198	5	255	1700.67	266729	H3	Hop1
445	3hop1-loop2-pch2Δ	39.659	105.124	59.981	14	242	4169.116	653874	H3	DAPI
446	3hop1-loop2-pch2Δ	39.659	22.061	15.17	5	248	874.924	137221	H3	Zip1
447	3hop1-loop2-pch2Δ	39.659	50.16	40.467	6	255	1989.294	311996	H3	Hop1
448	3hop1-loop2-pch2Δ	39.672	99.37	50.294	17	252	3942.187	618283	H3	DAPI
449	3hop1-loop2-pch2Δ	39.672	37.729	31.134	7	255	1496.778	234751	H3	Zip1
450	3hop1-loop2-pch2Δ	39.672	39.086	34.713	4	254	1550.617	243195	H3	Hop1
451	3hop1-loop2-pch2Δ	37.969	105.327	65.032	15	242	3999.201	627225	H3	DAPI
452	3hop1-loop2-pch2Δ	37.969	13.698	19.2	3	254	520.086	81569	H3	Zip1
453	3hop1-loop2-pch2Δ	37.969	9.114	19.453	1	245	346.065	54276	H3	Hop1
454	3hop1-loop2-pch2Δ	37.657	112.978	60.175	14	251	4254.389	667248	H3	DAPI
455	3hop1-loop2-pch2Δ	37.657	31.715	32.419	6	255	1194.299	187311	H3	Zip1
456	3hop1-loop2-pch2Δ	37.657	28.766	29.555	5	255	1083.242	169893	H3	Hop1
457	3hop1-loop2-pch2Δ	35.419	104.56	61.446	13	246	3703.385	580830	H3	DAPI
458	3hop1-loop2-pch2Δ	35.419	34.248	31.251	5	250	1213.019	190247	H3	Zip1
459	3hop1-loop2-pch2Δ	35.419	44.496	37.722	7	254	1575.987	247174	H3	Hop1
460	3hop1-loop2-pch2Δ	42.496	107.548	54.825	11	240	4570.391	716809	H3	DAPI
461	3hop1-loop2-pch2Δ	42.496	25.484	16.54	6	249	1082.961	169849	H3	Zip1
462	3hop1-loop2-pch2Δ	42.496	32.727	23.261	6	255	1390.789	218128	H3	Hop1
463	3hop1-loop2-pch2Δ	43.261	114.983	55.916	21	246	4974.337	780163	H3	DAPI
464	3hop1-loop2-pch2Δ	43.261	37.068	14.342	14	255	1603.595	251504	H3	Zip1
465	3hop1-loop2-pch2Δ	43.261	60.052	41.784	9	255	2597.917	407451	H3	Hop1
466	3hop1-loop2-pch2Δ	33.857	108.708	57.316	17	246	3680.496	577240	H3	DAPI
467	3hop1-loop2-pch2Δ	33.857	39.376	37.709	5	254	1333.15	209088	H3	Zip1
468	3hop1-loop2-pch2Δ	33.857	41.115	40.637	5	250	1392.007	218319	H3	Hop1
469	3hop1-loop2-pch2Δ	50.702	98.182	53.841	10	255	4978.023	780741	H3	DAPI
470	3hop1-loop2-pch2Δ	50.702	12.243	17.196	1	255	620.738	97355	H3	Zip1
471	3hop1-loop2-pch2Δ	50.702	12.178	16.17	2	255	617.467	96842	H3	Hop1
472	3hop1-loop2-pch2Δ	36.656	122.283	56.708	20	245	4482.389	703007	H3	DAPI
473	3hop1-loop2-pch2Δ	36.656	36.693	36.144	6	252	1345.016	210949	H3	Zip1
474	3hop1-loop2-pch2Δ	36.656	45.709	40.771	7	255	1675.498	262781	H3	Hop1
475	3hop1-loop2-pch2Δ	45.091	100.457	60.164	14	244	4529.75	710435	H3	DAPI
476	3hop1-loop2-pch2Δ	45.091	26.467	22.54	5	255	1193.432	187175	H3	Zip1
477	3hop1-loop2-pch2Δ	45.091	12.942	16.188	1	255	583.591	91529	H3	Hop1
478	3hop1-loop2-pch2Δ	40.449	100.125	57.085	15	255	4050.005	635193	H3	DAPI
479	3hop1-loop2-pch2Δ	40.449	33.803	36.59	4	255	1367.313	214446	H3	Zip1
480	3hop1-loop2-pch2Δ	40.449	37.827	36.517	4	255	1530.073	239973	H3	Hop1
481	3hop1-loop2-pch2Δ	29.814	68.818	61.507	6	250	2051.76	321793	H4	DAPI
482	3hop1-loop2-pch2Δ	29.814	50.181	44.184	5	240	1496.108	234646	H4	Zip1
483	3hop1-loop2-pch2Δ	29.814	48.879	45.973	6	252	1457.304	228560	H4	Hop1
484	3hop1-loop2-pch2Δ	25.581	71.659	49.198	11	253	1833.081	287496	H4	DAPI
485	3hop1-loop2-pch2Δ	25.581	8.998	17.556	2	252	230.181	36101	H4	Zip1
486	3hop1-loop2-pch2Δ	25.581	25.681	25.513	4	242	656.947	103034	H4	Hop1
487	3hop1-loop2-pch2Δ	28.896	76.561	53.109	10	253	2212.327	346976	H4	DAPI
488	3hop1-loop2-pch2Δ	28.896	34.639	35.366	4	255	1000.946	156986	H4	Zip1
489	3hop1-loop2-pch2Δ	28.896	32.521	32.928	4	251	939.724	147384	H4	Hop1
490	3hop1-loop2-pch2Δ	14.658	77.566	62.497	10	255	1136.998	178324	H4	DAPI
491	3hop1-loop2-pch2Δ	14.658	44.869	45.089	6	250	657.706	103153	H4	Zip1
492	3hop1-loop2-pch2Δ	14.658	36.841	39.411	4	247	540.036	84698	H4	Hop1
493	3hop1-loop2-pch2Δ	18.019	70.662	59.285	9	255	1273.241	199692	H4	DAPI
494	3hop1-loop2-pch2Δ	18.019	21.86	32.541	3	247	393.892	61777	H4	Zip1
495	3hop1-loop2-pch2Δ	18.019	30.625	41.773	4	255	551.813	86545	H4	Hop1
496	3hop1-loop2-pch2Δ	25.16	64.79	56.728	9	255	1630.1	255661	H4	DAPI
497	3hop1-loop2-pch2Δ	25.16	34.544	38.26	4	253	869.116	136310	H4	Zip1
498	3hop1-loop2-pch2Δ	25.16	27.054	31.163	4	255	680.685	106757	H4	Hop1
499	3hop1-loop2-pch2Δ	26.588	113.091	71.104	11	255	3006.875	471591	H4	DAPI
500	3hop1-loop2-pch2Δ	26.588	33.759	33.281	3	239	897.597	140777	H4	Zip1
501	3hop1-loop2-pch2Δ	26.588	35.333	31.288	9	255	939.443	147340	H4	Hop1
502	3hop1-loop2-pch2Δ	18.746	113.661	76.409	13	255	2130.631	334163	H4	DAPI
503	3hop1-loop2-pch2Δ	18.746	43.559	42.008	5	255	816.533	128063	H4	Zip1
504	3hop1-loop2-pch2Δ	18.746	38.404	33.237	7	255	719.898	112907	H4	Hop1
505	3hop1-loop2-pch2Δ	29.629	113.991	67.993	9	255	3377.481	529716	H4	DAPI
506	3hop1-loop2-pch2Δ	29.629	37.531	40.209	3	254	1112.029	174408	H4	Zip1
507	3hop1-loop2-pch2Δ	29.629	36.571	35.596	4	254	1083.567	169944	H4	Hop1
508	3hop1-loop2-pch2Δ	22.622	79.897	59.809	6	255	1807.45	283476	H4	DAPI
509	3hop1-loop2-pch2Δ	22.622	28.108	31.154	3	255	635.868	99728	H4	Zip1
510	3hop1-loop2-pch2Δ	22.622	25.525	31.376	3	253	577.419	90561	H4	Hop1
511	3hop1-loop2-pch2Δ	35.514	91.073	60.378	8	255	3234.397	507275	H4	DAPI
512	3hop1-loop2-pch2Δ	35.514	15.248	23.96	1	255	541.509	84929	H4	Zip1
513	3hop1-loop2-pch2Δ	35.514	28.182	27.152	5	243	1000.851	156971	H4	Hop1
514	3hop1-loop2-pch2Δ	26.677	105.392	64.073	11	254	2811.571	440960	H4	DAPI
515	3hop1-loop2-pch2Δ	26.677	43.504	41.856	4	255	1160.564	182020	H4	Zip1
516	3hop1-loop2-pch2Δ	26.677	45.919	40.85	7	255	1225	192126	H4	Hop1
517	3hop1-loop2-pch2Δ	28.998	102.236	64.154	11	252	2964.647	464968	H4	DAPI
518	3hop1-loop2-pch2Δ	28.998	25.17	33.124	2	241	729.889	114474	H4	Zip1
519	3hop1-loop2-pch2Δ	28.998	36.327	31.02	10	251	1053.421	165216	H4	Hop1
520	3hop1-loop2-pch2Δ	34.456	87.435	59.025	7	252	3012.652	472497	H4	DAPI
521	3hop1-loop2-pch2Δ	34.456	9.511	18.051	1	255	327.696	51395	H4	Zip1
522	3hop1-loop2-pch2Δ	34.456	10.355	16.988	1	255	356.809	55961	H4	Hop1
523	3hop1-loop2-pch2Δ	18.886	116.074	67.811	15	251	2192.14	343810	H4	DAPI
524	3hop1-loop2-pch2Δ	18.886	42.804	41.109	5	255	808.39	126786	H4	Zip1
525	3hop1-loop2-pch2Δ	18.886	40.654	37.077	6	243	767.775	120416	H4	Hop1
526	3hop1-loop2-pch2Δ	29.138	75.027	61.694	5	254	2186.173	342874	H4	DAPI
527	3hop1-loop2-pch2Δ	29.138	19.629	30.126	1	255	571.948	89703	H4	Zip1
528	3hop1-loop2-pch2Δ	29.138	19.583	25.497	3	245	570.609	89493	H4	Hop1
529	3hop1-loop2-pch2Δ	25.204	95.224	57.488	10	251	2400.063	376420	H4	DAPI
530	3hop1-loop2-pch2Δ	25.204	15.939	23.784	2	255	401.721	63005	H4	Zip1
531	3hop1-loop2-pch2Δ	25.204	14.457	19.637	3	250	364.377	57148	H4	Hop1
532	3hop1-loop2-pch2Δ	21.379	85.979	65.73	7	255	1838.118	288286	H4	DAPI
533	3hop1-loop2-pch2Δ	21.379	37.708	41.84	4	255	806.146	126434	H4	Zip1
534	3hop1-loop2-pch2Δ	21.379	33.733	38.248	4	255	721.179	113108	H4	Hop1
535	3hop1-loop2-pch2Δ	22.31	110.979	65.454	13	252	2475.899	388314	H4	DAPI
536	3hop1-loop2-pch2Δ	22.31	37.23	41.011	4	255	830.585	130267	H4	Zip1
537	3hop1-loop2-pch2Δ	22.31	37.596	41.033	6	255	838.759	131549	H4	Hop1
538	3hop1-loop2-pch2Δ	27.162	88.264	59.588	12	248	2397.423	376006	H4	DAPI
539	3hop1-loop2-pch2Δ	27.162	24.233	31.589	2	255	658.203	103231	H4	Zip1
540	3hop1-loop2-pch2Δ	27.162	26.47	30.393	4	249	718.979	112763	H4	Hop1
541	3hop1-loop2-pch2Δ	29.655	93.257	60.865	11	252	2765.517	433737	H4	DAPI
542	3hop1-loop2-pch2Δ	29.655	20.952	24.672	2	254	621.318	97446	H4	Zip1
543	3hop1-loop2-pch2Δ	29.655	36.095	26.432	10	255	1070.4	167879	H4	Hop1
544	3hop1-loop2-pch2Δ	27.481	95.868	59.114	11	242	2634.515	413191	H4	DAPI
545	3hop1-loop2-pch2Δ	27.481	42.997	44.419	4	255	1181.598	185319	H4	Zip1
546	3hop1-loop2-pch2Δ	27.481	40.256	37.743	7	255	1106.266	173504	H4	Hop1
547	3hop1-loop2-pch2Δ	34.341	97.236	58.233	12	255	3339.213	523714	H4	DAPI
548	3hop1-loop2-pch2Δ	34.341	20.173	32.236	2	253	692.78	108654	H4	Zip1
549	3hop1-loop2-pch2Δ	34.341	23.789	26.462	6	255	816.941	128127	H4	Hop1
550	3hop1-loop2-pch2Δ	20.767	81.322	62.699	9	244	1688.785	264865	H4	DAPI
551	3hop1-loop2-pch2Δ	20.767	44.6	47.833	5	255	926.2	145263	H4	Zip1
552	3hop1-loop2-pch2Δ	20.767	44.433	40.588	11	255	922.732	144719	H4	Hop1
553	3hop1-loop2-pch2Δ	31.721	91.563	53.617	12	248	2904.432	455524	H4	DAPI
554	3hop1-loop2-pch2Δ	31.721	6.063	19.14	1	255	192.314	30162	H4	Zip1
555	3hop1-loop2-pch2Δ	31.721	28.916	26.835	7	255	917.236	143857	H4	Hop1
556	3hop1-loop2-pch2Δ	26.684	104.387	64.994	15	248	2785.417	436858	H4	DAPI
557	3hop1-loop2-pch2Δ	26.684	33.357	38.88	2	246	890.074	139597	H4	Zip1
558	3hop1-loop2-pch2Δ	26.684	40.492	39.662	6	249	1080.487	169461	H4	Hop1
559	3hop1-loop2-pch2Δ	21.959	111.289	71.508	13	247	2443.808	383281	H4	DAPI
560	3hop1-loop2-pch2Δ	21.959	56.884	51.237	8	255	1249.12	195909	H4	Zip1
561	3hop1-loop2-pch2Δ	21.959	45.132	41.206	7	242	991.044	155433	H4	Hop1
562	3hop1-loop2-pch2Δ	17.611	94.373	63.911	10	255	1661.961	260658	H4	DAPI
563	3hop1-loop2-pch2Δ	17.611	42.624	43.479	4	251	750.636	117728	H4	Zip1
564	3hop1-loop2-pch2Δ	17.611	35.795	36.258	5	252	630.378	98867	H4	Hop1
565	3hop1-loop2-pch2Δ	18.471	109.236	72.438	12	252	2017.743	316458	H4	DAPI
566	3hop1-loop2-pch2Δ	18.471	18.933	29.032	2	255	349.725	54850	H4	Zip1
567	3hop1-loop2-pch2Δ	18.471	37.725	38.691	9	254	696.823	109288	H4	Hop1
568	3hop1-loop2-pch2Δ	17.885	102.939	72.408	10	241	1841.038	288744	H4	DAPI
569	3hop1-loop2-pch2Δ	17.885	44.352	43.828	5	252	793.222	124407	H4	Zip1
570	3hop1-loop2-pch2Δ	17.885	50.509	49.425	5	250	903.336	141677	H4	Hop1
571	3hop1-loop2-pch2Δ	21.57	93.824	68.338	12	247	2023.788	317406	H4	DAPI
572	3hop1-loop2-pch2Δ	21.57	17.636	29.021	1	255	380.419	59664	H4	Zip1
573	3hop1-loop2-pch2Δ	21.57	45.92	42.049	9	255	990.509	155349	H4	Hop1
574	3hop1-loop2-pch2Δ	22.144	108.235	67.584	11	248	2396.747	375900	H4	DAPI
575	3hop1-loop2-pch2Δ	22.144	20.693	28.631	2	252	458.219	71866	H4	Zip1
576	3hop1-loop2-pch2Δ	22.144	39.522	39.329	6	253	875.167	137259	H4	Hop1
577	3hop1-loop2-pch2Δ	22.896	118.456	67.736	14	255	2712.201	425375	H4	DAPI
578	3hop1-loop2-pch2Δ	22.896	46.12	42.736	5	246	1055.978	165617	H4	Zip1
579	3hop1-loop2-pch2Δ	22.896	42.201	38.728	6	255	966.254	151545	H4	Hop1
580	3hop1-loop2-pch2Δ	33.672	88.742	52.951	11	249	2988.091	468645	H4	DAPI
581	3hop1-loop2-pch2Δ	33.672	28.256	32.237	4	255	951.424	149219	H4	Zip1
582	3hop1-loop2-pch2Δ	33.672	33.567	25.507	12	255	1130.265	177268	H4	Hop1
583	3hop1-loop2-pch2Δ	26.04	105.983	63.254	12	251	2759.76	432834	H4	DAPI
584	3hop1-loop2-pch2Δ	26.04	23.257	27.499	2	255	605.595	94980	H4	Zip1
585	3hop1-loop2-pch2Δ	26.04	36.55	30.966	9	255	951.762	149272	H4	Hop1
586	3hop1-loop2-pch2Δ	25.899	97.517	63.908	11	253	2525.626	396113	H4	DAPI
587	3hop1-loop2-pch2Δ	25.899	26.003	31.402	2	252	673.455	105623	H4	Zip1
588	3hop1-loop2-pch2Δ	25.899	27.001	29.324	3	255	699.303	109677	H4	Hop1
589	3hop1-loop2-pch2Δ	18.108	90.515	67.78	11	255	1639.04	257063	H4	DAPI
590	3hop1-loop2-pch2Δ	18.108	26.402	29.023	2	255	478.087	74982	H4	Zip1
591	3hop1-loop2-pch2Δ	18.108	50.658	45.226	7	255	917.312	143869	H4	Hop1
592	3hop1-loop2-pch2Δ	22.322	109.071	62.156	14	255	2434.735	381858	H4	DAPI
593	3hop1-loop2-pch2Δ	22.322	48.994	48.295	5	253	1093.666	171528	H4	Zip1
594	3hop1-loop2-pch2Δ	22.322	35.294	33.415	9	255	787.847	123564	H4	Hop1
595	3hop1-loop2-pch2Δ	15.819	117.568	75.471	11	246	1859.803	291687	H4	DAPI
596	3hop1-loop2-pch2Δ	15.819	27.749	37.435	2	254	438.957	68845	H4	Zip1
597	3hop1-loop2-pch2Δ	15.819	38.466	37.448	5	255	608.496	95435	H4	Hop1
598	3hop1-loop2-pch2Δ	20.913	128.522	69.113	18	255	2687.832	421553	H4	DAPI
599	3hop1-loop2-pch2Δ	20.913	17.352	21.796	2	251	362.891	56915	H4	Zip1
600	3hop1-loop2-pch2Δ	20.913	26.62	23.757	6	240	556.703	87312	H4	Hop1
601	5hop1Δ	24.841	116.668	65.185	22	255	2898.151	454539	H2	DAPI
602	5hop1Δ	24.841	22.032	21.15	6	231	547.299	85837	H2	Zip1
603	5hop1Δ	24.841	86.221	19.432	21	194	2141.808	335916	H2	Hop1
604	5hop1Δ	23.98	90.143	55.348	12	255	2161.644	339027	H2	DAPI
605	5hop1Δ	23.98	23.282	21.027	6	255	558.31	87564	H2	Zip1
606	5hop1Δ	23.98	62.574	15.256	14	189	1500.533	235340	H2	Hop1
607	5hop1Δ	31.587	111.279	59.21	14	247	3514.961	551278	H2	DAPI
608	5hop1Δ	31.587	29.019	25.956	5	252	916.623	143761	H2	Zip1
609	5hop1Δ	31.587	96.785	23.199	20	201	3057.131	479473	H2	Hop1
610	5hop1Δ	37.459	80.765	52.488	8	251	3025.385	474494	H2	DAPI
611	5hop1Δ	37.459	22.736	16.805	5	240	851.658	133572	H2	Zip1
612	5hop1Δ	37.459	78.916	21.072	23	243	2956.135	463633	H2	Hop1
613	5hop1Δ	32.677	81.398	52.655	12	254	2659.854	417165	H2	DAPI
614	5hop1Δ	32.677	23.203	20.829	4	255	758.205	118915	H2	Zip1
615	5hop1Δ	32.677	69.759	20.633	13	253	2279.537	357517	H2	Hop1
616	5hop1Δ	31.434	103.863	58.173	15	255	3264.817	512046	H2	DAPI
617	5hop1Δ	31.434	24.111	24.898	4	251	757.911	118869	H2	Zip1
618	5hop1Δ	31.434	43.679	13.326	7	232	1372.994	215337	H2	Hop1
619	5hop1Δ	21.806	92.922	62.25	11	253	2026.249	317792	H2	DAPI
620	5hop1Δ	21.806	28.705	28.097	7	234	625.941	98171	H2	Zip1
621	5hop1Δ	21.806	81.606	23.281	8	241	1779.503	279093	H2	Hop1
622	5hop1Δ	28.373	82.463	56.391	10	253	2339.752	366961	H2	DAPI
623	5hop1Δ	28.373	26.934	26.834	4	255	764.205	119856	H2	Zip1
624	5hop1Δ	28.373	75.634	20.552	17	218	2145.984	336571	H2	Hop1
625	5hop1Δ	28.373	99.555	54.013	16	255	2824.712	443021	H2	DAPI
626	5hop1Δ	28.373	16.194	24.072	4	255	459.469	72062	H2	Zip1
627	5hop1Δ	28.373	94.587	20.863	28	175	2683.738	420911	H2	Hop1
628	5hop1Δ	46.947	109.354	56.21	17	241	5133.782	805170	H2	DAPI
629	5hop1Δ	46.947	21.799	16.682	6	249	1023.409	160509	H2	Zip1
630	5hop1Δ	46.947	73.277	20.843	4	238	3440.119	539540	H2	Hop1
631	5hop1Δ	28.609	93.799	61.005	12	255	2683.528	420878	H2	DAPI
632	5hop1Δ	28.609	27.525	26.166	5	248	787.458	123503	H2	Zip1
633	5hop1Δ	28.609	60.653	15.34	11	187	1735.247	272152	H2	Hop1
634	5hop1Δ	28.035	102.856	61.164	9	248	2883.607	452258	H2	DAPI
635	5hop1Δ	28.035	27.225	21.244	5	255	763.261	119708	H2	Zip1
636	5hop1Δ	28.035	65.29	17.222	14	184	1830.435	287081	H2	Hop1
637	5hop1Δ	39.104	82.896	49.442	9	255	3241.576	508401	H2	DAPI
638	5hop1Δ	39.104	30.73	25.571	4	244	1201.67	188467	H2	Zip1
639	5hop1Δ	39.104	55.088	14.492	5	158	2154.159	337853	H2	Hop1
640	5hop1Δ	29.623	109.524	56.286	12	255	3244.433	508849	H2	DAPI
641	5hop1Δ	29.623	16.535	15.957	3	251	489.819	76822	H2	Zip1
642	5hop1Δ	29.623	54.876	12.482	17	138	1625.599	254955	H2	Hop1
643	5hop1Δ	25.587	98.564	57.388	14	255	2521.959	395538	H2	DAPI
644	5hop1Δ	25.587	27.41	24.87	6	255	701.343	109997	H2	Zip1
645	5hop1Δ	25.587	82.824	21.355	17	203	2119.205	332371	H2	Hop1
646	5hop1Δ	28.45	104.599	54.238	19	255	2975.811	466719	H2	DAPI
647	5hop1Δ	28.45	14.376	17.347	3	252	408.984	64144	H2	Zip1
648	5hop1Δ	28.45	46.847	18.08	11	255	1332.786	209031	H2	Hop1
649	5hop1Δ	36.484	118.985	70.378	11	248	4341.001	680832	H2	DAPI
650	5hop1Δ	36.484	30.47	30.28	3	255	1111.653	174349	H2	Zip1
651	5hop1Δ	36.484	78.785	20.047	20	235	2874.343	450805	H2	Hop1
652	5hop1Δ	30.044	104.311	61.07	9	255	3133.898	491513	H2	DAPI
653	5hop1Δ	30.044	19.211	22.409	3	255	577.17	90522	H2	Zip1
654	5hop1Δ	30.044	70.376	16.396	17	167	2114.353	331610	H2	Hop1
655	5hop1Δ	27.104	114.61	72.558	10	245	3106.443	487207	H2	DAPI
656	5hop1Δ	27.104	39.15	24.281	9	255	1061.149	166428	H2	Zip1
657	5hop1Δ	27.104	69.8	16.258	18	190	1891.894	296720	H2	Hop1
658	5hop1Δ	23.987	114.821	68.128	12	255	2754.161	431956	H2	DAPI
659	5hop1Δ	23.987	31.808	23.773	5	236	762.968	119662	H2	Zip1
660	5hop1Δ	23.987	70.253	18.468	21	249	1685.119	264290	H2	Hop1
661	5hop1Δ	22.055	110.507	65.468	15	242	2437.203	382245	H3	DAPI
662	5hop1Δ	22.055	8.604	18.375	2	255	189.75	29760	H3	Zip1
663	5hop1Δ	22.055	91.495	22.666	19	160	2017.89	316481	H3	Hop1
664	5hop1Δ	31.383	95.103	67.52	11	248	2984.585	468095	H3	DAPI
665	5hop1Δ	31.383	5.717	18.316	1	255	179.402	28137	H3	Zip1
666	5hop1Δ	31.383	92.57	22.861	23	233	2905.101	455629	H3	Hop1
667	5hop1Δ	29.974	91.9	57.583	12	253	2754.589	432023	H3	DAPI
668	5hop1Δ	29.974	10.204	22.153	1	255	305.858	47970	H3	Zip1
669	5hop1Δ	29.974	107.869	22.678	11	205	3233.243	507094	H3	Hop1
670	5hop1Δ	25.192	102.544	67.817	14	250	2583.258	405152	H3	DAPI
671	5hop1Δ	25.192	17.212	17.721	4	252	433.601	68005	H3	Zip1
672	5hop1Δ	25.192	74.492	19.513	9	221	1876.572	294317	H3	Hop1
673	5hop1Δ	24.835	111.317	68.605	14	248	2764.503	433578	H3	DAPI
674	5hop1Δ	24.835	10.743	20.519	1	255	266.805	41845	H3	Zip1
675	5hop1Δ	24.835	78.999	20.118	14	223	1961.915	307702	H3	Hop1
676	5hop1Δ	28.66	111.214	57.352	14	254	3187.406	499905	H3	DAPI
677	5hop1Δ	28.66	13.463	22.669	2	255	385.858	60517	H3	Zip1
678	5hop1Δ	28.66	66.014	16.946	6	181	1891.989	296735	H3	Hop1
679	5hop1Δ	32.837	114.925	62.414	12	255	3773.738	591864	H3	DAPI
680	5hop1Δ	32.837	16.442	14.097	4	255	539.896	84676	H3	Zip1
681	5hop1Δ	32.837	56.702	16.402	9	255	1861.894	292015	H3	Hop1
682	5hop1Δ	25.128	109.9	71.257	13	254	2761.558	433116	H3	DAPI
683	5hop1Δ	25.128	7.102	18.911	1	254	178.459	27989	H3	Zip1
684	5hop1Δ	25.128	58.177	15.672	7	206	1461.863	229275	H3	Hop1
685	5hop1Δ	30.509	128.038	70.428	12	254	3906.36	612664	H3	DAPI
686	5hop1Δ	30.509	17.904	17.977	1	255	546.228	85669	H3	Zip1
687	5hop1Δ	30.509	52.565	13.011	10	108	1603.716	251523	H3	Hop1
688	5hop1Δ	30.975	113.803	69.427	12	251	3525.003	552853	H3	DAPI
689	5hop1Δ	30.975	15.339	23.36	2	251	475.135	74519	H3	Zip1
690	5hop1Δ	30.975	96.545	21.818	21	201	2990.457	469016	H3	Hop1
691	5hop1Δ	29.744	97.055	55.719	11	255	2886.827	452763	H3	DAPI
692	5hop1Δ	29.744	36.169	32.838	4	255	1075.807	168727	H3	Zip1
693	5hop1Δ	29.744	72.61	16.496	16	147	2159.718	338725	H3	Hop1
694	5hop1Δ	37.096	90.132	57.695	8	255	3343.516	524389	H3	DAPI
695	5hop1Δ	37.096	8.651	14.028	1	255	320.918	50332	H3	Zip1
696	5hop1Δ	37.096	65.085	18.055	6	211	2414.37	378664	H3	Hop1
697	5hop1Δ	33.002	101.234	57.619	13	255	3340.953	523987	H3	DAPI
698	5hop1Δ	33.002	11.748	21.521	2	255	387.707	60807	H3	Zip1
699	5hop1Δ	33.002	72.764	19.904	11	188	2401.376	376626	H3	Hop1
700	5hop1Δ	33.653	101.996	52.012	12	251	3432.436	538335	H3	DAPI
701	5hop1Δ	33.653	12.337	24.81	2	255	415.181	65116	H3	Zip1
702	5hop1Δ	33.653	66.801	16.053	8	169	2248.039	352577	H3	Hop1
703	5hop1Δ	34.819	112.893	65.015	14	255	3930.876	616509	H3	DAPI
704	5hop1Δ	34.819	10.829	26.531	1	249	377.065	59138	H3	Zip1
705	5hop1Δ	34.819	45.448	11.63	4	133	1582.491	248194	H3	Hop1
706	5hop1Δ	34.533	92.025	60.318	8	253	3177.848	498406	H3	DAPI
707	5hop1Δ	34.533	11.709	22.076	1	250	404.348	63417	H3	Zip1
708	5hop1Δ	34.533	73.737	19.453	6	230	2546.316	399358	H3	Hop1
709	5hop1Δ	24.822	101.461	66.073	11	255	2518.459	394989	H3	DAPI
710	5hop1Δ	24.822	12.507	23.598	1	255	310.436	48688	H3	Zip1
711	5hop1Δ	24.822	71.659	18.686	10	171	1778.7	278967	H3	Hop1
712	5hop1Δ	38.9	92.536	63.236	8	255	3599.654	564561	H3	DAPI
713	5hop1Δ	38.9	5.265	18.917	0	246	204.804	32121	H3	Zip1
714	5hop1Δ	38.9	78.517	20.758	0	231	3054.313	479031	H3	Hop1
715	5hop1Δ	28.112	92.756	62.687	7	255	2607.551	408962	H3	DAPI
716	5hop1Δ	28.112	11.684	29.687	1	247	328.467	51516	H3	Zip1
717	5hop1Δ	28.112	63.904	16.41	13	215	1796.47	281754	H3	Hop1
718	5hop1Δ	29.26	84.687	67.483	9	255	2477.901	388628	H3	DAPI
719	5hop1Δ	29.26	14.738	25.775	1	255	431.23	67633	H3	Zip1
720	5hop1Δ	29.26	77.24	20.359	10	222	2260.013	354455	H3	Hop1
721	5hop1Δ	34.743	87.065	60.089	7	249	3024.881	474415	H4	DAPI
722	5hop1Δ	34.743	4.666	14.582	0	255	162.123	25427	H4	Zip1
723	5hop1Δ	34.743	54.479	14.53	8	146	1892.773	296858	H4	Hop1
724	5hop1Δ	46.864	85.058	53.604	10	255	3986.156	625179	H4	DAPI
725	5hop1Δ	46.864	4.133	15.111	0	255	193.71	30381	H4	Zip1
726	5hop1Δ	46.864	64.718	16.544	11	163	3032.94	475679	H4	Hop1
727	5hop1Δ	36.025	75.563	57.71	8	255	2722.116	426930	H4	DAPI
728	5hop1Δ	36.025	6.904	18.594	1	255	248.71	39007	H4	Zip1
729	5hop1Δ	36.025	56.877	16.731	0	239	2048.961	321354	H4	Hop1
730	5hop1Δ	49.038	75.615	52.218	7	251	3707.989	581552	H4	DAPI
731	5hop1Δ	49.038	5.915	14.669	1	252	290.077	45495	H4	Zip1
732	5hop1Δ	49.038	64.58	16.982	16	196	3166.856	496682	H4	Hop1
733	5hop1Δ	30.095	85.23	59.991	6	254	2564.972	402284	H4	DAPI
734	5hop1Δ	30.095	11.196	19.056	2	255	336.947	52846	H4	Zip1
735	5hop1Δ	30.095	64.52	16.396	20	210	1941.709	304533	H4	Hop1
736	5hop1Δ	31.886	70.989	47.878	9	237	2263.577	355014	H4	DAPI
737	5hop1Δ	31.886	7.196	20.229	1	251	229.467	35989	H4	Zip1
738	5hop1Δ	31.886	65.259	15.621	17	149	2080.866	326358	H4	Hop1
739	5hop1Δ	33.385	69.626	46.425	9	247	2324.443	364560	H4	DAPI
740	5hop1Δ	33.385	5.022	14.15	1	255	167.658	26295	H4	Zip1
741	5hop1Δ	33.385	61.62	15.294	16	221	2057.173	322642	H4	Hop1
742	5hop1Δ	37.842	81.102	55.337	8	255	3069.048	481342	H4	DAPI
743	5hop1Δ	37.842	7.594	20.519	1	255	287.361	45069	H4	Zip1
744	5hop1Δ	37.842	71.234	16.681	8	164	2695.598	422771	H4	Hop1
745	5hop1Δ	41.246	111.09	68.005	9	254	4582.059	718639	H4	DAPI
746	5hop1Δ	41.246	5.465	13.119	1	255	225.405	35352	H4	Zip1
747	5hop1Δ	41.246	86.616	20.68	19	206	3572.588	560316	H4	Hop1
748	5hop1Δ	36.197	134.593	69.239	18	255	4871.83	764086	H4	DAPI
749	5hop1Δ	36.197	45.195	22.381	9	255	1635.915	256573	H4	Zip1
750	5hop1Δ	36.197	62.387	19.369	12	255	2258.196	354170	H4	Hop1
751	5hop1Δ	42.126	91.404	49.605	11	231	3850.538	603909	H4	DAPI
752	5hop1Δ	42.126	7.621	16.061	1	255	321.026	50349	H4	Zip1
753	5hop1Δ	42.126	90.473	20.304	16	187	3811.306	597756	H4	Hop1
754	5hop1Δ	30.19	94.732	62.618	8	255	2860.01	448557	H4	DAPI
755	5hop1Δ	30.19	8.558	21.93	1	254	258.376	40523	H4	Zip1
756	5hop1Δ	30.19	57.414	15.111	13	177	1733.366	271857	H4	Hop1
757	5hop1Δ	36.662	76.509	50.157	9	246	2804.991	439928	H4	DAPI
758	5hop1Δ	36.662	7.809	18.869	1	255	286.296	44902	H4	Zip1
759	5hop1Δ	36.662	60.403	16.436	7	168	2214.501	347317	H4	Hop1
760	5hop1Δ	32.199	113.438	62.159	14	255	3652.569	572860	H4	DAPI
761	5hop1Δ	32.199	6.868	17.063	1	233	221.14	34683	H4	Zip1
762	5hop1Δ	32.199	48.38	14.026	7	230	1557.777	244318	H4	Hop1
763	5hop1Δ	22.22	92.826	65.59	9	255	2062.637	323499	H4	DAPI
764	5hop1Δ	22.22	10.601	24.608	1	255	235.569	36946	H4	Zip1
765	5hop1Δ	22.22	61.98	19.904	15	255	1377.221	216000	H4	Hop1
766	5hop1Δ	32.537	96.535	59.353	11	255	3140.95	492619	H4	DAPI
767	5hop1Δ	32.537	14.527	18.203	2	245	472.655	74130	H4	Zip1
768	5hop1Δ	32.537	67.111	16.573	11	160	2183.577	342467	H4	Hop1
769	5hop1Δ	26.55	100.282	56.526	14	254	2662.474	417576	H4	DAPI
770	5hop1Δ	26.55	10.916	23.696	1	255	289.829	45456	H4	Zip1
771	5hop1Δ	26.55	71.275	17.727	14	154	1892.34	296790	H4	Hop1
772	5hop1Δ	27.774	92.843	63.096	11	252	2578.629	404426	H4	DAPI
773	5hop1Δ	27.774	9.032	21.274	1	251	250.865	39345	H4	Zip1
774	5hop1Δ	27.774	36.796	9.203	11	115	1021.974	160284	H4	Hop1
775	5hop1Δ	24.637	92.986	59.573	9	255	2290.899	359299	H4	DAPI
776	5hop1Δ	24.637	22.072	20.948	7	255	543.792	85287	H4	Zip1
777	5hop1Δ	24.637	47.893	15.498	13	231	1179.94	185059	H4	Hop1
778	5hop1Δ	41.533	84.787	56.829	8	248	3521.484	552301	H4	DAPI
779	5hop1Δ	41.533	5	15.142	1	255	207.654	32568	H4	Zip1
780	5hop1Δ	41.533	81.347	18.711	18	200	3378.61	529893	H4	Hop1
1	4pch2Δ	14.04	94.167	56.403	16	235	1322.107	207356	H2	DAPI
2	4pch2Δ	14.04	50.811	30.725	13	226	713.381	111885	H2	Zip1
3	4pch2Δ	14.04	46.555	39.424	2	235	653.632	102514	H2	Hop1
4	4pch2Δ	14.244	108.266	62.754	15	255	1542.143	241866	H2	DAPI
5	4pch2Δ	14.244	45.376	36.881	6	255	646.331	101369	H2	Zip1
6	4pch2Δ	14.244	66.728	49.716	5	239	950.474	149070	H2	Hop1
7	4pch2Δ	21.685	96.794	50.235	18	255	2098.961	329196	H2	DAPI
8	4pch2Δ	21.685	52.34	24.272	12	255	1134.996	178010	H2	Zip1
9	4pch2Δ	21.685	41.787	32.47	4	233	906.135	142116	H2	Hop1
10	4pch2Δ	22.329	75.324	40.544	18	255	1681.899	263785	H2	DAPI
11	4pch2Δ	22.329	29.883	19.743	5	255	667.257	104651	H2	Zip1
12	4pch2Δ	22.329	30.634	33.042	3	242	684.033	107282	H2	Hop1
13	4pch2Δ	27.659	72.769	39.651	14	255	2012.732	315672	H2	DAPI
14	4pch2Δ	27.659	59.855	19.651	13	243	1655.541	259651	H2	Zip1
15	4pch2Δ	27.659	31.831	29.421	3	255	880.408	138081	H2	Hop1
16	4pch2Δ	20.378	101.335	61.333	15	252	2064.983	323867	H2	DAPI
17	4pch2Δ	20.378	25.683	27.652	4	247	523.363	82083	H2	Zip1
18	4pch2Δ	20.378	60.174	54.125	4	249	1226.211	192316	H2	Hop1
19	4pch2Δ	23.017	95.814	36.356	29	179	2205.403	345890	H2	DAPI
20	4pch2Δ	23.017	61.202	18.625	13	238	1408.712	220939	H2	Zip1
21	4pch2Δ	23.017	57.15	41.36	7	247	1315.456	206313	H2	Hop1
22	4pch2Δ	32.448	94.53	34.062	16	252	3067.282	481065	H2	DAPI
23	4pch2Δ	32.448	57.74	18.58	13	233	1873.531	293840	H2	Zip1
24	4pch2Δ	32.448	36.309	30.715	4	255	1178.123	184774	H2	Hop1
25	4pch2Δ	19.154	95.824	60.685	18	239	1835.376	287856	H2	DAPI
26	4pch2Δ	19.154	49.356	36.118	8	238	945.347	148266	H2	Zip1
27	4pch2Δ	19.154	61.397	46.974	3	244	1175.981	184438	H2	Hop1
28	4pch2Δ	15.385	115.503	69.167	12	255	1777.055	278709	H2	DAPI
29	4pch2Δ	15.385	42.57	37.758	5	255	654.958	102722	H2	Zip1
30	4pch2Δ	15.385	69.593	50.029	3	231	1070.719	167929	H2	Hop1
31	4pch2Δ	21.506	98.881	60.351	13	255	2126.557	333524	H2	DAPI
32	4pch2Δ	21.506	24.314	32.08	1	255	522.904	82011	H2	Zip1
33	4pch2Δ	21.506	70.347	54.27	3	249	1512.903	237280	H2	Hop1
34	4pch2Δ	15.672	113.736	62.385	16	249	1782.494	279562	H2	DAPI
35	4pch2Δ	15.672	42.697	24.851	10	254	669.157	104949	H2	Zip1
36	4pch2Δ	15.672	69.44	44.486	8	235	1088.285	170684	H2	Hop1
37	4pch2Δ	15.079	110.562	69.932	14	248	1667.196	261479	H2	DAPI
38	4pch2Δ	15.079	61.843	39.147	9	255	932.551	146259	H2	Zip1
39	4pch2Δ	15.079	67.46	49.958	6	241	1017.25	159543	H2	Hop1
40	4pch2Δ	13.166	123.377	69.7	16	255	1624.445	254774	H2	DAPI
41	4pch2Δ	13.166	44.885	42.437	4	255	590.974	92687	H2	Zip1
42	4pch2Δ	13.166	93.209	58.762	8	222	1227.238	192477	H2	Hop1
43	4pch2Δ	18.771	103.881	63.501	11	254	1949.947	305825	H2	DAPI
44	4pch2Δ	18.771	49.483	36.505	6	252	928.846	145678	H2	Zip1
45	4pch2Δ	18.771	70.69	48.78	3	253	1326.914	208110	H2	Hop1
46	4pch2Δ	15.781	116.267	66.554	17	255	1834.771	287761	H2	DAPI
47	4pch2Δ	15.781	25.911	30.081	2	237	408.888	64129	H2	Zip1
48	4pch2Δ	15.781	91.886	60.634	4	235	1450.016	227417	H2	Hop1
49	4pch2Δ	29.138	98.594	60.971	16	248	2872.877	450575	H2	DAPI
50	4pch2Δ	29.138	43.016	24.286	6	237	1253.411	196582	H2	Zip1
51	4pch2Δ	29.138	41.188	36.596	4	223	1200.159	188230	H2	Hop1
52	4pch2Δ	47.355	90.096	46.308	15	255	4266.471	669143	H2	DAPI
53	4pch2Δ	47.355	7.426	16.708	1	255	351.65	55152	H2	Zip1
54	4pch2Δ	47.355	42.421	36.103	3	254	2008.836	315061	H2	Hop1
55	4pch2Δ	15.883	98.773	71.653	9	245	1568.782	246044	H2	DAPI
56	4pch2Δ	15.883	24.834	27.73	3	255	394.427	61861	H2	Zip1
57	4pch2Δ	15.883	57.107	51.679	3	214	907.015	142254	H2	Hop1
58	4pch2Δ	13.989	118.387	71.145	15	255	1656.121	259742	H2	DAPI
59	4pch2Δ	13.989	36.124	31.28	6	226	505.332	79255	H2	Zip1
60	4pch2Δ	13.989	76.562	56.831	5	252	1071.032	167978	H2	Hop1
61	4pch2Δ	15.526	111.401	72.555	10	255	1729.573	271262	H2	DAPI
62	4pch2Δ	15.526	45.34	31.277	8	240	703.938	110404	H2	Zip1
63	4pch2Δ	15.526	79.368	54.75	5	223	1232.243	193262	H2	Hop1
64	4pch2Δ	14.442	112.266	69.772	14	253	1621.308	254282	H2	DAPI
65	4pch2Δ	14.442	52.664	39.755	8	216	760.551	119283	H2	Zip1
66	4pch2Δ	14.442	78.107	53.724	6	239	1128.001	176913	H2	Hop1
67	4pch2Δ	14.314	110.255	75.031	10	254	1578.206	247522	H2	DAPI
68	4pch2Δ	14.314	30.687	27.439	5	250	439.263	68893	H2	Zip1
69	4pch2Δ	14.314	67.379	46.364	6	216	964.469	151265	H2	Hop1
70	4pch2Δ	20.69	103.086	74.162	5	255	2132.875	334515	H2	DAPI
71	4pch2Δ	20.69	22.24	29.752	1	255	460.158	72170	H2	Zip1
72	4pch2Δ	20.69	54.622	48.196	2	236	1130.144	177249	H2	Hop1
73	4pch2Δ	24.892	116.192	58.961	20	255	2892.241	453612	H2	DAPI
74	4pch2Δ	24.892	43.987	22.992	8	239	1094.916	171724	H2	Zip1
75	4pch2Δ	24.892	70.245	48.422	5	242	1748.535	274236	H2	Hop1
76	4pch2Δ	18.554	111.991	65.286	15	254	2077.914	325895	H3	DAPI
77	4pch2Δ	18.554	60.418	52.727	8	255	1121.013	175817	H3	Zip1
78	4pch2Δ	18.554	65.602	50.644	5	247	1217.202	190903	H3	Hop1
79	4pch2Δ	20.021	108.367	52.582	15	255	2169.588	340273	H3	DAPI
80	4pch2Δ	20.021	49.048	40.411	3	205	981.971	154010	H3	Zip1
81	4pch2Δ	20.021	70.237	48.72	3	231	1406.2	220545	H3	Hop1
82	4pch2Δ	16.578	106.71	58.627	13	255	1769.008	277447	H3	DAPI
83	4pch2Δ	16.578	51.823	41.729	3	255	859.099	134739	H3	Zip1
84	4pch2Δ	16.578	80.429	55.139	3	243	1333.322	209115	H3	Hop1
85	4pch2Δ	17.088	106.456	63.756	15	254	1819.092	285302	H3	DAPI
86	4pch2Δ	17.088	48.047	46.43	3	255	821.015	128766	H3	Zip1
87	4pch2Δ	17.088	83.541	60.622	3	248	1427.534	223891	H3	Hop1
88	4pch2Δ	30.93	79.432	41.7	11	248	2456.835	385324	H3	DAPI
89	4pch2Δ	30.93	26.342	37.701	2	255	814.754	127784	H3	Zip1
90	4pch2Δ	30.93	43.669	49.269	4	251	1350.697	211840	H3	Hop1
91	4pch2Δ	16.648	115.732	64.57	16	255	1926.688	302177	H3	DAPI
92	4pch2Δ	16.648	55.747	46.525	7	255	928.062	145555	H3	Zip1
93	4pch2Δ	16.648	74.435	54.453	3	243	1239.174	194349	H3	Hop1
94	4pch2Δ	27.825	76.734	43.69	13	255	2135.132	334869	H3	DAPI
95	4pch2Δ	27.825	33.78	38.137	2	249	939.941	147418	H3	Zip1
96	4pch2Δ	27.825	44.49	44.082	1	234	1237.924	194153	H3	Hop1
97	4pch2Δ	24.93	93.937	59.416	14	255	2341.875	367294	H3	DAPI
98	4pch2Δ	24.93	35.86	38.387	1	255	894.008	140214	H3	Zip1
99	4pch2Δ	24.93	66.249	60.517	2	255	1651.594	259032	H3	Hop1
100	4pch2Δ	23.693	92.128	57.675	13	255	2182.819	342348	H3	DAPI
101	4pch2Δ	23.693	27.767	34.343	2	255	657.891	103182	H3	Zip1
102	4pch2Δ	23.693	48.738	48.252	1	251	1154.762	181110	H3	Hop1
103	4pch2Δ	30.981	104.317	39.574	30	248	3231.84	506874	H3	DAPI
104	4pch2Δ	30.981	19.563	22.33	3	255	606.086	95057	H3	Zip1
105	4pch2Δ	30.981	33.802	37.386	3	253	1047.224	164244	H3	Hop1
106	4pch2Δ	20.563	96.364	49.807	13	250	1981.502	310774	H3	DAPI
107	4pch2Δ	20.563	47.771	43.67	4	238	982.296	154061	H3	Zip1
108	4pch2Δ	20.563	62.949	48.569	2	255	1294.396	203010	H3	Hop1
109	4pch2Δ	14.914	103.226	60.295	15	252	1539.465	241446	H3	DAPI
110	4pch2Δ	14.914	47.806	47.079	3	255	712.961	111819	H3	Zip1
111	4pch2Δ	14.914	64.834	53.206	2	252	966.898	151646	H3	Hop1
112	4pch2Δ	19.115	86.075	61.054	5	245	1645.358	258054	H3	DAPI
113	4pch2Δ	19.115	34.32	39.716	2	247	656.042	102892	H3	Zip1
114	4pch2Δ	19.115	57.367	54.253	1	232	1096.593	171987	H3	Hop1
115	4pch2Δ	16.826	120.82	62.904	21	253	2032.95	318843	H3	DAPI
116	4pch2Δ	16.826	53.633	41.06	5	233	902.443	141537	H3	Zip1
117	4pch2Δ	16.826	76.495	53.236	5	230	1287.128	201870	H3	Hop1
118	4pch2Δ	34.724	90.473	55.064	17	255	3141.575	492717	H3	DAPI
119	4pch2Δ	34.724	35.21	43.837	1	255	1222.628	191754	H3	Zip1
120	4pch2Δ	34.724	47.715	51.724	1	254	1656.861	259858	H3	Hop1
121	4pch2Δ	28.686	90.979	54.333	11	255	2609.795	409314	H3	DAPI
122	4pch2Δ	28.686	29.045	36.248	3	255	833.187	130675	H3	Zip1
123	4pch2Δ	28.686	18.573	17.647	1	86	532.774	83559	H3	Hop1
124	4pch2Δ	27.2	98.826	54.735	16	255	2688.087	421593	H3	DAPI
125	4pch2Δ	27.2	37.407	37.506	3	237	1017.467	159577	H3	Zip1
126	4pch2Δ	27.2	58.891	49.954	2	255	1601.855	251231	H3	Hop1
127	4pch2Δ	17.171	99.087	66.698	6	253	1701.384	266841	H3	DAPI
128	4pch2Δ	17.171	41.26	35.834	6	255	708.465	111114	H3	Zip1
129	4pch2Δ	17.171	65.483	51.269	3	254	1124.38	176345	H3	Hop1
130	4pch2Δ	12.644	99.437	55.449	13	246	1257.25	197184	H3	DAPI
131	4pch2Δ	12.644	60.013	51.268	8	255	758.785	119006	H3	Zip1
132	4pch2Δ	12.644	64.625	51.92	4	223	817.094	128151	H3	Hop1
133	4pch2Δ	26.454	104.854	52.519	17	255	2773.812	435038	H3	DAPI
134	4pch2Δ	26.454	39.676	37.762	4	232	1049.595	164616	H3	Zip1
135	4pch2Δ	26.454	62.612	51.101	4	255	1656.338	259776	H3	Hop1
136	4pch2Δ	18.522	103.376	54.319	14	255	1914.764	300307	H3	DAPI
137	4pch2Δ	18.522	52.415	44.942	3	238	970.852	152266	H3	Zip1
138	4pch2Δ	18.522	73.456	51.61	4	243	1360.573	213389	H3	Hop1
139	4pch2Δ	19.236	122	64.039	16	255	2346.855	368075	H3	DAPI
140	4pch2Δ	19.236	45.725	44.98	4	246	879.592	137953	H3	Zip1
141	4pch2Δ	19.236	81.751	61.272	4	251	1572.601	246643	H3	Hop1
142	4pch2Δ	18.612	97.715	60.135	11	251	1818.633	285230	H3	DAPI
143	4pch2Δ	18.612	43.98	37.862	5	249	818.535	128377	H3	Zip1
144	4pch2Δ	18.612	69.803	56.655	3	249	1299.153	203756	H3	Hop1
145	4pch2Δ	33.334	58.487	42.34	5	255	1949.597	305770	H4	DAPI
146	4pch2Δ	33.334	36.676	40.631	2	255	1222.564	191744	H4	Zip1
147	4pch2Δ	33.334	31.775	35.349	3	216	1059.191	166121	H4	Hop1
148	4pch2Δ	18.643	98.378	64.505	15	253	1834.101	287656	H4	DAPI
149	4pch2Δ	18.643	48.263	49.788	3	243	899.797	141122	H4	Zip1
150	4pch2Δ	18.643	62.8	50.33	3	201	1170.804	183626	H4	Hop1
151	4pch2Δ	16.571	115.639	71.723	18	255	1916.295	300547	H4	DAPI
152	4pch2Δ	16.571	60.447	48.062	4	255	1001.692	157103	H4	Zip1
153	4pch2Δ	16.571	84.705	61.526	4	243	1403.675	220149	H4	Hop1
154	4pch2Δ	13.46	129.789	69.131	20	255	1746.928	273984	H4	DAPI
155	4pch2Δ	13.46	55.999	44.842	5	255	753.735	118214	H4	Zip1
156	4pch2Δ	13.46	90.654	59.76	7	242	1220.186	191371	H4	Hop1
157	4pch2Δ	19.594	116.58	61.337	19	255	2284.204	358249	H4	DAPI
158	4pch2Δ	19.594	60.725	55.063	3	251	1189.817	186608	H4	Zip1
159	4pch2Δ	19.594	78.044	54.514	4	251	1529.149	239828	H4	Hop1
160	4pch2Δ	13.249	113.505	63.21	20	255	1503.874	235864	H4	DAPI
161	4pch2Δ	13.249	55.981	48.646	3	248	741.716	116329	H4	Zip1
162	4pch2Δ	13.249	80.214	51.893	7	215	1062.787	166685	H4	Hop1
163	4pch2Δ	22.227	82.696	55.565	8	254	1838.067	288278	H4	DAPI
164	4pch2Δ	22.227	37.211	46.96	1	255	827.091	129719	H4	Zip1
165	4pch2Δ	22.227	51.199	48.767	2	244	1137.986	178479	H4	Hop1
166	4pch2Δ	16.348	110.2	62.005	22	255	1801.571	282554	H4	DAPI
167	4pch2Δ	16.348	52.88	50.141	2	243	864.493	135585	H4	Zip1
168	4pch2Δ	16.348	77.754	55.53	4	233	1271.124	199360	H4	Hop1
169	4pch2Δ	17.12	103.339	61.823	13	255	1769.13	277466	H4	DAPI
170	4pch2Δ	17.12	57.659	49.967	4	228	987.104	154815	H4	Zip1
171	4pch2Δ	17.12	71.07	49.17	5	204	1216.698	190824	H4	Hop1
172	4pch2Δ	49.701	75.888	38.693	13	255	3771.705	591545	H4	DAPI
173	4pch2Δ	49.701	22.319	30.007	2	242	1109.294	173979	H4	Zip1
174	4pch2Δ	49.701	35.45	38.727	3	249	1761.918	276335	H4	Hop1
175	4pch2Δ	25.192	84.876	47.738	16	255	2138.167	335345	H4	DAPI
176	4pch2Δ	25.192	37.166	44.398	2	250	936.268	146842	H4	Zip1
177	4pch2Δ	25.192	46.081	42.894	4	219	1160.863	182067	H4	Hop1
178	4pch2Δ	13.919	121.825	65.334	20	255	1695.665	265944	H4	DAPI
179	4pch2Δ	13.919	76.567	59.107	4	247	1065.727	167146	H4	Zip1
180	4pch2Δ	13.919	92.528	58.639	7	223	1287.88	201988	H4	Hop1
181	4pch2Δ	21.863	85.896	60.656	11	255	1877.987	294539	H4	DAPI
182	4pch2Δ	21.863	50.904	51.481	2	255	1112.941	174551	H4	Zip1
183	4pch2Δ	21.863	70.481	54.735	3	236	1540.964	241681	H4	Hop1
184	4pch2Δ	26.033	76.842	57.149	8	255	2000.439	313744	H4	DAPI
185	4pch2Δ	26.033	34.639	40.943	3	241	901.761	141430	H4	Zip1
186	4pch2Δ	26.033	49.037	44.924	5	212	1276.607	200220	H4	Hop1
187	4pch2Δ	34.641	91.313	45.323	16	255	3163.183	496106	H4	DAPI
188	4pch2Δ	34.641	37.202	42.019	3	255	1288.715	202119	H4	Zip1
189	4pch2Δ	34.641	45.038	42.838	2	233	1560.162	244692	H4	Hop1
190	4pch2Δ	18.267	120.72	67.138	18	255	2205.224	345862	H4	DAPI
191	4pch2Δ	18.267	56.823	48.397	2	249	1038.01	162799	H4	Zip1
192	4pch2Δ	18.267	89.559	60.347	4	255	1635.998	256586	H4	Hop1
193	4pch2Δ	16.539	93.249	66.803	11	254	1542.283	241888	H4	DAPI
194	4pch2Δ	16.539	63.549	59.772	3	255	1051.056	164845	H4	Zip1
195	4pch2Δ	16.539	62.037	51.609	2	222	1026.055	160924	H4	Hop1
196	4pch2Δ	17.1	118.326	66.232	19	255	2023.437	317351	H4	DAPI
197	4pch2Δ	17.1	50.666	45.732	3	248	866.419	135887	H4	Zip1
198	4pch2Δ	17.1	77.427	52.219	5	211	1324.039	207659	H4	Hop1
199	4pch2Δ	14.474	110.851	66.737	9	245	1604.411	251632	H2	DAPI
200	4pch2Δ	14.474	69.193	25.773	23	255	1001.463	157067	H2	Zip1
201	4pch2Δ	14.474	65.089	47.569	6	255	942.064	147751	H2	Hop1
202	4pch2Δ	10.967	128.335	66.668	7	246	1407.418	220736	H2	DAPI
203	4pch2Δ	10.967	67.979	30.576	23	255	745.51	116924	H2	Zip1
204	4pch2Δ	10.967	80.786	50.254	6	247	885.961	138952	H2	Hop1
