# Supplementary material for: Chromatin binding by HORMAD proteins regulates meiotic recombination initiation
Source: EMBO J. 2024 Feb 8;43(5):8. doi: 10.1038/s44318-024-00034-3 (PMC10907721; doi:10.1038/s44318-024-00034-3)
Supplement: Supplementary file 6 — Source Data Fig. 5 [file 44318_2024_34_MOESM6_ESM.zip › Data_Figure_5/Zip1 Length Data.csv]

Strain	Hour	Genotype	Total.Branch.Length	Average.Branch.Length	Number.Of.Branches
7797	H4	WT	13.059	0.593590909090909	22
7797	H4	WT	5.393	0.3370625	16
7797	H4	WT	10.26	0.466363636363636	22
7797	H4	WT	5.547	0.3466875	16
7797	H4	WT	13.431	0.639571428571429	21
7797	H4	WT	14.301	0.7945	18
7797	H4	WT	6.682	0.514	13
7797	H4	WT	13.322	0.634380952380952	21
7797	H4	WT	11.597	0.527136363636364	22
7797	H4	WT	5.394	0.3596	15
7797	H4	WT	14.762	0.59048	25
7797	H4	WT	15.156	0.688909090909091	22
7797	H4	WT	10.863	0.639	17
7797	H4	WT	15.32	0.666086956521739	23
7797	H4	WT	6.263	0.31315	20
7797	H4	WT	14.073	0.56292	25
7797	H4	WT	11.203	0.44812	25
7797	H4	WT	8.239	0.633769230769231	13
7797	H4	WT	11.481	0.57405	20
7797	H4	WT	13.662	0.759	18
7797	H2	WT	3.278	0.364222222222222	9
7797	H2	WT	3.213	0.247153846153846	13
7797	H2	WT	3.067	0.340777777777778	9
7797	H2	WT	8.038	0.382761904761905	21
7797	H2	WT	1.716	0.286	6
7797	H2	WT	5.121	0.42675	12
7797	H2	WT	2.407	0.300875	8
7797	H2	WT	2.887	0.222076923076923	13
7797	H2	WT	0.626	0.208666666666667	3
7797	H2	WT	1.092	0.182	6
7797	H2	WT	2.633	0.5266	5
7797	H2	WT	2.089	0.261125	8
7797	H2	WT	6.003	0.6003	10
7797	H2	WT	1.59	0.318	5
7797	H2	WT	2.554	0.425666666666667	6
7797	H2	WT	1.75	0.35	5
7797	H2	WT	2.888	0.2888	10
7797	H2	WT	1.576	0.3152	5
7797	H2	WT	5.586	0.399	14
7797	H2	WT	2.108	0.2108	10
7797	H3	WT	11.227	0.488130434782609	23
7797	H3	WT	3.306	0.41325	8
7797	H3	WT	11.85	0.474	25
7797	H3	WT	4.076	0.4076	10
7797	H3	WT	5.637	0.704625	8
7797	H3	WT	19.007	0.703962962962963	27
7797	H3	WT	8.781	0.73175	12
7797	H3	WT	2.441	0.406833333333333	6
7797	H3	WT	18.91	0.5909375	32
7797	H3	WT	5.294	0.407230769230769	13
7797	H3	WT	11.019	0.393535714285714	28
7797	H3	WT	10.601	0.6625625	16
7797	H3	WT	1.511	0.1511	10
7797	H3	WT	7.774	0.485875	16
7797	H3	WT	6.602	0.6602	10
7797	H3	WT	5.181	0.370071428571429	14
7797	H3	WT	14.547	0.72735	20
7797	H3	WT	6.697	0.33485	20
7797	H3	WT	3.919	0.2449375	16
7797	H3	WT	7.866	0.414	19
9120	H2	hop1∆	1.642	0.234571428571429	7
9120	H2	hop1∆	2.731	0.341375	8
9120	H2	hop1∆	2.587	0.369571428571429	7
9120	H2	hop1∆	1.943	0.242875	8
9120	H2	hop1∆	0.931	0.310333333333333	3
9120	H2	hop1∆	1.895	0.379	5
9120	H2	hop1∆	2.665	0.533	5
9120	H2	hop1∆	1.928	0.482	4
9120	H2	hop1∆	0.771	0.257	3
9120	H2	hop1∆	1.369	0.34225	4
9120	H2	hop1∆	3.193	0.354777777777778	9
9120	H2	hop1∆	2.958	0.328666666666667	9
9120	H2	hop1∆	4.176	0.464	9
9120	H2	hop1∆	1.237	0.206166666666667	6
9120	H2	hop1∆	3.193	0.399125	8
9120	H2	hop1∆	1.956	0.3912	5
9120	H2	hop1∆	2.414	0.30175	8
9120	H2	hop1∆	2.347	0.335285714285714	7
9120	H2	hop1∆	17.751	0.479756756756757	37
9120	H2	hop1∆	1.576	0.225142857142857	7
9120	H3	hop1∆	0.386	0.193	2
9120	H3	hop1∆	0.113	0.113	1
9120	H3	hop1∆	1.881	0.9405	2
9120	H3	hop1∆	2.154	0.5385	4
9120	H3	hop1∆	2.346	2.346	1
9120	H3	hop1∆	2.134	1.067	2
9120	H3	hop1∆	2.235	0.3725	6
9120	H3	hop1∆	1.203	1.203	1
9120	H3	hop1∆	1.124	0.2248	5
9120	H3	hop1∆	0.545	0.545	1
9120	H3	hop1∆	4.155	0.4155	10
9120	H3	hop1∆	1.669	0.41725	4
9120	H3	hop1∆	2.068	0.4136	5
9120	H3	hop1∆	2.134	0.5335	4
9120	H3	hop1∆	2.162	2.162	1
9120	H3	hop1∆	1.317	0.32925	4
9120	H3	hop1∆	0.964	0.964	1
9120	H3	hop1∆	0.498	0.498	1
9120	H3	hop1∆	0.419	0.2095	2
9120	H3	hop1∆	2.726	0.6815	4
9120	H4	hop1∆	0.306	0.306	1
9120	H4	hop1∆	0.658	0.658	1
9120	H4	hop1∆	1.927	0.642333333333333	3
9120	H4	hop1∆	0.884	0.442	2
9120	H4	hop1∆	0.532	0.177333333333333	3
9120	H4	hop1∆	1.011	1.011	1
9120	H4	hop1∆	0.16	0.16	1
9120	H4	hop1∆	1.623	0.541	3
9120	H4	hop1∆	0.691	0.3455	2
9120	H4	hop1∆	5.061	0.3163125	16
9120	H4	hop1∆	0.805	0.20125	4
9120	H4	hop1∆	1.11	0.555	2
9120	H4	hop1∆	2.12	0.424	5
9120	H4	hop1∆	0.725	0.3625	2
9120	H4	hop1∆	0.592	0.592	1
9120	H4	hop1∆	1.915	0.47875	4
9120	H4	hop1∆	2.614	1.307	2
9120	H4	hop1∆	0.804	0.402	2
9120	H4	hop1∆	1.283	0.427666666666667	3
9120	H4	hop1∆	0.692	0.346	2
11644	H2	hop1-loop2	10.168	0.462181818181818	22
11644	H2	hop1-loop2	3.55	0.44375	8
11644	H2	hop1-loop2	3.902	0.354727272727273	11
11644	H2	hop1-loop2	0.725	0.241666666666667	3
11644	H2	hop1-loop2	3.02	0.302	10
11644	H2	hop1-loop2	3.112	0.239384615384615	13
11644	H2	hop1-loop2	1.223	0.407666666666667	3
11644	H2	hop1-loop2	7.646	0.449764705882353	17
11644	H2	hop1-loop2	13.465	0.708684210526316	19
11644	H2	hop1-loop2	1.59	0.19875	8
11644	H2	hop1-loop2	14.894	0.438058823529412	34
11644	H2	hop1-loop2	3.743	0.340272727272727	11
11644	H2	hop1-loop2	3.225	0.460714285714286	7
11644	H2	hop1-loop2	2.216	0.184666666666667	12
11644	H2	hop1-loop2	2.52	0.63	4
11644	H2	hop1-loop2	2.854	0.475666666666667	6
11644	H2	hop1-loop2	1.689	0.2815	6
11644	H2	hop1-loop2	3.352	0.419	8
11644	H2	hop1-loop2	3.093	0.77325	4
11644	H2	hop1-loop2	2.373	0.4746	5
11644	H3	hop1-loop2	8.484	0.385636363636364	22
11644	H3	hop1-loop2	1.894	0.947	2
11644	H3	hop1-loop2	2.201	0.2201	10
11644	H3	hop1-loop2	1.237	0.412333333333333	3
11644	H3	hop1-loop2	1.702	0.3404	5
11644	H3	hop1-loop2	9.536	0.681142857142857	14
11644	H3	hop1-loop2	9.253	0.5783125	16
11644	H3	hop1-loop2	3.424	0.570666666666667	6
11644	H3	hop1-loop2	1.316	0.658	2
11644	H3	hop1-loop2	1.815	0.3025	6
11644	H3	hop1-loop2	1.655	0.8275	2
11644	H3	hop1-loop2	2.601	0.65025	4
11644	H3	hop1-loop2	1.961	0.245125	8
11644	H3	hop1-loop2	2.219	0.739666666666667	3
11644	H3	hop1-loop2	1.25	0.625	2
11644	H3	hop1-loop2	1.749	1.749	1
11644	H3	hop1-loop2	2.488	0.276444444444444	9
11644	H3	hop1-loop2	0.611	0.3055	2
11644	H3	hop1-loop2	1.749	0.43725	4
11644	H3	hop1-loop2	1.476	0.369	4
11644	H4	hop1-loop2	1.99	0.24875	8
11644	H4	hop1-loop2	2.453	0.61325	4
11644	H4	hop1-loop2	0.579	0.193	3
11644	H4	hop1-loop2	2.646	0.441	6
11644	H4	hop1-loop2	0.498	0.498	1
11644	H4	hop1-loop2	1.092	0.156	7
11644	H4	hop1-loop2	2.54	0.362857142857143	7
11644	H4	hop1-loop2	1.735	1.735	1
11644	H4	hop1-loop2	2.539	0.5078	5
11644	H4	hop1-loop2	4.504	0.500444444444444	9
11644	H4	hop1-loop2	1.236	0.618	2
11644	H4	hop1-loop2	0.997	0.4985	2
11644	H4	hop1-loop2	0.705	0.235	3
11644	H4	hop1-loop2	1.716	0.429	4
11644	H4	hop1-loop2	2.601	0.371571428571429	7
11644	H4	hop1-loop2	3.87	0.351818181818182	11
11644	H4	hop1-loop2	1.044	0.2088	5
11644	H4	hop1-loop2	8.026	0.729636363636364	11
11644	H4	hop1-loop2	2.088	0.348	6
11644	H4	hop1-loop2	0.226	0.226	1
11757	H2	hop1-loop2-pch2∆	3.093	0.386625	8
11757	H2	hop1-loop2-pch2∆	2.583	0.1722	15
11757	H2	hop1-loop2-pch2∆	1.077	0.359	3
11757	H2	hop1-loop2-pch2∆	1.749	0.1749	10
11757	H2	hop1-loop2-pch2∆	2.282	0.2282	10
11757	H2	hop1-loop2-pch2∆	17.373	0.413642857142857	42
11757	H2	hop1-loop2-pch2∆	3.484	0.871	4
11757	H2	hop1-loop2-pch2∆	5.778	0.525272727272727	11
11757	H2	hop1-loop2-pch2∆	1.783	0.3566	5
11757	H2	hop1-loop2-pch2∆	4.962	0.275666666666667	18
11757	H2	hop1-loop2-pch2∆	4.457	0.4457	10
11757	H2	hop1-loop2-pch2∆	1.303	0.434333333333333	3
11757	H2	hop1-loop2-pch2∆	2.506	0.31325	8
11757	H2	hop1-loop2-pch2∆	5.59	1.118	5
11757	H2	hop1-loop2-pch2∆	10.977	0.844384615384615	13
11757	H2	hop1-loop2-pch2∆	1.923	0.240375	8
11757	H2	hop1-loop2-pch2∆	2.328	0.4656	5
11757	H2	hop1-loop2-pch2∆	1.602	0.801	2
11757	H2	hop1-loop2-pch2∆	5.595	0.329117647058824	17
11757	H2	hop1-loop2-pch2∆	2.634	0.32925	8
11757	H3	hop1-loop2-pch2∆	8.535	0.656538461538462	13
11757	H3	hop1-loop2-pch2∆	5.109	0.283833333333333	18
11757	H3	hop1-loop2-pch2∆	1.768	0.884	2
11757	H3	hop1-loop2-pch2∆	4.282	0.8564	5
11757	H3	hop1-loop2-pch2∆	2.634	0.32925	8
11757	H3	hop1-loop2-pch2∆	8.711	0.8711	10
11757	H3	hop1-loop2-pch2∆	1.881	0.47025	4
11757	H3	hop1-loop2-pch2∆	4.683	0.9366	5
11757	H3	hop1-loop2-pch2∆	2.008	0.286857142857143	7
11757	H3	hop1-loop2-pch2∆	10.299	0.792230769230769	13
11757	H3	hop1-loop2-pch2∆	2.242	1.121	2
11757	H3	hop1-loop2-pch2∆	6.13	0.875714285714286	7
11757	H3	hop1-loop2-pch2∆	10.922	0.5461	20
11757	H3	hop1-loop2-pch2∆	3.283	0.6566	5
11757	H3	hop1-loop2-pch2∆	3.133	0.261083333333333	12
11757	H3	hop1-loop2-pch2∆	10.062	0.718714285714286	14
11757	H3	hop1-loop2-pch2∆	1.523	0.507666666666667	3
11757	H3	hop1-loop2-pch2∆	9.419	1.177375	8
11757	H3	hop1-loop2-pch2∆	8.712	0.622285714285714	14
11757	H3	hop1-loop2-pch2∆	11.234	0.802428571428571	14
11757	H4	hop1-loop2-pch2∆	14.012	0.500428571428571	28
11757	H4	hop1-loop2-pch2∆	1.044	0.522	2
11757	H4	hop1-loop2-pch2∆	12.939	1.17627272727273	11
11757	H4	hop1-loop2-pch2∆	7.957	0.884111111111111	9
11757	H4	hop1-loop2-pch2∆	2.985	0.995	3
11757	H4	hop1-loop2-pch2∆	6.355	0.706111111111111	9
11757	H4	hop1-loop2-pch2∆	12.863	0.918785714285714	14
11757	H4	hop1-loop2-pch2∆	4.463	0.495888888888889	9
11757	H4	hop1-loop2-pch2∆	13.905	0.927	15
11757	H4	hop1-loop2-pch2∆	4.456	0.742666666666667	6
11757	H4	hop1-loop2-pch2∆	7.713	1.2855	6
11757	H4	hop1-loop2-pch2∆	13.668	0.804	17
11757	H4	hop1-loop2-pch2∆	5.086	0.847666666666667	6
11757	H4	hop1-loop2-pch2∆	2.069	0.51725	4
11757	H4	hop1-loop2-pch2∆	10.399	0.799923076923077	13
11757	H4	hop1-loop2-pch2∆	5.947	0.5947	10
11757	H4	hop1-loop2-pch2∆	2.187	0.54675	4
11757	H4	hop1-loop2-pch2∆	8.288	0.592	14
11757	H4	hop1-loop2-pch2∆	12.668	0.703777777777778	18
11757	H4	hop1-loop2-pch2∆	6.444	0.585818181818182	11
11757	H4	hop1-loop2-pch2∆	3.935	0.787	5
11757	H4	hop1-loop2-pch2∆	16.491	0.65964	25
11757	H4	hop1-loop2-pch2∆	5.213	0.868833333333333	6
11757	H4	hop1-loop2-pch2∆	9.892	0.760923076923077	13
11757	H4	hop1-loop2-pch2∆	0.612	0.306	2
11757	H4	hop1-loop2-pch2∆	10.127	0.843916666666667	12
11757	H4	hop1-loop2-pch2∆	14.902	0.7451	20
11757	H4	hop1-loop2-pch2∆	8.176	0.8176	10
11757	H4	hop1-loop2-pch2∆	4.19	0.52375	8
11757	H4	hop1-loop2-pch2∆	10.399	0.945363636363636	11
11757	H4	hop1-loop2-pch2∆	3.398	0.8495	4
11757	H4	hop1-loop2-pch2∆	5.722	0.953666666666667	6
11757	H4	hop1-loop2-pch2∆	14.262	1.09707692307692	13
11757	H4	hop1-loop2-pch2∆	8.119	0.676583333333333	12
11757	H4	hop1-loop2-pch2∆	6.875	0.625	11
11757	H4	hop1-loop2-pch2∆	2.986	0.497666666666667	6
11757	H4	hop1-loop2-pch2∆	5.83	0.583	10
11757	H4	hop1-loop2-pch2∆	12.288	0.945230769230769	13
11757	H4	hop1-loop2-pch2∆	4.074	1.0185	4
11757	H4	hop1-loop2-pch2∆	2.906	0.415142857142857	7
