# Supplementary material for: Chromatin binding by HORMAD proteins regulates meiotic recombination initiation
Source: EMBO J. 2024 Feb 8;43(5):8. doi: 10.1038/s44318-024-00034-3 (PMC10907721; doi:10.1038/s44318-024-00034-3)
Supplement: Supplementary file 6 — Source Data Fig. 5 [file 44318_2024_34_MOESM6_ESM.zip › Data_Figure_5/hop1_loop2 images/hop1_loop2 images_Compiled_Dapi_Area(all_DS).csv]

Slice	Count	Total.Area	Average.Size	X.Area	Mean	DataSet	Genotype
7797	5	57.027	11.405	3.412	255	DS1	WT
11757	3	11.674	3.891	11.176	255	DS1	hop1-loop2-pch2∆
11757	6	6.108	1.018	5.847	255	DS1	hop1-loop2-pch2∆
11757	3	7.301	2.434	6.989	255	DS1	hop1-loop2-pch2∆
11757	4	6.542	1.635	6.262	255	DS1	hop1-loop2-pch2∆
11757	2	7.772	3.886	7.44	255	DS1	hop1-loop2-pch2∆
11757	5	34.488	6.898	8.253	255	DS1	hop1-loop2-pch2∆
11757	11	45.327	4.121	10.847	255	DS1	hop1-loop2-pch2∆
11758	5	11.069	2.214	10.596	255	DS1	pch2∆
11758	5	12.287	2.457	11.761	255	DS1	pch2∆
11758	4	13.562	3.39	12.982	255	DS1	pch2∆
11758	2	14.556	7.278	13.934	255	DS1	pch2∆
11758	8	12.797	1.6	12.25	255	DS1	pch2∆
11758	3	17.7	5.9	16.943	255	DS1	pch2∆
11644	14	5.369	0.383	5.139	255	DS2	hop1-loop2
11644	8	11.426	1.428	10.937	255	DS2	hop1-loop2
11757	3	9.437	3.146	9.033	255	DS2	hop1-loop2-pch2∆
11757	9	13.198	1.466	12.634	255	DS2	hop1-loop2-pch2∆
11757	1	24.031	24.031	23.004	255	DS2	hop1-loop2-pch2∆
11757	4	2.774	0.693	2.655	255	DS2	hop1-loop2-pch2∆
11757	3	7.817	2.606	7.483	255	DS2	hop1-loop2-pch2∆
7797	1	14.716	14.716	14.087	255	DS2	WT
7797	1	15.373	15.373	14.716	255	DS2	WT
7797	4	16.546	4.136	15.839	255	DS2	WT
7797	3	17.929	5.976	17.163	255	DS2	WT
11644	6	10.801	1.8	10.339	255	DS3	hop1-loop2
11644	10	1.218	0.122	1.166	255	DS3	hop1-loop2
11644	10	5.031	0.503	4.816	255	DS3	hop1-loop2
11644	12	3.8	0.317	0.909	255	DS3	hop1-loop2
11644	24	3.647	0.152	0.873	255	DS3	hop1-loop2
11644	27	4.278	0.158	1.024	255	DS3	hop1-loop2
11644	13	8.219	0.632	1.967	255	DS3	hop1-loop2
11757	12	4.61	0.384	1.103	255	DS3	hop1-loop2-pch2∆
11757	29	27.538	0.95	6.59	255	DS3	hop1-loop2-pch2∆
11757	10	7.779	0.778	7.446	255	DS3	hop1-loop2-pch2∆
11757	7	15.245	2.178	3.648	255	DS3	hop1-loop2-pch2∆
11757	12	4.795	0.4	1.147	255	DS3	hop1-loop2-pch2∆
7797	15	21.659	1.444	5.183	255	DS3	WT
7797	16	6.918	0.432	1.656	255	DS3	WT
7797	12	7.772	0.648	1.86	255	DS3	WT
7797	24	14.174	0.591	3.392	255	DS3	WT
7797	7	8.136	1.162	7.788	255	DS3	WT
7797	7	1.581	0.226	1.514	255	DS3	WT
7797	17	4.992	0.294	4.779	255	DS3	WT
7797	16	4.482	0.28	1.073	255	DS3	WT
7797	16	10.597	0.662	2.536	255	DS3	WT
7797	7	6.025	0.861	5.768	255	DS3	WT
11644	1	10.342	10.342	9.9	255	DS4	hop1-loop2
11644	1	16.769	16.769	16.052	255	DS4	hop1-loop2
11644	1	21.251	21.251	20.343	255	DS4	hop1-loop2
11644	2	23.636	11.818	5.656	255	DS4	hop1-loop2
11644	1	25.517	25.517	6.107	255	DS4	hop1-loop2
11644	2	15.43	7.715	14.771	255	DS4	hop1-loop2
11644	1	12.452	12.452	11.92	255	DS4	hop1-loop2
11644	1	13.619	13.619	13.037	255	DS4	hop1-loop2
11644	1	10.858	10.858	10.394	255	DS4	hop1-loop2
11644	1	15.997	15.997	15.314	255	DS4	hop1-loop2
11644	1	10.667	10.667	10.211	255	DS4	hop1-loop2
11644	1	13.269	13.269	12.701	255	DS4	hop1-loop2
11644	1	13.466	13.466	12.891	255	DS4	hop1-loop2
7797	3	20.697	6.899	19.812	255	DS4	WT
7797	2	16.552	8.276	15.845	255	DS4	WT
7797	2	15.813	7.906	15.137	255	DS4	WT
7797	2	12.886	6.443	12.335	255	DS4	WT
7797	1	14.837	14.837	14.203	255	DS4	WT
7797	2	11.764	5.882	11.261	255	DS4	WT
7797	3	14.646	4.882	14.02	255	DS4	WT
7797	2	12.389	6.194	11.859	255	DS4	WT
7797	4	14.219	3.555	13.611	255	DS4	WT
7797	2	18.076	9.038	17.303	255	DS4	WT
7797	1	15.073	15.073	14.429	255	DS4	WT
7797	3	14.773	4.924	14.142	255	DS4	WT
7797	2	12.714	6.357	12.17	255	DS4	WT
7797	2	19.001	9.5	18.188	255	DS4	WT
7797	4	17.808	4.452	17.047	255	DS4	WT
7797	1	16.845	16.845	16.125	255	DS4	WT
7797	2	14.843	7.422	14.209	255	DS4	WT
7797	2	13.81	6.905	13.22	255	DS4	WT
7797	18	38.836	2.158	9.294	255	DS4	WT
11644	1	13.237	13.237	12.671	255	DS5	hop1-loop2
11644	3	14.875	4.958	14.24	255	DS5	hop1-loop2
11644	2	5.471	2.735	5.237	255	DS5	hop1-loop2
11644	1	18.051	18.051	17.279	255	DS5	hop1-loop2
11644	4	11.107	2.777	10.632	255	DS5	hop1-loop2
11644	5	10.393	2.079	9.949	255	DS5	hop1-loop2
11757	14	7.237	0.517	6.927	255	DS5	hop1-loop2-pch2∆
11757	16	7.575	0.473	1.813	255	DS5	hop1-loop2-pch2∆
11757	19	3.105	0.163	0.743	255	DS5	hop1-loop2-pch2∆
11757	5	31.115	6.223	29.785	255	DS5	hop1-loop2-pch2∆
11757	25	12.089	0.484	2.893	255	DS5	hop1-loop2-pch2∆
11757	13	24.267	1.867	23.23	255	DS5	hop1-loop2-pch2∆
11757	22	11.655	0.53	11.157	255	DS5	hop1-loop2-pch2∆
11757	20	46.832	2.342	11.208	255	DS5	hop1-loop2-pch2∆
11758	29	20.091	0.693	4.808	255	DS5	pch2∆
11758	25	11.534	0.461	2.76	255	DS5	pch2∆
11758	11	44.957	4.087	10.759	255	DS5	pch2∆
11758	10	43.822	4.382	10.487	255	DS5	pch2∆
11758	16	28.673	1.792	6.862	255	DS5	pch2∆
11758	1	19.173	19.173	18.353	255	DS5	pch2∆
11758	8	19.938	2.492	4.771	255	DS5	pch2∆
11758	16	38.084	2.38	9.114	255	DS5	pch2∆
7797	1	49.274	49.274	11.792	255	DS5	WT
7797	1	74.599	74.599	17.853	255	DS5	WT
7797	1	17.7	17.7	16.943	255	DS5	WT
7797	5	17.808	3.562	17.047	255	DS5	WT
7797	2	27.627	13.814	26.447	255	DS5	WT
7797	8	21.793	2.724	20.862	255	DS5	WT
7797	9	15.762	1.751	15.088	255	DS5	WT
7797	2	25.357	12.679	24.274	255	DS5	WT
