# Supplementary material for: Chromatin binding by HORMAD proteins regulates meiotic recombination initiation
Source: EMBO J. 2024 Feb 8;43(5):8. doi: 10.1038/s44318-024-00034-3 (PMC10907721; doi:10.1038/s44318-024-00034-3)
Supplement: Supplementary file 6 — Source Data Fig. 5 [file 44318_2024_34_MOESM6_ESM.zip › Data_Figure_5/hop1_loop2 images/hop1_loop2_graph.R]

# 8/8/22 edit
# For hop1_loop2 images


# install ggplot2 package
install.packages("ggplot2")
install.packages("dplyr")
install.packages("tidyverse")
library("ggplot2")
library('dplyr')
library('stringr')


## DAPI GRAPHS - to check spread of cells
wd <- "/Volumes/lab/LabShare-2/Jessie/Hop1 project/Image Analysis/hop1_loop2 images/results csv files all DS"
setwd(wd)


# combining all csv files into one csv file
  # adding in Data Set column
x <- c("DS1","DS2","DS3","DS4","DS5")
DS <- c()
rm("df")

for (dataset in x){
  file <- list.files(pattern = paste(dataset,".*DapiArea.*csv",sep=""))
  print(file)
  
  temp_df <- read.csv(file)
  temp_df <- temp_df %>%
    mutate(DataSet="")
  temp_df$DataSet <- rep(dataset,nrow(temp_df))
  
  if (exists("df")&&is.data.frame(get("df"))==FALSE){
    df <- temp_df
  }
  
  else {
    df <- rbind(df,temp_df)
  }
}

# adding in Genotype column
df <- df %>%
  mutate(Genotype="")

# replacing Slice column with strain number, and Genotype column with strain name
x <- c(1,2,3,4,5,6,7,8) # list of numbers from 1 to number of strains
strain <- c("7797","9120","11644","11757","11758","9251","10425","10517") # list of strain numbers
strain_name <- c("WT","hop1∆","hop1-loop2","hop1-loop2-pch2∆","pch2∆","hop1-PHD∆","hop1-PHD∆","hop1-PHD∆-rec8∆") # list of matching strain names/genotypes
  # make SURE that lists align. otherwise the for loop won't work.

df$Slice <- as.character(df$Slice) # Slice column needs to be character type otherwise cannot replace w our list (Slice is originally factor type)

for (num in x){
  i <- grep(strain[num],df$Slice,ignore.case=FALSE)
  if (length(i)>0){
    df$Slice[i] <- rep(strain[num],length(i))
    df$Genotype[i] <- rep(strain_name[num],length(i))
      
  }
}

# now we organize Genotype column as factor type
df$Genotype <- factor(df$Genotype,levels=c("WT","pch2∆","hop1∆","hop1-loop2","hop1-loop2-pch2∆","hop1-PHD∆","hop1-PHD∆-rec8∆"))

# save as csv file
wd <- "/Volumes/lab/LabShare-2/Jessie/Hop1 project/Image Analysis/hop1_loop2 images"
filename <- "Compiled_Dapi_Area(all_DS).csv"

write.csv(df,paste(wd,"\\",filename,sep=""),row.names=FALSE)

# remove data sets or strains from being graphed
rmv_ds <- c("DS5")
rmv_strain <- c("9120","10517")

for (set in rmv_ds){
  i <- grep(set,df$DataSet)
  if (length(i)>0){
    df <- df[-i,]
  }
}

for (strain in rmv_strain){
  j <- grep(strain,df$Slice)
  if (length(j)>0){
    df <- df[-j,]
  }
}


ds1 <- subset(df,DataSet == "DS1")
ds2 <- subset(df,DataSet == "DS2")
ds3 <- subset(df,DataSet == "DS3")
ds4 <- subset(df,DataSet == "DS4")
# ds5 <- subset(df,DataSet == "DS5")
theme_set(theme_bw())

strain <- df$Genotype
dapi_area <- df$Total.Area

jitter <- position_jitter(width = 0.1, height = 0.1)


# plot
g <- ggplot(df,aes(strain, dapi_area))

g + geom_point(data=ds1,aes(Genotype, Total.Area,colour="03-24-22"),position=jitter,size=2) +
  geom_point(data=ds2,aes(Genotype, Total.Area,colour="03-31-22"),position=jitter,size=2) +
  geom_point(data=ds3,aes(Genotype, Total.Area,colour="04-01-22"),position=jitter,size=2) +
  geom_point(data=ds4,aes(Genotype, Total.Area,colour="04-06-22"),position=jitter,size=2) +
  # geom_point(data=ds5,aes(Genotype, Total.Area,colour="DS5"),position=jitter,size=2) +
  theme(axis.text.x = element_text(angle=0, vjust=0.6,colour="black"),panel.grid.major=element_blank(),
        panel.grid.minor=element_blank(),panel.background=element_blank(),panel.border=element_blank(),
        axis.line=element_line(colour="black"),axis.text.y = element_text(colour='black'),
        plot.title = element_text(hjust = 0.5)) +
  # scale_x_discrete(limits=unique(df$Genotype)) +
  scale_x_discrete(limits=c("WT","pch2∆","hop1-loop2","hop1-loop2-pch2∆")) +
  scale_colour_manual(values=c("lightblue2","steelblue1","dodgerblue2","dodgerblue4"#,"blue4"
                               )) + # colorsss, change according to # of data sets you have
  labs(title="",
       y="Dapi Area (pixels)",
       x="",
       colour="") 


## HOP1 FOCI GRAPHS

# 
# ## INDIVIDUAL HOP1 MEASUREMENT GRAPHS ## To plot from one csv file 
# 
# wd <- "/Volumes/lab/LabShare-2/Jessie/Hop1 project/Image Analysis/hop1_loop2 images/22-04-01/results/Hop1 measurements"
# setwd(wd)
# 
# # Plotting all images from 4/1/22
# 
# hop1_loop2 <- data.frame(read.csv("Hop1FociArea.csv"))
# 
# # grep gives the rows with relevant strains
# i <- grep("7797",hop1_loop2$Slice,ignore.case=FALSE)
# j <- grep("11644",hop1_loop2$Slice,ignore.case=FALSE)
# k <- grep("11757",hop1_loop2$Slice,ignore.case=FALSE)
# 
# # picking out data values for each strain
# 
#   # percent area
# WT_per.area <- hop1_loop2$X.Area[i] #7797
# hop1_loop2_per.area <- hop1_loop2$X.Area[j] #11644
# hop1_loop2_pch2_per.area <- hop1_loop2$X.Area[k] #11757
# 
#   # foci count
# WT_count <- hop1_loop2$Count[i] #7797
# hop1_loop2_count <- hop1_loop2$Count[j] #11644
# hop1_loop2_pch2_count <- hop1_loop2$Count[k] #11757
# 
#   # total area
# WT_count <- hop1_loop2$Total.Area[i] #7797
# hop1_loop2_count <- hop1_loop2$Total.Area[j] #11644
# hop1_loop2_pch2_count <- hop1_loop2$Total.Area[k] #11757
# 
# 
# # replacing Slice column with strain mutation
# hop1_loop2$Slice <- as.character(hop1_loop2$Slice)
# 
# hop1_loop2$Slice[i] <- rep("WT",length(i))
# hop1_loop2$Slice[j] <- rep("hop1-loop2",length(j))
# hop1_loop2$Slice[k] <- rep("hop1-loop2-pch2∆",length(k))
# 
# hop1_loop2$Slice <- factor(hop1_loop2$Slice,levels=c("WT","hop1-loop2","hop1-loop2-pch2∆"))
# 
# 
# theme_set(theme_bw())
# 
# strain <- hop1_loop2$Slice
# per.area <- hop1_loop2$X.Area
# count <- hop1_loop2$Count
# total.area <- hop1_loop2$Total.Area
# 
# jitter <- position_jitter(width = 0.1, height = 0.1)
# 
# 
# # Plot
#   # percent area
#   g <- ggplot(hop1_loop2,aes(strain, per.area))
#   
#   g + geom_point(data=hop1_loop2,aes(Slice, X.Area,colour="Data from 04/01/2022"),position=jitter,size=2) +
#     theme(axis.text.x = element_text(angle=0, vjust=0.6,colour='black'),panel.grid.major=element_blank(),
#           panel.grid.minor=element_blank(),panel.background=element_blank(),panel.border=element_blank(),
#           axis.line=element_line(colour="black"),axis.text.y = element_text(colour='black'),
#           plot.title = element_text(hjust = 0.5)) +
#     scale_colour_manual(values=c("thistle")) +
#     labs(title="Hop1-loop2 Foci Area",
#          y="Foci Percent Area (%)",
#          x="",
#          colour="") 
# 
# 
#   # count
#   g <- ggplot(hop1_loop2,aes(strain, count))
#   
#   g + geom_point(data=hop1_loop2,aes(Slice, Count,colour="Data from 04/01/2022"),position=jitter,size=2) +
#     theme(axis.text.x = element_text(angle=0, vjust=0.6,colour='black'),panel.grid.major=element_blank(),
#           panel.grid.minor=element_blank(),panel.background=element_blank(),panel.border=element_blank(),
#           axis.line=element_line(colour="black"),axis.text.y = element_text(colour='black'),
#           plot.title = element_text(hjust = 0.5)) +
#     scale_colour_manual(values=c("darkolivegreen2")) +
#     labs(title="Hop1-loop2 Foci Count",
#          y="Count",
#          x="",
#          colour="") 
# 
# 
#   # total area
#   g <- ggplot(hop1_loop2,aes(strain, total.area))
#   
#   g + geom_point(data=hop1_loop2,aes(Slice, Total.Area,colour="Data from 04/01/2022"),position=jitter,size=2) +
#     theme(axis.text.x = element_text(angle=0, vjust=0.6,colour='black'),panel.grid.major=element_blank(),
#           panel.grid.minor=element_blank(),panel.background=element_blank(),panel.border=element_blank(),
#           axis.line=element_line(colour="black"),axis.text.y = element_text(colour='black'),
#           plot.title = element_text(hjust = 0.5)) +
#     scale_colour_manual(values=c("steelblue1")) +
#     labs(title="Hop1-loop2 Foci Total Area",
#          y="Foci Total Area",
#          x="",
#          colour="") 
# 

  
  
## COMPILED GRAPHS ## To plot from multiple csv files

# Combining csv files for diff Data Sets into one larger csv file 

# I copied the csv files for each data set, renamed them to DS 1 -> 5 for ease. 
  # DS 1 = 03/24/22
  # DS 2 = 03/31/22
  # DS 3 = 04/01/22
  # DS 4 = 04/06/22
  # DS 5 = 04/07/22 TRIT v NO TRIT

wd <- "/Volumes/lab/LabShare-2/Jessie/Hop1 project/Image Analysis/hop1_loop2 images/results csv files all DS"
setwd(wd)


# combining all csv files into one csv file
# adding in Data Set column
x <- c("DS1","DS2","DS3","DS4","DS5")
DS <- c()
rm("df")

for (dataset in x){
  file <- list.files(pattern = paste(dataset,".*Hop1FociArea.*csv",sep=""))
  print(file)
  
  temp_df <- read.csv(file)
  temp_df <- temp_df %>%
    mutate(DataSet="")
  temp_df$DataSet <- rep(dataset,nrow(temp_df))
  
  if (exists("df")&&is.data.frame(get("df"))==FALSE){
    df <- temp_df
  }
  
  else {
    df <- rbind(df,temp_df)
  }
}

# adding in Genotype column
df <- df %>%
  mutate(Genotype="")

# replacing Slice column with strain number, and Genotype column with strain name
x <- c(1,2,3,4,5,6,7,8) # list of numbers from 1 to number of strains
strain <- c("7797","9120","11644","11757","11758","9251","10425","10517") # list of strain numbers
strain_name <- c("WT","hop1∆","hop1-loop2","hop1-loop2-pch2∆","pch2∆","hop1-PHD∆","hop1-PHD∆","hop1-PHD∆-rec8∆") # list of matching strain names/genotypes
# make SURE that lists align. otherwise the for loop won't work.

df$Slice <- as.character(df$Slice) # Slice column needs to be character type otherwise cannot replace w our list (Slice is originally factor type)

for (num in x){
  i <- grep(strain[num],df$Slice,ignore.case=FALSE)
  if (length(i)>0){
    df$Slice[i] <- rep(strain[num],length(i))
    df$Genotype[i] <- rep(strain_name[num],length(i))
    
  }
}

# now we organize Genotype column as factor type
df$Genotype <- factor(df$Genotype,levels=c("WT","pch2∆","hop1∆","hop1-loop2","hop1-loop2-pch2∆","hop1-PHD∆","hop1-PHD∆-rec8∆"))

# save as csv file
wd <- "/Volumes/lab/LabShare-2/Jessie/Hop1 project/Image Analysis/hop1_loop2 images"
filename <- "Compiled_Hop1_Foci_Area(all_DS).csv"

write.csv(df,paste(wd,"\\",filename,sep=""),row.names=FALSE)

# remove data sets or strains from being graphed
rmv_ds <- c("DS5")
rmv_strain <- c("9120","10517")

for (set in rmv_ds){
  i <- grep(set,df$DataSet)
  if (length(i)>0){
    df <- df[-i,]
  }
}

for (strain in rmv_strain){
  j <- grep(strain,df$Slice)
  if (length(j)>0){
    df <- df[-j,]
  }
}


ds1 <- subset(df,DataSet == "DS1")
ds2 <- subset(df,DataSet == "DS2")
ds3 <- subset(df,DataSet == "DS3")
ds4 <- subset(df,DataSet == "DS4")
# ds5 <- subset(df,DataSet == "DS5")


# dataframe has 6 columns: 
# Slice - strain/genotype
# Count - number of foci
# Total Area - of all foci
# Average Size - per foci
# % Area - (average size/total area) * 100
# Mean - intensity pre-binary

# Total Area, Average Size, and Mean tend to be more variable/inconsistent per image
# Quantifying by % Area and Count are the best quantifiers to describe our data

theme_set(theme_bw())

strain <- df$Genotype
per.area <- df$X.Area
count <- df$Count
total.area <- df$Total.Area

jitter <- position_jitter(width = 0.1, height = 0.1)


# Plot
# percent area
g <- ggplot(df,aes(strain, per.area))

g + geom_point(data=ds1,aes(Genotype, X.Area,colour="03-24-22"),position=jitter,size=2) +
  geom_point(data=ds2,aes(Genotype, X.Area,colour="03-31-22"),position=jitter,size=2) +
  geom_point(data=ds3,aes(Genotype, X.Area,colour="04-01-22"),position=jitter,size=2) +
  geom_point(data=ds4,aes(Genotype, X.Area,colour="04-06-22"),position=jitter,size=2) +
  theme(axis.text.x = element_text(angle=0, vjust=0.6,colour='black'),panel.grid.major=element_blank(),
        panel.grid.minor=element_blank(),panel.background=element_blank(),panel.border=element_blank(),
        axis.line=element_line(colour="black"),axis.text.y = element_text(colour='black'),
        plot.title = element_text(hjust = 0.5)) +
  # scale_x_discrete(limits=unique(df$Genotype)) +
    # added this line in bc x axis kept ignoring factored order of Genotype column
  scale_x_discrete(limits=c("WT","pch2∆","hop1-loop2","hop1-loop2-pch2∆")) +
  scale_colour_manual(values=c("darkolivegreen2","lightgreen","springgreen4","darkgreen")) +
  labs(title="Average Percent Area of Hop1 Foci per Cell",
       y="Percent Area (%)",
       x="",
       colour="") 

# count
g <- ggplot(df,aes(strain, count))

g + geom_point(data=ds1,aes(Genotype, Count,colour="03-24-22"),position=jitter,size=2) +
  geom_point(data=ds2,aes(Genotype, Count,colour="03-31-22"),position=jitter,size=2) +
  geom_point(data=ds3,aes(Genotype, Count,colour="04-01-22"),position=jitter,size=2) +
  geom_point(data=ds4,aes(Genotype, Count,colour="04-06-22"),position=jitter,size=2) +
  theme(axis.text.x = element_text(angle=0, vjust=0.6,colour='black'),panel.grid.major=element_blank(),
        panel.grid.minor=element_blank(),panel.background=element_blank(),panel.border=element_blank(),
        axis.line=element_line(colour="black"),axis.text.y = element_text(colour='black'),
        plot.title = element_text(hjust = 0.5)) +
  # scale_x_discrete(limits=unique(df$Genotype)) +
  scale_x_discrete(limits=c("WT","pch2∆","hop1-loop2","hop1-loop2-pch2∆")) +
  scale_colour_manual(values=c("darkolivegreen2","lightgreen","springgreen4","darkgreen")) +
  labs(title="Hop1 Foci Count per Cell",
       y="Count",
       x="",
       colour="") 


# total area
g <- ggplot(df,aes(strain, total.area))

g + geom_point(data=ds1,aes(Genotype, Total.Area,colour="03-24-22"),position=jitter,size=2) +
  geom_point(data=ds2,aes(Genotype, Total.Area,colour="03-31-22"),position=jitter,size=2) +
  geom_point(data=ds3,aes(Genotype, Total.Area,colour="04-01-22"),position=jitter,size=2) +
  geom_point(data=ds4,aes(Genotype, Total.Area,colour="04-06-22"),position=jitter,size=2) +
  theme(axis.text.x = element_text(angle=0, vjust=0.6,colour='black'),panel.grid.major=element_blank(),
        panel.grid.minor=element_blank(),panel.background=element_blank(),panel.border=element_blank(),
        axis.line=element_line(colour="black"),axis.text.y = element_text(colour='black'),
        plot.title = element_text(hjust = 0.5)) +
  # scale_x_discrete(limits=unique(df$Genotype)) +
  scale_x_discrete(limits=c("WT","pch2∆","hop1-loop2","hop1-loop2-pch2∆")) +
  scale_colour_manual(values=c("darkolivegreen2","lightgreen","springgreen4","darkgreen")) +
  labs(title="Hop1 Total Foci Area",
       y="Total Area (pixels)",
       x="",
       colour="")   
  
  
  
  #geom_dotplot(binaxis='y',
  #             binwidth=1,
  #             stackdir='center', 
  #             dotsize=1, 
  #             fill='green')
  
  
  
  


# TRIT vs NO TRIT graph
  

  
  
  
  
    
  
  
  
  
  
  
  
  
  
  
  
## COMPILED ZIP1 MEASUREMENT GRAPHS ##

install.packages('readr')
install.packages("dplyr")
install.packages("tidyverse")
install.packages('rlist')

library('readr')
library('dplyr')
library('stringr')
library('rlist')

# zip1 length script

# graphing average zip1 length per strain, average zip1 branch length per image in each strain,
  # total zip1 length per image in each strain, and total number of branches
# analyzing hop1-loop2 images from TC
# total of 4 data sets

# set working directory

wd1 <- "/Volumes/lab/LabShare-2/Jessie/Hop1 project/Image Analysis/hop1_loop2 images/"
wd2 <- "/results/Zip1 measurements/branch info"

x <- c("2022-3-31","2022-03-24","22-04-01","22-04-06") # diff data sets, images taken on diff days
# replacing Slice column with strain number, and Genotype column with strain name
y <- c(1,2,3,4,5,6,7,8) # list of numbers from 1 to number of strains
strain_num <- c("7797","9120","11644","11757","11758","9251","10425","10517") # list of strain numbers
strain_name <- c("WT","hop1∆","hop1-loop2","hop1-loop2-pch2∆","pch2∆","hop1-PHD∆","hop1-PHD∆","hop1-PHD∆-rec8∆") # list of matching strain names/genotypes
# make SURE that lists align. otherwise the for loop won't work.

set_num <- 1

total_branch_length <- c()
avg_branch_length <- c()
num_branches <- c()
strain_list <- c()
genotype_list <- c()
set_name_list <- c()


for (set in x) {
  
  # going through each data set, shifting working directory
  wd_name <- paste(wd1,set,wd2,sep="")
  # print(set)
  # print(wd_name)
  setwd(wd_name)
  set_name <- paste("DS",toString(set_num),sep="")
  
  for (strain in y){
    files <- list.files(pattern = paste(strain_num[strain],".*csv",sep=""))
    # print(strain)
    
    strain_list_temp <- strain_num[strain]
    genotype_list_temp <- strain_name[strain]
    
    if (length(files) > 0) {
      for (i in seq_along(files)) {
        
        filename = files[[i]]
        temp_df <- read.csv(filename)
        num_branches_temp <- nrow(temp_df)
        total_branch_length_temp <- sum(temp_df$Branch.length) # calculations
        avg_branch_length_temp <- total_branch_length_temp/num_branches_temp # calculations
        
        total_branch_length <- append(total_branch_length, total_branch_length_temp) # adding data to column
        avg_branch_length <- append(avg_branch_length, avg_branch_length_temp) # adding data to column
        num_branches <- append(num_branches, num_branches_temp) # adding data to column
        strain_list <- append(strain_list, strain_list_temp) # adding data to column
        set_name_list <- append(set_name_list, set_name) # adding data to column
        genotype_list <- append(genotype_list,genotype_list_temp) # adding data to column
          
        }
        
      }
    }
  
  set_num <- set_num + 1
  
}

df <- data.frame("Strain"=strain_list,"DataSet"=set_name_list,"Genotype"=genotype_list,
                 "Total.Branch.Length"=total_branch_length, "Average.Branch.Length"=avg_branch_length,"Number.Of.Branches"=num_branches)

df$Genotype <- factor(df$Genotype,levels=c("WT","pch2∆","hop1∆","hop1-loop2","hop1-loop2-pch2∆","hop1-PHD∆","hop1-PHD∆-rec8∆"))

# save as csv file
wd <- "/Volumes/lab/LabShare-2/Jessie/Hop1 project/Image Analysis/hop1_loop2 images"
filename <- "Compiled_Zip1_Length(all_DS).csv"

write.csv(df,paste(wd,"\\",filename,sep=""),row.names=FALSE)

# remove data sets or strains from being graphed
rmv_ds <- c("DS5")
rmv_strain <- c("9120","10517")

for (set in rmv_ds){
  i <- grep(set,df$DataSet)
  if (length(i)>0){
    df <- df[-i,]
  }
}

for (strain in rmv_strain){
  j <- grep(strain,df$Slice)
  if (length(j)>0){
    df <- df[-j,]
  }
}


ds1 <- subset(df,DataSet == "DS1")
ds2 <- subset(df,DataSet == "DS2")
ds3 <- subset(df,DataSet == "DS3")
ds4 <- subset(df,DataSet == "DS4")

theme_set(theme_bw())

strain <- df$Genotype
avg_branch_length <- df$Average.Branch.Length
num_branches <- df$Number.Of.Branches
total_branch_length <- df$Total.Branch.Length

jitter <- position_jitter(width = 0.1, height = 0.1)

# Plot
# avg branch length
g <- ggplot(df,aes(strain, avg_branch_length))

g + geom_point(data=ds1,aes(Genotype, Average.Branch.Length,colour="03-24-22"),position=jitter,size=2) +
  geom_point(data=ds2,aes(Genotype, Average.Branch.Length,colour="03-31-22"),position=jitter,size=2) +
  geom_point(data=ds3,aes(Genotype, Average.Branch.Length,colour="04-01-22"),position=jitter,size=2) +
  geom_point(data=ds4,aes(Genotype, Average.Branch.Length,colour="04-06-22"),position=jitter,size=2) +
  theme(axis.text.x = element_text(angle=0, vjust=0.6,colour='black'),panel.grid.major=element_blank(),
        panel.grid.minor=element_blank(),panel.background=element_blank(),panel.border=element_blank(),
        axis.line=element_line(colour="black"),axis.text.y = element_text(colour='black'),
        plot.title = element_text(hjust = 0.5)) +
  # scale_x_discrete(limits=unique(df$Genotype)) +
  scale_x_discrete(limits=c("WT","pch2∆","hop1-loop2","hop1-loop2-pch2∆")) +
  scale_colour_manual(values=c("firebrick1","firebrick2","firebrick3","firebrick4")) +
  labs(title="Average Zip1 Branch Length",
       y="Branch Length (pixels)",
       x="",
       colour="") 

# number of branches
g <- ggplot(df,aes(strain, num_branches))

g + geom_point(data=ds1,aes(Genotype, Number.Of.Branches,colour="03-24-22"),position=jitter,size=2) +
  geom_point(data=ds2,aes(Genotype, Number.Of.Branches,colour="03-31-22"),position=jitter,size=2) +
  geom_point(data=ds3,aes(Genotype, Number.Of.Branches,colour="04-01-22"),position=jitter,size=2) +
  geom_point(data=ds4,aes(Genotype, Number.Of.Branches,colour="04-06-22"),position=jitter,size=2) +
  theme(axis.text.x = element_text(angle=0, vjust=0.6,colour='black'),panel.grid.major=element_blank(),
        panel.grid.minor=element_blank(),panel.background=element_blank(),panel.border=element_blank(),
        axis.line=element_line(colour="black"),axis.text.y = element_text(colour='black'),
        plot.title = element_text(hjust = 0.5)) +
  # scale_x_discrete(limits=unique(df$Genotype)) +
  scale_x_discrete(limits=c("WT","pch2∆","hop1-loop2","hop1-loop2-pch2∆")) +
  scale_colour_manual(values=c("firebrick1","firebrick2","firebrick3","firebrick4")) +
  labs(title="Number of Zip1 Branches",
       y="Count",
       x="",
       colour="") 


# total branch length
g <- ggplot(df,aes(strain, total_branch_length))

g + geom_point(data=ds1,aes(Genotype, Total.Branch.Length,colour="03-24-22"),position=jitter,size=2) +
  geom_point(data=ds2,aes(Genotype, Total.Branch.Length,colour="03-31-22"),position=jitter,size=2) +
  geom_point(data=ds3,aes(Genotype, Total.Branch.Length,colour="04-01-22"),position=jitter,size=2) +
  geom_point(data=ds4,aes(Genotype, Total.Branch.Length,colour="04-06-22"),position=jitter,size=2) +
  theme(axis.text.x = element_text(angle=0, vjust=0.6,colour='black'),panel.grid.major=element_blank(),
        panel.grid.minor=element_blank(),panel.background=element_blank(),panel.border=element_blank(),
        axis.line=element_line(colour="black"),axis.text.y = element_text(colour='black'),
        plot.title = element_text(hjust = 0.5)) +
  # scale_x_discrete(limits=unique(df$Genotype)) +
  scale_x_discrete(limits=c("WT","pch2∆","hop1-loop2","hop1-loop2-pch2∆")) +
  scale_colour_manual(values=c("firebrick1","firebrick2","firebrick3","firebrick4")) +
  labs(title="Total Zip1 Length",
       y="Branch Length (pixels)",
       x="",
       colour="") 


# # control-shift-c to comment block/unblock
# # export to xls
# install.packages("writexl")
# library("writexl")
# write_xlsx(x,"/Users/jessiezhang/Desktop/Research/Hochwagen Lab/Image Analysis//zip1_length.xlsx")


# bar graphs
install.packages(ggplot2)
library(ggplot2)

x <- df$Genotype
y <- df$Average.Branch.Length
DS <- df$DataSet


# averages

library(dplyr)
df.summary <- df %>%
  group_by(Genotype) %>%
  summarise(
    sd = sd(Average.Branch.Length, na.rm = TRUE),
    len = mean(Average.Branch.Length,na.rm=TRUE)
  )
df.summary


# plot
theme_set(theme_bw())

g <- ggplot(df.summary,aes(Genotype,len),color=Genotype)

g + geom_bar(stat="identity",fill="firebrick3") +
  geom_errorbar(data = df.summary, mapping = aes(x = Genotype, y = len, ymin = len-sd, ymax = len+sd),
                size=.5, color="black", width=.3) +
  labs(x="",
       y="Average Zip1 Branch Length (pixels)",
       colour="") +
  theme(axis.text.x = element_text(angle=0, vjust=0.6,colour='black'),panel.grid.major=element_blank(),
        panel.grid.minor=element_blank(),panel.background=element_blank(),panel.border=element_blank(),
        axis.line=element_line(colour="black"),axis.text.y = element_text(colour='black'))


# all data sets - horizontal bars - bar graph

# plot
theme_set(theme_bw())

g <- ggplot(df,aes(x,y,fill=DS))

g + geom_bar(width=0.8,stat="summary",position="dodge",fun="mean") +
  scale_fill_brewer(palette = "Reds") +
  labs(x="",
       y="Average Zip1 Branch Length (pixels)",
       colour="") +
  theme(axis.text.x = element_text(angle=0, vjust=0.6,colour='black'),panel.grid.major=element_blank(),
        panel.grid.minor=element_blank(),panel.background=element_blank(),panel.border=element_blank(),
        axis.line=element_line(colour="black"),axis.text.y = element_text(colour='black'),legend.title=element_blank())


# bar graphs for total zip1 length (average per image in each strain)
install.packages(ggplot2)
library(ggplot2)

x <- df$Genotype
y <- df$Total.Branch.Length
DS <- df$DataSet


# averages

library(dplyr)
df.summary <- df %>%
  group_by(Genotype) %>%
  summarise(
    sd = sd(Total.Branch.Length, na.rm = TRUE),
    len = mean(Total.Branch.Length,na.rm=TRUE)
  )
df.summary


# plot
theme_set(theme_bw())

g <- ggplot(df.summary,aes(Genotype,len),color=Genotype)

g + geom_bar(stat="identity",fill="firebrick3") +
  geom_errorbar(data = df.summary, mapping = aes(x = Genotype, y = len, ymin = len-sd, ymax = len+sd),
                size=.5, color="black", width=.3) +
  labs(x="",
       y="Total Zip1 Length (pixels)",
       colour="") +
  theme(axis.text.x = element_text(angle=0, vjust=0.6,colour='black'),panel.grid.major=element_blank(),
        panel.grid.minor=element_blank(),panel.background=element_blank(),panel.border=element_blank(),
        axis.line=element_line(colour="black"),axis.text.y = element_text(colour='black'))


# all data sets - horizontal bars - bar graph

# plot
theme_set(theme_bw())

g <- ggplot(df,aes(x,y,fill=DS))

g + geom_bar(width=0.8,stat="summary",position="dodge",fun="mean") +
  scale_fill_brewer(palette = "Reds") +
  labs(x="",
       y="Total Zip1 Length (pixels)",
       colour="") +
  theme(axis.text.x = element_text(angle=0, vjust=0.6,colour='black'),panel.grid.major=element_blank(),
        panel.grid.minor=element_blank(),panel.background=element_blank(),panel.border=element_blank(),
        axis.line=element_line(colour="black"),axis.text.y = element_text(colour='black'),legend.title=element_blank())


# bar graphs for number of branches (average of each image per strain)
install.packages(ggplot2)
library(ggplot2)

x <- df$Genotype
y <- df$Number.Of.Branches
DS <- df$DataSet


# averages

library(dplyr)
df.summary <- df %>%
  group_by(Genotype) %>%
  summarise(
    sd = sd(Number.Of.Branches, na.rm = TRUE),
    len = mean(Number.Of.Branches,na.rm=TRUE)
  )
df.summary


# plot
theme_set(theme_bw())

g <- ggplot(df.summary,aes(Genotype,len),color=Genotype)

g + geom_bar(stat="identity",fill="firebrick3") +
  geom_errorbar(data = df.summary, mapping = aes(x = Genotype, y = len, ymin = len-sd, ymax = len+sd),
                size=.5, color="black", width=.3) +
  labs(x="",
       y="Number of Branches",
       colour="") +
  theme(axis.text.x = element_text(angle=0, vjust=0.6,colour='black'),panel.grid.major=element_blank(),
        panel.grid.minor=element_blank(),panel.background=element_blank(),panel.border=element_blank(),
        axis.line=element_line(colour="black"),axis.text.y = element_text(colour='black'))


# all data sets - horizontal bars - bar graph

# plot
theme_set(theme_bw())

g <- ggplot(df,aes(x,y,fill=DS))

g + geom_bar(width=0.8,stat="summary",position="dodge",fun="mean") +
  scale_fill_brewer(palette = "Reds") +
  labs(x="",
       y="Number of Branches",
       colour="") +
  theme(axis.text.x = element_text(angle=0, vjust=0.6,colour='black'),panel.grid.major=element_blank(),
        panel.grid.minor=element_blank(),panel.background=element_blank(),panel.border=element_blank(),
        axis.line=element_line(colour="black"),axis.text.y = element_text(colour='black'),legend.title=element_blank())
