# Supplementary material for: Chromatin binding by HORMAD proteins regulates meiotic recombination initiation
Source: EMBO J. 2024 Feb 8;43(5):8. doi: 10.1038/s44318-024-00034-3 (PMC10907721; doi:10.1038/s44318-024-00034-3)
Supplement: Supplementary file 6 — Source Data Fig. 5 [file 44318_2024_34_MOESM6_ESM.zip › Data_Figure_5/hop1_loop2 images/hop1_loop2 images_Compiled_Hop1_Foci_Area(all_DS).csv]

Slice	Count	Total.Area	Average.Size	X.Area	Mean	DataSet	Genotype
7797	34	49.223	1.448	2.945	69.845	DS1	WT
11757	29	7.587	0.262	7.263	79.001	DS1	hop1-loop2-pch2∆
11757	24	6.593	0.275	6.311	74.852	DS1	hop1-loop2-pch2∆
11757	13	5.196	0.4	4.974	80.204	DS1	hop1-loop2-pch2∆
11757	13	5.171	0.398	4.95	67.101	DS1	hop1-loop2-pch2∆
11757	13	2.429	0.187	2.325	110.374	DS1	hop1-loop2-pch2∆
11757	20	6.593	0.33	1.578	82.21	DS1	hop1-loop2-pch2∆
11757	21	3.813	0.182	0.912	111.946	DS1	hop1-loop2-pch2∆
11758	8	10.355	1.294	9.912	91.175	DS1	pch2∆
11758	7	9.896	1.414	9.473	91.956	DS1	pch2∆
11758	9	7.874	0.875	7.538	87.968	DS1	pch2∆
11758	5	15.991	3.198	15.308	76.527	DS1	pch2∆
11758	11	11.477	1.043	10.986	86.306	DS1	pch2∆
11758	11	10.96	0.996	10.492	101.909	DS1	pch2∆
11644	35	1.543	0.044	1.477	67.46	DS2	hop1-loop2
11644	18	1.052	0.058	1.007	57.058	DS2	hop1-loop2
11757	10	4.387	0.439	4.199	76.177	DS2	hop1-loop2-pch2∆
11757	26	2.825	0.109	2.704	88.491	DS2	hop1-loop2-pch2∆
11757	14	2.034	0.145	1.947	93.928	DS2	hop1-loop2-pch2∆
11757	6	4.827	0.804	4.62	85.112	DS2	hop1-loop2-pch2∆
11757	18	2.793	0.155	2.673	73.633	DS2	hop1-loop2-pch2∆
7797	18	3.711	0.206	3.552	59.207	DS2	WT
7797	10	2.251	0.225	2.155	87.014	DS2	WT
7797	21	2.812	0.134	2.692	84.822	DS2	WT
7797	9	1.53	0.17	1.465	83.676	DS2	WT
11644	6	0.561	0.094	0.537	47.246	DS3	hop1-loop2
11644	8	0.657	0.082	0.629	43.42	DS3	hop1-loop2
11644	19	4.202	0.221	4.022	83.664	DS3	hop1-loop2
11644	50	2.302	0.046	0.551	86.483	DS3	hop1-loop2
11644	37	2.436	0.066	0.583	100.043	DS3	hop1-loop2
11644	4	0.771	0.193	0.185	45.317	DS3	hop1-loop2
11644	38	1.887	0.05	0.452	97.264	DS3	hop1-loop2
11757	35	2.786	0.08	0.667	82.089	DS3	hop1-loop2-pch2∆
11757	77	21.978	0.285	5.26	50.302	DS3	hop1-loop2-pch2∆
11757	20	2.55	0.128	2.441	86.561	DS3	hop1-loop2-pch2∆
11757	24	5.349	0.223	1.28	79.412	DS3	hop1-loop2-pch2∆
11757	20	2.321	0.116	0.555	90.708	DS3	hop1-loop2-pch2∆
7797	24	4.291	0.179	1.027	70.306	DS3	WT
7797	22	4.189	0.19	1.003	82.82	DS3	WT
7797	15	1.913	0.128	0.458	82.011	DS3	WT
7797	15	1.53	0.102	0.366	65.699	DS3	WT
7797	4	2.378	0.595	2.277	95.975	DS3	WT
7797	12	1.919	0.16	1.837	83.61	DS3	WT
7797	16	2.64	0.165	2.527	95.826	DS3	WT
7797	14	2.091	0.149	0.5	96.609	DS3	WT
7797	22	2.557	0.116	0.612	92.129	DS3	WT
7797	7	2.098	0.3	2.008	69.128	DS3	WT
11644	6	0.682	0.114	0.653	81.253	DS4	hop1-loop2
11644	12	6.376	0.531	6.104	77.116	DS4	hop1-loop2
11644	21	5.254	0.25	5.029	85.859	DS4	hop1-loop2
11644	24	6.65	0.277	1.591	83.16	DS4	hop1-loop2
11644	13	1.709	0.131	0.409	69.745	DS4	hop1-loop2
11644	6	9.494	1.582	9.088	72.678	DS4	hop1-loop2
11644	7	7.23	1.033	6.921	68.071	DS4	hop1-loop2
11644	9	2.053	0.228	1.965	81.486	DS4	hop1-loop2
11644	6	6.676	1.113	6.39	60.492	DS4	hop1-loop2
11644	8	8.659	1.082	8.289	48.729	DS4	hop1-loop2
11644	4	8.805	2.201	8.429	52.011	DS4	hop1-loop2
11644	7	7.097	1.014	6.793	63.004	DS4	hop1-loop2
11644	9	10.221	1.136	9.784	43.497	DS4	hop1-loop2
7797	17	6.306	0.371	6.036	82.57	DS4	WT
7797	12	4.616	0.385	4.419	92.066	DS4	WT
7797	8	9.016	1.127	8.63	67.304	DS4	WT
7797	12	4.508	0.376	4.315	71.257	DS4	WT
7797	10	3.571	0.357	3.418	86.845	DS4	WT
7797	7	1.977	0.282	1.892	99.683	DS4	WT
7797	7	6.306	0.901	6.036	91.929	DS4	WT
7797	5	7.9	1.58	7.562	74	DS4	WT
7797	12	3.386	0.282	3.241	77.552	DS4	WT
7797	7	7.836	1.119	7.501	67.992	DS4	WT
7797	8	6.306	0.788	6.036	77.005	DS4	WT
7797	8	11.477	1.435	10.986	45.996	DS4	WT
7797	4	8.18	2.045	7.831	37.761	DS4	WT
7797	9	10.661	1.185	10.205	67.104	DS4	WT
7797	13	2.499	0.192	2.393	101.35	DS4	WT
7797	8	5.815	0.727	5.566	79.184	DS4	WT
7797	8	6.229	0.779	5.963	85.985	DS4	WT
7797	11	11.974	1.089	11.462	68.068	DS4	WT
7797	47	13.466	0.287	3.223	82.192	DS4	WT
11644	8	5.114	0.639	4.895	77.364	DS5	hop1-loop2
11644	6	0.529	0.088	0.507	57.713	DS5	hop1-loop2
11644	12	5.114	0.426	4.895	68.104	DS5	hop1-loop2
11644	22	5.483	0.249	5.249	86.541	DS5	hop1-loop2
11644	31	9.883	0.319	9.46	87.937	DS5	hop1-loop2
11644	20	1.868	0.093	1.788	85.784	DS5	hop1-loop2
11757	28	3.265	0.117	3.125	94.723	DS5	hop1-loop2-pch2∆
11757	16	4.336	0.271	1.038	90.631	DS5	hop1-loop2-pch2∆
11757	9	1.875	0.208	0.449	73.039	DS5	hop1-loop2-pch2∆
11757	4	0.81	0.202	0.775	62.825	DS5	hop1-loop2-pch2∆
11757	36	6.013	0.167	1.439	66.908	DS5	hop1-loop2-pch2∆
11757	28	4.973	0.178	4.761	91.378	DS5	hop1-loop2-pch2∆
11757	22	2.461	0.112	2.356	66.222	DS5	hop1-loop2-pch2∆
11757	24	4.1	0.171	0.981	108.559	DS5	hop1-loop2-pch2∆
11758	17	2.786	0.164	0.667	87.322	DS5	pch2∆
11758	21	4.903	0.233	1.173	76.23	DS5	pch2∆
11758	32	6.969	0.218	1.668	94.375	DS5	pch2∆
11758	35	6.306	0.18	1.509	115.89	DS5	pch2∆
11758	25	8.04	0.322	1.924	84.571	DS5	pch2∆
11758	7	9.239	1.32	8.844	91.595	DS5	pch2∆
11758	21	7.039	0.335	1.685	83.779	DS5	pch2∆
11758	32	5.267	0.165	1.26	96.267	DS5	pch2∆
7797	12	41.062	3.422	9.827	53.302	DS5	WT
7797	21	14.537	0.692	3.479	89.634	DS5	WT
7797	6	9.443	1.574	9.039	64.941	DS5	WT
7797	19	9.086	0.478	8.698	87.182	DS5	WT
7797	12	2.002	0.167	1.917	101.539	DS5	WT
7797	25	4.017	0.161	3.845	103.062	DS5	WT
7797	13	3.016	0.232	2.887	71.455	DS5	WT
7797	24	3.8	0.158	3.638	98.956	DS5	WT
