# Supplementary material for: Chromatin binding by HORMAD proteins regulates meiotic recombination initiation
Source: EMBO J. 2024 Feb 8;43(5):8. doi: 10.1038/s44318-024-00034-3 (PMC10907721; doi:10.1038/s44318-024-00034-3)
Supplement: Supplementary file 6 — Source Data Fig. 5 [file 44318_2024_34_MOESM6_ESM.zip › Data_Figure_5/hop1_loop2 images/hop1_loop2 images_Compiled_Zip1_Length(all_DS).csv]

Strain	DataSet	Genotype	Total.Branch.Length	Average.Branch.Length	Number.Of.Branches
7797	DS1	WT	10.292	0.686133333333333	15
7797	DS1	WT	17.024	0.630518518518519	27
7797	DS1	WT	22.981	0.71815625	32
7797	DS1	WT	3.898	0.433111111111111	9
11644	DS1	hop1-loop2	8.059	0.40295	20
11644	DS1	hop1-loop2	6.144	0.6144	10
11757	DS1	hop1-loop2-pch2∆	8.67	0.7225	12
11757	DS1	hop1-loop2-pch2∆	8.297	0.638230769230769	13
11757	DS1	hop1-loop2-pch2∆	7.09	0.545384615384615	13
11757	DS1	hop1-loop2-pch2∆	3.784	0.3784	10
11757	DS1	hop1-loop2-pch2∆	5.506	0.917666666666667	6
7797	DS2	WT	56.116	1.1003137254902	51
11757	DS2	hop1-loop2-pch2∆	11.701	0.835785714285714	14
11757	DS2	hop1-loop2-pch2∆	14.576	0.539851851851852	27
11757	DS2	hop1-loop2-pch2∆	8.816	0.734666666666667	12
11757	DS2	hop1-loop2-pch2∆	10.605	0.88375	12
11757	DS2	hop1-loop2-pch2∆	11.771	0.653944444444444	18
11757	DS2	hop1-loop2-pch2∆	14.603	0.58412	25
11757	DS2	hop1-loop2-pch2∆	5.883	0.534818181818182	11
11758	DS2	pch2∆	12.998	0.764588235294118	17
11758	DS2	pch2∆	16.438	1.36983333333333	12
11758	DS2	pch2∆	15.167	0.505566666666667	30
11758	DS2	pch2∆	20.7	0.796153846153846	26
11758	DS2	pch2∆	12.111	0.526565217391304	23
11758	DS2	pch2∆	22.914	0.619297297297297	37
7797	DS3	WT	3.084	0.440571428571429	7
7797	DS3	WT	6.695	0.557916666666667	12
7797	DS3	WT	9.716	0.60725	16
7797	DS3	WT	4.322	0.308714285714286	14
7797	DS3	WT	1.204	0.301	4
7797	DS3	WT	4.814	0.343857142857143	14
7797	DS3	WT	5.904	0.328	18
7797	DS3	WT	5.619	0.432230769230769	13
7797	DS3	WT	11.922	0.662333333333333	18
7797	DS3	WT	10.101	0.6313125	16
11644	DS3	hop1-loop2	14.462	0.57848	25
11644	DS3	hop1-loop2	1.25	0.25	5
11644	DS3	hop1-loop2	1.649	1.649	1
11644	DS3	hop1-loop2	9.357	0.519833333333333	18
11644	DS3	hop1-loop2	2.761	0.2761	10
11644	DS3	hop1-loop2	2.328	0.582	4
11644	DS3	hop1-loop2	8.566	0.658923076923077	13
11757	DS3	hop1-loop2-pch2∆	6.003	0.461769230769231	13
11757	DS3	hop1-loop2-pch2∆	15.851	0.310803921568627	51
11757	DS3	hop1-loop2-pch2∆	8.969	0.996555555555556	9
11757	DS3	hop1-loop2-pch2∆	17.155	0.745869565217391	23
11757	DS3	hop1-loop2-pch2∆	5.53	0.502727272727273	11
7797	DS4	WT	2.154	0.5385	4
7797	DS4	WT	21.539	0.6154	35
7797	DS4	WT	1.863	0.266142857142857	7
7797	DS4	WT	5.159	0.5159	10
7797	DS4	WT	14.213	0.789611111111111	18
7797	DS4	WT	4.593	0.4593	10
7797	DS4	WT	2.106	0.4212	5
7797	DS4	WT	13.738	0.6869	20
7797	DS4	WT	4.371	0.2731875	16
7797	DS4	WT	2.761	0.345125	8
7797	DS4	WT	1.848	0.616	3
7797	DS4	WT	21.106	0.541179487179487	39
7797	DS4	WT	5.473	0.497545454545455	11
7797	DS4	WT	2.12	0.53	4
7797	DS4	WT	5.053	1.0106	5
7797	DS4	WT	3.744	0.416	9
7797	DS4	WT	2.187	0.312428571428571	7
7797	DS4	WT	0.757	0.3785	2
7797	DS4	WT	4.205	0.280333333333333	15
11644	DS4	hop1-loop2	14.164	0.833176470588235	17
11644	DS4	hop1-loop2	25.629	0.610214285714286	42
11644	DS4	hop1-loop2	1.203	1.203	1
11644	DS4	hop1-loop2	0.931	0.310333333333333	3
11644	DS4	hop1-loop2	19.795	0.520921052631579	38
11644	DS4	hop1-loop2	15.768	0.584	27
11644	DS4	hop1-loop2	17.171	0.635962962962963	27
11644	DS4	hop1-loop2	2.52	0.504	5
11644	DS4	hop1-loop2	5.698	0.518	11
11644	DS4	hop1-loop2	21.126	0.640181818181818	33
11644	DS4	hop1-loop2	9.666	0.568588235294118	17
11644	DS4	hop1-loop2	7.933	0.721181818181818	11
11644	DS4	hop1-loop2	1.011	0.337	3
