# Supplementary material for: Chromatin binding by HORMAD proteins regulates meiotic recombination initiation
Source: EMBO J. 2024 Feb 8;43(5):8. doi: 10.1038/s44318-024-00034-3 (PMC10907721; doi:10.1038/s44318-024-00034-3)
Supplement: Supplementary file 6 — Source Data Fig. 5 [file 44318_2024_34_MOESM6_ESM.zip › Data_Figure_5/Zip1TC_loop2/Zip1TC graphs.R]

# 8/6/22 edit
# For Zip1TC images


# install ggplot2 package
install.packages("ggplot2")
install.packages("dplyr")
install.packages("tidyverse")
library("ggplot2")
library('dplyr')
library('stringr')


## DAPI AREA GRAPH
wd <- "/Volumes/lab/LabShare-2/Jessie/Hop1 Project/Image Analysis/Anti-Hop1/2022/Zip1TC_loop2/results"
setwd(wd)

# Plotting all images, only 1 replicate

dapi <- data.frame(read.csv("DapiArea.csv"))

# grep gives the rows with relevant strains

i <- grep("7797",dapi$Slice,ignore.case=FALSE)
j <- grep("11644",dapi$Slice,ignore.case=FALSE)
k <- grep("11757",dapi$Slice,ignore.case=FALSE)
l <- grep("9120",dapi$Slice,ignore.case=FALSE)

a <- grep("H2",dapi$Slice,ignore.case=FALSE)
b <- grep("H3",dapi$Slice,ignore.case=FALSE)
c <- grep("H4",dapi$Slice,ignore.case=FALSE)
d <- grep("H5",dapi$Slice,ignore.case=FALSE)

# replacing Slice column with strain mutation
dapi$Slice <- as.character(dapi$Slice)

dapi$Slice[i] <- rep("WT",length(i))
dapi$Slice[j] <- rep("hop1-loop2",length(j))
dapi$Slice[k] <- rep("hop1-loop2-pch2∆",length(k))
dapi$Slice[l] <- rep("hop1∆",length(l))

# adding a new Hour column to the dataframe

dapi <- dapi %>%
  mutate(Hour="")

dapi$Hour[a] <- rep("H2",length(a))
dapi$Hour[b] <- rep("H3",length(b))
dapi$Hour[c] <- rep("H4",length(c))
dapi$Hour[d] <- rep("H5",length(d))


# save dataframe as .csv file
wd <- "/Volumes/lab/LabShare-2/Jessie/Hop1 Project/Image Analysis/Anti-Hop1/2022/Zip1TC_loop2/results"
filename <- "Edited DapiArea.csv"

write.csv(dapi,paste(wd,"/",filename,sep=""),row.names=FALSE)


# dapi graph script in scripts file


## INDIVIDUAL HOP1 MEASUREMENT GRAPHS ## To plot from one csv file 

wd <- "/Volumes/lab/LabShare-2/Jessie/Hop1 Project/Image Analysis/Anti-Hop1/2022/Zip1TC_loop2/results/Hop1 measurements"
setwd(wd)

# Plotting all images, only 1 replicate

hop1_loop2 <- data.frame(read.csv("Hop1FociArea.csv"))

# grep gives the rows with relevant strains
i <- grep("7797",hop1_loop2$Slice,ignore.case=FALSE)
j <- grep("11644",hop1_loop2$Slice,ignore.case=FALSE)
k <- grep("11757",hop1_loop2$Slice,ignore.case=FALSE)
l <- grep("9120",hop1_loop2$Slice,ignore.case=FALSE)

a <- grep("H2",hop1_loop2$Slice,ignore.case=FALSE)
b <- grep("H3",hop1_loop2$Slice,ignore.case=FALSE)
c <- grep("H4",hop1_loop2$Slice,ignore.case=FALSE)
d <- grep("H5",hop1_loop2$Slice,ignore.case=FALSE)

# replacing Slice column with strain mutation
hop1_loop2$Slice <- as.character(hop1_loop2$Slice)

hop1_loop2$Slice[i] <- rep("WT",length(i))
hop1_loop2$Slice[j] <- rep("hop1-loop2",length(j))
hop1_loop2$Slice[k] <- rep("hop1-loop2-pch2∆",length(k))
hop1_loop2$Slice[l] <- rep("hop1∆",length(l))

# adding a new Hour column to the dataframe

hop1_loop2 <- hop1_loop2 %>%
  mutate(Hour="")

hop1_loop2$Hour[a] <- rep("H2",length(a))
hop1_loop2$Hour[b] <- rep("H3",length(b))
hop1_loop2$Hour[c] <- rep("H4",length(c))
hop1_loop2$Hour[d] <- rep("H4",length(d))


hop1_loop2$Slice <- factor(hop1_loop2$Slice,levels=c("WT","hop1∆","hop1-loop2","hop1-loop2-pch2∆"))

# w/o 9120
hop1_loop2 <- subset(hop1_loop2,Slice!="hop1∆")

h2 <- subset(hop1_loop2,Hour == "H2")
h3 <- subset(hop1_loop2,Hour == "H3")
h4 <- subset(hop1_loop2,Hour == "H4")

# save dataframe as .csv file
wd <- "/Volumes/lab/LabShare-2/Jessie/Hop1 Project/Image Analysis/Anti-Hop1/2022/Zip1TC_loop2/results"
filename <- "Edited Hop1FociArea.csv"

write.csv(hop1_loop2,paste(wd,"/",filename,sep=""),row.names=FALSE)

# dataframe has 6 columns: 
# Slice - strain/genotype
# Count - number of foci
# Total Area - of all foci
# Average Size - per foci
# % Area - (average size/total area) * 100
# Mean - intensity pre-binary

# Total Area, Average Size, and Mean tend to be more variable/inconsistent per image
# Quantifying by % Area and Count are the best quantifiers to describe our data

theme_set(theme_bw())

strain <- hop1_loop2$Slice
per.area <- hop1_loop2$X.Area
count <- hop1_loop2$Count
total.area <- hop1_loop2$Total.Area

jitter <- position_jitter(width = 0.1, height = 0.1)


# Plot
# percent area
g <- ggplot(hop1_loop2,aes(strain, per.area))

g + geom_point(data=h2,aes(Slice, X.Area,colour="H2"),position=jitter,size=2) +
  geom_point(data=h3,aes(Slice, X.Area,colour="H3"),position=jitter,size=2) +
  geom_point(data=h4,aes(Slice, X.Area,colour="H4"),position=jitter,size=2) +
  theme(axis.text.x = element_text(angle=0, vjust=0.6,colour='black'),panel.grid.major=element_blank(),
        panel.grid.minor=element_blank(),panel.background=element_blank(),panel.border=element_blank(),
        axis.line=element_line(colour="black"),axis.text.y = element_text(colour='black'),
        plot.title = element_text(hjust = 0.5)) +
  scale_x_discrete(limits=unique(hop1_loop2$Slice)) +
  # added this line in bc x axis kept ignoring factored order of Slice column
  scale_colour_manual(values=c("darkolivegreen2","lightgreen","springgreen4")) +
  labs(title="Hop1 Foci Area",
       y="Foci Percent Area (%)",
       x="",
       colour="") 

# count
g <- ggplot(hop1_loop2,aes(strain, count))

g + geom_point(data=h2,aes(Slice, Count,colour="H2"),position=jitter,size=2) +
  geom_point(data=h3,aes(Slice, Count,colour="H3"),position=jitter,size=2) +
  geom_point(data=h4,aes(Slice, Count,colour="H4"),position=jitter,size=2) +
  theme(axis.text.x = element_text(angle=0, vjust=0.6,colour='black'),panel.grid.major=element_blank(),
        panel.grid.minor=element_blank(),panel.background=element_blank(),panel.border=element_blank(),
        axis.line=element_line(colour="black"),axis.text.y = element_text(colour='black'),
        plot.title = element_text(hjust = 0.5)) +
  scale_x_discrete(limits=unique(hop1_loop2$Slice)) +
  scale_colour_manual(values=c("darkolivegreen2","lightgreen","springgreen4")) +
  labs(title="Hop1 Foci Count",
       y="Count",
       x="",
       colour="") 


# total area
g <- ggplot(hop1_loop2,aes(strain, total.area))

g + geom_point(data=h2,aes(Slice, Total.Area,colour="H2"),position=jitter,size=2) +
  geom_point(data=h3,aes(Slice, Total.Area,colour="H3"),position=jitter,size=2) +
  geom_point(data=h4,aes(Slice, Total.Area,colour="H4"),position=jitter,size=2) +
  theme(axis.text.x = element_text(angle=0, vjust=0.6,colour='black'),panel.grid.major=element_blank(),
        panel.grid.minor=element_blank(),panel.background=element_blank(),panel.border=element_blank(),
        axis.line=element_line(colour="black"),axis.text.y = element_text(colour='black'),
        plot.title = element_text(hjust = 0.5)) +
  scale_x_discrete(limits=unique(hop1_loop2$Slice)) +
  scale_colour_manual(values=c("darkolivegreen2","lightgreen","springgreen4")) +
  labs(title="Hop1 Total Foci Area",
       y="Total Area (pixels)",
       x="",
       colour="")   


## COMPILED ZIP1 MEASUREMENT GRAPHS ##

install.packages('readr')
install.packages("dplyr")
install.packages("tidyverse")
install.packages('rlist')

library('readr')
library('dplyr')
library('stringr')
library('rlist')

# zip1 length script

# graphing average zip1 length per strain, average zip1 branch length per image in each strain,
# total zip1 length per image in each strain, and total number of branches
# analyzing hop1-loop2 images from TC
# total of 4 data sets

# set working directory

wd <- "/Volumes/lab/LabShare-2/Jessie/Hop1 project/Image Analysis/Zip1TC_loop2/results/Zip1 measurements/branch info"
setwd(wd)

x <- c("7797","9120","11644","11757")

total_branch_length <- c()
avg_branch_length <- c()
num_branches <- c()
strain_list <- c()
genotype_list <- c()
hour_list <- c()

  
for (strain in x){
  files <- list.files(pattern = paste(strain,".*csv",sep=""))
  print(strain)
  
  if (strain == "7797"){
    genotype_list_temp <- "WT"
  }
  
  else if (strain == "9120"){
    genotype_list_temp <- "hop1∆"
  }
  
  else if (strain == "11644"){
    genotype_list_temp <- "hop1-loop2"
  }
  
  else if (strain == "11757"){
    genotype_list_temp <- "hop1-loop2-pch2∆"
  }
  
  if (length(files) > 0) {
    for (i in seq_along(files)) {
      
      filename = files[[i]]
      if (grepl("H2",filename,fixed=TRUE)){
        hour_list_temp <- "H2"
      }
      
      else if (grepl("H3",filename,fixed=TRUE)){
        hour_list_temp <- "H3"
      }
      
      else if (grepl("H4",filename,fixed=TRUE)){
        hour_list_temp <- "H4"
      }
      
      else if (grepl("H5",filename,fixed=TRUE)){
        hour_list_temp <- "H4"
      }
      
      temp_df <- read.csv(filename)
      num_branches_temp <- nrow(temp_df)
      total_branch_length_temp <- sum(temp_df$Branch.length) # calculations
      avg_branch_length_temp <- total_branch_length_temp/num_branches_temp # calculations
      
      total_branch_length <- append(total_branch_length, total_branch_length_temp) # adding data to column
      avg_branch_length <- append(avg_branch_length, avg_branch_length_temp) # adding data to column
      num_branches <- append(num_branches, num_branches_temp) # adding data to column
      strain_list <- append(strain_list, strain) # adding data to column
      
      genotype_list <- append(genotype_list,genotype_list_temp) # adding data to column
      hour_list <- append(hour_list,hour_list_temp)
      
    }
    
  }
}


df <- data.frame("Strain"=strain_list,"Hour"=hour_list,"Genotype"=genotype_list,
                 "Total.Branch.Length"=total_branch_length, "Average.Branch.Length"=avg_branch_length,
                 "Number.Of.Branches"=num_branches)

df$Genotype <- factor(df$Genotype,levels=c("WT","hop1∆","hop1-loop2","hop1-loop2-pch2∆"))

# save dataframe as .csv file
wd <- "/Volumes/lab/LabShare-2/Jessie/Hop1 project/Image Analysis/Zip1TC_loop2/results"
filename <- "Zip1 Length Data.csv"

write.csv(df,paste(wd,"/",filename,sep=""),row.names=FALSE)

# w/o 9120
df <- subset(df,Genotype!="hop1∆")

h2 <- subset(df,Hour=="H2")
h3 <- subset(df,Hour=="H3")
h4 <- subset(df,Hour=="H4")


theme_set(theme_bw())

strain <- df$Genotype
avg_branch_length <- df$Average.Branch.Length
num_branches <- df$Number.Of.Branches
total_branch_length <- df$Total.Branch.Length

jitter <- position_jitter(width = 0.1, height = 0.1)

# Plot
# avg branch length
g <- ggplot(df,aes(strain, avg_branch_length))

g + geom_point(data=h2,aes(Genotype, Average.Branch.Length,colour="H2"),position=jitter,size=2) +
  geom_point(data=h3,aes(Genotype, Average.Branch.Length,colour="H3"),position=jitter,size=2) +
  geom_point(data=h4,aes(Genotype, Average.Branch.Length,colour="H4"),position=jitter,size=2) +
  theme(axis.text.x = element_text(angle=0, vjust=0.6,colour='black'),panel.grid.major=element_blank(),
        panel.grid.minor=element_blank(),panel.background=element_blank(),panel.border=element_blank(),
        axis.line=element_line(colour="black"),axis.text.y = element_text(colour='black'),
        plot.title = element_text(hjust = 0.5)) +
  scale_colour_manual(values=c("#FA8072","#FF0000","#800000")) +
  labs(title="Average Zip1 Branch Length",
       y="Branch Length (pixels)",
       x="",
       colour="") 

# number of branches
g <- ggplot(df,aes(strain, num_branches))

g + geom_point(data=h2,aes(Genotype, Number.Of.Branches,colour="H2"),position=jitter,size=2) +
  geom_point(data=h3,aes(Genotype, Number.Of.Branches,colour="H3"),position=jitter,size=2) +
  geom_point(data=h4,aes(Genotype, Number.Of.Branches,colour="H4"),position=jitter,size=2) +
  theme(axis.text.x = element_text(angle=0, vjust=0.6,colour='black'),panel.grid.major=element_blank(),
        panel.grid.minor=element_blank(),panel.background=element_blank(),panel.border=element_blank(),
        axis.line=element_line(colour="black"),axis.text.y = element_text(colour='black'),
        plot.title = element_text(hjust = 0.5)) +
  scale_colour_manual(values=c("#FA8072","#FF0000","#800000")) +
  labs(title="Number of Zip1 Branches",
       y="Count",
       x="",
       colour="") 


# total branch length
g <- ggplot(df,aes(strain, total_branch_length))

g + geom_point(data=h2,aes(Genotype, Total.Branch.Length,colour="H2"),position=jitter,size=2) +
  geom_point(data=h3,aes(Genotype, Total.Branch.Length,colour="H3"),position=jitter,size=2) +
  geom_point(data=h4,aes(Genotype, Total.Branch.Length,colour="H4"),position=jitter,size=2) +
  theme(axis.text.x = element_text(angle=0, vjust=0.6,colour='black'),panel.grid.major=element_blank(),
        panel.grid.minor=element_blank(),panel.background=element_blank(),panel.border=element_blank(),
        axis.line=element_line(colour="black"),axis.text.y = element_text(colour='black'),
        plot.title = element_text(hjust = 0.5)) +
  scale_colour_manual(values=c("#FA8072","#FF0000","#800000")) +
  labs(title="Total Zip1 Length",
       y="Branch Length (pixels)",
       x="",
       colour="") 


# # control-shift-c to comment block/unblock
# # export to xls
# install.packages("writexl")
# library("writexl")
# write_xlsx(x,"/Users/jessiezhang/Desktop/Research/Hochwagen Lab/Image Analysis//zip1_length.xlsx")


# bar graphs
install.packages(ggplot2)
library(ggplot2)

x <- df$Genotype
y <- df$Average.Branch.Length
DS <- df$Hour


# averages

library(dplyr)
df.summary <- df %>%
  group_by(Genotype) %>%
  summarise(
    sd = sd(Average.Branch.Length, na.rm = TRUE),
    len = mean(Average.Branch.Length,na.rm=TRUE)
  )
df.summary

# plot
theme_set(theme_bw())

g <- ggplot(df,aes(x,y,fill=DS))

g + geom_bar(width=0.8,stat="summary",position="dodge",fun="mean") +
  scale_fill_brewer(palette = "Reds") +
  labs(x="",
       y="Average Zip1 Branch Length (pixels)",
       colour="") +
  theme(axis.text.x = element_text(angle=0, vjust=0.6,colour='black'),panel.grid.major=element_blank(),
        panel.grid.minor=element_blank(),panel.background=element_blank(),panel.border=element_blank(),
        axis.line=element_line(colour="black"),axis.text.y = element_text(colour='black'),legend.title=element_blank())


# bar graphs for total zip1 length (average per image in each strain)
install.packages(ggplot2)
library(ggplot2)

x <- df$Genotype
y <- df$Total.Branch.Length
DS <- df$Hour

# all data sets - horizontal bars - bar graph

# plot
theme_set(theme_bw())

g <- ggplot(df,aes(x,y,fill=DS))

g + geom_bar(width=0.8,stat="summary",position="dodge",fun="mean") +
  scale_fill_brewer(palette = "Reds") +
  labs(x="",
       y="Total Zip1 Length (pixels)",
       colour="") +
  theme(axis.text.x = element_text(angle=0, vjust=0.6,colour='black'),panel.grid.major=element_blank(),
        panel.grid.minor=element_blank(),panel.background=element_blank(),panel.border=element_blank(),
        axis.line=element_line(colour="black"),axis.text.y = element_text(colour='black'),legend.title=element_blank())


# bar graphs for number of branches (average of each image per strain)
install.packages(ggplot2)
library(ggplot2)

x <- df$Genotype
y <- df$Number.Of.Branches
DS <- df$Hour

# plot
theme_set(theme_bw())

g <- ggplot(df,aes(x,y,fill=DS))

g + geom_bar(width=0.8,stat="summary",position="dodge",fun="mean") +
  scale_fill_brewer(palette = "Reds") +
  labs(x="",
       y="Number of Zip1 Branches",
       colour="") +
  theme(axis.text.x = element_text(angle=0, vjust=0.6,colour='black'),panel.grid.major=element_blank(),
        panel.grid.minor=element_blank(),panel.background=element_blank(),panel.border=element_blank(),
        axis.line=element_line(colour="black"),axis.text.y = element_text(colour='black'),legend.title=element_blank())
