# Supplementary material for: Chromatin binding by HORMAD proteins regulates meiotic recombination initiation
Source: EMBO J. 2024 Feb 8;43(5):8. doi: 10.1038/s44318-024-00034-3 (PMC10907721; doi:10.1038/s44318-024-00034-3)
Supplement: Supplementary file 6 — Source Data Fig. 5 [file 44318_2024_34_MOESM6_ESM.zip › Data_Figure_5/Zip1TC_loop2/Zip1 TC Integrated Density Graphs.R]

# 9/22/22 edit
# Zip1TC_loop2 images


# install ggplot2 package
install.packages("ggplot2")
install.packages("dplyr")
install.packages("tidyverse")
library("ggplot2")
library('dplyr')
library('stringr')


# Integrated Density graphs

wd <- "/Volumes/lab/LabShare-2/Jessie/Hop1 project/Image Analysis/Zip1TC_loop2/results"
setwd(wd)

df <- read.csv("Intensity Data_AllChannels (Raw).csv")

# grep gives the rows with relevant strains
i <- grep("7797",df$Label,ignore.case=FALSE)
j <- grep("11644",df$Label,ignore.case=FALSE)
k <- grep("11757",df$Label,ignore.case=FALSE)
l <- grep("9120",df$Label,ignore.case=FALSE)

a <- grep("H2",df$Label,ignore.case=FALSE)
b <- grep("H3",df$Label,ignore.case=FALSE)
c <- grep("H4",df$Label,ignore.case=FALSE)
d <- grep("H5",df$Label,ignore.case=FALSE)

x <- grep("blue",df$Label,ignore.case=FALSE)
y <- grep("green",df$Label,ignore.case=FALSE)
z <- grep("red",df$Label,ignore.case=FALSE)

# replacing Label column with strain mutation
df$Label <- as.character(df$Label)

df$Label[i] <- rep("WT",length(i))
df$Label[j] <- rep("hop1-loop2",length(j))
df$Label[k] <- rep("hop1-loop2-pch2\u394",length(k))
df$Label[l] <- rep("hop1\u394",length(l))

# adding new Hour and Channel columns to the dataframe

df <- df %>%
  mutate(Hour="") %>%
  mutate(Channel="")

df$Hour[a] <- rep("H2",length(a))
df$Hour[b] <- rep("H3",length(b))
df$Hour[c] <- rep("H4",length(c))
df$Hour[d] <- rep("H4",length(d))

df$Channel[x] <- rep("DAPI",length(x))
df$Channel[y] <- rep("Hop1",length(y))
df$Channel[z] <- rep("Zip1",length(z))


######## dataframe with only DAPI #############

df$Label <- factor(df$Label,levels=c("WT","hop1\u394","hop1-loop2","hop1-loop2-pch2\u394"))

# save dataframe as .csv file
wd <- "/Volumes/lab/LabShare-2/Jessie/Hop1 project/Image Analysis/Zip1TC_loop2/results"
filename <- "Edited Intensity Data.csv"

write.csv(df,paste(wd,"/",filename,sep=""),row.names=FALSE)

# w/o 9120
# DAPI <- subset(df,Label!="hop1∆")

DAPI <- subset(df,Channel=="DAPI")
DAPI <- subset(DAPI,Label!="hop1\u394")

h2 <- subset(DAPI,Hour == "H2")
h3 <- subset(DAPI,Hour == "H3")
h4 <- subset(DAPI,Hour == "H4")

# dataframe has 6 columns: 
# Label - strain/genotype/hour
# Area
# Mean
# StdDev
# Min
# Max
# IntDen
# RawIntDen

# IntDen is spatially calibrated intensity values (e.g. RawIntDen per square microns). RawIntDen is just measurement of intensity w/o calibration


theme_set(theme_bw())

strain <- DAPI$Label
intden <- DAPI$IntDen
rawintden <- DAPI$RawIntDen

jitter <- position_jitter(width = 0.1, height = 0.1)


# Plot
# Integrated Density
g <- ggplot(DAPI,aes(strain, intden))

g + geom_point(data=h2,aes(Label, IntDen,colour="H2"),position=jitter,size=2) +
  geom_point(data=h3,aes(Label, IntDen,colour="H3"),position=jitter,size=2) +
  geom_point(data=h4,aes(Label, IntDen,colour="H4"),position=jitter,size=2) +
  theme(axis.text.x = element_text(angle=0, vjust=0.6,colour='black'),panel.grid.major=element_blank(),
        panel.grid.minor=element_blank(),panel.background=element_blank(),panel.border=element_blank(),
        axis.line=element_line(colour="black"),axis.text.y = element_text(colour='black'),
        plot.title = element_text(hjust = 0.5)) +
  scale_x_discrete(limits=unique(DAPI$Label)) +
  # added this line in bc x axis kept ignoring factored order of Slice column
  scale_colour_manual(values=c("lightblue2","steelblue1","dodgerblue2")) +
  labs(title="Zip1TC_loop2 Images DAPI Intensity",
       y="Integrated Density (R.F.U.)",
       x="",
       colour="") 


# hmmm maybe for loop could be more clean. but i only need to make 3 graphs to copy pasta will serve my purposes for now


# dataframe with only Hop1

Hop1 <- subset(df,Channel=="Hop1")
Hop1 <- subset(Hop1,Label!="hop1\u394")

h2 <- subset(Hop1,Hour == "H2")
h3 <- subset(Hop1,Hour == "H3")
h4 <- subset(Hop1,Hour == "H4")

theme_set(theme_bw())

strain <- Hop1$Label
intden <- Hop1$IntDen
rawintden <- Hop1$RawIntDen

jitter <- position_jitter(width = 0.1, height = 0.1)


# Plot
# Integrated Density
g <- ggplot(Hop1,aes(strain, intden))

g + geom_point(data=h2,aes(Label, IntDen,colour="H2"),position=jitter,size=2) +
  geom_point(data=h3,aes(Label, IntDen,colour="H3"),position=jitter,size=2) +
  geom_point(data=h4,aes(Label, IntDen,colour="H4"),position=jitter,size=2) +
  theme(axis.text.x = element_text(angle=0, vjust=0.6,colour='black'),panel.grid.major=element_blank(),
        panel.grid.minor=element_blank(),panel.background=element_blank(),panel.border=element_blank(),
        axis.line=element_line(colour="black"),axis.text.y = element_text(colour='black'),
        plot.title = element_text(hjust = 0.5)) +
  scale_x_discrete(limits=unique(Hop1$Label)) +
  # added this line in bc x axis kept ignoring factored order of Slice column
  scale_colour_manual(values=c("darkolivegreen2","lightgreen","springgreen4")) +
  labs(title="Zip1TC_loop2 Images Hop1 Intensity",
       y="Integrated Density (R.F.U)",
       x="",
       colour="") 

# dataframe with only Zip1

Zip1 <- subset(df,Channel=="Zip1")
Zip1 <- subset(Zip1,Label!="hop1\u394")

h2 <- subset(Zip1,Hour == "H2")
h3 <- subset(Zip1,Hour == "H3")
h4 <- subset(Zip1,Hour == "H4")

theme_set(theme_bw())

strain <- Zip1$Label
intden <- Zip1$IntDen
rawintden <- Zip1$RawIntDen

jitter <- position_jitter(width = 0.1, height = 0.1)


# Plot
# Integrated Density
g <- ggplot(Zip1,aes(strain, intden))

g + geom_point(data=h2,aes(Label, IntDen,colour="H2"),position=jitter,size=2) +
  geom_point(data=h3,aes(Label, IntDen,colour="H3"),position=jitter,size=2) +
  geom_point(data=h4,aes(Label, IntDen,colour="H4"),position=jitter,size=2) +
  theme(axis.text.x = element_text(angle=0, vjust=0.6,colour='black'),panel.grid.major=element_blank(),
        panel.grid.minor=element_blank(),panel.background=element_blank(),panel.border=element_blank(),
        axis.line=element_line(colour="black"),axis.text.y = element_text(colour='black'),
        plot.title = element_text(hjust = 0.5)) +
  scale_x_discrete(limits=unique(Zip1$Label)) +
  # added this line in bc x axis kept ignoring factored order of Slice column
  scale_colour_manual(values=c("#FA8072","#FF0000","#800000")) +
  labs(title="Zip1TC_loop2 Images Zip1 Intensity",
       y="Integrated Density (R.F.U)",
       x="",
       colour="") 
