# Supplementary material for: Chromatin binding by HORMAD proteins regulates meiotic recombination initiation
Source: EMBO J. 2024 Feb 8;43(5):8. doi: 10.1038/s44318-024-00034-3 (PMC10907721; doi:10.1038/s44318-024-00034-3)
Supplement: Supplementary file 6 — Source Data Fig. 5 [file 44318_2024_34_MOESM6_ESM.zip › Data_Figure_5/hop1_loop2 images/2022-3-31/3-31-2022_11644-H3-5_02_R3D.dv.log]

#
#Tag 0x00FF0408

Resolve3D softWoRx-Acquire Version: 7.2.1 Release RC1

Running on host: cn71689

Resolve3D Image File: /data1/Data/HochwagenLab/Cal/Hop1PHD/anti-hop1/2022-03-24/2022-3-31/3-31-2022_11644-H3-5_02_R3D.dv

Created  Thu Mar 31 15:07:17 2022


Optics:
  Objective:    	Olympus 100X/1.40, UPLS Apo, UIS2, 1-U2B836
  Lens ID:      	10007
  Aux Magn:     	2.00
  Illumination: 	Kohler

Image Properties:
  XY Dimensions:            	128 x 128
  ZWT Dimensions (expected):	5 x 3 x 1
  Pixel Size:               	0.07985 0.07985 0.200
  Binning:                  	1x1
  Flat-field Calibration:   	On

Camera:
  Type:        	PM1394Cam00 EMCCD / EVOLVE- 512
  Gain:        	1.00X
  Speed:       	10000KHz
  Temp Setting:	-85.0C


Resolve3D Macro:
--------------------------------------------------------
# Created by DeltaVision Experiment Designer (version: 7.2.1 Release RC1)
# Experiment Macro Name: 3-31-2022


# Open image file
OPF

# Starting Scan From Farthest Z (Bottom of sample)
# Move to start of sectioning from initial point.
FOCUS 0.000

# Z sectioning loop.
FIRST_Z
DO 5

  # Select Ex, Em, Nd Filters
  FILTERS DAPI,DAPI,100%
  ACTSHUT 17
  CCD 0.553855
  WRT

  # Select Ex, Em, Nd Filters
  FILTERS FITC,FITC,100%
  ACTSHUT 17
  CCD 0.239503
  WRT

  # Select Ex, Em, Nd Filters
  FILTERS TRITC,TRITC,100%
  ACTSHUT 17
  CCD 0.107633
  WRT

  SECTIONZ -0.200
  NEXT_Z
ENDDO

# Close image file(s) 
CLF

# Move to initial point from end of sectioning.
FOCUS 1.000
BEEP

#
#
#KEY Experiment Designer Keys: Don't Modify
#
#KEY EXPERIMENT_TYPE STANDARD
#KEY SCAN_SEQUENCE WZT
#KEY DO_FAST_ACQUISITION F
#KEY LAMPS_OFF_AT_END F
#KEY DO_Z_SECTIONING T
#KEY Z_APPLY_BACKLASH F
#KEY Z_START_POSITION BOTTOM
#KEY SECT_SPACING 0.2000
#KEY NUM_Z_SECTIONS 5
#KEY SAMPLE_THICKNESS 1.0000
#KEY CHANNEL 0.553855,DAPI,DAPI,100%,1
#KEY EX_SHUTTERS 3,EX=T,TRANS=F,LASER=F
#KEY EM_SHUTTERS 1,CCD1=T
#KEY CHANNEL 0.239503,FITC,FITC,100%,1
#KEY EX_SHUTTERS 3,EX=T,TRANS=F,LASER=F
#KEY EM_SHUTTERS 1,CCD1=T
#KEY CHANNEL 0.107633,TRITC,TRITC,100%,1
#KEY EX_SHUTTERS 3,EX=T,TRANS=F,LASER=F
#KEY EM_SHUTTERS 1,CCD1=T
#KEY DO_REFERENCE_IMAGE F
#KEY DO_CELL_TRACK F
#KEY DO_AUTOFOCUS F
#KEY DO_ULTIMATEFOCUS F
#KEY DO_OAI_SCANNING F
#KEY DO_TIME_LAPSE F
#KEY DO_POINT_VISITING F
#KEY DO_PANEL_COLLECTION F
#
#
--------------------------------------------------------

Experiment Record:
------------------
Image 1.
           Time:       Thu Mar 31 15:07:18 2022
           Time Point: 0.000 secs
           Intensity:  Min = 770, Max = 2118, Mean = 940.11713
           Photosensor reading: 572570.0
           Exposure time: 0.553855 secs
           EX filter:  DAPI
           EM filter:  DAPI
           ND filter:  100%
           Stage coordinates:   (-4562.926,+990.998,+57.514)

Image 2.
           Time:       Thu Mar 31 15:07:18 2022
           Time Point: 0.800 secs
           Intensity:  Min = 490, Max = 711, Mean = 567.59613
           Photosensor reading: 2673295.0
           Exposure time: 0.239503 secs
           EX filter:  FITC
           EM filter:  FITC
           ND filter:  100%
           Stage coordinates:   (-4562.926,+990.998,+57.514)

Image 3.
           Time:       Thu Mar 31 15:07:18 2022
           Time Point: 1.299 secs
           Intensity:  Min = 468, Max = 1389, Mean = 576.15662
           Photosensor reading: 6445027.0
           Exposure time: 0.107633 secs
           EX filter:  TRITC
           EM filter:  TRITC
           ND filter:  100%
           Stage coordinates:   (-4562.926,+990.998,+57.514)

Image 4.
           Time:       Thu Mar 31 15:07:19 2022
           Time Point: 1.667 secs
           Intensity:  Min = 766, Max = 1912, Mean = 936.23651
           Photosensor reading: 572198.0
           Exposure time: 0.553855 secs
           EX filter:  DAPI
           EM filter:  DAPI
           ND filter:  100%
           Stage coordinates:   (-4562.926,+990.998,+57.314)

Image 5.
           Time:       Thu Mar 31 15:07:20 2022
           Time Point: 2.451 secs
           Intensity:  Min = 499, Max = 854, Mean = 572.81665
           Photosensor reading: 2672558.0
           Exposure time: 0.239503 secs
           EX filter:  FITC
           EM filter:  FITC
           ND filter:  100%
           Stage coordinates:   (-4562.926,+990.998,+57.314)

Image 6.
           Time:       Thu Mar 31 15:07:20 2022
           Time Point: 2.950 secs
           Intensity:  Min = 469, Max = 1750, Mean = 579.43030
           Photosensor reading: 6437583.0
           Exposure time: 0.107633 secs
           EX filter:  TRITC
           EM filter:  TRITC
           ND filter:  100%
           Stage coordinates:   (-4562.926,+990.998,+57.314)

Image 7.
           Time:       Thu Mar 31 15:07:21 2022
           Time Point: 3.317 secs
           Intensity:  Min = 767, Max = 1778, Mean = 927.45825
           Photosensor reading: 571837.0
           Exposure time: 0.553855 secs
           EX filter:  DAPI
           EM filter:  DAPI
           ND filter:  100%
           Stage coordinates:   (-4562.926,+990.998,+57.114)

Image 8.
           Time:       Thu Mar 31 15:07:21 2022
           Time Point: 4.102 secs
           Intensity:  Min = 482, Max = 973, Mean = 566.99615
           Photosensor reading: 2672537.0
           Exposure time: 0.239503 secs
           EX filter:  FITC
           EM filter:  FITC
           ND filter:  100%
           Stage coordinates:   (-4562.926,+990.998,+57.114)

Image 9.
           Time:       Thu Mar 31 15:07:22 2022
           Time Point: 4.601 secs
           Intensity:  Min = 461, Max = 2178, Mean = 573.71759
           Photosensor reading: 6438164.0
           Exposure time: 0.107633 secs
           EX filter:  TRITC
           EM filter:  TRITC
           ND filter:  100%
           Stage coordinates:   (-4562.926,+990.998,+57.114)

Image 10.
           Time:       Thu Mar 31 15:07:23 2022
           Time Point: 4.969 secs
           Intensity:  Min = 760, Max = 1632, Mean = 925.18646
           Photosensor reading: 571472.0
           Exposure time: 0.553855 secs
           EX filter:  DAPI
           EM filter:  DAPI
           ND filter:  100%
           Stage coordinates:   (-4562.926,+990.998,+56.914)

Image 11.
           Time:       Thu Mar 31 15:07:23 2022
           Time Point: 6.095 secs
           Intensity:  Min = 487, Max = 902, Mean = 566.68597
           Photosensor reading: 2672183.0
           Exposure time: 0.239503 secs
           EX filter:  FITC
           EM filter:  FITC
           ND filter:  100%
           Stage coordinates:   (-4562.926,+990.998,+56.914)

Image 12.
           Time:       Thu Mar 31 15:07:24 2022
           Time Point: 6.602 secs
           Intensity:  Min = 464, Max = 2821, Mean = 575.06683
           Photosensor reading: 6436023.0
           Exposure time: 0.107633 secs
           EX filter:  TRITC
           EM filter:  TRITC
           ND filter:  100%
           Stage coordinates:   (-4562.926,+990.998,+56.914)

Image 13.
           Time:       Thu Mar 31 15:07:25 2022
           Time Point: 6.972 secs
           Intensity:  Min = 749, Max = 1497, Mean = 916.95209
           Photosensor reading: 571223.0
           Exposure time: 0.553855 secs
           EX filter:  DAPI
           EM filter:  DAPI
           ND filter:  100%
           Stage coordinates:   (-4562.926,+990.998,+56.714)

Image 14.
           Time:       Thu Mar 31 15:07:25 2022
           Time Point: 7.756 secs
           Intensity:  Min = 495, Max = 735, Mean = 569.38965
           Photosensor reading: 2672232.0
           Exposure time: 0.239503 secs
           EX filter:  FITC
           EM filter:  FITC
           ND filter:  100%
           Stage coordinates:   (-4562.926,+990.998,+56.714)

Image 15.
           Time:       Thu Mar 31 15:07:25 2022
           Time Point: 8.257 secs
           Intensity:  Min = 459, Max = 3306, Mean = 576.97040
           Photosensor reading: 6436875.0
           Exposure time: 0.107633 secs
           EX filter:  TRITC
           EM filter:  TRITC
           ND filter:  100%
           Stage coordinates:   (-4562.926,+990.998,+56.714)

Total number of images saved: 15
