# Supplementary material for: Chromatin binding by HORMAD proteins regulates meiotic recombination initiation
Source: EMBO J. 2024 Feb 8;43(5):8. doi: 10.1038/s44318-024-00034-3 (PMC10907721; doi:10.1038/s44318-024-00034-3)
Supplement: Supplementary file 6 — Source Data Fig. 5 [file 44318_2024_34_MOESM6_ESM.zip › Data_Figure_5/hop1_loop2 images/2022-3-31/3-31-2022_11757-H3-5_07_R3D.dv.log]

#
#Tag 0x00FF0408

Resolve3D softWoRx-Acquire Version: 7.2.1 Release RC1

Running on host: cn71689

Resolve3D Image File: /data1/Data/HochwagenLab/Cal/Hop1PHD/anti-hop1/2022-03-24/2022-3-31/3-31-2022_11757-H3-5_07_R3D.dv

Created  Thu Mar 31 14:26:14 2022


Optics:
  Objective:    	Olympus 100X/1.40, UPLS Apo, UIS2, 1-U2B836
  Lens ID:      	10007
  Aux Magn:     	2.00
  Illumination: 	Kohler

Image Properties:
  XY Dimensions:            	256 x 256
  ZWT Dimensions (expected):	5 x 3 x 1
  Pixel Size:               	0.07985 0.07985 0.200
  Binning:                  	1x1
  Flat-field Calibration:   	On

Camera:
  Type:        	PM1394Cam00 EMCCD / EVOLVE- 512
  Gain:        	1.00X
  Speed:       	10000KHz
  Temp Setting:	-85.0C


Resolve3D Macro:
--------------------------------------------------------
# Created by DeltaVision Experiment Designer (version: 7.2.1 Release RC1)
# Experiment Macro Name: 3-31-2022


# Open image file
OPF

# Starting Scan From Farthest Z (Bottom of sample)
# Move to start of sectioning from initial point.
FOCUS 0.000

# Z sectioning loop.
FIRST_Z
DO 5

  # Select Ex, Em, Nd Filters
  FILTERS DAPI,DAPI,100%
  ACTSHUT 17
  CCD 0.553855
  WRT

  # Select Ex, Em, Nd Filters
  FILTERS FITC,FITC,100%
  ACTSHUT 17
  CCD 0.239503
  WRT

  # Select Ex, Em, Nd Filters
  FILTERS TRITC,TRITC,100%
  ACTSHUT 17
  CCD 0.107633
  WRT

  SECTIONZ -0.200
  NEXT_Z
ENDDO

# Close image file(s) 
CLF

# Move to initial point from end of sectioning.
FOCUS 1.000
BEEP

#
#
#KEY Experiment Designer Keys: Don't Modify
#
#KEY EXPERIMENT_TYPE STANDARD
#KEY SCAN_SEQUENCE WZT
#KEY DO_FAST_ACQUISITION F
#KEY LAMPS_OFF_AT_END F
#KEY DO_Z_SECTIONING T
#KEY Z_APPLY_BACKLASH F
#KEY Z_START_POSITION BOTTOM
#KEY SECT_SPACING 0.2000
#KEY NUM_Z_SECTIONS 5
#KEY SAMPLE_THICKNESS 1.0000
#KEY CHANNEL 0.553855,DAPI,DAPI,100%,1
#KEY EX_SHUTTERS 3,EX=T,TRANS=F,LASER=F
#KEY EM_SHUTTERS 1,CCD1=T
#KEY CHANNEL 0.239503,FITC,FITC,100%,1
#KEY EX_SHUTTERS 3,EX=T,TRANS=F,LASER=F
#KEY EM_SHUTTERS 1,CCD1=T
#KEY CHANNEL 0.107633,TRITC,TRITC,100%,1
#KEY EX_SHUTTERS 3,EX=T,TRANS=F,LASER=F
#KEY EM_SHUTTERS 1,CCD1=T
#KEY DO_REFERENCE_IMAGE F
#KEY DO_CELL_TRACK F
#KEY DO_AUTOFOCUS F
#KEY DO_ULTIMATEFOCUS F
#KEY DO_OAI_SCANNING F
#KEY DO_TIME_LAPSE F
#KEY DO_POINT_VISITING F
#KEY DO_PANEL_COLLECTION F
#
#
--------------------------------------------------------

Experiment Record:
------------------
Image 1.
           Time:       Thu Mar 31 14:26:14 2022
           Time Point: 0.000 secs
           Intensity:  Min = 638, Max = 1824, Mean = 778.51215
           Photosensor reading: 576824.0
           Exposure time: 0.553855 secs
           EX filter:  DAPI
           EM filter:  DAPI
           ND filter:  100%
           Stage coordinates:   (-539.413,+2557.941,+45.103)

Image 2.
           Time:       Thu Mar 31 14:26:15 2022
           Time Point: 0.754 secs
           Intensity:  Min = 552, Max = 3023, Mean = 790.87952
           Photosensor reading: 2689339.0
           Exposure time: 0.239503 secs
           EX filter:  FITC
           EM filter:  FITC
           ND filter:  100%
           Stage coordinates:   (-539.413,+2557.941,+45.103)

Image 3.
           Time:       Thu Mar 31 14:26:15 2022
           Time Point: 1.269 secs
           Intensity:  Min = 447, Max = 2191, Mean = 527.74719
           Photosensor reading: 6569912.0
           Exposure time: 0.107633 secs
           EX filter:  TRITC
           EM filter:  TRITC
           ND filter:  100%
           Stage coordinates:   (-539.413,+2557.941,+45.103)

Image 4.
           Time:       Thu Mar 31 14:26:16 2022
           Time Point: 1.656 secs
           Intensity:  Min = 631, Max = 1690, Mean = 774.44904
           Photosensor reading: 576462.0
           Exposure time: 0.553855 secs
           EX filter:  DAPI
           EM filter:  DAPI
           ND filter:  100%
           Stage coordinates:   (-539.413,+2557.941,+44.903)

Image 5.
           Time:       Thu Mar 31 14:26:17 2022
           Time Point: 2.520 secs
           Intensity:  Min = 567, Max = 3008, Mean = 791.85645
           Photosensor reading: 2688568.0
           Exposure time: 0.239503 secs
           EX filter:  FITC
           EM filter:  FITC
           ND filter:  100%
           Stage coordinates:   (-539.413,+2557.941,+44.903)

Image 6.
           Time:       Thu Mar 31 14:26:17 2022
           Time Point: 3.038 secs
           Intensity:  Min = 451, Max = 3104, Mean = 530.63641
           Photosensor reading: 6552095.0
           Exposure time: 0.107633 secs
           EX filter:  TRITC
           EM filter:  TRITC
           ND filter:  100%
           Stage coordinates:   (-539.413,+2557.941,+44.903)

Image 7.
           Time:       Thu Mar 31 14:26:18 2022
           Time Point: 3.422 secs
           Intensity:  Min = 625, Max = 1533, Mean = 769.77087
           Photosensor reading: 576134.0
           Exposure time: 0.553855 secs
           EX filter:  DAPI
           EM filter:  DAPI
           ND filter:  100%
           Stage coordinates:   (-539.413,+2557.941,+44.703)

Image 8.
           Time:       Thu Mar 31 14:26:18 2022
           Time Point: 4.223 secs
           Intensity:  Min = 578, Max = 2544, Mean = 791.48743
           Photosensor reading: 2687798.0
           Exposure time: 0.239503 secs
           EX filter:  FITC
           EM filter:  FITC
           ND filter:  100%
           Stage coordinates:   (-539.413,+2557.941,+44.703)

Image 9.
           Time:       Thu Mar 31 14:26:19 2022
           Time Point: 4.740 secs
           Intensity:  Min = 451, Max = 3992, Mean = 526.18713
           Photosensor reading: 6546798.0
           Exposure time: 0.107633 secs
           EX filter:  TRITC
           EM filter:  TRITC
           ND filter:  100%
           Stage coordinates:   (-539.413,+2557.941,+44.703)

Image 10.
           Time:       Thu Mar 31 14:26:20 2022
           Time Point: 5.125 secs
           Intensity:  Min = 630, Max = 1399, Mean = 767.42072
           Photosensor reading: 575892.0
           Exposure time: 0.553855 secs
           EX filter:  DAPI
           EM filter:  DAPI
           ND filter:  100%
           Stage coordinates:   (-539.413,+2557.941,+44.502)

Image 11.
           Time:       Thu Mar 31 14:26:20 2022
           Time Point: 5.925 secs
           Intensity:  Min = 591, Max = 1840, Mean = 785.93610
           Photosensor reading: 2687391.0
           Exposure time: 0.239503 secs
           EX filter:  FITC
           EM filter:  FITC
           ND filter:  100%
           Stage coordinates:   (-539.413,+2557.941,+44.502)

Image 12.
           Time:       Thu Mar 31 14:26:21 2022
           Time Point: 6.440 secs
           Intensity:  Min = 449, Max = 3934, Mean = 529.37378
           Photosensor reading: 6543918.0
           Exposure time: 0.107633 secs
           EX filter:  TRITC
           EM filter:  TRITC
           ND filter:  100%
           Stage coordinates:   (-539.413,+2557.941,+44.502)

Image 13.
           Time:       Thu Mar 31 14:26:21 2022
           Time Point: 6.826 secs
           Intensity:  Min = 618, Max = 1333, Mean = 758.62720
           Photosensor reading: 575683.0
           Exposure time: 0.553855 secs
           EX filter:  DAPI
           EM filter:  DAPI
           ND filter:  100%
           Stage coordinates:   (-539.413,+2557.941,+44.302)

Image 14.
           Time:       Thu Mar 31 14:26:22 2022
           Time Point: 7.709 secs
           Intensity:  Min = 618, Max = 1485, Mean = 784.79907
           Photosensor reading: 2686692.0
           Exposure time: 0.239503 secs
           EX filter:  FITC
           EM filter:  FITC
           ND filter:  100%
           Stage coordinates:   (-539.413,+2557.941,+44.302)

Image 15.
           Time:       Thu Mar 31 14:26:22 2022
           Time Point: 8.224 secs
           Intensity:  Min = 454, Max = 2775, Mean = 526.89600
           Photosensor reading: 6542968.0
           Exposure time: 0.107633 secs
           EX filter:  TRITC
           EM filter:  TRITC
           ND filter:  100%
           Stage coordinates:   (-539.413,+2557.941,+44.302)

Total number of images saved: 15
