# Supplementary material for: Chromatin binding by HORMAD proteins regulates meiotic recombination initiation
Source: EMBO J. 2024 Feb 8;43(5):8. doi: 10.1038/s44318-024-00034-3 (PMC10907721; doi:10.1038/s44318-024-00034-3)
Supplement: Supplementary file 6 — Source Data Fig. 5 [file 44318_2024_34_MOESM6_ESM.zip › Data_Figure_5/hop1_loop2 images/2022-3-31/3-31-2022_11757-H3-5_02_R3D.dv.log]

#
#Tag 0x00FF0408

Resolve3D softWoRx-Acquire Version: 7.2.1 Release RC1

Running on host: cn71689

Resolve3D Image File: /data1/Data/HochwagenLab/Cal/Hop1PHD/anti-hop1/2022-03-24/2022-3-31/3-31-2022_11757-H3-5_02_R3D.dv

Created  Thu Mar 31 14:14:00 2022


Optics:
  Objective:    	Olympus 100X/1.40, UPLS Apo, UIS2, 1-U2B836
  Lens ID:      	10007
  Aux Magn:     	2.00
  Illumination: 	Kohler

Image Properties:
  XY Dimensions:            	128 x 128
  ZWT Dimensions (expected):	5 x 3 x 1
  Pixel Size:               	0.07985 0.07985 0.200
  Binning:                  	1x1
  Flat-field Calibration:   	On

Camera:
  Type:        	PM1394Cam00 EMCCD / EVOLVE- 512
  Gain:        	1.00X
  Speed:       	10000KHz
  Temp Setting:	-85.0C


Resolve3D Macro:
--------------------------------------------------------
# Created by DeltaVision Experiment Designer (version: 7.2.1 Release RC1)
# Experiment Macro Name: 3-31-2022


# Open image file
OPF

# Starting Scan From Farthest Z (Bottom of sample)
# Move to start of sectioning from initial point.
FOCUS 0.000

# Z sectioning loop.
FIRST_Z
DO 5

  # Select Ex, Em, Nd Filters
  FILTERS DAPI,DAPI,100%
  ACTSHUT 17
  CCD 0.553855
  WRT

  # Select Ex, Em, Nd Filters
  FILTERS FITC,FITC,100%
  ACTSHUT 17
  CCD 0.239503
  WRT

  # Select Ex, Em, Nd Filters
  FILTERS TRITC,TRITC,100%
  ACTSHUT 17
  CCD 0.107633
  WRT

  SECTIONZ -0.200
  NEXT_Z
ENDDO

# Close image file(s) 
CLF

# Move to initial point from end of sectioning.
FOCUS 1.000
BEEP

#
#
#KEY Experiment Designer Keys: Don't Modify
#
#KEY EXPERIMENT_TYPE STANDARD
#KEY SCAN_SEQUENCE WZT
#KEY DO_FAST_ACQUISITION F
#KEY LAMPS_OFF_AT_END F
#KEY DO_Z_SECTIONING T
#KEY Z_APPLY_BACKLASH F
#KEY Z_START_POSITION BOTTOM
#KEY SECT_SPACING 0.2000
#KEY NUM_Z_SECTIONS 5
#KEY SAMPLE_THICKNESS 1.0000
#KEY CHANNEL 0.553855,DAPI,DAPI,100%,1
#KEY EX_SHUTTERS 3,EX=T,TRANS=F,LASER=F
#KEY EM_SHUTTERS 1,CCD1=T
#KEY CHANNEL 0.239503,FITC,FITC,100%,1
#KEY EX_SHUTTERS 3,EX=T,TRANS=F,LASER=F
#KEY EM_SHUTTERS 1,CCD1=T
#KEY CHANNEL 0.107633,TRITC,TRITC,100%,1
#KEY EX_SHUTTERS 3,EX=T,TRANS=F,LASER=F
#KEY EM_SHUTTERS 1,CCD1=T
#KEY DO_REFERENCE_IMAGE F
#KEY DO_CELL_TRACK F
#KEY DO_AUTOFOCUS F
#KEY DO_ULTIMATEFOCUS F
#KEY DO_OAI_SCANNING F
#KEY DO_TIME_LAPSE F
#KEY DO_POINT_VISITING F
#KEY DO_PANEL_COLLECTION F
#
#
--------------------------------------------------------

Experiment Record:
------------------
Image 1.
           Time:       Thu Mar 31 14:14:01 2022
           Time Point: 0.000 secs
           Intensity:  Min = 697, Max = 3018, Mean = 1014.98468
           Photosensor reading: 581376.0
           Exposure time: 0.553855 secs
           EX filter:  DAPI
           EM filter:  DAPI
           ND filter:  100%
           Stage coordinates:   (-1113.368,+1221.984,+40.787)

Image 2.
           Time:       Thu Mar 31 14:14:01 2022
           Time Point: 0.747 secs
           Intensity:  Min = 599, Max = 2306, Mean = 801.51837
           Photosensor reading: 2700239.0
           Exposure time: 0.239503 secs
           EX filter:  FITC
           EM filter:  FITC
           ND filter:  100%
           Stage coordinates:   (-1113.368,+1221.984,+40.787)

Image 3.
           Time:       Thu Mar 31 14:14:02 2022
           Time Point: 1.246 secs
           Intensity:  Min = 467, Max = 1979, Mean = 607.57648
           Photosensor reading: 6580365.0
           Exposure time: 0.107633 secs
           EX filter:  TRITC
           EM filter:  TRITC
           ND filter:  100%
           Stage coordinates:   (-1113.368,+1221.984,+40.787)

Image 4.
           Time:       Thu Mar 31 14:14:03 2022
           Time Point: 1.614 secs
           Intensity:  Min = 692, Max = 2871, Mean = 1012.83240
           Photosensor reading: 580869.0
           Exposure time: 0.553855 secs
           EX filter:  DAPI
           EM filter:  DAPI
           ND filter:  100%
           Stage coordinates:   (-1113.368,+1221.984,+40.587)

Image 5.
           Time:       Thu Mar 31 14:14:03 2022
           Time Point: 2.401 secs
           Intensity:  Min = 574, Max = 2860, Mean = 796.95062
           Photosensor reading: 2698036.0
           Exposure time: 0.239503 secs
           EX filter:  FITC
           EM filter:  FITC
           ND filter:  100%
           Stage coordinates:   (-1113.368,+1221.984,+40.587)

Image 6.
           Time:       Thu Mar 31 14:14:03 2022
           Time Point: 2.900 secs
           Intensity:  Min = 473, Max = 2597, Mean = 611.66187
           Photosensor reading: 6579199.0
           Exposure time: 0.107633 secs
           EX filter:  TRITC
           EM filter:  TRITC
           ND filter:  100%
           Stage coordinates:   (-1113.368,+1221.984,+40.587)

Image 7.
           Time:       Thu Mar 31 14:14:04 2022
           Time Point: 3.267 secs
           Intensity:  Min = 691, Max = 2562, Mean = 1000.71515
           Photosensor reading: 580494.0
           Exposure time: 0.553855 secs
           EX filter:  DAPI
           EM filter:  DAPI
           ND filter:  100%
           Stage coordinates:   (-1113.368,+1221.984,+40.392)

Image 8.
           Time:       Thu Mar 31 14:14:05 2022
           Time Point: 4.116 secs
           Intensity:  Min = 571, Max = 3072, Mean = 797.08264
           Photosensor reading: 2695998.0
           Exposure time: 0.239503 secs
           EX filter:  FITC
           EM filter:  FITC
           ND filter:  100%
           Stage coordinates:   (-1113.368,+1221.984,+40.392)

Image 9.
           Time:       Thu Mar 31 14:14:05 2022
           Time Point: 4.615 secs
           Intensity:  Min = 468, Max = 4014, Mean = 609.98328
           Photosensor reading: 6577440.0
           Exposure time: 0.107633 secs
           EX filter:  TRITC
           EM filter:  TRITC
           ND filter:  100%
           Stage coordinates:   (-1113.368,+1221.984,+40.392)

Image 10.
           Time:       Thu Mar 31 14:14:06 2022
           Time Point: 4.984 secs
           Intensity:  Min = 693, Max = 2378, Mean = 989.11395
           Photosensor reading: 580123.0
           Exposure time: 0.553855 secs
           EX filter:  DAPI
           EM filter:  DAPI
           ND filter:  100%
           Stage coordinates:   (-1113.368,+1221.984,+40.187)

Image 11.
           Time:       Thu Mar 31 14:14:06 2022
           Time Point: 5.770 secs
           Intensity:  Min = 595, Max = 2612, Mean = 795.18549
           Photosensor reading: 2695252.0
           Exposure time: 0.239503 secs
           EX filter:  FITC
           EM filter:  FITC
           ND filter:  100%
           Stage coordinates:   (-1113.368,+1221.984,+40.187)

Image 12.
           Time:       Thu Mar 31 14:14:07 2022
           Time Point: 6.266 secs
           Intensity:  Min = 471, Max = 4853, Mean = 606.99475
           Photosensor reading: 6576281.0
           Exposure time: 0.107633 secs
           EX filter:  TRITC
           EM filter:  TRITC
           ND filter:  100%
           Stage coordinates:   (-1113.368,+1221.984,+40.187)

Image 13.
           Time:       Thu Mar 31 14:14:08 2022
           Time Point: 6.635 secs
           Intensity:  Min = 701, Max = 2212, Mean = 984.68811
           Photosensor reading: 579723.0
           Exposure time: 0.553855 secs
           EX filter:  DAPI
           EM filter:  DAPI
           ND filter:  100%
           Stage coordinates:   (-1113.368,+1221.984,+39.992)

Image 14.
           Time:       Thu Mar 31 14:14:08 2022
           Time Point: 7.420 secs
           Intensity:  Min = 610, Max = 1976, Mean = 794.58813
           Photosensor reading: 2694276.0
           Exposure time: 0.239503 secs
           EX filter:  FITC
           EM filter:  FITC
           ND filter:  100%
           Stage coordinates:   (-1113.368,+1221.984,+39.992)

Image 15.
           Time:       Thu Mar 31 14:14:08 2022
           Time Point: 7.917 secs
           Intensity:  Min = 480, Max = 5016, Mean = 614.88507
           Photosensor reading: 6574877.0
           Exposure time: 0.107633 secs
           EX filter:  TRITC
           EM filter:  TRITC
           ND filter:  100%
           Stage coordinates:   (-1113.368,+1221.984,+39.992)

Total number of images saved: 15
