# Supplementary material for: Chromatin binding by HORMAD proteins regulates meiotic recombination initiation
Source: EMBO J. 2024 Feb 8;43(5):8. doi: 10.1038/s44318-024-00034-3 (PMC10907721; doi:10.1038/s44318-024-00034-3)
Supplement: Supplementary file 6 — Source Data Fig. 5 [file 44318_2024_34_MOESM6_ESM.zip › Data_Figure_5/hop1_loop2 images/2022-3-31/3-31-2022_7797-H3-5_10_R3D.dv.log]

#
#Tag 0x00FF0408

Resolve3D softWoRx-Acquire Version: 7.2.1 Release RC1

Running on host: cn71689

Resolve3D Image File: /data1/Data/HochwagenLab/Cal/Hop1PHD/anti-hop1/2022-03-24/2022-3-31/3-31-2022_7797-H3-5_10_R3D.dv

Created  Thu Mar 31 14:58:19 2022


Optics:
  Objective:    	Olympus 100X/1.40, UPLS Apo, UIS2, 1-U2B836
  Lens ID:      	10007
  Aux Magn:     	2.00
  Illumination: 	Kohler

Image Properties:
  XY Dimensions:            	128 x 128
  ZWT Dimensions (expected):	5 x 3 x 1
  Pixel Size:               	0.07985 0.07985 0.200
  Binning:                  	1x1
  Flat-field Calibration:   	On

Camera:
  Type:        	PM1394Cam00 EMCCD / EVOLVE- 512
  Gain:        	1.00X
  Speed:       	10000KHz
  Temp Setting:	-85.0C


Resolve3D Macro:
--------------------------------------------------------
# Created by DeltaVision Experiment Designer (version: 7.2.1 Release RC1)
# Experiment Macro Name: 3-31-2022


# Open image file
OPF

# Starting Scan From Farthest Z (Bottom of sample)
# Move to start of sectioning from initial point.
FOCUS 0.000

# Z sectioning loop.
FIRST_Z
DO 5

  # Select Ex, Em, Nd Filters
  FILTERS DAPI,DAPI,100%
  ACTSHUT 17
  CCD 0.553855
  WRT

  # Select Ex, Em, Nd Filters
  FILTERS FITC,FITC,100%
  ACTSHUT 17
  CCD 0.239503
  WRT

  # Select Ex, Em, Nd Filters
  FILTERS TRITC,TRITC,100%
  ACTSHUT 17
  CCD 0.107633
  WRT

  SECTIONZ -0.200
  NEXT_Z
ENDDO

# Close image file(s) 
CLF

# Move to initial point from end of sectioning.
FOCUS 1.000
BEEP

#
#
#KEY Experiment Designer Keys: Don't Modify
#
#KEY EXPERIMENT_TYPE STANDARD
#KEY SCAN_SEQUENCE WZT
#KEY DO_FAST_ACQUISITION F
#KEY LAMPS_OFF_AT_END F
#KEY DO_Z_SECTIONING T
#KEY Z_APPLY_BACKLASH F
#KEY Z_START_POSITION BOTTOM
#KEY SECT_SPACING 0.2000
#KEY NUM_Z_SECTIONS 5
#KEY SAMPLE_THICKNESS 1.0000
#KEY CHANNEL 0.553855,DAPI,DAPI,100%,1
#KEY EX_SHUTTERS 3,EX=T,TRANS=F,LASER=F
#KEY EM_SHUTTERS 1,CCD1=T
#KEY CHANNEL 0.239503,FITC,FITC,100%,1
#KEY EX_SHUTTERS 3,EX=T,TRANS=F,LASER=F
#KEY EM_SHUTTERS 1,CCD1=T
#KEY CHANNEL 0.107633,TRITC,TRITC,100%,1
#KEY EX_SHUTTERS 3,EX=T,TRANS=F,LASER=F
#KEY EM_SHUTTERS 1,CCD1=T
#KEY DO_REFERENCE_IMAGE F
#KEY DO_CELL_TRACK F
#KEY DO_AUTOFOCUS F
#KEY DO_ULTIMATEFOCUS F
#KEY DO_OAI_SCANNING F
#KEY DO_TIME_LAPSE F
#KEY DO_POINT_VISITING F
#KEY DO_PANEL_COLLECTION F
#
#
--------------------------------------------------------

Experiment Record:
------------------
Image 1.
           Time:       Thu Mar 31 14:58:19 2022
           Time Point: 0.000 secs
           Intensity:  Min = 1167, Max = 4083, Mean = 1656.44116
           Photosensor reading: 569933.0
           Exposure time: 0.553855 secs
           EX filter:  DAPI
           EM filter:  DAPI
           ND filter:  100%
           Stage coordinates:   (-4224.563,+4444.709,+56.011)

Image 2.
           Time:       Thu Mar 31 14:58:20 2022
           Time Point: 0.737 secs
           Intensity:  Min = 548, Max = 912, Mean = 631.89496
           Photosensor reading: 2680424.0
           Exposure time: 0.239503 secs
           EX filter:  FITC
           EM filter:  FITC
           ND filter:  100%
           Stage coordinates:   (-4224.563,+4444.709,+56.011)

Image 3.
           Time:       Thu Mar 31 14:58:20 2022
           Time Point: 1.236 secs
           Intensity:  Min = 479, Max = 1342, Mean = 600.71619
           Photosensor reading: 6432066.0
           Exposure time: 0.107633 secs
           EX filter:  TRITC
           EM filter:  TRITC
           ND filter:  100%
           Stage coordinates:   (-4224.563,+4444.709,+56.011)

Image 4.
           Time:       Thu Mar 31 14:58:21 2022
           Time Point: 1.610 secs
           Intensity:  Min = 1151, Max = 4081, Mean = 1643.41553
           Photosensor reading: 569507.0
           Exposure time: 0.553855 secs
           EX filter:  DAPI
           EM filter:  DAPI
           ND filter:  100%
           Stage coordinates:   (-4224.563,+4444.709,+55.811)

Image 5.
           Time:       Thu Mar 31 14:58:21 2022
           Time Point: 2.388 secs
           Intensity:  Min = 553, Max = 1053, Mean = 634.58228
           Photosensor reading: 2687615.0
           Exposure time: 0.239503 secs
           EX filter:  FITC
           EM filter:  FITC
           ND filter:  100%
           Stage coordinates:   (-4224.563,+4444.709,+55.811)

Image 6.
           Time:       Thu Mar 31 14:58:22 2022
           Time Point: 2.886 secs
           Intensity:  Min = 492, Max = 1552, Mean = 604.63293
           Photosensor reading: 6427123.0
           Exposure time: 0.107633 secs
           EX filter:  TRITC
           EM filter:  TRITC
           ND filter:  100%
           Stage coordinates:   (-4224.563,+4444.709,+55.811)

Image 7.
           Time:       Thu Mar 31 14:58:23 2022
           Time Point: 3.254 secs
           Intensity:  Min = 1156, Max = 3879, Mean = 1629.89697
           Photosensor reading: 569178.0
           Exposure time: 0.553855 secs
           EX filter:  DAPI
           EM filter:  DAPI
           ND filter:  100%
           Stage coordinates:   (-4224.563,+4444.709,+55.610)

Image 8.
           Time:       Thu Mar 31 14:58:23 2022
           Time Point: 4.037 secs
           Intensity:  Min = 549, Max = 1324, Mean = 640.10028
           Photosensor reading: 2687026.0
           Exposure time: 0.239503 secs
           EX filter:  FITC
           EM filter:  FITC
           ND filter:  100%
           Stage coordinates:   (-4224.563,+4444.709,+55.610)

Image 9.
           Time:       Thu Mar 31 14:58:23 2022
           Time Point: 4.537 secs
           Intensity:  Min = 486, Max = 1966, Mean = 601.28156
           Photosensor reading: 6426311.0
           Exposure time: 0.107633 secs
           EX filter:  TRITC
           EM filter:  TRITC
           ND filter:  100%
           Stage coordinates:   (-4224.563,+4444.709,+55.610)

Image 10.
           Time:       Thu Mar 31 14:58:24 2022
           Time Point: 4.971 secs
           Intensity:  Min = 1126, Max = 3507, Mean = 1630.71558
           Photosensor reading: 568950.0
           Exposure time: 0.553855 secs
           EX filter:  DAPI
           EM filter:  DAPI
           ND filter:  100%
           Stage coordinates:   (-4224.563,+4444.709,+55.410)

Image 11.
           Time:       Thu Mar 31 14:58:25 2022
           Time Point: 5.758 secs
           Intensity:  Min = 532, Max = 1897, Mean = 628.85840
           Photosensor reading: 2686803.0
           Exposure time: 0.239503 secs
           EX filter:  FITC
           EM filter:  FITC
           ND filter:  100%
           Stage coordinates:   (-4224.563,+4444.709,+55.410)

Image 12.
           Time:       Thu Mar 31 14:58:25 2022
           Time Point: 6.256 secs
           Intensity:  Min = 475, Max = 2715, Mean = 600.15625
           Photosensor reading: 6426650.0
           Exposure time: 0.107633 secs
           EX filter:  TRITC
           EM filter:  TRITC
           ND filter:  100%
           Stage coordinates:   (-4224.563,+4444.709,+55.410)

Image 13.
           Time:       Thu Mar 31 14:58:26 2022
           Time Point: 6.622 secs
           Intensity:  Min = 1146, Max = 3151, Mean = 1612.38550
           Photosensor reading: 568780.0
           Exposure time: 0.553855 secs
           EX filter:  DAPI
           EM filter:  DAPI
           ND filter:  100%
           Stage coordinates:   (-4224.563,+4444.709,+55.210)

Image 14.
           Time:       Thu Mar 31 14:58:26 2022
           Time Point: 7.407 secs
           Intensity:  Min = 526, Max = 2336, Mean = 632.70721
           Photosensor reading: 2686920.0
           Exposure time: 0.239503 secs
           EX filter:  FITC
           EM filter:  FITC
           ND filter:  100%
           Stage coordinates:   (-4224.563,+4444.709,+55.210)

Image 15.
           Time:       Thu Mar 31 14:58:27 2022
           Time Point: 7.907 secs
           Intensity:  Min = 481, Max = 3615, Mean = 604.59766
           Photosensor reading: 6426552.0
           Exposure time: 0.107633 secs
           EX filter:  TRITC
           EM filter:  TRITC
           ND filter:  100%
           Stage coordinates:   (-4224.563,+4444.709,+55.210)

Total number of images saved: 15
