# Supplementary material for: Chromatin binding by HORMAD proteins regulates meiotic recombination initiation
Source: EMBO J. 2024 Feb 8;43(5):8. doi: 10.1038/s44318-024-00034-3 (PMC10907721; doi:10.1038/s44318-024-00034-3)
Supplement: Supplementary file 6 — Source Data Fig. 5 [file 44318_2024_34_MOESM6_ESM.zip › Data_Figure_5/hop1_loop2 images/2022-3-31/3-31-2022_11757-H3-5_10_R3D.dv.log]

#
#Tag 0x00FF0408

Resolve3D softWoRx-Acquire Version: 7.2.1 Release RC1

Running on host: cn71689

Resolve3D Image File: /data1/Data/HochwagenLab/Cal/Hop1PHD/anti-hop1/2022-03-24/2022-3-31/3-31-2022_11757-H3-5_10_R3D.dv

Created  Thu Mar 31 14:31:22 2022


Optics:
  Objective:    	Olympus 100X/1.40, UPLS Apo, UIS2, 1-U2B836
  Lens ID:      	10007
  Aux Magn:     	2.00
  Illumination: 	Kohler

Image Properties:
  XY Dimensions:            	128 x 128
  ZWT Dimensions (expected):	5 x 3 x 1
  Pixel Size:               	0.07985 0.07985 0.200
  Binning:                  	1x1
  Flat-field Calibration:   	On

Camera:
  Type:        	PM1394Cam00 EMCCD / EVOLVE- 512
  Gain:        	1.00X
  Speed:       	10000KHz
  Temp Setting:	-85.0C


Resolve3D Macro:
--------------------------------------------------------
# Created by DeltaVision Experiment Designer (version: 7.2.1 Release RC1)
# Experiment Macro Name: 3-31-2022


# Open image file
OPF

# Starting Scan From Farthest Z (Bottom of sample)
# Move to start of sectioning from initial point.
FOCUS 0.000

# Z sectioning loop.
FIRST_Z
DO 5

  # Select Ex, Em, Nd Filters
  FILTERS DAPI,DAPI,100%
  ACTSHUT 17
  CCD 0.553855
  WRT

  # Select Ex, Em, Nd Filters
  FILTERS FITC,FITC,100%
  ACTSHUT 17
  CCD 0.239503
  WRT

  # Select Ex, Em, Nd Filters
  FILTERS TRITC,TRITC,100%
  ACTSHUT 17
  CCD 0.107633
  WRT

  SECTIONZ -0.200
  NEXT_Z
ENDDO

# Close image file(s) 
CLF

# Move to initial point from end of sectioning.
FOCUS 1.000
BEEP

#
#
#KEY Experiment Designer Keys: Don't Modify
#
#KEY EXPERIMENT_TYPE STANDARD
#KEY SCAN_SEQUENCE WZT
#KEY DO_FAST_ACQUISITION F
#KEY LAMPS_OFF_AT_END F
#KEY DO_Z_SECTIONING T
#KEY Z_APPLY_BACKLASH F
#KEY Z_START_POSITION BOTTOM
#KEY SECT_SPACING 0.2000
#KEY NUM_Z_SECTIONS 5
#KEY SAMPLE_THICKNESS 1.0000
#KEY CHANNEL 0.553855,DAPI,DAPI,100%,1
#KEY EX_SHUTTERS 3,EX=T,TRANS=F,LASER=F
#KEY EM_SHUTTERS 1,CCD1=T
#KEY CHANNEL 0.239503,FITC,FITC,100%,1
#KEY EX_SHUTTERS 3,EX=T,TRANS=F,LASER=F
#KEY EM_SHUTTERS 1,CCD1=T
#KEY CHANNEL 0.107633,TRITC,TRITC,100%,1
#KEY EX_SHUTTERS 3,EX=T,TRANS=F,LASER=F
#KEY EM_SHUTTERS 1,CCD1=T
#KEY DO_REFERENCE_IMAGE F
#KEY DO_CELL_TRACK F
#KEY DO_AUTOFOCUS F
#KEY DO_ULTIMATEFOCUS F
#KEY DO_OAI_SCANNING F
#KEY DO_TIME_LAPSE F
#KEY DO_POINT_VISITING F
#KEY DO_PANEL_COLLECTION F
#
#
--------------------------------------------------------

Experiment Record:
------------------
Image 1.
           Time:       Thu Mar 31 14:31:23 2022
           Time Point: 0.000 secs
           Intensity:  Min = 652, Max = 3080, Mean = 907.08459
           Photosensor reading: 572612.0
           Exposure time: 0.553855 secs
           EX filter:  DAPI
           EM filter:  DAPI
           ND filter:  100%
           Stage coordinates:   (+424.675,+1370.004,+47.104)

Image 2.
           Time:       Thu Mar 31 14:31:24 2022
           Time Point: 0.736 secs
           Intensity:  Min = 640, Max = 1717, Mean = 834.52637
           Photosensor reading: 2683837.0
           Exposure time: 0.239503 secs
           EX filter:  FITC
           EM filter:  FITC
           ND filter:  100%
           Stage coordinates:   (+424.675,+1370.004,+47.104)

Image 3.
           Time:       Thu Mar 31 14:31:24 2022
           Time Point: 1.237 secs
           Intensity:  Min = 465, Max = 948, Mean = 563.66064
           Photosensor reading: 6509091.0
           Exposure time: 0.107633 secs
           EX filter:  TRITC
           EM filter:  TRITC
           ND filter:  100%
           Stage coordinates:   (+424.675,+1370.004,+47.104)

Image 4.
           Time:       Thu Mar 31 14:31:25 2022
           Time Point: 1.603 secs
           Intensity:  Min = 648, Max = 2858, Mean = 904.07794
           Photosensor reading: 572242.0
           Exposure time: 0.553855 secs
           EX filter:  DAPI
           EM filter:  DAPI
           ND filter:  100%
           Stage coordinates:   (+424.675,+1370.004,+46.904)

Image 5.
           Time:       Thu Mar 31 14:31:25 2022
           Time Point: 2.389 secs
           Intensity:  Min = 632, Max = 2211, Mean = 825.44537
           Photosensor reading: 2683460.0
           Exposure time: 0.239503 secs
           EX filter:  FITC
           EM filter:  FITC
           ND filter:  100%
           Stage coordinates:   (+424.675,+1370.004,+46.904)

Image 6.
           Time:       Thu Mar 31 14:31:26 2022
           Time Point: 2.888 secs
           Intensity:  Min = 459, Max = 981, Mean = 559.73981
           Photosensor reading: 6507493.0
           Exposure time: 0.107633 secs
           EX filter:  TRITC
           EM filter:  TRITC
           ND filter:  100%
           Stage coordinates:   (+424.675,+1370.004,+46.904)

Image 7.
           Time:       Thu Mar 31 14:31:27 2022
           Time Point: 3.256 secs
           Intensity:  Min = 650, Max = 2685, Mean = 901.74823
           Photosensor reading: 571926.0
           Exposure time: 0.553855 secs
           EX filter:  DAPI
           EM filter:  DAPI
           ND filter:  100%
           Stage coordinates:   (+424.675,+1370.004,+46.703)

Image 8.
           Time:       Thu Mar 31 14:31:27 2022
           Time Point: 4.106 secs
           Intensity:  Min = 602, Max = 3088, Mean = 823.95587
           Photosensor reading: 2683365.0
           Exposure time: 0.239503 secs
           EX filter:  FITC
           EM filter:  FITC
           ND filter:  100%
           Stage coordinates:   (+424.675,+1370.004,+46.703)

Image 9.
           Time:       Thu Mar 31 14:31:27 2022
           Time Point: 4.605 secs
           Intensity:  Min = 456, Max = 1157, Mean = 558.23419
           Photosensor reading: 6509132.0
           Exposure time: 0.107633 secs
           EX filter:  TRITC
           EM filter:  TRITC
           ND filter:  100%
           Stage coordinates:   (+424.675,+1370.004,+46.703)

Image 10.
           Time:       Thu Mar 31 14:31:28 2022
           Time Point: 4.972 secs
           Intensity:  Min = 658, Max = 2216, Mean = 904.45697
           Photosensor reading: 571718.0
           Exposure time: 0.553855 secs
           EX filter:  DAPI
           EM filter:  DAPI
           ND filter:  100%
           Stage coordinates:   (+424.675,+1370.004,+46.503)

Image 11.
           Time:       Thu Mar 31 14:31:29 2022
           Time Point: 5.758 secs
           Intensity:  Min = 584, Max = 4230, Mean = 822.70111
           Photosensor reading: 2682687.0
           Exposure time: 0.239503 secs
           EX filter:  FITC
           EM filter:  FITC
           ND filter:  100%
           Stage coordinates:   (+424.675,+1370.004,+46.503)

Image 12.
           Time:       Thu Mar 31 14:31:29 2022
           Time Point: 6.259 secs
           Intensity:  Min = 458, Max = 1797, Mean = 559.91876
           Photosensor reading: 6509611.0
           Exposure time: 0.107633 secs
           EX filter:  TRITC
           EM filter:  TRITC
           ND filter:  100%
           Stage coordinates:   (+424.675,+1370.004,+46.503)

Image 13.
           Time:       Thu Mar 31 14:31:30 2022
           Time Point: 6.624 secs
           Intensity:  Min = 643, Max = 2057, Mean = 895.70807
           Photosensor reading: 571456.0
           Exposure time: 0.553855 secs
           EX filter:  DAPI
           EM filter:  DAPI
           ND filter:  100%
           Stage coordinates:   (+424.675,+1370.004,+46.303)

Image 14.
           Time:       Thu Mar 31 14:31:30 2022
           Time Point: 7.408 secs
           Intensity:  Min = 585, Max = 4230, Mean = 817.41559
           Photosensor reading: 2681739.0
           Exposure time: 0.239503 secs
           EX filter:  FITC
           EM filter:  FITC
           ND filter:  100%
           Stage coordinates:   (+424.675,+1370.004,+46.303)

Image 15.
           Time:       Thu Mar 31 14:31:31 2022
           Time Point: 7.908 secs
           Intensity:  Min = 462, Max = 2511, Mean = 563.34241
           Photosensor reading: 6509987.0
           Exposure time: 0.107633 secs
           EX filter:  TRITC
           EM filter:  TRITC
           ND filter:  100%
           Stage coordinates:   (+424.675,+1370.004,+46.303)

Total number of images saved: 15
