# Supplementary material for: Chromatin binding by HORMAD proteins regulates meiotic recombination initiation
Source: EMBO J. 2024 Feb 8;43(5):8. doi: 10.1038/s44318-024-00034-3 (PMC10907721; doi:10.1038/s44318-024-00034-3)
Supplement: Supplementary file 6 — Source Data Fig. 5 [file 44318_2024_34_MOESM6_ESM.zip › Data_Figure_5/hop1_loop2 images/2022-3-31/3-31-2022_11644-H3-5_06_R3D.dv.log]

#
#Tag 0x00FF0408

Resolve3D softWoRx-Acquire Version: 7.2.1 Release RC1

Running on host: cn71689

Resolve3D Image File: /data1/Data/HochwagenLab/Cal/Hop1PHD/anti-hop1/2022-03-24/2022-3-31/3-31-2022_11644-H3-5_06_R3D.dv

Created  Thu Mar 31 15:31:50 2022


Optics:
  Objective:    	Olympus 100X/1.40, UPLS Apo, UIS2, 1-U2B836
  Lens ID:      	10007
  Aux Magn:     	2.00
  Illumination: 	Kohler

Image Properties:
  XY Dimensions:            	128 x 128
  ZWT Dimensions (expected):	5 x 3 x 1
  Pixel Size:               	0.07985 0.07985 0.200
  Binning:                  	1x1
  Flat-field Calibration:   	On

Camera:
  Type:        	PM1394Cam00 EMCCD / EVOLVE- 512
  Gain:        	1.00X
  Speed:       	10000KHz
  Temp Setting:	-85.0C


Resolve3D Macro:
--------------------------------------------------------
# Created by DeltaVision Experiment Designer (version: 7.2.1 Release RC1)
# Experiment Macro Name: 3-31-2022


# Open image file
OPF

# Starting Scan From Farthest Z (Bottom of sample)
# Move to start of sectioning from initial point.
FOCUS 0.000

# Z sectioning loop.
FIRST_Z
DO 5

  # Select Ex, Em, Nd Filters
  FILTERS DAPI,DAPI,100%
  ACTSHUT 17
  CCD 0.553855
  WRT

  # Select Ex, Em, Nd Filters
  FILTERS FITC,FITC,100%
  ACTSHUT 17
  CCD 0.239503
  WRT

  # Select Ex, Em, Nd Filters
  FILTERS TRITC,TRITC,100%
  ACTSHUT 17
  CCD 0.107633
  WRT

  SECTIONZ -0.200
  NEXT_Z
ENDDO

# Close image file(s) 
CLF

# Move to initial point from end of sectioning.
FOCUS 1.000
BEEP

#
#
#KEY Experiment Designer Keys: Don't Modify
#
#KEY EXPERIMENT_TYPE STANDARD
#KEY SCAN_SEQUENCE WZT
#KEY DO_FAST_ACQUISITION F
#KEY LAMPS_OFF_AT_END F
#KEY DO_Z_SECTIONING T
#KEY Z_APPLY_BACKLASH F
#KEY Z_START_POSITION BOTTOM
#KEY SECT_SPACING 0.2000
#KEY NUM_Z_SECTIONS 5
#KEY SAMPLE_THICKNESS 1.0000
#KEY CHANNEL 0.553855,DAPI,DAPI,100%,1
#KEY EX_SHUTTERS 3,EX=T,TRANS=F,LASER=F
#KEY EM_SHUTTERS 1,CCD1=T
#KEY CHANNEL 0.239503,FITC,FITC,100%,1
#KEY EX_SHUTTERS 3,EX=T,TRANS=F,LASER=F
#KEY EM_SHUTTERS 1,CCD1=T
#KEY CHANNEL 0.107633,TRITC,TRITC,100%,1
#KEY EX_SHUTTERS 3,EX=T,TRANS=F,LASER=F
#KEY EM_SHUTTERS 1,CCD1=T
#KEY DO_REFERENCE_IMAGE F
#KEY DO_CELL_TRACK F
#KEY DO_AUTOFOCUS F
#KEY DO_ULTIMATEFOCUS F
#KEY DO_OAI_SCANNING F
#KEY DO_TIME_LAPSE F
#KEY DO_POINT_VISITING F
#KEY DO_PANEL_COLLECTION F
#
#
--------------------------------------------------------

Experiment Record:
------------------
Image 1.
           Time:       Thu Mar 31 15:31:51 2022
           Time Point: 0.000 secs
           Intensity:  Min = 716, Max = 5715, Mean = 1064.16870
           Photosensor reading: 571171.0
           Exposure time: 0.553855 secs
           EX filter:  DAPI
           EM filter:  DAPI
           ND filter:  100%
           Stage coordinates:   (-3544.656,+3773.034,+61.024)

Image 2.
           Time:       Thu Mar 31 15:31:52 2022
           Time Point: 0.736 secs
           Intensity:  Min = 494, Max = 1097, Mean = 574.99896
           Photosensor reading: 2688530.0
           Exposure time: 0.239503 secs
           EX filter:  FITC
           EM filter:  FITC
           ND filter:  100%
           Stage coordinates:   (-3544.656,+3773.034,+61.024)

Image 3.
           Time:       Thu Mar 31 15:31:52 2022
           Time Point: 1.301 secs
           Intensity:  Min = 467, Max = 879, Mean = 550.70404
           Photosensor reading: 6407060.0
           Exposure time: 0.107633 secs
           EX filter:  TRITC
           EM filter:  TRITC
           ND filter:  100%
           Stage coordinates:   (-3544.656,+3773.034,+61.024)

Image 4.
           Time:       Thu Mar 31 15:31:53 2022
           Time Point: 1.670 secs
           Intensity:  Min = 720, Max = 4887, Mean = 1057.90161
           Photosensor reading: 570738.0
           Exposure time: 0.553855 secs
           EX filter:  DAPI
           EM filter:  DAPI
           ND filter:  100%
           Stage coordinates:   (-3544.656,+3773.034,+60.824)

Image 5.
           Time:       Thu Mar 31 15:31:53 2022
           Time Point: 2.453 secs
           Intensity:  Min = 494, Max = 1368, Mean = 572.01550
           Photosensor reading: 2690186.0
           Exposure time: 0.239503 secs
           EX filter:  FITC
           EM filter:  FITC
           ND filter:  100%
           Stage coordinates:   (-3544.656,+3773.034,+60.824)

Image 6.
           Time:       Thu Mar 31 15:31:54 2022
           Time Point: 2.953 secs
           Intensity:  Min = 465, Max = 1020, Mean = 546.82861
           Photosensor reading: 6355444.0
           Exposure time: 0.107633 secs
           EX filter:  TRITC
           EM filter:  TRITC
           ND filter:  100%
           Stage coordinates:   (-3544.656,+3773.034,+60.824)

Image 7.
           Time:       Thu Mar 31 15:31:54 2022
           Time Point: 3.320 secs
           Intensity:  Min = 728, Max = 4007, Mean = 1042.83228
           Photosensor reading: 570471.0
           Exposure time: 0.553855 secs
           EX filter:  DAPI
           EM filter:  DAPI
           ND filter:  100%
           Stage coordinates:   (-3544.656,+3773.034,+60.624)

Image 8.
           Time:       Thu Mar 31 15:31:55 2022
           Time Point: 4.104 secs
           Intensity:  Min = 483, Max = 1411, Mean = 573.51428
           Photosensor reading: 2689851.0
           Exposure time: 0.239503 secs
           EX filter:  FITC
           EM filter:  FITC
           ND filter:  100%
           Stage coordinates:   (-3544.656,+3773.034,+60.624)

Image 9.
           Time:       Thu Mar 31 15:31:55 2022
           Time Point: 4.603 secs
           Intensity:  Min = 451, Max = 1513, Mean = 549.20221
           Photosensor reading: 6344128.0
           Exposure time: 0.107633 secs
           EX filter:  TRITC
           EM filter:  TRITC
           ND filter:  100%
           Stage coordinates:   (-3544.656,+3773.034,+60.624)

Image 10.
           Time:       Thu Mar 31 15:31:57 2022
           Time Point: 4.987 secs
           Intensity:  Min = 712, Max = 3604, Mean = 1042.13281
           Photosensor reading: 570229.0
           Exposure time: 0.553855 secs
           EX filter:  DAPI
           EM filter:  DAPI
           ND filter:  100%
           Stage coordinates:   (-3544.656,+3773.034,+60.424)

Image 11.
           Time:       Thu Mar 31 15:31:57 2022
           Time Point: 6.553 secs
           Intensity:  Min = 486, Max = 1098, Mean = 565.02319
           Photosensor reading: 2689776.0
           Exposure time: 0.239503 secs
           EX filter:  FITC
           EM filter:  FITC
           ND filter:  100%
           Stage coordinates:   (-3544.656,+3773.034,+60.424)

Image 12.
           Time:       Thu Mar 31 15:31:58 2022
           Time Point: 7.057 secs
           Intensity:  Min = 460, Max = 1701, Mean = 543.47668
           Photosensor reading: 6339580.0
           Exposure time: 0.107633 secs
           EX filter:  TRITC
           EM filter:  TRITC
           ND filter:  100%
           Stage coordinates:   (-3544.656,+3773.034,+60.424)

Image 13.
           Time:       Thu Mar 31 15:31:59 2022
           Time Point: 7.424 secs
           Intensity:  Min = 709, Max = 3091, Mean = 1028.38379
           Photosensor reading: 570175.0
           Exposure time: 0.553855 secs
           EX filter:  DAPI
           EM filter:  DAPI
           ND filter:  100%
           Stage coordinates:   (-3544.656,+3773.034,+60.223)

Image 14.
           Time:       Thu Mar 31 15:31:59 2022
           Time Point: 8.209 secs
           Intensity:  Min = 494, Max = 831, Mean = 567.13580
           Photosensor reading: 2688999.0
           Exposure time: 0.239503 secs
           EX filter:  FITC
           EM filter:  FITC
           ND filter:  100%
           Stage coordinates:   (-3544.656,+3773.034,+60.223)

Image 15.
           Time:       Thu Mar 31 15:31:59 2022
           Time Point: 8.707 secs
           Intensity:  Min = 466, Max = 1653, Mean = 549.21234
           Photosensor reading: 6339390.0
           Exposure time: 0.107633 secs
           EX filter:  TRITC
           EM filter:  TRITC
           ND filter:  100%
           Stage coordinates:   (-3544.656,+3773.034,+60.223)

Total number of images saved: 15
