# Supplementary material for: Chromatin binding by HORMAD proteins regulates meiotic recombination initiation
Source: EMBO J. 2024 Feb 8;43(5):8. doi: 10.1038/s44318-024-00034-3 (PMC10907721; doi:10.1038/s44318-024-00034-3)
Supplement: Supplementary file 6 — Source Data Fig. 5 [file 44318_2024_34_MOESM6_ESM.zip › Data_Figure_5/hop1_loop2 images/2022-3-31/3-31-2022_11757-H3-5_09_R3D.dv.log]

#
#Tag 0x00FF0408

Resolve3D softWoRx-Acquire Version: 7.2.1 Release RC1

Running on host: cn71689

Resolve3D Image File: /data1/Data/HochwagenLab/Cal/Hop1PHD/anti-hop1/2022-03-24/2022-3-31/3-31-2022_11757-H3-5_09_R3D.dv

Created  Thu Mar 31 14:29:53 2022


Optics:
  Objective:    	Olympus 100X/1.40, UPLS Apo, UIS2, 1-U2B836
  Lens ID:      	10007
  Aux Magn:     	2.00
  Illumination: 	Kohler

Image Properties:
  XY Dimensions:            	128 x 128
  ZWT Dimensions (expected):	5 x 3 x 1
  Pixel Size:               	0.07985 0.07985 0.200
  Binning:                  	1x1
  Flat-field Calibration:   	On

Camera:
  Type:        	PM1394Cam00 EMCCD / EVOLVE- 512
  Gain:        	1.00X
  Speed:       	10000KHz
  Temp Setting:	-85.0C


Resolve3D Macro:
--------------------------------------------------------
# Created by DeltaVision Experiment Designer (version: 7.2.1 Release RC1)
# Experiment Macro Name: 3-31-2022


# Open image file
OPF

# Starting Scan From Farthest Z (Bottom of sample)
# Move to start of sectioning from initial point.
FOCUS 0.000

# Z sectioning loop.
FIRST_Z
DO 5

  # Select Ex, Em, Nd Filters
  FILTERS DAPI,DAPI,100%
  ACTSHUT 17
  CCD 0.553855
  WRT

  # Select Ex, Em, Nd Filters
  FILTERS FITC,FITC,100%
  ACTSHUT 17
  CCD 0.239503
  WRT

  # Select Ex, Em, Nd Filters
  FILTERS TRITC,TRITC,100%
  ACTSHUT 17
  CCD 0.107633
  WRT

  SECTIONZ -0.200
  NEXT_Z
ENDDO

# Close image file(s) 
CLF

# Move to initial point from end of sectioning.
FOCUS 1.000
BEEP

#
#
#KEY Experiment Designer Keys: Don't Modify
#
#KEY EXPERIMENT_TYPE STANDARD
#KEY SCAN_SEQUENCE WZT
#KEY DO_FAST_ACQUISITION F
#KEY LAMPS_OFF_AT_END F
#KEY DO_Z_SECTIONING T
#KEY Z_APPLY_BACKLASH F
#KEY Z_START_POSITION BOTTOM
#KEY SECT_SPACING 0.2000
#KEY NUM_Z_SECTIONS 5
#KEY SAMPLE_THICKNESS 1.0000
#KEY CHANNEL 0.553855,DAPI,DAPI,100%,1
#KEY EX_SHUTTERS 3,EX=T,TRANS=F,LASER=F
#KEY EM_SHUTTERS 1,CCD1=T
#KEY CHANNEL 0.239503,FITC,FITC,100%,1
#KEY EX_SHUTTERS 3,EX=T,TRANS=F,LASER=F
#KEY EM_SHUTTERS 1,CCD1=T
#KEY CHANNEL 0.107633,TRITC,TRITC,100%,1
#KEY EX_SHUTTERS 3,EX=T,TRANS=F,LASER=F
#KEY EM_SHUTTERS 1,CCD1=T
#KEY DO_REFERENCE_IMAGE F
#KEY DO_CELL_TRACK F
#KEY DO_AUTOFOCUS F
#KEY DO_ULTIMATEFOCUS F
#KEY DO_OAI_SCANNING F
#KEY DO_TIME_LAPSE F
#KEY DO_POINT_VISITING F
#KEY DO_PANEL_COLLECTION F
#
#
--------------------------------------------------------

Experiment Record:
------------------
Image 1.
           Time:       Thu Mar 31 14:29:54 2022
           Time Point: 0.000 secs
           Intensity:  Min = 641, Max = 2883, Mean = 839.19482
           Photosensor reading: 573168.0
           Exposure time: 0.553855 secs
           EX filter:  DAPI
           EM filter:  DAPI
           ND filter:  100%
           Stage coordinates:   (+9.966,+1358.122,+45.903)

Image 2.
           Time:       Thu Mar 31 14:29:54 2022
           Time Point: 0.780 secs
           Intensity:  Min = 588, Max = 1602, Mean = 765.98346
           Photosensor reading: 2684639.0
           Exposure time: 0.239503 secs
           EX filter:  FITC
           EM filter:  FITC
           ND filter:  100%
           Stage coordinates:   (+9.966,+1358.122,+45.903)

Image 3.
           Time:       Thu Mar 31 14:29:55 2022
           Time Point: 1.285 secs
           Intensity:  Min = 457, Max = 1042, Mean = 540.26837
           Photosensor reading: 6471759.0
           Exposure time: 0.107633 secs
           EX filter:  TRITC
           EM filter:  TRITC
           ND filter:  100%
           Stage coordinates:   (+9.966,+1358.122,+45.903)

Image 4.
           Time:       Thu Mar 31 14:29:55 2022
           Time Point: 1.715 secs
           Intensity:  Min = 627, Max = 2671, Mean = 830.30383
           Photosensor reading: 572684.0
           Exposure time: 0.553855 secs
           EX filter:  DAPI
           EM filter:  DAPI
           ND filter:  100%
           Stage coordinates:   (+9.966,+1358.122,+45.698)

Image 5.
           Time:       Thu Mar 31 14:29:56 2022
           Time Point: 2.499 secs
           Intensity:  Min = 576, Max = 2048, Mean = 767.78888
           Photosensor reading: 2683766.0
           Exposure time: 0.239503 secs
           EX filter:  FITC
           EM filter:  FITC
           ND filter:  100%
           Stage coordinates:   (+9.966,+1358.122,+45.698)

Image 6.
           Time:       Thu Mar 31 14:29:56 2022
           Time Point: 2.998 secs
           Intensity:  Min = 453, Max = 1260, Mean = 544.06024
           Photosensor reading: 6468749.0
           Exposure time: 0.107633 secs
           EX filter:  TRITC
           EM filter:  TRITC
           ND filter:  100%
           Stage coordinates:   (+9.966,+1358.122,+45.698)

Image 7.
           Time:       Thu Mar 31 14:29:57 2022
           Time Point: 3.365 secs
           Intensity:  Min = 636, Max = 2414, Mean = 828.36487
           Photosensor reading: 572208.0
           Exposure time: 0.553855 secs
           EX filter:  DAPI
           EM filter:  DAPI
           ND filter:  100%
           Stage coordinates:   (+9.966,+1358.122,+45.498)

Image 8.
           Time:       Thu Mar 31 14:29:58 2022
           Time Point: 4.151 secs
           Intensity:  Min = 569, Max = 2557, Mean = 768.53052
           Photosensor reading: 2683796.0
           Exposure time: 0.239503 secs
           EX filter:  FITC
           EM filter:  FITC
           ND filter:  100%
           Stage coordinates:   (+9.966,+1358.122,+45.498)

Image 9.
           Time:       Thu Mar 31 14:29:58 2022
           Time Point: 4.649 secs
           Intensity:  Min = 453, Max = 1533, Mean = 539.93823
           Photosensor reading: 6473094.0
           Exposure time: 0.107633 secs
           EX filter:  TRITC
           EM filter:  TRITC
           ND filter:  100%
           Stage coordinates:   (+9.966,+1358.122,+45.498)

Image 10.
           Time:       Thu Mar 31 14:29:59 2022
           Time Point: 5.016 secs
           Intensity:  Min = 632, Max = 2110, Mean = 821.97791
           Photosensor reading: 571783.0
           Exposure time: 0.553855 secs
           EX filter:  DAPI
           EM filter:  DAPI
           ND filter:  100%
           Stage coordinates:   (+9.966,+1358.122,+45.303)

Image 11.
           Time:       Thu Mar 31 14:29:59 2022
           Time Point: 5.801 secs
           Intensity:  Min = 573, Max = 2267, Mean = 763.06873
           Photosensor reading: 2683234.0
           Exposure time: 0.239503 secs
           EX filter:  FITC
           EM filter:  FITC
           ND filter:  100%
           Stage coordinates:   (+9.966,+1358.122,+45.303)

Image 12.
           Time:       Thu Mar 31 14:30:00 2022
           Time Point: 6.302 secs
           Intensity:  Min = 454, Max = 2525, Mean = 539.74310
           Photosensor reading: 6476359.0
           Exposure time: 0.107633 secs
           EX filter:  TRITC
           EM filter:  TRITC
           ND filter:  100%
           Stage coordinates:   (+9.966,+1358.122,+45.303)

Image 13.
           Time:       Thu Mar 31 14:30:00 2022
           Time Point: 6.731 secs
           Intensity:  Min = 625, Max = 1895, Mean = 816.78687
           Photosensor reading: 571524.0
           Exposure time: 0.553855 secs
           EX filter:  DAPI
           EM filter:  DAPI
           ND filter:  100%
           Stage coordinates:   (+9.966,+1358.122,+45.103)

Image 14.
           Time:       Thu Mar 31 14:30:01 2022
           Time Point: 7.520 secs
           Intensity:  Min = 604, Max = 1550, Mean = 764.25891
           Photosensor reading: 2682437.0
           Exposure time: 0.239503 secs
           EX filter:  FITC
           EM filter:  FITC
           ND filter:  100%
           Stage coordinates:   (+9.966,+1358.122,+45.103)

Image 15.
           Time:       Thu Mar 31 14:30:01 2022
           Time Point: 8.022 secs
           Intensity:  Min = 468, Max = 2847, Mean = 548.11383
           Photosensor reading: 6476874.0
           Exposure time: 0.107633 secs
           EX filter:  TRITC
           EM filter:  TRITC
           ND filter:  100%
           Stage coordinates:   (+9.966,+1358.122,+45.103)

Total number of images saved: 15
