# Supplementary material for: Chromatin binding by HORMAD proteins regulates meiotic recombination initiation
Source: EMBO J. 2024 Feb 8;43(5):8. doi: 10.1038/s44318-024-00034-3 (PMC10907721; doi:10.1038/s44318-024-00034-3)
Supplement: Supplementary file 6 — Source Data Fig. 5 [file 44318_2024_34_MOESM6_ESM.zip › Data_Figure_5/hop1_loop2 images/2022-3-31/3-31-2022_7797-H3-5_04_R3D.dv.log]

#
#Tag 0x00FF0408

Resolve3D softWoRx-Acquire Version: 7.2.1 Release RC1

Running on host: cn71689

Resolve3D Image File: /data1/Data/HochwagenLab/Cal/Hop1PHD/anti-hop1/2022-03-24/2022-3-31/3-31-2022_7797-H3-5_04_R3D.dv

Created  Thu Mar 31 14:44:28 2022


Optics:
  Objective:    	Olympus 100X/1.40, UPLS Apo, UIS2, 1-U2B836
  Lens ID:      	10007
  Aux Magn:     	2.00
  Illumination: 	Kohler

Image Properties:
  XY Dimensions:            	128 x 128
  ZWT Dimensions (expected):	5 x 3 x 1
  Pixel Size:               	0.07985 0.07985 0.200
  Binning:                  	1x1
  Flat-field Calibration:   	On

Camera:
  Type:        	PM1394Cam00 EMCCD / EVOLVE- 512
  Gain:        	1.00X
  Speed:       	10000KHz
  Temp Setting:	-85.0C


Resolve3D Macro:
--------------------------------------------------------
# Created by DeltaVision Experiment Designer (version: 7.2.1 Release RC1)
# Experiment Macro Name: 3-31-2022


# Open image file
OPF

# Starting Scan From Farthest Z (Bottom of sample)
# Move to start of sectioning from initial point.
FOCUS 0.000

# Z sectioning loop.
FIRST_Z
DO 5

  # Select Ex, Em, Nd Filters
  FILTERS DAPI,DAPI,100%
  ACTSHUT 17
  CCD 0.553855
  WRT

  # Select Ex, Em, Nd Filters
  FILTERS FITC,FITC,100%
  ACTSHUT 17
  CCD 0.239503
  WRT

  # Select Ex, Em, Nd Filters
  FILTERS TRITC,TRITC,100%
  ACTSHUT 17
  CCD 0.107633
  WRT

  SECTIONZ -0.200
  NEXT_Z
ENDDO

# Close image file(s) 
CLF

# Move to initial point from end of sectioning.
FOCUS 1.000
BEEP

#
#
#KEY Experiment Designer Keys: Don't Modify
#
#KEY EXPERIMENT_TYPE STANDARD
#KEY SCAN_SEQUENCE WZT
#KEY DO_FAST_ACQUISITION F
#KEY LAMPS_OFF_AT_END F
#KEY DO_Z_SECTIONING T
#KEY Z_APPLY_BACKLASH F
#KEY Z_START_POSITION BOTTOM
#KEY SECT_SPACING 0.2000
#KEY NUM_Z_SECTIONS 5
#KEY SAMPLE_THICKNESS 1.0000
#KEY CHANNEL 0.553855,DAPI,DAPI,100%,1
#KEY EX_SHUTTERS 3,EX=T,TRANS=F,LASER=F
#KEY EM_SHUTTERS 1,CCD1=T
#KEY CHANNEL 0.239503,FITC,FITC,100%,1
#KEY EX_SHUTTERS 3,EX=T,TRANS=F,LASER=F
#KEY EM_SHUTTERS 1,CCD1=T
#KEY CHANNEL 0.107633,TRITC,TRITC,100%,1
#KEY EX_SHUTTERS 3,EX=T,TRANS=F,LASER=F
#KEY EM_SHUTTERS 1,CCD1=T
#KEY DO_REFERENCE_IMAGE F
#KEY DO_CELL_TRACK F
#KEY DO_AUTOFOCUS F
#KEY DO_ULTIMATEFOCUS F
#KEY DO_OAI_SCANNING F
#KEY DO_TIME_LAPSE F
#KEY DO_POINT_VISITING F
#KEY DO_PANEL_COLLECTION F
#
#
--------------------------------------------------------

Experiment Record:
------------------
Image 1.
           Time:       Thu Mar 31 14:44:28 2022
           Time Point: 0.000 secs
           Intensity:  Min = 1126, Max = 3855, Mean = 1525.47498
           Photosensor reading: 568889.0
           Exposure time: 0.553855 secs
           EX filter:  DAPI
           EM filter:  DAPI
           ND filter:  100%
           Stage coordinates:   (-3614.387,+2525.785,+51.208)

Image 2.
           Time:       Thu Mar 31 14:44:29 2022
           Time Point: 0.737 secs
           Intensity:  Min = 545, Max = 1407, Mean = 673.99927
           Photosensor reading: 2684490.0
           Exposure time: 0.239503 secs
           EX filter:  FITC
           EM filter:  FITC
           ND filter:  100%
           Stage coordinates:   (-3614.387,+2525.785,+51.208)

Image 3.
           Time:       Thu Mar 31 14:44:29 2022
           Time Point: 1.236 secs
           Intensity:  Min = 479, Max = 915, Mean = 573.59357
           Photosensor reading: 6509771.0
           Exposure time: 0.107633 secs
           EX filter:  TRITC
           EM filter:  TRITC
           ND filter:  100%
           Stage coordinates:   (-3614.387,+2525.785,+51.208)

Image 4.
           Time:       Thu Mar 31 14:44:30 2022
           Time Point: 1.668 secs
           Intensity:  Min = 1108, Max = 3715, Mean = 1511.78992
           Photosensor reading: 568422.0
           Exposure time: 0.553855 secs
           EX filter:  DAPI
           EM filter:  DAPI
           ND filter:  100%
           Stage coordinates:   (-3614.387,+2525.785,+51.014)

Image 5.
           Time:       Thu Mar 31 14:44:30 2022
           Time Point: 2.455 secs
           Intensity:  Min = 552, Max = 1726, Mean = 676.74725
           Photosensor reading: 2681761.0
           Exposure time: 0.239503 secs
           EX filter:  FITC
           EM filter:  FITC
           ND filter:  100%
           Stage coordinates:   (-3614.387,+2525.785,+51.014)

Image 6.
           Time:       Thu Mar 31 14:44:31 2022
           Time Point: 2.952 secs
           Intensity:  Min = 468, Max = 1038, Mean = 570.86328
           Photosensor reading: 6462120.0
           Exposure time: 0.107633 secs
           EX filter:  TRITC
           EM filter:  TRITC
           ND filter:  100%
           Stage coordinates:   (-3614.387,+2525.785,+51.014)

Image 7.
           Time:       Thu Mar 31 14:44:32 2022
           Time Point: 3.321 secs
           Intensity:  Min = 1087, Max = 3323, Mean = 1502.17554
           Photosensor reading: 567975.0
           Exposure time: 0.553855 secs
           EX filter:  DAPI
           EM filter:  DAPI
           ND filter:  100%
           Stage coordinates:   (-3614.387,+2525.785,+50.814)

Image 8.
           Time:       Thu Mar 31 14:44:32 2022
           Time Point: 4.110 secs
           Intensity:  Min = 539, Max = 2331, Mean = 678.64960
           Photosensor reading: 2683005.0
           Exposure time: 0.239503 secs
           EX filter:  FITC
           EM filter:  FITC
           ND filter:  100%
           Stage coordinates:   (-3614.387,+2525.785,+50.814)

Image 9.
           Time:       Thu Mar 31 14:44:32 2022
           Time Point: 4.606 secs
           Intensity:  Min = 478, Max = 1253, Mean = 572.65051
           Photosensor reading: 6447095.0
           Exposure time: 0.107633 secs
           EX filter:  TRITC
           EM filter:  TRITC
           ND filter:  100%
           Stage coordinates:   (-3614.387,+2525.785,+50.814)

Image 10.
           Time:       Thu Mar 31 14:44:33 2022
           Time Point: 4.974 secs
           Intensity:  Min = 1059, Max = 2891, Mean = 1494.30664
           Photosensor reading: 567638.0
           Exposure time: 0.553855 secs
           EX filter:  DAPI
           EM filter:  DAPI
           ND filter:  100%
           Stage coordinates:   (-3614.387,+2525.785,+50.608)

Image 11.
           Time:       Thu Mar 31 14:44:34 2022
           Time Point: 5.758 secs
           Intensity:  Min = 542, Max = 3036, Mean = 674.92749
           Photosensor reading: 2682044.0
           Exposure time: 0.239503 secs
           EX filter:  FITC
           EM filter:  FITC
           ND filter:  100%
           Stage coordinates:   (-3614.387,+2525.785,+50.608)

Image 12.
           Time:       Thu Mar 31 14:44:34 2022
           Time Point: 6.256 secs
           Intensity:  Min = 468, Max = 1621, Mean = 572.50665
           Photosensor reading: 6441053.0
           Exposure time: 0.107633 secs
           EX filter:  TRITC
           EM filter:  TRITC
           ND filter:  100%
           Stage coordinates:   (-3614.387,+2525.785,+50.608)

Image 13.
           Time:       Thu Mar 31 14:44:35 2022
           Time Point: 6.689 secs
           Intensity:  Min = 1099, Max = 2688, Mean = 1489.75415
           Photosensor reading: 567408.0
           Exposure time: 0.553855 secs
           EX filter:  DAPI
           EM filter:  DAPI
           ND filter:  100%
           Stage coordinates:   (-3614.387,+2525.785,+50.413)

Image 14.
           Time:       Thu Mar 31 14:44:35 2022
           Time Point: 7.476 secs
           Intensity:  Min = 528, Max = 2960, Mean = 668.67328
           Photosensor reading: 2681940.0
           Exposure time: 0.239503 secs
           EX filter:  FITC
           EM filter:  FITC
           ND filter:  100%
           Stage coordinates:   (-3614.387,+2525.785,+50.413)

Image 15.
           Time:       Thu Mar 31 14:44:36 2022
           Time Point: 7.976 secs
           Intensity:  Min = 480, Max = 1831, Mean = 576.53094
           Photosensor reading: 6437769.0
           Exposure time: 0.107633 secs
           EX filter:  TRITC
           EM filter:  TRITC
           ND filter:  100%
           Stage coordinates:   (-3614.387,+2525.785,+50.413)

Total number of images saved: 15
