# Supplementary material for: Chromatin binding by HORMAD proteins regulates meiotic recombination initiation
Source: EMBO J. 2024 Feb 8;43(5):8. doi: 10.1038/s44318-024-00034-3 (PMC10907721; doi:10.1038/s44318-024-00034-3)
Supplement: Supplementary file 6 — Source Data Fig. 5 [file 44318_2024_34_MOESM6_ESM.zip › Data_Figure_5/hop1_loop2 images/2022-3-31/3-31-2022_11644-H3-5_09_R3D.dv.log]

#
#Tag 0x00FF0408

Resolve3D softWoRx-Acquire Version: 7.2.1 Release RC1

Running on host: cn71689

Resolve3D Image File: /data1/Data/HochwagenLab/Cal/Hop1PHD/anti-hop1/2022-03-24/2022-3-31/3-31-2022_11644-H3-5_09_R3D.dv

Created  Thu Mar 31 15:43:55 2022


Optics:
  Objective:    	Olympus 100X/1.40, UPLS Apo, UIS2, 1-U2B836
  Lens ID:      	10007
  Aux Magn:     	2.00
  Illumination: 	Kohler

Image Properties:
  XY Dimensions:            	512 x 512
  ZWT Dimensions (expected):	5 x 3 x 1
  Pixel Size:               	0.07985 0.07985 0.200
  Binning:                  	1x1
  Flat-field Calibration:   	On

Camera:
  Type:        	PM1394Cam00 EMCCD / EVOLVE- 512
  Gain:        	1.00X
  Speed:       	10000KHz
  Temp Setting:	-85.0C


Resolve3D Macro:
--------------------------------------------------------
# Created by DeltaVision Experiment Designer (version: 7.2.1 Release RC1)
# Experiment Macro Name: 3-31-2022


# Open image file
OPF

# Starting Scan From Farthest Z (Bottom of sample)
# Move to start of sectioning from initial point.
FOCUS 0.000

# Z sectioning loop.
FIRST_Z
DO 5

  # Select Ex, Em, Nd Filters
  FILTERS DAPI,DAPI,100%
  ACTSHUT 17
  CCD 0.553855
  WRT

  # Select Ex, Em, Nd Filters
  FILTERS FITC,FITC,100%
  ACTSHUT 17
  CCD 0.239503
  WRT

  # Select Ex, Em, Nd Filters
  FILTERS TRITC,TRITC,100%
  ACTSHUT 17
  CCD 0.107633
  WRT

  SECTIONZ -0.200
  NEXT_Z
ENDDO

# Close image file(s) 
CLF

# Move to initial point from end of sectioning.
FOCUS 1.000
BEEP

#
#
#KEY Experiment Designer Keys: Don't Modify
#
#KEY EXPERIMENT_TYPE STANDARD
#KEY SCAN_SEQUENCE WZT
#KEY DO_FAST_ACQUISITION F
#KEY LAMPS_OFF_AT_END F
#KEY DO_Z_SECTIONING T
#KEY Z_APPLY_BACKLASH F
#KEY Z_START_POSITION BOTTOM
#KEY SECT_SPACING 0.2000
#KEY NUM_Z_SECTIONS 5
#KEY SAMPLE_THICKNESS 1.0000
#KEY CHANNEL 0.553855,DAPI,DAPI,100%,1
#KEY EX_SHUTTERS 3,EX=T,TRANS=F,LASER=F
#KEY EM_SHUTTERS 1,CCD1=T
#KEY CHANNEL 0.239503,FITC,FITC,100%,1
#KEY EX_SHUTTERS 3,EX=T,TRANS=F,LASER=F
#KEY EM_SHUTTERS 1,CCD1=T
#KEY CHANNEL 0.107633,TRITC,TRITC,100%,1
#KEY EX_SHUTTERS 3,EX=T,TRANS=F,LASER=F
#KEY EM_SHUTTERS 1,CCD1=T
#KEY DO_REFERENCE_IMAGE F
#KEY DO_CELL_TRACK F
#KEY DO_AUTOFOCUS F
#KEY DO_ULTIMATEFOCUS F
#KEY DO_OAI_SCANNING F
#KEY DO_TIME_LAPSE F
#KEY DO_POINT_VISITING F
#KEY DO_PANEL_COLLECTION F
#
#
--------------------------------------------------------

Experiment Record:
------------------
Image 1.
           Time:       Thu Mar 31 15:43:56 2022
           Time Point: 0.000 secs
           Intensity:  Min = 622, Max = 4308, Mean = 846.41541
           Photosensor reading: 573302.0
           Exposure time: 0.553855 secs
           EX filter:  DAPI
           EM filter:  DAPI
           ND filter:  100%
           Stage coordinates:   (-2435.440,+5562.052,+63.722)

Image 2.
           Time:       Thu Mar 31 15:43:57 2022
           Time Point: 0.771 secs
           Intensity:  Min = 485, Max = 3248, Mean = 573.71960
           Photosensor reading: 2688535.0
           Exposure time: 0.239503 secs
           EX filter:  FITC
           EM filter:  FITC
           ND filter:  100%
           Stage coordinates:   (-2435.440,+5562.052,+63.722)

Image 3.
           Time:       Thu Mar 31 15:43:57 2022
           Time Point: 1.303 secs
           Intensity:  Min = 453, Max = 2276, Mean = 529.97235
           Photosensor reading: 6534941.0
           Exposure time: 0.107633 secs
           EX filter:  TRITC
           EM filter:  TRITC
           ND filter:  100%
           Stage coordinates:   (-2435.440,+5562.052,+63.722)

Image 4.
           Time:       Thu Mar 31 15:43:58 2022
           Time Point: 1.702 secs
           Intensity:  Min = 589, Max = 3861, Mean = 841.11627
           Photosensor reading: 572865.0
           Exposure time: 0.553855 secs
           EX filter:  DAPI
           EM filter:  DAPI
           ND filter:  100%
           Stage coordinates:   (-2435.440,+5562.052,+63.522)

Image 5.
           Time:       Thu Mar 31 15:43:58 2022
           Time Point: 2.523 secs
           Intensity:  Min = 479, Max = 5295, Mean = 571.21808
           Photosensor reading: 2688299.0
           Exposure time: 0.239503 secs
           EX filter:  FITC
           EM filter:  FITC
           ND filter:  100%
           Stage coordinates:   (-2435.440,+5562.052,+63.522)

Image 6.
           Time:       Thu Mar 31 15:43:59 2022
           Time Point: 3.088 secs
           Intensity:  Min = 447, Max = 2777, Mean = 535.57727
           Photosensor reading: 6485942.0
           Exposure time: 0.107633 secs
           EX filter:  TRITC
           EM filter:  TRITC
           ND filter:  100%
           Stage coordinates:   (-2435.440,+5562.052,+63.522)

Image 7.
           Time:       Thu Mar 31 15:44:00 2022
           Time Point: 3.490 secs
           Intensity:  Min = 610, Max = 3358, Mean = 839.99188
           Photosensor reading: 572637.0
           Exposure time: 0.553855 secs
           EX filter:  DAPI
           EM filter:  DAPI
           ND filter:  100%
           Stage coordinates:   (-2435.440,+5562.052,+63.322)

Image 8.
           Time:       Thu Mar 31 15:44:00 2022
           Time Point: 4.308 secs
           Intensity:  Min = 477, Max = 6306, Mean = 575.93176
           Photosensor reading: 2688209.0
           Exposure time: 0.239503 secs
           EX filter:  FITC
           EM filter:  FITC
           ND filter:  100%
           Stage coordinates:   (-2435.440,+5562.052,+63.322)

Image 9.
           Time:       Thu Mar 31 15:44:01 2022
           Time Point: 4.839 secs
           Intensity:  Min = 452, Max = 3798, Mean = 533.76367
           Photosensor reading: 6471773.0
           Exposure time: 0.107633 secs
           EX filter:  TRITC
           EM filter:  TRITC
           ND filter:  100%
           Stage coordinates:   (-2435.440,+5562.052,+63.322)

Image 10.
           Time:       Thu Mar 31 15:44:02 2022
           Time Point: 5.890 secs
           Intensity:  Min = 606, Max = 3084, Mean = 835.93500
           Photosensor reading: 572542.0
           Exposure time: 0.553855 secs
           EX filter:  DAPI
           EM filter:  DAPI
           ND filter:  100%
           Stage coordinates:   (-2435.440,+5562.052,+63.122)

Image 11.
           Time:       Thu Mar 31 15:44:02 2022
           Time Point: 6.708 secs
           Intensity:  Min = 475, Max = 5014, Mean = 569.70227
           Photosensor reading: 2688311.0
           Exposure time: 0.239503 secs
           EX filter:  FITC
           EM filter:  FITC
           ND filter:  100%
           Stage coordinates:   (-2435.440,+5562.052,+63.122)

Image 12.
           Time:       Thu Mar 31 15:44:03 2022
           Time Point: 7.242 secs
           Intensity:  Min = 456, Max = 4791, Mean = 532.54865
           Photosensor reading: 6463879.0
           Exposure time: 0.107633 secs
           EX filter:  TRITC
           EM filter:  TRITC
           ND filter:  100%
           Stage coordinates:   (-2435.440,+5562.052,+63.122)

Image 13.
           Time:       Thu Mar 31 15:44:04 2022
           Time Point: 7.658 secs
           Intensity:  Min = 593, Max = 2801, Mean = 830.69861
           Photosensor reading: 572226.0
           Exposure time: 0.553855 secs
           EX filter:  DAPI
           EM filter:  DAPI
           ND filter:  100%
           Stage coordinates:   (-2435.440,+5562.052,+62.917)

Image 14.
           Time:       Thu Mar 31 15:44:04 2022
           Time Point: 8.529 secs
           Intensity:  Min = 475, Max = 3129, Mean = 574.21729
           Photosensor reading: 2685459.0
           Exposure time: 0.239503 secs
           EX filter:  FITC
           EM filter:  FITC
           ND filter:  100%
           Stage coordinates:   (-2435.440,+5562.052,+62.917)

Image 15.
           Time:       Thu Mar 31 15:44:05 2022
           Time Point: 9.060 secs
           Intensity:  Min = 458, Max = 6169, Mean = 540.86603
           Photosensor reading: 6461850.0
           Exposure time: 0.107633 secs
           EX filter:  TRITC
           EM filter:  TRITC
           ND filter:  100%
           Stage coordinates:   (-2435.440,+5562.052,+62.917)

Total number of images saved: 15
