# Supplementary material for: Chromatin binding by HORMAD proteins regulates meiotic recombination initiation
Source: EMBO J. 2024 Feb 8;43(5):8. doi: 10.1038/s44318-024-00034-3 (PMC10907721; doi:10.1038/s44318-024-00034-3)
Supplement: Supplementary file 6 — Source Data Fig. 5 [file 44318_2024_34_MOESM6_ESM.zip › Data_Figure_5/hop1_loop2 images/2022-3-31/3-31-2022_7797-H3-5_03_R3D.dv.log]

#
#Tag 0x00FF0408

Resolve3D softWoRx-Acquire Version: 7.2.1 Release RC1

Running on host: cn71689

Resolve3D Image File: /data1/Data/HochwagenLab/Cal/Hop1PHD/anti-hop1/2022-03-24/2022-3-31/3-31-2022_7797-H3-5_03_R3D.dv

Created  Thu Mar 31 14:42:09 2022


Optics:
  Objective:    	Olympus 100X/1.40, UPLS Apo, UIS2, 1-U2B836
  Lens ID:      	10007
  Aux Magn:     	2.00
  Illumination: 	Kohler

Image Properties:
  XY Dimensions:            	128 x 128
  ZWT Dimensions (expected):	5 x 3 x 1
  Pixel Size:               	0.07985 0.07985 0.200
  Binning:                  	1x1
  Flat-field Calibration:   	On

Camera:
  Type:        	PM1394Cam00 EMCCD / EVOLVE- 512
  Gain:        	1.00X
  Speed:       	10000KHz
  Temp Setting:	-85.0C


Resolve3D Macro:
--------------------------------------------------------
# Created by DeltaVision Experiment Designer (version: 7.2.1 Release RC1)
# Experiment Macro Name: 3-31-2022


# Open image file
OPF

# Starting Scan From Farthest Z (Bottom of sample)
# Move to start of sectioning from initial point.
FOCUS 0.000

# Z sectioning loop.
FIRST_Z
DO 5

  # Select Ex, Em, Nd Filters
  FILTERS DAPI,DAPI,100%
  ACTSHUT 17
  CCD 0.553855
  WRT

  # Select Ex, Em, Nd Filters
  FILTERS FITC,FITC,100%
  ACTSHUT 17
  CCD 0.239503
  WRT

  # Select Ex, Em, Nd Filters
  FILTERS TRITC,TRITC,100%
  ACTSHUT 17
  CCD 0.107633
  WRT

  SECTIONZ -0.200
  NEXT_Z
ENDDO

# Close image file(s) 
CLF

# Move to initial point from end of sectioning.
FOCUS 1.000
BEEP

#
#
#KEY Experiment Designer Keys: Don't Modify
#
#KEY EXPERIMENT_TYPE STANDARD
#KEY SCAN_SEQUENCE WZT
#KEY DO_FAST_ACQUISITION F
#KEY LAMPS_OFF_AT_END F
#KEY DO_Z_SECTIONING T
#KEY Z_APPLY_BACKLASH F
#KEY Z_START_POSITION BOTTOM
#KEY SECT_SPACING 0.2000
#KEY NUM_Z_SECTIONS 5
#KEY SAMPLE_THICKNESS 1.0000
#KEY CHANNEL 0.553855,DAPI,DAPI,100%,1
#KEY EX_SHUTTERS 3,EX=T,TRANS=F,LASER=F
#KEY EM_SHUTTERS 1,CCD1=T
#KEY CHANNEL 0.239503,FITC,FITC,100%,1
#KEY EX_SHUTTERS 3,EX=T,TRANS=F,LASER=F
#KEY EM_SHUTTERS 1,CCD1=T
#KEY CHANNEL 0.107633,TRITC,TRITC,100%,1
#KEY EX_SHUTTERS 3,EX=T,TRANS=F,LASER=F
#KEY EM_SHUTTERS 1,CCD1=T
#KEY DO_REFERENCE_IMAGE F
#KEY DO_CELL_TRACK F
#KEY DO_AUTOFOCUS F
#KEY DO_ULTIMATEFOCUS F
#KEY DO_OAI_SCANNING F
#KEY DO_TIME_LAPSE F
#KEY DO_POINT_VISITING F
#KEY DO_PANEL_COLLECTION F
#
#
--------------------------------------------------------

Experiment Record:
------------------
Image 1.
           Time:       Thu Mar 31 14:42:10 2022
           Time Point: 0.000 secs
           Intensity:  Min = 1008, Max = 3736, Mean = 1373.13599
           Photosensor reading: 567221.0
           Exposure time: 0.553855 secs
           EX filter:  DAPI
           EM filter:  DAPI
           ND filter:  100%
           Stage coordinates:   (-3727.975,+1864.183,+50.111)

Image 2.
           Time:       Thu Mar 31 14:42:10 2022
           Time Point: 0.734 secs
           Intensity:  Min = 558, Max = 1102, Mean = 649.49048
           Photosensor reading: 2678001.0
           Exposure time: 0.239503 secs
           EX filter:  FITC
           EM filter:  FITC
           ND filter:  100%
           Stage coordinates:   (-3727.975,+1864.183,+50.111)

Image 3.
           Time:       Thu Mar 31 14:42:11 2022
           Time Point: 1.236 secs
           Intensity:  Min = 472, Max = 1303, Mean = 575.28033
           Photosensor reading: 6393576.0
           Exposure time: 0.107633 secs
           EX filter:  TRITC
           EM filter:  TRITC
           ND filter:  100%
           Stage coordinates:   (-3727.975,+1864.183,+50.111)

Image 4.
           Time:       Thu Mar 31 14:42:12 2022
           Time Point: 1.603 secs
           Intensity:  Min = 1034, Max = 3306, Mean = 1364.55981
           Photosensor reading: 566872.0
           Exposure time: 0.553855 secs
           EX filter:  DAPI
           EM filter:  DAPI
           ND filter:  100%
           Stage coordinates:   (-3727.975,+1864.183,+49.910)

Image 5.
           Time:       Thu Mar 31 14:42:12 2022
           Time Point: 2.386 secs
           Intensity:  Min = 555, Max = 1316, Mean = 653.84576
           Photosensor reading: 2677536.0
           Exposure time: 0.239503 secs
           EX filter:  FITC
           EM filter:  FITC
           ND filter:  100%
           Stage coordinates:   (-3727.975,+1864.183,+49.910)

Image 6.
           Time:       Thu Mar 31 14:42:12 2022
           Time Point: 2.951 secs
           Intensity:  Min = 470, Max = 1499, Mean = 577.32660
           Photosensor reading: 6371259.0
           Exposure time: 0.107633 secs
           EX filter:  TRITC
           EM filter:  TRITC
           ND filter:  100%
           Stage coordinates:   (-3727.975,+1864.183,+49.910)

Image 7.
           Time:       Thu Mar 31 14:42:13 2022
           Time Point: 3.320 secs
           Intensity:  Min = 999, Max = 2988, Mean = 1348.94995
           Photosensor reading: 566648.0
           Exposure time: 0.553855 secs
           EX filter:  DAPI
           EM filter:  DAPI
           ND filter:  100%
           Stage coordinates:   (-3727.975,+1864.183,+49.710)

Image 8.
           Time:       Thu Mar 31 14:42:14 2022
           Time Point: 4.103 secs
           Intensity:  Min = 560, Max = 1573, Mean = 656.39056
           Photosensor reading: 2677813.0
           Exposure time: 0.239503 secs
           EX filter:  FITC
           EM filter:  FITC
           ND filter:  100%
           Stage coordinates:   (-3727.975,+1864.183,+49.710)

Image 9.
           Time:       Thu Mar 31 14:42:14 2022
           Time Point: 4.602 secs
           Intensity:  Min = 476, Max = 1697, Mean = 577.15668
           Photosensor reading: 6365953.0
           Exposure time: 0.107633 secs
           EX filter:  TRITC
           EM filter:  TRITC
           ND filter:  100%
           Stage coordinates:   (-3727.975,+1864.183,+49.710)

Image 10.
           Time:       Thu Mar 31 14:42:15 2022
           Time Point: 4.973 secs
           Intensity:  Min = 1031, Max = 2747, Mean = 1349.46118
           Photosensor reading: 566404.0
           Exposure time: 0.553855 secs
           EX filter:  DAPI
           EM filter:  DAPI
           ND filter:  100%
           Stage coordinates:   (-3727.975,+1864.183,+49.510)

Image 11.
           Time:       Thu Mar 31 14:42:15 2022
           Time Point: 5.756 secs
           Intensity:  Min = 542, Max = 1757, Mean = 655.43719
           Photosensor reading: 2676997.0
           Exposure time: 0.239503 secs
           EX filter:  FITC
           EM filter:  FITC
           ND filter:  100%
           Stage coordinates:   (-3727.975,+1864.183,+49.510)

Image 12.
           Time:       Thu Mar 31 14:42:16 2022
           Time Point: 6.255 secs
           Intensity:  Min = 474, Max = 1892, Mean = 584.10529
           Photosensor reading: 6366780.0
           Exposure time: 0.107633 secs
           EX filter:  TRITC
           EM filter:  TRITC
           ND filter:  100%
           Stage coordinates:   (-3727.975,+1864.183,+49.510)

Image 13.
           Time:       Thu Mar 31 14:42:17 2022
           Time Point: 6.622 secs
           Intensity:  Min = 1021, Max = 2557, Mean = 1338.96301
           Photosensor reading: 566171.0
           Exposure time: 0.553855 secs
           EX filter:  DAPI
           EM filter:  DAPI
           ND filter:  100%
           Stage coordinates:   (-3727.975,+1864.183,+49.310)

Image 14.
           Time:       Thu Mar 31 14:42:17 2022
           Time Point: 7.408 secs
           Intensity:  Min = 549, Max = 1743, Mean = 655.52991
           Photosensor reading: 2676559.0
           Exposure time: 0.239503 secs
           EX filter:  FITC
           EM filter:  FITC
           ND filter:  100%
           Stage coordinates:   (-3727.975,+1864.183,+49.310)

Image 15.
           Time:       Thu Mar 31 14:42:18 2022
           Time Point: 7.907 secs
           Intensity:  Min = 470, Max = 2257, Mean = 580.31677
           Photosensor reading: 6366816.0
           Exposure time: 0.107633 secs
           EX filter:  TRITC
           EM filter:  TRITC
           ND filter:  100%
           Stage coordinates:   (-3727.975,+1864.183,+49.310)

Total number of images saved: 15
