# Supplementary material for: Chromatin binding by HORMAD proteins regulates meiotic recombination initiation
Source: EMBO J. 2024 Feb 8;43(5):8. doi: 10.1038/s44318-024-00034-3 (PMC10907721; doi:10.1038/s44318-024-00034-3)
Supplement: Supplementary file 6 — Source Data Fig. 5 [file 44318_2024_34_MOESM6_ESM.zip › Data_Figure_5/hop1_loop2 images/2022-3-31/3-31-2022_11644-H3-5_01_R3D.dv.log]

#
#Tag 0x00FF0408

Resolve3D softWoRx-Acquire Version: 7.2.1 Release RC1

Running on host: cn71689

Resolve3D Image File: /data1/Data/HochwagenLab/Cal/Hop1PHD/anti-hop1/2022-03-24/2022-3-31/3-31-2022_11644-H3-5_01_R3D.dv

Created  Thu Mar 31 15:03:30 2022


Optics:
  Objective:    	Olympus 100X/1.40, UPLS Apo, UIS2, 1-U2B836
  Lens ID:      	10007
  Aux Magn:     	2.00
  Illumination: 	Kohler

Image Properties:
  XY Dimensions:            	128 x 128
  ZWT Dimensions (expected):	5 x 3 x 1
  Pixel Size:               	0.07985 0.07985 0.200
  Binning:                  	1x1
  Flat-field Calibration:   	On

Camera:
  Type:        	PM1394Cam00 EMCCD / EVOLVE- 512
  Gain:        	1.00X
  Speed:       	10000KHz
  Temp Setting:	-85.0C


Resolve3D Macro:
--------------------------------------------------------
# Created by DeltaVision Experiment Designer (version: 7.2.1 Release RC1)
# Experiment Macro Name: 3-31-2022


# Open image file
OPF

# Starting Scan From Farthest Z (Bottom of sample)
# Move to start of sectioning from initial point.
FOCUS 0.000

# Z sectioning loop.
FIRST_Z
DO 5

  # Select Ex, Em, Nd Filters
  FILTERS DAPI,DAPI,100%
  ACTSHUT 17
  CCD 0.553855
  WRT

  # Select Ex, Em, Nd Filters
  FILTERS FITC,FITC,100%
  ACTSHUT 17
  CCD 0.239503
  WRT

  # Select Ex, Em, Nd Filters
  FILTERS TRITC,TRITC,100%
  ACTSHUT 17
  CCD 0.107633
  WRT

  SECTIONZ -0.200
  NEXT_Z
ENDDO

# Close image file(s) 
CLF

# Move to initial point from end of sectioning.
FOCUS 1.000
BEEP

#
#
#KEY Experiment Designer Keys: Don't Modify
#
#KEY EXPERIMENT_TYPE STANDARD
#KEY SCAN_SEQUENCE WZT
#KEY DO_FAST_ACQUISITION F
#KEY LAMPS_OFF_AT_END F
#KEY DO_Z_SECTIONING T
#KEY Z_APPLY_BACKLASH F
#KEY Z_START_POSITION BOTTOM
#KEY SECT_SPACING 0.2000
#KEY NUM_Z_SECTIONS 5
#KEY SAMPLE_THICKNESS 1.0000
#KEY CHANNEL 0.553855,DAPI,DAPI,100%,1
#KEY EX_SHUTTERS 3,EX=T,TRANS=F,LASER=F
#KEY EM_SHUTTERS 1,CCD1=T
#KEY CHANNEL 0.239503,FITC,FITC,100%,1
#KEY EX_SHUTTERS 3,EX=T,TRANS=F,LASER=F
#KEY EM_SHUTTERS 1,CCD1=T
#KEY CHANNEL 0.107633,TRITC,TRITC,100%,1
#KEY EX_SHUTTERS 3,EX=T,TRANS=F,LASER=F
#KEY EM_SHUTTERS 1,CCD1=T
#KEY DO_REFERENCE_IMAGE F
#KEY DO_CELL_TRACK F
#KEY DO_AUTOFOCUS F
#KEY DO_ULTIMATEFOCUS F
#KEY DO_OAI_SCANNING F
#KEY DO_TIME_LAPSE F
#KEY DO_POINT_VISITING F
#KEY DO_PANEL_COLLECTION F
#
#
--------------------------------------------------------

Experiment Record:
------------------
Image 1.
           Time:       Thu Mar 31 15:03:31 2022
           Time Point: 0.000 secs
           Intensity:  Min = 796, Max = 9736, Mean = 1256.38855
           Photosensor reading: 572535.0
           Exposure time: 0.553855 secs
           EX filter:  DAPI
           EM filter:  DAPI
           ND filter:  100%
           Stage coordinates:   (-6015.597,+2217.683,+56.811)

Image 2.
           Time:       Thu Mar 31 15:03:32 2022
           Time Point: 0.736 secs
           Intensity:  Min = 490, Max = 655, Mean = 549.07782
           Photosensor reading: 2687374.0
           Exposure time: 0.239503 secs
           EX filter:  FITC
           EM filter:  FITC
           ND filter:  100%
           Stage coordinates:   (-6015.597,+2217.683,+56.811)

Image 3.
           Time:       Thu Mar 31 15:03:32 2022
           Time Point: 1.237 secs
           Intensity:  Min = 459, Max = 871, Mean = 540.90869
           Photosensor reading: 6587606.0
           Exposure time: 0.107633 secs
           EX filter:  TRITC
           EM filter:  TRITC
           ND filter:  100%
           Stage coordinates:   (-6015.597,+2217.683,+56.811)

Image 4.
           Time:       Thu Mar 31 15:03:33 2022
           Time Point: 1.603 secs
           Intensity:  Min = 818, Max = 7731, Mean = 1249.83008
           Photosensor reading: 572081.0
           Exposure time: 0.553855 secs
           EX filter:  DAPI
           EM filter:  DAPI
           ND filter:  100%
           Stage coordinates:   (-6015.597,+2217.683,+56.611)

Image 5.
           Time:       Thu Mar 31 15:03:33 2022
           Time Point: 2.437 secs
           Intensity:  Min = 474, Max = 731, Mean = 548.84045
           Photosensor reading: 2685835.0
           Exposure time: 0.239503 secs
           EX filter:  FITC
           EM filter:  FITC
           ND filter:  100%
           Stage coordinates:   (-6015.597,+2217.683,+56.611)

Image 6.
           Time:       Thu Mar 31 15:03:34 2022
           Time Point: 2.937 secs
           Intensity:  Min = 465, Max = 1030, Mean = 546.40332
           Photosensor reading: 6540995.0
           Exposure time: 0.107633 secs
           EX filter:  TRITC
           EM filter:  TRITC
           ND filter:  100%
           Stage coordinates:   (-6015.597,+2217.683,+56.611)

Image 7.
           Time:       Thu Mar 31 15:03:35 2022
           Time Point: 3.303 secs
           Intensity:  Min = 801, Max = 6679, Mean = 1238.47314
           Photosensor reading: 571707.0
           Exposure time: 0.553855 secs
           EX filter:  DAPI
           EM filter:  DAPI
           ND filter:  100%
           Stage coordinates:   (-6015.597,+2217.683,+56.411)

Image 8.
           Time:       Thu Mar 31 15:03:35 2022
           Time Point: 4.088 secs
           Intensity:  Min = 475, Max = 903, Mean = 544.64655
           Photosensor reading: 2685042.0
           Exposure time: 0.239503 secs
           EX filter:  FITC
           EM filter:  FITC
           ND filter:  100%
           Stage coordinates:   (-6015.597,+2217.683,+56.411)

Image 9.
           Time:       Thu Mar 31 15:03:35 2022
           Time Point: 4.588 secs
           Intensity:  Min = 465, Max = 1298, Mean = 544.72900
           Photosensor reading: 6528385.0
           Exposure time: 0.107633 secs
           EX filter:  TRITC
           EM filter:  TRITC
           ND filter:  100%
           Stage coordinates:   (-6015.597,+2217.683,+56.411)

Image 10.
           Time:       Thu Mar 31 15:03:36 2022
           Time Point: 4.956 secs
           Intensity:  Min = 806, Max = 5781, Mean = 1233.44836
           Photosensor reading: 571324.0
           Exposure time: 0.553855 secs
           EX filter:  DAPI
           EM filter:  DAPI
           ND filter:  100%
           Stage coordinates:   (-6015.597,+2217.683,+56.211)

Image 11.
           Time:       Thu Mar 31 15:03:37 2022
           Time Point: 5.822 secs
           Intensity:  Min = 480, Max = 1077, Mean = 547.11322
           Photosensor reading: 2685980.0
           Exposure time: 0.239503 secs
           EX filter:  FITC
           EM filter:  FITC
           ND filter:  100%
           Stage coordinates:   (-6015.597,+2217.683,+56.211)

Image 12.
           Time:       Thu Mar 31 15:03:37 2022
           Time Point: 6.325 secs
           Intensity:  Min = 469, Max = 1725, Mean = 547.13446
           Photosensor reading: 6521305.0
           Exposure time: 0.107633 secs
           EX filter:  TRITC
           EM filter:  TRITC
           ND filter:  100%
           Stage coordinates:   (-6015.597,+2217.683,+56.211)

Image 13.
           Time:       Thu Mar 31 15:03:38 2022
           Time Point: 6.691 secs
           Intensity:  Min = 815, Max = 4803, Mean = 1226.75684
           Photosensor reading: 571057.0
           Exposure time: 0.553855 secs
           EX filter:  DAPI
           EM filter:  DAPI
           ND filter:  100%
           Stage coordinates:   (-6015.597,+2217.683,+56.011)

Image 14.
           Time:       Thu Mar 31 15:03:38 2022
           Time Point: 7.542 secs
           Intensity:  Min = 479, Max = 889, Mean = 545.65271
           Photosensor reading: 2685779.0
           Exposure time: 0.239503 secs
           EX filter:  FITC
           EM filter:  FITC
           ND filter:  100%
           Stage coordinates:   (-6015.597,+2217.683,+56.011)

Image 15.
           Time:       Thu Mar 31 15:03:39 2022
           Time Point: 8.042 secs
           Intensity:  Min = 461, Max = 2149, Mean = 541.55951
           Photosensor reading: 6516159.0
           Exposure time: 0.107633 secs
           EX filter:  TRITC
           EM filter:  TRITC
           ND filter:  100%
           Stage coordinates:   (-6015.597,+2217.683,+56.011)

Total number of images saved: 15
