# Supplementary material for: Chromatin binding by HORMAD proteins regulates meiotic recombination initiation
Source: EMBO J. 2024 Feb 8;43(5):8. doi: 10.1038/s44318-024-00034-3 (PMC10907721; doi:10.1038/s44318-024-00034-3)
Supplement: Supplementary file 6 — Source Data Fig. 5 [file 44318_2024_34_MOESM6_ESM.zip › Data_Figure_5/hop1_loop2 images/2022-3-31/3-31-2022_7797-H3-5_06_R3D.dv.log]

#
#Tag 0x00FF0408

Resolve3D softWoRx-Acquire Version: 7.2.1 Release RC1

Running on host: cn71689

Resolve3D Image File: /data1/Data/HochwagenLab/Cal/Hop1PHD/anti-hop1/2022-03-24/2022-3-31/3-31-2022_7797-H3-5_06_R3D.dv

Created  Thu Mar 31 14:46:44 2022


Optics:
  Objective:    	Olympus 100X/1.40, UPLS Apo, UIS2, 1-U2B836
  Lens ID:      	10007
  Aux Magn:     	2.00
  Illumination: 	Kohler

Image Properties:
  XY Dimensions:            	128 x 128
  ZWT Dimensions (expected):	5 x 3 x 1
  Pixel Size:               	0.07985 0.07985 0.200
  Binning:                  	1x1
  Flat-field Calibration:   	On

Camera:
  Type:        	PM1394Cam00 EMCCD / EVOLVE- 512
  Gain:        	1.00X
  Speed:       	10000KHz
  Temp Setting:	-85.0C


Resolve3D Macro:
--------------------------------------------------------
# Created by DeltaVision Experiment Designer (version: 7.2.1 Release RC1)
# Experiment Macro Name: 3-31-2022


# Open image file
OPF

# Starting Scan From Farthest Z (Bottom of sample)
# Move to start of sectioning from initial point.
FOCUS 0.000

# Z sectioning loop.
FIRST_Z
DO 5

  # Select Ex, Em, Nd Filters
  FILTERS DAPI,DAPI,100%
  ACTSHUT 17
  CCD 0.553855
  WRT

  # Select Ex, Em, Nd Filters
  FILTERS FITC,FITC,100%
  ACTSHUT 17
  CCD 0.239503
  WRT

  # Select Ex, Em, Nd Filters
  FILTERS TRITC,TRITC,100%
  ACTSHUT 17
  CCD 0.107633
  WRT

  SECTIONZ -0.200
  NEXT_Z
ENDDO

# Close image file(s) 
CLF

# Move to initial point from end of sectioning.
FOCUS 1.000
BEEP

#
#
#KEY Experiment Designer Keys: Don't Modify
#
#KEY EXPERIMENT_TYPE STANDARD
#KEY SCAN_SEQUENCE WZT
#KEY DO_FAST_ACQUISITION F
#KEY LAMPS_OFF_AT_END F
#KEY DO_Z_SECTIONING T
#KEY Z_APPLY_BACKLASH F
#KEY Z_START_POSITION BOTTOM
#KEY SECT_SPACING 0.2000
#KEY NUM_Z_SECTIONS 5
#KEY SAMPLE_THICKNESS 1.0000
#KEY CHANNEL 0.553855,DAPI,DAPI,100%,1
#KEY EX_SHUTTERS 3,EX=T,TRANS=F,LASER=F
#KEY EM_SHUTTERS 1,CCD1=T
#KEY CHANNEL 0.239503,FITC,FITC,100%,1
#KEY EX_SHUTTERS 3,EX=T,TRANS=F,LASER=F
#KEY EM_SHUTTERS 1,CCD1=T
#KEY CHANNEL 0.107633,TRITC,TRITC,100%,1
#KEY EX_SHUTTERS 3,EX=T,TRANS=F,LASER=F
#KEY EM_SHUTTERS 1,CCD1=T
#KEY DO_REFERENCE_IMAGE F
#KEY DO_CELL_TRACK F
#KEY DO_AUTOFOCUS F
#KEY DO_ULTIMATEFOCUS F
#KEY DO_OAI_SCANNING F
#KEY DO_TIME_LAPSE F
#KEY DO_POINT_VISITING F
#KEY DO_PANEL_COLLECTION F
#
#
--------------------------------------------------------

Experiment Record:
------------------
Image 1.
           Time:       Thu Mar 31 14:46:45 2022
           Time Point: 0.000 secs
           Intensity:  Min = 1208, Max = 4174, Mean = 1546.11255
           Photosensor reading: 569609.0
           Exposure time: 0.553855 secs
           EX filter:  DAPI
           EM filter:  DAPI
           ND filter:  100%
           Stage coordinates:   (-3458.174,+2587.867,+51.408)

Image 2.
           Time:       Thu Mar 31 14:46:45 2022
           Time Point: 0.742 secs
           Intensity:  Min = 568, Max = 1231, Mean = 665.52490
           Photosensor reading: 2684095.0
           Exposure time: 0.239503 secs
           EX filter:  FITC
           EM filter:  FITC
           ND filter:  100%
           Stage coordinates:   (-3458.174,+2587.867,+51.408)

Image 3.
           Time:       Thu Mar 31 14:46:46 2022
           Time Point: 1.241 secs
           Intensity:  Min = 470, Max = 1070, Mean = 577.54211
           Photosensor reading: 6484974.0
           Exposure time: 0.107633 secs
           EX filter:  TRITC
           EM filter:  TRITC
           ND filter:  100%
           Stage coordinates:   (-3458.174,+2587.867,+51.408)

Image 4.
           Time:       Thu Mar 31 14:46:47 2022
           Time Point: 1.608 secs
           Intensity:  Min = 1135, Max = 4107, Mean = 1520.57471
           Photosensor reading: 568918.0
           Exposure time: 0.553855 secs
           EX filter:  DAPI
           EM filter:  DAPI
           ND filter:  100%
           Stage coordinates:   (-3458.174,+2587.867,+51.208)

Image 5.
           Time:       Thu Mar 31 14:46:47 2022
           Time Point: 2.461 secs
           Intensity:  Min = 559, Max = 1476, Mean = 660.33014
           Photosensor reading: 2683427.0
           Exposure time: 0.239503 secs
           EX filter:  FITC
           EM filter:  FITC
           ND filter:  100%
           Stage coordinates:   (-3458.174,+2587.867,+51.208)

Image 6.
           Time:       Thu Mar 31 14:46:47 2022
           Time Point: 2.958 secs
           Intensity:  Min = 476, Max = 1184, Mean = 577.67578
           Photosensor reading: 6484433.0
           Exposure time: 0.107633 secs
           EX filter:  TRITC
           EM filter:  TRITC
           ND filter:  100%
           Stage coordinates:   (-3458.174,+2587.867,+51.208)

Image 7.
           Time:       Thu Mar 31 14:46:48 2022
           Time Point: 3.327 secs
           Intensity:  Min = 1196, Max = 3852, Mean = 1529.28027
           Photosensor reading: 568790.0
           Exposure time: 0.553855 secs
           EX filter:  DAPI
           EM filter:  DAPI
           ND filter:  100%
           Stage coordinates:   (-3458.174,+2587.867,+51.014)

Image 8.
           Time:       Thu Mar 31 14:46:49 2022
           Time Point: 4.110 secs
           Intensity:  Min = 547, Max = 1742, Mean = 666.06299
           Photosensor reading: 2682891.0
           Exposure time: 0.239503 secs
           EX filter:  FITC
           EM filter:  FITC
           ND filter:  100%
           Stage coordinates:   (-3458.174,+2587.867,+51.014)

Image 9.
           Time:       Thu Mar 31 14:46:49 2022
           Time Point: 4.611 secs
           Intensity:  Min = 485, Max = 1285, Mean = 583.75861
           Photosensor reading: 6488777.0
           Exposure time: 0.107633 secs
           EX filter:  TRITC
           EM filter:  TRITC
           ND filter:  100%
           Stage coordinates:   (-3458.174,+2587.867,+51.014)

Image 10.
           Time:       Thu Mar 31 14:46:50 2022
           Time Point: 4.984 secs
           Intensity:  Min = 1225, Max = 3515, Mean = 1515.44897
           Photosensor reading: 568394.0
           Exposure time: 0.553855 secs
           EX filter:  DAPI
           EM filter:  DAPI
           ND filter:  100%
           Stage coordinates:   (-3458.174,+2587.867,+50.814)

Image 11.
           Time:       Thu Mar 31 14:46:50 2022
           Time Point: 5.762 secs
           Intensity:  Min = 559, Max = 2074, Mean = 672.99310
           Photosensor reading: 2682543.0
           Exposure time: 0.239503 secs
           EX filter:  FITC
           EM filter:  FITC
           ND filter:  100%
           Stage coordinates:   (-3458.174,+2587.867,+50.814)

Image 12.
           Time:       Thu Mar 31 14:46:51 2022
           Time Point: 6.262 secs
           Intensity:  Min = 483, Max = 1442, Mean = 584.03345
           Photosensor reading: 6488494.0
           Exposure time: 0.107633 secs
           EX filter:  TRITC
           EM filter:  TRITC
           ND filter:  100%
           Stage coordinates:   (-3458.174,+2587.867,+50.814)

Image 13.
           Time:       Thu Mar 31 14:46:52 2022
           Time Point: 6.630 secs
           Intensity:  Min = 1219, Max = 3147, Mean = 1513.42517
           Photosensor reading: 568082.0
           Exposure time: 0.553855 secs
           EX filter:  DAPI
           EM filter:  DAPI
           ND filter:  100%
           Stage coordinates:   (-3458.174,+2587.867,+50.608)

Image 14.
           Time:       Thu Mar 31 14:46:52 2022
           Time Point: 7.482 secs
           Intensity:  Min = 539, Max = 2357, Mean = 667.57471
           Photosensor reading: 2681996.0
           Exposure time: 0.239503 secs
           EX filter:  FITC
           EM filter:  FITC
           ND filter:  100%
           Stage coordinates:   (-3458.174,+2587.867,+50.608)

Image 15.
           Time:       Thu Mar 31 14:46:53 2022
           Time Point: 7.980 secs
           Intensity:  Min = 482, Max = 1704, Mean = 582.52081
           Photosensor reading: 6488214.0
           Exposure time: 0.107633 secs
           EX filter:  TRITC
           EM filter:  TRITC
           ND filter:  100%
           Stage coordinates:   (-3458.174,+2587.867,+50.608)

Total number of images saved: 15
