# Supplementary material for: Chromatin binding by HORMAD proteins regulates meiotic recombination initiation
Source: EMBO J. 2024 Feb 8;43(5):8. doi: 10.1038/s44318-024-00034-3 (PMC10907721; doi:10.1038/s44318-024-00034-3)
Supplement: Supplementary file 6 — Source Data Fig. 5 [file 44318_2024_34_MOESM6_ESM.zip › Data_Figure_5/hop1_loop2 images/results csv files all DS/DS2 22-3-31 DapiArea.csv]

Slice	Count	Total Area	Average Size	%Area	Mean
3-31-2022_11644-H3-5_04_R3D_RGB.tif (blue)	14	5.369	0.383	5.139	255
3-31-2022_11644-H3-5_05_R3D_RGB.tif (blue)	8	11.426	1.428	10.937	255
3-31-2022_11757-H3-5_01_R3D_RGB.tif (blue)	3	9.437	3.146	9.033	255
3-31-2022_11757-H3-5_02_R3D_RGB.tif (blue)	9	13.198	1.466	12.634	255
3-31-2022_11757-H3-5_03_R3D_RGB.tif (blue)	1	24.031	24.031	23.004	255
3-31-2022_11757-H3-5_05_R3D_RGB.tif (blue)	4	2.774	0.693	2.655	255
3-31-2022_11757-H3-5_10_R3D_RGB.tif (blue)	3	7.817	2.606	7.483	255
3-31-2022_7797-H3-5_04_R3D_RGB.tif (blue)	1	14.716	14.716	14.087	255
3-31-2022_7797-H3-5_06_R3D_RGB.tif (blue)	1	15.373	15.373	14.716	255
3-31-2022_7797-H3-5_08_R3D_RGB.tif (blue)	4	16.546	4.136	15.839	255
3-31-2022_7797-H3-5_10_R3D_RGB.tif (blue)	3	17.929	5.976	17.163	255
