# Supplementary material for: Chromatin binding by HORMAD proteins regulates meiotic recombination initiation
Source: EMBO J. 2024 Feb 8;43(5):8. doi: 10.1038/s44318-024-00034-3 (PMC10907721; doi:10.1038/s44318-024-00034-3)
Supplement: Supplementary file 6 — Source Data Fig. 5 [file 44318_2024_34_MOESM6_ESM.zip › Data_Figure_5/hop1_loop2 images/results csv files all DS/DS4 22-04-06 Hop1FociArea.csv]

Slice	Count	Total Area	Average Size	%Area	Mean
2022-04-06_11644-H3_07_R3D_RGB_Hop1NoThreshold.tif	6	0.682	0.114	0.653	81.253
2022-04-06_11644-H3_10_R3D_RGB_Hop1NoThreshold.tif	12	6.376	0.531	6.104	77.116
2022-04-06_11644-H3_11_R3D_RGB_Hop1NoThreshold.tif	21	5.254	0.250	5.029	85.859
2022-04-06_11644-H3_12_R3D_RGB_Hop1NoThreshold.tif	24	6.650	0.277	1.591	83.160
2022-04-06_11644-H3_13_R3D_RGB_Hop1NoThreshold.tif	13	1.709	0.131	0.409	69.745
2022-04-06_11644-H3_14_R3D_RGB_Hop1NoThreshold.tif	6	9.494	1.582	9.088	72.678
2022-04-06_11644-H3_18_R3D_RGB_Hop1NoThreshold.tif	7	7.230	1.033	6.921	68.071
2022-04-06_11644-H3_20_R3D_RGB_Hop1NoThreshold.tif	9	2.053	0.228	1.965	81.486
2022-04-06_11644-H3_21_R3D_RGB_Hop1NoThreshold.tif	6	6.676	1.113	6.390	60.492
2022-04-06_11644-H3_22_R3D_RGB_Hop1NoThreshold.tif	8	8.659	1.082	8.289	48.729
2022-04-06_11644-H3_23_R3D_RGB_Hop1NoThreshold.tif	4	8.805	2.201	8.429	52.011
2022-04-06_11644-H3_24_R3D_RGB_Hop1NoThreshold.tif	7	7.097	1.014	6.793	63.004
2022-04-06_11644-H3_25_R3D_RGB_Hop1NoThreshold.tif	9	10.221	1.136	9.784	43.497
2022-04-06_7797-H3_01_R3D_RGB_Hop1NoThreshold.tif	17	6.306	0.371	6.036	82.570
2022-04-06_7797-H3_02_R3D_RGB_Hop1NoThreshold.tif	12	4.616	0.385	4.419	92.066
2022-04-06_7797-H3_03_R3D_RGB_Hop1NoThreshold.tif	8	9.016	1.127	8.630	67.304
2022-04-06_7797-H3_04_R3D_RGB_Hop1NoThreshold.tif	12	4.508	0.376	4.315	71.257
2022-04-06_7797-H3_05_R3D_RGB_Hop1NoThreshold.tif	10	3.571	0.357	3.418	86.845
2022-04-06_7797-H3_26_R3D_RGB_Hop1NoThreshold.tif	7	1.977	0.282	1.892	99.683
2022-04-06_7797-H3_27_R3D_RGB_Hop1NoThreshold.tif	7	6.306	0.901	6.036	91.929
2022-04-06_7797-H3_28_R3D_RGB_Hop1NoThreshold.tif	5	7.900	1.580	7.562	74.000
2022-04-06_7797-H3_29_R3D_RGB_Hop1NoThreshold.tif	12	3.386	0.282	3.241	77.552
2022-04-06_7797-H3_30_R3D_RGB_Hop1NoThreshold.tif	7	7.836	1.119	7.501	67.992
2022-04-06_7797-H3_31_R3D_RGB_Hop1NoThreshold.tif	8	6.306	0.788	6.036	77.005
2022-04-06_7797-H3_32_R3D_RGB_Hop1NoThreshold.tif	8	11.477	1.435	10.986	45.996
2022-04-06_7797-H3_33_R3D_RGB_Hop1NoThreshold.tif	4	8.180	2.045	7.831	37.761
2022-04-06_7797-H3_34_R3D_RGB_Hop1NoThreshold.tif	9	10.661	1.185	10.205	67.104
2022-04-06_7797-H3_35_R3D_RGB_Hop1NoThreshold.tif	13	2.499	0.192	2.393	101.350
2022-04-06_7797-H3_36_R3D_RGB_Hop1NoThreshold.tif	8	5.815	0.727	5.566	79.184
2022-04-06_7797-H3_37_R3D_RGB_Hop1NoThreshold.tif	8	6.229	0.779	5.963	85.985
2022-04-06_7797-H3_38_R3D_RGB_Hop1NoThreshold.tif	11	11.974	1.089	11.462	68.068
2022-04-06_7797-H3_39_R3D_RGB_Hop1NoThreshold.tif	47	13.466	0.287	3.223	82.192
