# Supplementary material for: Chromatin binding by HORMAD proteins regulates meiotic recombination initiation
Source: EMBO J. 2024 Feb 8;43(5):8. doi: 10.1038/s44318-024-00034-3 (PMC10907721; doi:10.1038/s44318-024-00034-3)
Supplement: Supplementary file 6 — Source Data Fig. 5 [file 44318_2024_34_MOESM6_ESM.zip › Data_Figure_5/hop1_loop2 images/results csv files all DS/DS1 22-03-24 DapiArea.csv]

Slice	Count	Total Area	Average Size	%Area	Mean
3-23-2022_7797-h3-03_R3D_RGB.tif (blue)	5	57.027	11.405	3.412	255
3-29-2022_hop1-11757-h3-5_03_R3D_RGB.tif (blue)	3	11.674	3.891	11.176	255
3-29-2022_hop1-11757-h3-5_04_R3D_RGB.tif (blue)	6	6.108	1.018	5.847	255
3-29-2022_hop1-11757-h3-5_06_R3D_RGB.tif (blue)	3	7.301	2.434	6.989	255
3-29-2022_hop1-11757-h3-5_07_R3D_RGB.tif (blue)	4	6.542	1.635	6.262	255
3-29-2022_hop1-11757-h3-5_08_R3D_RGB.tif (blue)	2	7.772	3.886	7.440	255
3-29-2022_hop1-11757-h3-5_09_R3D_RGB.tif (blue)	5	34.488	6.898	8.253	255
3-29-2022_hop1-11757-h3-5_10_R3D_RGB.tif (blue)	11	45.327	4.121	10.847	255
3-29-2022_hop1-11758-04_R3D_RGB.tif (blue)	5	11.069	2.214	10.596	255
3-29-2022_hop1-11758-06_R3D_RGB.tif (blue)	5	12.287	2.457	11.761	255
3-29-2022_hop1-11758-07_R3D_RGB.tif (blue)	4	13.562	3.390	12.982	255
3-29-2022_hop1-11758-08_R3D_RGB.tif (blue)	2	14.556	7.278	13.934	255
3-29-2022_hop1-11758-09_R3D_RGB.tif (blue)	8	12.797	1.600	12.250	255
3-29-2022_hop1-11758-10_R3D_RGB.tif (blue)	3	17.700	5.900	16.943	255
