# Supplementary material for: Chromatin binding by HORMAD proteins regulates meiotic recombination initiation
Source: EMBO J. 2024 Feb 8;43(5):8. doi: 10.1038/s44318-024-00034-3 (PMC10907721; doi:10.1038/s44318-024-00034-3)
Supplement: Supplementary file 6 — Source Data Fig. 5 [file 44318_2024_34_MOESM6_ESM.zip › Data_Figure_5/hop1_loop2 images/results csv files all DS/DS2 22-3-31 Hop1FociArea.csv]

Slice	Count	Total Area	Average Size	%Area	Mean
3-31-2022_11644-H3-5_04_R3D_RGB_Hop1NoThreshold.tif	35	1.543	0.044	1.477	67.460
3-31-2022_11644-H3-5_05_R3D_RGB_Hop1NoThreshold.tif	18	1.052	0.058	1.007	57.058
3-31-2022_11757-H3-5_01_R3D_RGB_Hop1NoThreshold.tif	10	4.387	0.439	4.199	76.177
3-31-2022_11757-H3-5_02_R3D_RGB_Hop1NoThreshold.tif	26	2.825	0.109	2.704	88.491
3-31-2022_11757-H3-5_03_R3D_RGB_Hop1NoThreshold.tif	14	2.034	0.145	1.947	93.928
3-31-2022_11757-H3-5_05_R3D_RGB_Hop1NoThreshold.tif	6	4.827	0.804	4.620	85.112
3-31-2022_11757-H3-5_10_R3D_RGB_Hop1NoThreshold.tif	18	2.793	0.155	2.673	73.633
3-31-2022_7797-H3-5_04_R3D_RGB_Hop1NoThreshold.tif	18	3.711	0.206	3.552	59.207
3-31-2022_7797-H3-5_06_R3D_RGB_Hop1NoThreshold.tif	10	2.251	0.225	2.155	87.014
3-31-2022_7797-H3-5_08_R3D_RGB_Hop1NoThreshold.tif	21	2.812	0.134	2.692	84.822
3-31-2022_7797-H3-5_10_R3D_RGB_Hop1NoThreshold.tif	9	1.530	0.170	1.465	83.676
