# Supplementary material for: Chromatin binding by HORMAD proteins regulates meiotic recombination initiation
Source: EMBO J. 2024 Feb 8;43(5):8. doi: 10.1038/s44318-024-00034-3 (PMC10907721; doi:10.1038/s44318-024-00034-3)
Supplement: Supplementary file 6 — Source Data Fig. 5 [file 44318_2024_34_MOESM6_ESM.zip › Data_Figure_5/hop1_loop2 images/results csv files all DS/DS3 22-04-01 DapiArea.csv]

Slice	Count	Total Area	Average Size	%Area	Mean
4-1-2022_11644-hr3_02_R3D_RGB.tif (blue)	6	10.801	1.800	10.339	255
4-1-2022_11644-hr3_03_R3D_RGB.tif (blue)	10	1.218	0.122	1.166	255
4-1-2022_11644-hr3_04_R3D_RGB.tif (blue)	10	5.031	0.503	4.816	255
4-1-2022_11644-hr3_06_R3D_RGB.tif (blue)	12	3.800	0.317	0.909	255
4-1-2022_11644-hr3_08_R3D_RGB.tif (blue)	24	3.647	0.152	0.873	255
4-1-2022_11644-hr3_09_R3D_RGB.tif (blue)	27	4.278	0.158	1.024	255
4-1-2022_11644-hr3_10_R3D_RGB.tif (blue)	13	8.219	0.632	1.967	255
4-1-2022_11757-hr3_02_R3D_RGB.tif (blue)	12	4.610	0.384	1.103	255
4-1-2022_11757-hr3_03_R3D_RGB.tif (blue)	29	27.538	0.950	6.590	255
4-1-2022_11757-hr3_05_R3D_RGB.tif (blue)	10	7.779	0.778	7.446	255
4-1-2022_11757-hr3_07_R3D_RGB.tif (blue)	7	15.245	2.178	3.648	255
4-1-2022_11757-hr3_08_R3D_RGB.tif (blue)	12	4.795	0.400	1.147	255
4-1-2022_7797-hr3_01_R3D_RGB.tif (blue)	15	21.659	1.444	5.183	255
4-1-2022_7797-hr3_02_R3D_RGB.tif (blue)	16	6.918	0.432	1.656	255
4-1-2022_7797-hr3_03_R3D_RGB.tif (blue)	12	7.772	0.648	1.860	255
4-1-2022_7797-hr3_04_R3D_RGB.tif (blue)	24	14.174	0.591	3.392	255
4-1-2022_7797-hr3_05_R3D_RGB.tif (blue)	7	8.136	1.162	7.788	255
4-1-2022_7797-hr3_06_R3D_RGB.tif (blue)	7	1.581	0.226	1.514	255
4-1-2022_7797-hr3_07_R3D_RGB.tif (blue)	17	4.992	0.294	4.779	255
4-1-2022_7797-hr3_08_R3D_RGB.tif (blue)	16	4.482	0.280	1.073	255
4-1-2022_7797-hr3_09_R3D_RGB.tif (blue)	16	10.597	0.662	2.536	255
4-1-2022_7797-hr3_10_R3D_RGB.tif (blue)	7	6.025	0.861	5.768	255
