# Supplementary material for: Chromatin binding by HORMAD proteins regulates meiotic recombination initiation
Source: EMBO J. 2024 Feb 8;43(5):8. doi: 10.1038/s44318-024-00034-3 (PMC10907721; doi:10.1038/s44318-024-00034-3)
Supplement: Supplementary file 6 — Source Data Fig. 5 [file 44318_2024_34_MOESM6_ESM.zip › Data_Figure_5/hop1_loop2 images/results csv files all DS/DS5 22-4-7_TRITVNOTRIT DapiArea.csv]

Slice	Count	Total Area	Average Size	%Area	Mean
4-5-2022_NOTRIT_11644-H3-14_R3D_RGB.tif (blue)	1	13.237	13.237	12.671	255
4-5-2022_NOTRIT_11644-H3-15_R3D_RGB.tif (blue)	3	14.875	4.958	14.240	255
4-5-2022_NOTRIT_11644-H3-16_R3D_RGB.tif (blue)	2	5.471	2.735	5.237	255
4-5-2022_NOTRIT_11644-H3-17_R3D_RGB.tif (blue)	1	18.051	18.051	17.279	255
4-5-2022_NOTRIT_11644-H3-18_R3D_RGB.tif (blue)	4	11.107	2.777	10.632	255
4-5-2022_NOTRIT_11644-H3-19_R3D_RGB.tif (blue)	5	10.393	2.079	9.949	255
4-5-2022_noTRIT_11757-H3-42_R3D_RGB.tif (blue)	14	7.237	0.517	6.927	255
4-5-2022_noTRIT_11757-H3-43_R3D_RGB.tif (blue)	16	7.575	0.473	1.813	255
4-5-2022_noTRIT_11757-H3-44_R3D_RGB.tif (blue)	19	3.105	0.163	0.743	255
4-5-2022_noTRIT_11757-H3-45_R3D_RGB.tif (blue)	5	31.115	6.223	29.785	255
4-5-2022_noTRIT_11757-H3-46_R3D_RGB.tif (blue)	25	12.089	0.484	2.893	255
4-5-2022_noTRIT_11757-H3-47_R3D_RGB.tif (blue)	13	24.267	1.867	23.230	255
4-5-2022_noTRIT_11757-H3-49_R3D_RGB.tif (blue)	22	11.655	0.530	11.157	255
4-5-2022_noTRIT_11757-H3-50_R3D_RGB.tif (blue)	20	46.832	2.342	11.208	255
4-5-2022_noTRIT_11758-H3-51_R3D_RGB.tif (blue)	29	20.091	0.693	4.808	255
4-5-2022_noTRIT_11758-H3-53_R3D_RGB.tif (blue)	25	11.534	0.461	2.760	255
4-5-2022_noTRIT_11758-H3-55_R3D_RGB.tif (blue)	11	44.957	4.087	10.759	255
4-5-2022_noTRIT_11758-H3-56_R3D_RGB.tif (blue)	10	43.822	4.382	10.487	255
4-5-2022_noTRIT_11758-H3-57_R3D_RGB.tif (blue)	16	28.673	1.792	6.862	255
4-5-2022_noTRIT_11758-H3-58_R3D_RGB.tif (blue)	1	19.173	19.173	18.353	255
4-5-2022_noTRIT_11758-H3-59_R3D_RGB.tif (blue)	8	19.938	2.492	4.771	255
4-5-2022_noTRIT_11758-H3-60_R3D_RGB.tif (blue)	16	38.084	2.380	9.114	255
4-5-2022_NOTRIT_7797-H3-01_R3D_RGB.tif (blue)	1	49.274	49.274	11.792	255
4-5-2022_NOTRIT_7797-H3-02_R3D_RGB.tif (blue)	1	74.599	74.599	17.853	255
4-5-2022_NOTRIT_7797-H3-03_R3D_RGB.tif (blue)	1	17.700	17.700	16.943	255
4-5-2022_NOTRIT_7797-H3-04_R3D_RGB.tif (blue)	5	17.808	3.562	17.047	255
4-5-2022_NOTRIT_7797-H3-05_R3D_RGB.tif (blue)	2	27.627	13.814	26.447	255
4-5-2022_NOTRIT_7797-H3-07_R3D_RGB.tif (blue)	8	21.793	2.724	20.862	255
4-5-2022_NOTRIT_7797-H3-09_R3D_RGB.tif (blue)	9	15.762	1.751	15.088	255
4-5-2022_NOTRIT_7797-H3-10_R3D_RGB.tif (blue)	2	25.357	12.679	24.274	255
