# Supplementary material for: Chromatin binding by HORMAD proteins regulates meiotic recombination initiation
Source: EMBO J. 2024 Feb 8;43(5):8. doi: 10.1038/s44318-024-00034-3 (PMC10907721; doi:10.1038/s44318-024-00034-3)
Supplement: Supplementary file 6 — Source Data Fig. 5 [file 44318_2024_34_MOESM6_ESM.zip › Data_Figure_5/hop1_loop2 images/results csv files all DS/DS4 22-04-06 DapiArea.csv]

Slice	Count	Total Area	Average Size	%Area	Mean
2022-04-06_11644-H3_07_R3D_RGB.tif (blue)	1	10.342	10.342	9.900	255
2022-04-06_11644-H3_10_R3D_RGB.tif (blue)	1	16.769	16.769	16.052	255
2022-04-06_11644-H3_11_R3D_RGB.tif (blue)	1	21.251	21.251	20.343	255
2022-04-06_11644-H3_12_R3D_RGB.tif (blue)	2	23.636	11.818	5.656	255
2022-04-06_11644-H3_13_R3D_RGB.tif (blue)	1	25.517	25.517	6.107	255
2022-04-06_11644-H3_14_R3D_RGB.tif (blue)	2	15.430	7.715	14.771	255
2022-04-06_11644-H3_18_R3D_RGB.tif (blue)	1	12.452	12.452	11.920	255
2022-04-06_11644-H3_20_R3D_RGB.tif (blue)	1	13.619	13.619	13.037	255
2022-04-06_11644-H3_21_R3D_RGB.tif (blue)	1	10.858	10.858	10.394	255
2022-04-06_11644-H3_22_R3D_RGB.tif (blue)	1	15.997	15.997	15.314	255
2022-04-06_11644-H3_23_R3D_RGB.tif (blue)	1	10.667	10.667	10.211	255
2022-04-06_11644-H3_24_R3D_RGB.tif (blue)	1	13.269	13.269	12.701	255
2022-04-06_11644-H3_25_R3D_RGB.tif (blue)	1	13.466	13.466	12.891	255
2022-04-06_7797-H3_01_R3D_RGB.tif (blue)	3	20.697	6.899	19.812	255
2022-04-06_7797-H3_02_R3D_RGB.tif (blue)	2	16.552	8.276	15.845	255
2022-04-06_7797-H3_03_R3D_RGB.tif (blue)	2	15.813	7.906	15.137	255
2022-04-06_7797-H3_04_R3D_RGB.tif (blue)	2	12.886	6.443	12.335	255
2022-04-06_7797-H3_05_R3D_RGB.tif (blue)	1	14.837	14.837	14.203	255
2022-04-06_7797-H3_26_R3D_RGB.tif (blue)	2	11.764	5.882	11.261	255
2022-04-06_7797-H3_27_R3D_RGB.tif (blue)	3	14.646	4.882	14.020	255
2022-04-06_7797-H3_28_R3D_RGB.tif (blue)	2	12.389	6.194	11.859	255
2022-04-06_7797-H3_29_R3D_RGB.tif (blue)	4	14.219	3.555	13.611	255
2022-04-06_7797-H3_30_R3D_RGB.tif (blue)	2	18.076	9.038	17.303	255
2022-04-06_7797-H3_31_R3D_RGB.tif (blue)	1	15.073	15.073	14.429	255
2022-04-06_7797-H3_32_R3D_RGB.tif (blue)	3	14.773	4.924	14.142	255
2022-04-06_7797-H3_33_R3D_RGB.tif (blue)	2	12.714	6.357	12.170	255
2022-04-06_7797-H3_34_R3D_RGB.tif (blue)	2	19.001	9.500	18.188	255
2022-04-06_7797-H3_35_R3D_RGB.tif (blue)	4	17.808	4.452	17.047	255
2022-04-06_7797-H3_36_R3D_RGB.tif (blue)	1	16.845	16.845	16.125	255
2022-04-06_7797-H3_37_R3D_RGB.tif (blue)	2	14.843	7.422	14.209	255
2022-04-06_7797-H3_38_R3D_RGB.tif (blue)	2	13.810	6.905	13.220	255
2022-04-06_7797-H3_39_R3D_RGB.tif (blue)	18	38.836	2.158	9.294	255
