# Supplementary material for: Chromatin binding by HORMAD proteins regulates meiotic recombination initiation
Source: EMBO J. 2024 Feb 8;43(5):8. doi: 10.1038/s44318-024-00034-3 (PMC10907721; doi:10.1038/s44318-024-00034-3)
Supplement: Supplementary file 6 — Source Data Fig. 5 [file 44318_2024_34_MOESM6_ESM.zip › Data_Figure_5/hop1_loop2 images/results csv files all DS/DS1 22-03-24 Hop1FociArea.csv]

Slice	Count	Total Area	Average Size	%Area	Mean
3-23-2022_7797-h3-03_R3D_RGB_Hop1NoThreshold.tif	34	49.223	1.448	2.945	69.845
3-29-2022_hop1-11757-h3-5_03_R3D_RGB_Hop1NoThreshold.tif	29	7.587	0.262	7.263	79.001
3-29-2022_hop1-11757-h3-5_04_R3D_RGB_Hop1NoThreshold.tif	24	6.593	0.275	6.311	74.852
3-29-2022_hop1-11757-h3-5_06_R3D_RGB_Hop1NoThreshold.tif	13	5.196	0.400	4.974	80.204
3-29-2022_hop1-11757-h3-5_07_R3D_RGB_Hop1NoThreshold.tif	13	5.171	0.398	4.950	67.101
3-29-2022_hop1-11757-h3-5_08_R3D_RGB_Hop1NoThreshold.tif	13	2.429	0.187	2.325	110.374
3-29-2022_hop1-11757-h3-5_09_R3D_RGB_Hop1NoThreshold.tif	20	6.593	0.330	1.578	82.210
3-29-2022_hop1-11757-h3-5_10_R3D_RGB_Hop1NoThreshold.tif	21	3.813	0.182	0.912	111.946
3-29-2022_hop1-11758-04_R3D_RGB_Hop1NoThreshold.tif	8	10.355	1.294	9.912	91.175
3-29-2022_hop1-11758-06_R3D_RGB_Hop1NoThreshold.tif	7	9.896	1.414	9.473	91.956
3-29-2022_hop1-11758-07_R3D_RGB_Hop1NoThreshold.tif	9	7.874	0.875	7.538	87.968
3-29-2022_hop1-11758-08_R3D_RGB_Hop1NoThreshold.tif	5	15.991	3.198	15.308	76.527
3-29-2022_hop1-11758-09_R3D_RGB_Hop1NoThreshold.tif	11	11.477	1.043	10.986	86.306
3-29-2022_hop1-11758-10_R3D_RGB_Hop1NoThreshold.tif	11	10.960	0.996	10.492	101.909
