# Supplementary material for: Chromatin binding by HORMAD proteins regulates meiotic recombination initiation
Source: EMBO J. 2024 Feb 8;43(5):8. doi: 10.1038/s44318-024-00034-3 (PMC10907721; doi:10.1038/s44318-024-00034-3)
Supplement: Supplementary file 6 — Source Data Fig. 5 [file 44318_2024_34_MOESM6_ESM.zip › Data_Figure_5/hop1_loop2 images/results csv files all DS/DS3 22-04-01 Hop1FociArea.csv]

Slice	Count	Total Area	Average Size	%Area	Mean
4-1-2022_11644-hr3_02_R3D_RGB_Hop1NoThreshold.tif	6	0.561	0.094	0.537	47.246
4-1-2022_11644-hr3_03_R3D_RGB_Hop1NoThreshold.tif	8	0.657	0.082	0.629	43.420
4-1-2022_11644-hr3_04_R3D_RGB_Hop1NoThreshold.tif	19	4.202	0.221	4.022	83.664
4-1-2022_11644-hr3_06_R3D_RGB_Hop1NoThreshold.tif	50	2.302	0.046	0.551	86.483
4-1-2022_11644-hr3_08_R3D_RGB_Hop1NoThreshold.tif	37	2.436	0.066	0.583	100.043
4-1-2022_11644-hr3_09_R3D_RGB_Hop1NoThreshold.tif	4	0.771	0.193	0.185	45.317
4-1-2022_11644-hr3_10_R3D_RGB_Hop1NoThreshold.tif	38	1.887	0.050	0.452	97.264
4-1-2022_11757-hr3_02_R3D_RGB_Hop1NoThreshold.tif	35	2.786	0.080	0.667	82.089
4-1-2022_11757-hr3_03_R3D_RGB_Hop1NoThreshold.tif	77	21.978	0.285	5.260	50.302
4-1-2022_11757-hr3_05_R3D_RGB_Hop1NoThreshold.tif	20	2.550	0.128	2.441	86.561
4-1-2022_11757-hr3_07_R3D_RGB_Hop1NoThreshold.tif	24	5.349	0.223	1.280	79.412
4-1-2022_11757-hr3_08_R3D_RGB_Hop1NoThreshold.tif	20	2.321	0.116	0.555	90.708
4-1-2022_7797-hr3_01_R3D_RGB_Hop1NoThreshold.tif	24	4.291	0.179	1.027	70.306
4-1-2022_7797-hr3_02_R3D_RGB_Hop1NoThreshold.tif	22	4.189	0.190	1.003	82.820
4-1-2022_7797-hr3_03_R3D_RGB_Hop1NoThreshold.tif	15	1.913	0.128	0.458	82.011
4-1-2022_7797-hr3_04_R3D_RGB_Hop1NoThreshold.tif	15	1.530	0.102	0.366	65.699
4-1-2022_7797-hr3_05_R3D_RGB_Hop1NoThreshold.tif	4	2.378	0.595	2.277	95.975
4-1-2022_7797-hr3_06_R3D_RGB_Hop1NoThreshold.tif	12	1.919	0.160	1.837	83.610
4-1-2022_7797-hr3_07_R3D_RGB_Hop1NoThreshold.tif	16	2.640	0.165	2.527	95.826
4-1-2022_7797-hr3_08_R3D_RGB_Hop1NoThreshold.tif	14	2.091	0.149	0.500	96.609
4-1-2022_7797-hr3_09_R3D_RGB_Hop1NoThreshold.tif	22	2.557	0.116	0.612	92.129
4-1-2022_7797-hr3_10_R3D_RGB_Hop1NoThreshold.tif	7	2.098	0.300	2.008	69.128
