# Supplementary material for: Chromatin binding by HORMAD proteins regulates meiotic recombination initiation
Source: EMBO J. 2024 Feb 8;43(5):8. doi: 10.1038/s44318-024-00034-3 (PMC10907721; doi:10.1038/s44318-024-00034-3)
Supplement: Supplementary file 6 — Source Data Fig. 5 [file 44318_2024_34_MOESM6_ESM.zip › Data_Figure_5/hop1_loop2 images/results csv files all DS/DS5 22-4-7_TRITVNOTRIT Hop1FociArea.csv]

Slice	Count	Total Area	Average Size	%Area	Mean
4-5-2022_NOTRIT_11644-H3-14_R3D_RGB_Hop1NoThreshold.tif	8	5.114	0.639	4.895	77.364
4-5-2022_NOTRIT_11644-H3-15_R3D_RGB_Hop1NoThreshold.tif	6	0.529	0.088	0.507	57.713
4-5-2022_NOTRIT_11644-H3-16_R3D_RGB_Hop1NoThreshold.tif	12	5.114	0.426	4.895	68.104
4-5-2022_NOTRIT_11644-H3-17_R3D_RGB_Hop1NoThreshold.tif	22	5.483	0.249	5.249	86.541
4-5-2022_NOTRIT_11644-H3-18_R3D_RGB_Hop1NoThreshold.tif	31	9.883	0.319	9.460	87.937
4-5-2022_NOTRIT_11644-H3-19_R3D_RGB_Hop1NoThreshold.tif	20	1.868	0.093	1.788	85.784
4-5-2022_noTRIT_11757-H3-42_R3D_RGB_Hop1NoThreshold.tif	28	3.265	0.117	3.125	94.723
4-5-2022_noTRIT_11757-H3-43_R3D_RGB_Hop1NoThreshold.tif	16	4.336	0.271	1.038	90.631
4-5-2022_noTRIT_11757-H3-44_R3D_RGB_Hop1NoThreshold.tif	9	1.875	0.208	0.449	73.039
4-5-2022_noTRIT_11757-H3-45_R3D_RGB_Hop1NoThreshold.tif	4	0.810	0.202	0.775	62.825
4-5-2022_noTRIT_11757-H3-46_R3D_RGB_Hop1NoThreshold.tif	36	6.013	0.167	1.439	66.908
4-5-2022_noTRIT_11757-H3-47_R3D_RGB_Hop1NoThreshold.tif	28	4.973	0.178	4.761	91.378
4-5-2022_noTRIT_11757-H3-49_R3D_RGB_Hop1NoThreshold.tif	22	2.461	0.112	2.356	66.222
4-5-2022_noTRIT_11757-H3-50_R3D_RGB_Hop1NoThreshold.tif	24	4.100	0.171	0.981	108.559
4-5-2022_noTRIT_11758-H3-51_R3D_RGB_Hop1NoThreshold.tif	17	2.786	0.164	0.667	87.322
4-5-2022_noTRIT_11758-H3-53_R3D_RGB_Hop1NoThreshold.tif	21	4.903	0.233	1.173	76.230
4-5-2022_noTRIT_11758-H3-55_R3D_RGB_Hop1NoThreshold.tif	32	6.969	0.218	1.668	94.375
4-5-2022_noTRIT_11758-H3-56_R3D_RGB_Hop1NoThreshold.tif	35	6.306	0.180	1.509	115.890
4-5-2022_noTRIT_11758-H3-57_R3D_RGB_Hop1NoThreshold.tif	25	8.040	0.322	1.924	84.571
4-5-2022_noTRIT_11758-H3-58_R3D_RGB_Hop1NoThreshold.tif	7	9.239	1.320	8.844	91.595
4-5-2022_noTRIT_11758-H3-59_R3D_RGB_Hop1NoThreshold.tif	21	7.039	0.335	1.685	83.779
4-5-2022_noTRIT_11758-H3-60_R3D_RGB_Hop1NoThreshold.tif	32	5.267	0.165	1.260	96.267
4-5-2022_NOTRIT_7797-H3-01_R3D_RGB_Hop1NoThreshold.tif	12	41.062	3.422	9.827	53.302
4-5-2022_NOTRIT_7797-H3-02_R3D_RGB_Hop1NoThreshold.tif	21	14.537	0.692	3.479	89.634
4-5-2022_NOTRIT_7797-H3-03_R3D_RGB_Hop1NoThreshold.tif	6	9.443	1.574	9.039	64.941
4-5-2022_NOTRIT_7797-H3-04_R3D_RGB_Hop1NoThreshold.tif	19	9.086	0.478	8.698	87.182
4-5-2022_NOTRIT_7797-H3-05_R3D_RGB_Hop1NoThreshold.tif	12	2.002	0.167	1.917	101.539
4-5-2022_NOTRIT_7797-H3-07_R3D_RGB_Hop1NoThreshold.tif	25	4.017	0.161	3.845	103.062
4-5-2022_NOTRIT_7797-H3-09_R3D_RGB_Hop1NoThreshold.tif	13	3.016	0.232	2.887	71.455
4-5-2022_NOTRIT_7797-H3-10_R3D_RGB_Hop1NoThreshold.tif	24	3.800	0.158	3.638	98.956
