# Supplementary material for: Chromatin binding by HORMAD proteins regulates meiotic recombination initiation
Source: EMBO J. 2024 Feb 8;43(5):8. doi: 10.1038/s44318-024-00034-3 (PMC10907721; doi:10.1038/s44318-024-00034-3)
Supplement: Supplementary file 6 — Source Data Fig. 5 [file 44318_2024_34_MOESM6_ESM.zip › Data_Figure_5/hop1_loop2 images/22-04-01/4-1-2022_11644-hr3_09_R3D.dv.log]

#
#Tag 0x00FF0408

Resolve3D softWoRx-Acquire Version: 7.2.1 Release RC1

Running on host: cn71689

Resolve3D Image File: /data1/Data/HochwagenLab/Cal/Hop1PHD/anti-hop1/2022-03-24/22-04-01/4-1-2022_11644-hr3_09_R3D.dv

Created  Fri Apr  1 14:32:30 2022


Optics:
  Objective:    	Olympus 100X/1.40, UPLS Apo, UIS2, 1-U2B836
  Lens ID:      	10007
  Aux Magn:     	2.00
  Illumination: 	Kohler

Image Properties:
  XY Dimensions:            	256 x 256
  ZWT Dimensions (expected):	6 x 3 x 1
  Pixel Size:               	0.07985 0.07985 0.200
  Binning:                  	1x1
  Flat-field Calibration:   	On

Camera:
  Type:        	PM1394Cam00 EMCCD / EVOLVE- 512
  Gain:        	1.00X
  Speed:       	10000KHz
  Temp Setting:	-85.0C


Resolve3D Macro:
--------------------------------------------------------
# Created by DeltaVision Experiment Designer (version: 7.2.1 Release RC1)
# Experiment Macro Name: April1-2022


# Open image file
OPF

# Starting Scan From Farthest Z (Bottom of sample)
# Move to start of sectioning from initial point.
FOCUS 0.000

# Z sectioning loop.
FIRST_Z
DO 6

  # Select Ex, Em, Nd Filters
  FILTERS DAPI,DAPI,100%
  ACTSHUT 17
  CCD 0.763500
  WRT

  # Select Ex, Em, Nd Filters
  FILTERS FITC,FITC,100%
  ACTSHUT 17
  CCD 0.132954
  WRT

  # Select Ex, Em, Nd Filters
  FILTERS TRITC,TRITC,100%
  ACTSHUT 17
  CCD 0.101144
  WRT

  SECTIONZ -0.200
  NEXT_Z
ENDDO

# Close image file(s) 
CLF

# Move to initial point from end of sectioning.
FOCUS 1.200
BEEP

#
#
#KEY Experiment Designer Keys: Don't Modify
#
#KEY EXPERIMENT_TYPE STANDARD
#KEY SCAN_SEQUENCE WZT
#KEY DO_FAST_ACQUISITION F
#KEY LAMPS_OFF_AT_END F
#KEY DO_Z_SECTIONING T
#KEY Z_APPLY_BACKLASH F
#KEY Z_START_POSITION BOTTOM
#KEY SECT_SPACING 0.2000
#KEY NUM_Z_SECTIONS 6
#KEY SAMPLE_THICKNESS 1.2000
#KEY CHANNEL 0.763500,DAPI,DAPI,100%,1
#KEY EX_SHUTTERS 3,EX=T,TRANS=F,LASER=F
#KEY EM_SHUTTERS 1,CCD1=T
#KEY CHANNEL 0.132954,FITC,FITC,100%,1
#KEY EX_SHUTTERS 3,EX=T,TRANS=F,LASER=F
#KEY EM_SHUTTERS 1,CCD1=T
#KEY CHANNEL 0.101144,TRITC,TRITC,100%,1
#KEY EX_SHUTTERS 3,EX=T,TRANS=F,LASER=F
#KEY EM_SHUTTERS 1,CCD1=T
#KEY DO_REFERENCE_IMAGE F
#KEY DO_CELL_TRACK F
#KEY DO_AUTOFOCUS F
#KEY DO_ULTIMATEFOCUS F
#KEY DO_OAI_SCANNING F
#KEY DO_TIME_LAPSE F
#KEY DO_POINT_VISITING F
#KEY DO_PANEL_COLLECTION F
#
#
--------------------------------------------------------

Experiment Record:
------------------
Image 1.
           Time:       Fri Apr  1 14:32:31 2022
           Time Point: 0.000 secs
           Intensity:  Min = 1524, Max = 4153, Mean = 1787.40479
           Photosensor reading: 580964.0
           Exposure time: 0.763500 secs
           EX filter:  DAPI
           EM filter:  DAPI
           ND filter:  100%
           Stage coordinates:   (-9513.305,-1202.400,+19.112)

Image 2.
           Time:       Fri Apr  1 14:32:31 2022
           Time Point: 0.980 secs
           Intensity:  Min = 506, Max = 2593, Mean = 590.08179
           Photosensor reading: 2723130.0
           Exposure time: 0.132954 secs
           EX filter:  FITC
           EM filter:  FITC
           ND filter:  100%
           Stage coordinates:   (-9513.305,-1202.400,+19.112)

Image 3.
           Time:       Fri Apr  1 14:32:32 2022
           Time Point: 1.381 secs
           Intensity:  Min = 469, Max = 2575, Mean = 556.90961
           Photosensor reading: 6804369.0
           Exposure time: 0.101144 secs
           EX filter:  TRITC
           EM filter:  TRITC
           ND filter:  100%
           Stage coordinates:   (-9513.305,-1202.400,+19.112)

Image 4.
           Time:       Fri Apr  1 14:32:33 2022
           Time Point: 1.815 secs
           Intensity:  Min = 1440, Max = 3804, Mean = 1766.11218
           Photosensor reading: 580353.0
           Exposure time: 0.763500 secs
           EX filter:  DAPI
           EM filter:  DAPI
           ND filter:  100%
           Stage coordinates:   (-9513.305,-1202.400,+18.912)

Image 5.
           Time:       Fri Apr  1 14:32:33 2022
           Time Point: 2.817 secs
           Intensity:  Min = 506, Max = 3747, Mean = 589.47314
           Photosensor reading: 2722538.0
           Exposure time: 0.132954 secs
           EX filter:  FITC
           EM filter:  FITC
           ND filter:  100%
           Stage coordinates:   (-9513.305,-1202.400,+18.912)

Image 6.
           Time:       Fri Apr  1 14:32:33 2022
           Time Point: 3.217 secs
           Intensity:  Min = 478, Max = 3260, Mean = 558.62543
           Photosensor reading: 6754950.0
           Exposure time: 0.101144 secs
           EX filter:  TRITC
           EM filter:  TRITC
           ND filter:  100%
           Stage coordinates:   (-9513.305,-1202.400,+18.912)

Image 7.
           Time:       Fri Apr  1 14:32:34 2022
           Time Point: 3.584 secs
           Intensity:  Min = 1449, Max = 3327, Mean = 1752.81409
           Photosensor reading: 579860.0
           Exposure time: 0.763500 secs
           EX filter:  DAPI
           EM filter:  DAPI
           ND filter:  100%
           Stage coordinates:   (-9513.305,-1202.400,+18.712)

Image 8.
           Time:       Fri Apr  1 14:32:35 2022
           Time Point: 4.585 secs
           Intensity:  Min = 505, Max = 6001, Mean = 591.99084
           Photosensor reading: 2722033.0
           Exposure time: 0.132954 secs
           EX filter:  FITC
           EM filter:  FITC
           ND filter:  100%
           Stage coordinates:   (-9513.305,-1202.400,+18.712)

Image 9.
           Time:       Fri Apr  1 14:32:36 2022
           Time Point: 4.990 secs
           Intensity:  Min = 468, Max = 4403, Mean = 551.01166
           Photosensor reading: 6742238.0
           Exposure time: 0.101144 secs
           EX filter:  TRITC
           EM filter:  TRITC
           ND filter:  100%
           Stage coordinates:   (-9513.305,-1202.400,+18.712)

Image 10.
           Time:       Fri Apr  1 14:32:37 2022
           Time Point: 5.870 secs
           Intensity:  Min = 1425, Max = 2995, Mean = 1730.30444
           Photosensor reading: 579574.0
           Exposure time: 0.763500 secs
           EX filter:  DAPI
           EM filter:  DAPI
           ND filter:  100%
           Stage coordinates:   (-9513.305,-1202.400,+18.506)

Image 11.
           Time:       Fri Apr  1 14:32:37 2022
           Time Point: 6.938 secs
           Intensity:  Min = 494, Max = 7587, Mean = 590.12970
           Photosensor reading: 2721848.0
           Exposure time: 0.132954 secs
           EX filter:  FITC
           EM filter:  FITC
           ND filter:  100%
           Stage coordinates:   (-9513.305,-1202.400,+18.506)

Image 12.
           Time:       Fri Apr  1 14:32:38 2022
           Time Point: 7.356 secs
           Intensity:  Min = 471, Max = 5370, Mean = 556.69482
           Photosensor reading: 6733124.0
           Exposure time: 0.101144 secs
           EX filter:  TRITC
           EM filter:  TRITC
           ND filter:  100%
           Stage coordinates:   (-9513.305,-1202.400,+18.506)

Image 13.
           Time:       Fri Apr  1 14:32:39 2022
           Time Point: 7.736 secs
           Intensity:  Min = 1388, Max = 2697, Mean = 1722.52515
           Photosensor reading: 579069.0
           Exposure time: 0.763500 secs
           EX filter:  DAPI
           EM filter:  DAPI
           ND filter:  100%
           Stage coordinates:   (-9513.305,-1202.400,+18.311)

Image 14.
           Time:       Fri Apr  1 14:32:39 2022
           Time Point: 8.737 secs
           Intensity:  Min = 498, Max = 8900, Mean = 593.85522
           Photosensor reading: 2721198.0
           Exposure time: 0.132954 secs
           EX filter:  FITC
           EM filter:  FITC
           ND filter:  100%
           Stage coordinates:   (-9513.305,-1202.400,+18.311)

Image 15.
           Time:       Fri Apr  1 14:32:39 2022
           Time Point: 9.139 secs
           Intensity:  Min = 478, Max = 6399, Mean = 560.57294
           Photosensor reading: 6729683.0
           Exposure time: 0.101144 secs
           EX filter:  TRITC
           EM filter:  TRITC
           ND filter:  100%
           Stage coordinates:   (-9513.305,-1202.400,+18.311)

Image 16.
           Time:       Fri Apr  1 14:32:40 2022
           Time Point: 9.507 secs
           Intensity:  Min = 1444, Max = 2457, Mean = 1710.66968
           Photosensor reading: 578694.0
           Exposure time: 0.763500 secs
           EX filter:  DAPI
           EM filter:  DAPI
           ND filter:  100%
           Stage coordinates:   (-9513.305,-1202.400,+18.111)

Image 17.
           Time:       Fri Apr  1 14:32:41 2022
           Time Point: 10.506 secs
           Intensity:  Min = 497, Max = 6884, Mean = 595.50061
           Photosensor reading: 2721045.0
           Exposure time: 0.132954 secs
           EX filter:  FITC
           EM filter:  FITC
           ND filter:  100%
           Stage coordinates:   (-9513.305,-1202.400,+18.111)

Image 18.
           Time:       Fri Apr  1 14:32:41 2022
           Time Point: 10.904 secs
           Intensity:  Min = 474, Max = 7166, Mean = 558.45862
           Photosensor reading: 6730599.0
           Exposure time: 0.101144 secs
           EX filter:  TRITC
           EM filter:  TRITC
           ND filter:  100%
           Stage coordinates:   (-9513.305,-1202.400,+18.111)

Total number of images saved: 18
