# Supplementary material for: Chromatin binding by HORMAD proteins regulates meiotic recombination initiation
Source: EMBO J. 2024 Feb 8;43(5):8. doi: 10.1038/s44318-024-00034-3 (PMC10907721; doi:10.1038/s44318-024-00034-3)
Supplement: Supplementary file 6 — Source Data Fig. 5 [file 44318_2024_34_MOESM6_ESM.zip › Data_Figure_5/hop1_loop2 images/22-04-01/4-1-2022_7797-hr3_03_R3D.dv.log]

#
#Tag 0x00FF0408

Resolve3D softWoRx-Acquire Version: 7.2.1 Release RC1

Running on host: cn71689

Resolve3D Image File: /data1/Data/HochwagenLab/Cal/Hop1PHD/anti-hop1/2022-03-24/22-04-01/4-1-2022_7797-hr3_03_R3D.dv

Created  Fri Apr  1 13:41:32 2022


Optics:
  Objective:    	Olympus 100X/1.40, UPLS Apo, UIS2, 1-U2B836
  Lens ID:      	10007
  Aux Magn:     	2.00
  Illumination: 	Kohler

Image Properties:
  XY Dimensions:            	256 x 256
  ZWT Dimensions (expected):	6 x 3 x 1
  Pixel Size:               	0.07985 0.07985 0.200
  Binning:                  	1x1
  Flat-field Calibration:   	On

Camera:
  Type:        	PM1394Cam00 EMCCD / EVOLVE- 512
  Gain:        	1.00X
  Speed:       	10000KHz
  Temp Setting:	-85.0C


Resolve3D Macro:
--------------------------------------------------------
# Created by DeltaVision Experiment Designer (version: 7.2.1 Release RC1)
# Experiment Macro Name: April1-2022


# Open image file
OPF

# Starting Scan From Farthest Z (Bottom of sample)
# Move to start of sectioning from initial point.
FOCUS 0.000

# Z sectioning loop.
FIRST_Z
DO 6

  # Select Ex, Em, Nd Filters
  FILTERS DAPI,DAPI,100%
  ACTSHUT 17
  CCD 0.763500
  WRT

  # Select Ex, Em, Nd Filters
  FILTERS FITC,FITC,100%
  ACTSHUT 17
  CCD 0.132954
  WRT

  # Select Ex, Em, Nd Filters
  FILTERS TRITC,TRITC,100%
  ACTSHUT 17
  CCD 0.101144
  WRT

  SECTIONZ -0.200
  NEXT_Z
ENDDO

# Close image file(s) 
CLF

# Move to initial point from end of sectioning.
FOCUS 1.200
BEEP

#
#
#KEY Experiment Designer Keys: Don't Modify
#
#KEY EXPERIMENT_TYPE STANDARD
#KEY SCAN_SEQUENCE WZT
#KEY DO_FAST_ACQUISITION F
#KEY LAMPS_OFF_AT_END F
#KEY DO_Z_SECTIONING T
#KEY Z_APPLY_BACKLASH F
#KEY Z_START_POSITION BOTTOM
#KEY SECT_SPACING 0.2000
#KEY NUM_Z_SECTIONS 6
#KEY SAMPLE_THICKNESS 1.2000
#KEY CHANNEL 0.763500,DAPI,DAPI,100%,1
#KEY EX_SHUTTERS 3,EX=T,TRANS=F,LASER=F
#KEY EM_SHUTTERS 1,CCD1=T
#KEY CHANNEL 0.132954,FITC,FITC,100%,1
#KEY EX_SHUTTERS 3,EX=T,TRANS=F,LASER=F
#KEY EM_SHUTTERS 1,CCD1=T
#KEY CHANNEL 0.101144,TRITC,TRITC,100%,1
#KEY EX_SHUTTERS 3,EX=T,TRANS=F,LASER=F
#KEY EM_SHUTTERS 1,CCD1=T
#KEY DO_REFERENCE_IMAGE F
#KEY DO_CELL_TRACK F
#KEY DO_AUTOFOCUS F
#KEY DO_ULTIMATEFOCUS F
#KEY DO_OAI_SCANNING F
#KEY DO_TIME_LAPSE F
#KEY DO_POINT_VISITING F
#KEY DO_PANEL_COLLECTION F
#
#
--------------------------------------------------------

Experiment Record:
------------------
Image 1.
           Time:       Fri Apr  1 13:41:33 2022
           Time Point: 0.000 secs
           Intensity:  Min = 1380, Max = 3881, Mean = 1644.85046
           Photosensor reading: 581295.0
           Exposure time: 0.763500 secs
           EX filter:  DAPI
           EM filter:  DAPI
           ND filter:  100%
           Stage coordinates:   (-1690.153,+740.538,+3.402)

Image 2.
           Time:       Fri Apr  1 13:41:33 2022
           Time Point: 0.947 secs
           Intensity:  Min = 520, Max = 1108, Mean = 616.41193
           Photosensor reading: 2737664.0
           Exposure time: 0.132954 secs
           EX filter:  FITC
           EM filter:  FITC
           ND filter:  100%
           Stage coordinates:   (-1690.153,+740.538,+3.402)

Image 3.
           Time:       Fri Apr  1 13:41:33 2022
           Time Point: 1.349 secs
           Intensity:  Min = 464, Max = 839, Mean = 539.44824
           Photosensor reading: 6835195.0
           Exposure time: 0.101144 secs
           EX filter:  TRITC
           EM filter:  TRITC
           ND filter:  100%
           Stage coordinates:   (-1690.153,+740.538,+3.402)

Image 4.
           Time:       Fri Apr  1 13:41:34 2022
           Time Point: 1.748 secs
           Intensity:  Min = 1320, Max = 3547, Mean = 1628.28992
           Photosensor reading: 580854.0
           Exposure time: 0.763500 secs
           EX filter:  DAPI
           EM filter:  DAPI
           ND filter:  100%
           Stage coordinates:   (-1690.153,+740.538,+3.196)

Image 5.
           Time:       Fri Apr  1 13:41:35 2022
           Time Point: 2.749 secs
           Intensity:  Min = 525, Max = 1660, Mean = 621.48193
           Photosensor reading: 2737402.0
           Exposure time: 0.132954 secs
           EX filter:  FITC
           EM filter:  FITC
           ND filter:  100%
           Stage coordinates:   (-1690.153,+740.538,+3.196)

Image 6.
           Time:       Fri Apr  1 13:41:35 2022
           Time Point: 3.149 secs
           Intensity:  Min = 463, Max = 890, Mean = 541.14374
           Photosensor reading: 6790861.0
           Exposure time: 0.101144 secs
           EX filter:  TRITC
           EM filter:  TRITC
           ND filter:  100%
           Stage coordinates:   (-1690.153,+740.538,+3.196)

Image 7.
           Time:       Fri Apr  1 13:41:36 2022
           Time Point: 3.521 secs
           Intensity:  Min = 1330, Max = 3280, Mean = 1617.06042
           Photosensor reading: 580454.0
           Exposure time: 0.763500 secs
           EX filter:  DAPI
           EM filter:  DAPI
           ND filter:  100%
           Stage coordinates:   (-1690.153,+740.538,+2.996)

Image 8.
           Time:       Fri Apr  1 13:41:37 2022
           Time Point: 4.585 secs
           Intensity:  Min = 511, Max = 2234, Mean = 615.02637
           Photosensor reading: 2737196.0
           Exposure time: 0.132954 secs
           EX filter:  FITC
           EM filter:  FITC
           ND filter:  100%
           Stage coordinates:   (-1690.153,+740.538,+2.996)

Image 9.
           Time:       Fri Apr  1 13:41:37 2022
           Time Point: 4.983 secs
           Intensity:  Min = 474, Max = 1001, Mean = 544.95679
           Photosensor reading: 6776282.0
           Exposure time: 0.101144 secs
           EX filter:  TRITC
           EM filter:  TRITC
           ND filter:  100%
           Stage coordinates:   (-1690.153,+740.538,+2.996)

Image 10.
           Time:       Fri Apr  1 13:41:38 2022
           Time Point: 5.354 secs
           Intensity:  Min = 1326, Max = 3003, Mean = 1607.47266
           Photosensor reading: 580088.0
           Exposure time: 0.763500 secs
           EX filter:  DAPI
           EM filter:  DAPI
           ND filter:  100%
           Stage coordinates:   (-1690.153,+740.538,+2.801)

Image 11.
           Time:       Fri Apr  1 13:41:38 2022
           Time Point: 6.353 secs
           Intensity:  Min = 502, Max = 3213, Mean = 612.38605
           Photosensor reading: 2737091.0
           Exposure time: 0.132954 secs
           EX filter:  FITC
           EM filter:  FITC
           ND filter:  100%
           Stage coordinates:   (-1690.153,+740.538,+2.801)

Image 12.
           Time:       Fri Apr  1 13:41:39 2022
           Time Point: 6.751 secs
           Intensity:  Min = 477, Max = 1254, Mean = 547.67096
           Photosensor reading: 6770935.0
           Exposure time: 0.101144 secs
           EX filter:  TRITC
           EM filter:  TRITC
           ND filter:  100%
           Stage coordinates:   (-1690.153,+740.538,+2.801)

Image 13.
           Time:       Fri Apr  1 13:41:40 2022
           Time Point: 7.119 secs
           Intensity:  Min = 1313, Max = 2699, Mean = 1596.25330
           Photosensor reading: 579730.0
           Exposure time: 0.763500 secs
           EX filter:  DAPI
           EM filter:  DAPI
           ND filter:  100%
           Stage coordinates:   (-1690.153,+740.538,+2.601)

Image 14.
           Time:       Fri Apr  1 13:41:40 2022
           Time Point: 8.122 secs
           Intensity:  Min = 495, Max = 3379, Mean = 611.65399
           Photosensor reading: 2736911.0
           Exposure time: 0.132954 secs
           EX filter:  FITC
           EM filter:  FITC
           ND filter:  100%
           Stage coordinates:   (-1690.153,+740.538,+2.601)

Image 15.
           Time:       Fri Apr  1 13:41:41 2022
           Time Point: 8.519 secs
           Intensity:  Min = 470, Max = 1786, Mean = 547.00592
           Photosensor reading: 6771082.0
           Exposure time: 0.101144 secs
           EX filter:  TRITC
           EM filter:  TRITC
           ND filter:  100%
           Stage coordinates:   (-1690.153,+740.538,+2.601)

Image 16.
           Time:       Fri Apr  1 13:41:42 2022
           Time Point: 9.188 secs
           Intensity:  Min = 1305, Max = 2614, Mean = 1581.88672
           Photosensor reading: 579528.0
           Exposure time: 0.763500 secs
           EX filter:  DAPI
           EM filter:  DAPI
           ND filter:  100%
           Stage coordinates:   (-1690.153,+740.538,+2.401)

Image 17.
           Time:       Fri Apr  1 13:41:42 2022
           Time Point: 10.256 secs
           Intensity:  Min = 490, Max = 2587, Mean = 611.31854
           Photosensor reading: 2736696.0
           Exposure time: 0.132954 secs
           EX filter:  FITC
           EM filter:  FITC
           ND filter:  100%
           Stage coordinates:   (-1690.153,+740.538,+2.401)

Image 18.
           Time:       Fri Apr  1 13:41:43 2022
           Time Point: 10.654 secs
           Intensity:  Min = 470, Max = 1961, Mean = 547.77008
           Photosensor reading: 6767252.0
           Exposure time: 0.101144 secs
           EX filter:  TRITC
           EM filter:  TRITC
           ND filter:  100%
           Stage coordinates:   (-1690.153,+740.538,+2.401)

Total number of images saved: 18
