# Supplementary material for: Chromatin binding by HORMAD proteins regulates meiotic recombination initiation
Source: EMBO J. 2024 Feb 8;43(5):8. doi: 10.1038/s44318-024-00034-3 (PMC10907721; doi:10.1038/s44318-024-00034-3)
Supplement: Supplementary file 6 — Source Data Fig. 5 [file 44318_2024_34_MOESM6_ESM.zip › Data_Figure_5/hop1_loop2 images/22-04-01/4-1-2022_11644-hr3_04_R3D.dv.log]

#
#Tag 0x00FF0408

Resolve3D softWoRx-Acquire Version: 7.2.1 Release RC1

Running on host: cn71689

Resolve3D Image File: /data1/Data/HochwagenLab/Cal/Hop1PHD/anti-hop1/2022-03-24/22-04-01/4-1-2022_11644-hr3_04_R3D.dv

Created  Fri Apr  1 14:06:33 2022


Optics:
  Objective:    	Olympus 100X/1.40, UPLS Apo, UIS2, 1-U2B836
  Lens ID:      	10007
  Aux Magn:     	2.00
  Illumination: 	Kohler

Image Properties:
  XY Dimensions:            	128 x 128
  ZWT Dimensions (expected):	6 x 3 x 1
  Pixel Size:               	0.07985 0.07985 0.200
  Binning:                  	1x1
  Flat-field Calibration:   	On

Camera:
  Type:        	PM1394Cam00 EMCCD / EVOLVE- 512
  Gain:        	1.00X
  Speed:       	10000KHz
  Temp Setting:	-85.0C


Resolve3D Macro:
--------------------------------------------------------
# Created by DeltaVision Experiment Designer (version: 7.2.1 Release RC1)
# Experiment Macro Name: April1-2022


# Open image file
OPF

# Starting Scan From Farthest Z (Bottom of sample)
# Move to start of sectioning from initial point.
FOCUS 0.000

# Z sectioning loop.
FIRST_Z
DO 6

  # Select Ex, Em, Nd Filters
  FILTERS DAPI,DAPI,100%
  ACTSHUT 17
  CCD 0.763500
  WRT

  # Select Ex, Em, Nd Filters
  FILTERS FITC,FITC,100%
  ACTSHUT 17
  CCD 0.132954
  WRT

  # Select Ex, Em, Nd Filters
  FILTERS TRITC,TRITC,100%
  ACTSHUT 17
  CCD 0.101144
  WRT

  SECTIONZ -0.200
  NEXT_Z
ENDDO

# Close image file(s) 
CLF

# Move to initial point from end of sectioning.
FOCUS 1.200
BEEP

#
#
#KEY Experiment Designer Keys: Don't Modify
#
#KEY EXPERIMENT_TYPE STANDARD
#KEY SCAN_SEQUENCE WZT
#KEY DO_FAST_ACQUISITION F
#KEY LAMPS_OFF_AT_END F
#KEY DO_Z_SECTIONING T
#KEY Z_APPLY_BACKLASH F
#KEY Z_START_POSITION BOTTOM
#KEY SECT_SPACING 0.2000
#KEY NUM_Z_SECTIONS 6
#KEY SAMPLE_THICKNESS 1.2000
#KEY CHANNEL 0.763500,DAPI,DAPI,100%,1
#KEY EX_SHUTTERS 3,EX=T,TRANS=F,LASER=F
#KEY EM_SHUTTERS 1,CCD1=T
#KEY CHANNEL 0.132954,FITC,FITC,100%,1
#KEY EX_SHUTTERS 3,EX=T,TRANS=F,LASER=F
#KEY EM_SHUTTERS 1,CCD1=T
#KEY CHANNEL 0.101144,TRITC,TRITC,100%,1
#KEY EX_SHUTTERS 3,EX=T,TRANS=F,LASER=F
#KEY EM_SHUTTERS 1,CCD1=T
#KEY DO_REFERENCE_IMAGE F
#KEY DO_CELL_TRACK F
#KEY DO_AUTOFOCUS F
#KEY DO_ULTIMATEFOCUS F
#KEY DO_OAI_SCANNING F
#KEY DO_TIME_LAPSE F
#KEY DO_POINT_VISITING F
#KEY DO_PANEL_COLLECTION F
#
#
--------------------------------------------------------

Experiment Record:
------------------
Image 1.
           Time:       Fri Apr  1 14:06:34 2022
           Time Point: 0.000 secs
           Intensity:  Min = 1528, Max = 5091, Mean = 2034.61792
           Photosensor reading: 576866.0
           Exposure time: 0.763500 secs
           EX filter:  DAPI
           EM filter:  DAPI
           ND filter:  100%
           Stage coordinates:   (-10325.702,-638.248,+15.607)

Image 2.
           Time:       Fri Apr  1 14:06:35 2022
           Time Point: 1.018 secs
           Intensity:  Min = 518, Max = 1221, Mean = 629.75507
           Photosensor reading: 2722454.0
           Exposure time: 0.132954 secs
           EX filter:  FITC
           EM filter:  FITC
           ND filter:  100%
           Stage coordinates:   (-10325.702,-638.248,+15.607)

Image 3.
           Time:       Fri Apr  1 14:06:35 2022
           Time Point: 1.417 secs
           Intensity:  Min = 480, Max = 2353, Mean = 596.27386
           Photosensor reading: 6584721.0
           Exposure time: 0.101144 secs
           EX filter:  TRITC
           EM filter:  TRITC
           ND filter:  100%
           Stage coordinates:   (-10325.702,-638.248,+15.607)

Image 4.
           Time:       Fri Apr  1 14:06:36 2022
           Time Point: 1.784 secs
           Intensity:  Min = 1487, Max = 4760, Mean = 2011.64648
           Photosensor reading: 576261.0
           Exposure time: 0.763500 secs
           EX filter:  DAPI
           EM filter:  DAPI
           ND filter:  100%
           Stage coordinates:   (-10325.702,-638.248,+15.413)

Image 5.
           Time:       Fri Apr  1 14:06:36 2022
           Time Point: 2.786 secs
           Intensity:  Min = 512, Max = 1395, Mean = 635.15063
           Photosensor reading: 2721251.0
           Exposure time: 0.132954 secs
           EX filter:  FITC
           EM filter:  FITC
           ND filter:  100%
           Stage coordinates:   (-10325.702,-638.248,+15.413)

Image 6.
           Time:       Fri Apr  1 14:06:37 2022
           Time Point: 3.186 secs
           Intensity:  Min = 473, Max = 2976, Mean = 604.33759
           Photosensor reading: 6566540.0
           Exposure time: 0.101144 secs
           EX filter:  TRITC
           EM filter:  TRITC
           ND filter:  100%
           Stage coordinates:   (-10325.702,-638.248,+15.413)

Image 7.
           Time:       Fri Apr  1 14:06:38 2022
           Time Point: 3.552 secs
           Intensity:  Min = 1520, Max = 4193, Mean = 1996.33752
           Photosensor reading: 575781.0
           Exposure time: 0.763500 secs
           EX filter:  DAPI
           EM filter:  DAPI
           ND filter:  100%
           Stage coordinates:   (-10325.702,-638.248,+15.213)

Image 8.
           Time:       Fri Apr  1 14:06:38 2022
           Time Point: 4.555 secs
           Intensity:  Min = 508, Max = 1665, Mean = 636.30762
           Photosensor reading: 2719748.0
           Exposure time: 0.132954 secs
           EX filter:  FITC
           EM filter:  FITC
           ND filter:  100%
           Stage coordinates:   (-10325.702,-638.248,+15.213)

Image 9.
           Time:       Fri Apr  1 14:06:39 2022
           Time Point: 4.956 secs
           Intensity:  Min = 487, Max = 3734, Mean = 606.53113
           Photosensor reading: 6561943.0
           Exposure time: 0.101144 secs
           EX filter:  TRITC
           EM filter:  TRITC
           ND filter:  100%
           Stage coordinates:   (-10325.702,-638.248,+15.213)

Image 10.
           Time:       Fri Apr  1 14:06:40 2022
           Time Point: 5.322 secs
           Intensity:  Min = 1503, Max = 3806, Mean = 1975.56592
           Photosensor reading: 575373.0
           Exposure time: 0.763500 secs
           EX filter:  DAPI
           EM filter:  DAPI
           ND filter:  100%
           Stage coordinates:   (-10325.702,-638.248,+15.013)

Image 11.
           Time:       Fri Apr  1 14:06:40 2022
           Time Point: 6.391 secs
           Intensity:  Min = 506, Max = 2026, Mean = 629.35248
           Photosensor reading: 2719717.0
           Exposure time: 0.132954 secs
           EX filter:  FITC
           EM filter:  FITC
           ND filter:  100%
           Stage coordinates:   (-10325.702,-638.248,+15.013)

Image 12.
           Time:       Fri Apr  1 14:06:40 2022
           Time Point: 6.788 secs
           Intensity:  Min = 482, Max = 4452, Mean = 601.07428
           Photosensor reading: 6558419.0
           Exposure time: 0.101144 secs
           EX filter:  TRITC
           EM filter:  TRITC
           ND filter:  100%
           Stage coordinates:   (-10325.702,-638.248,+15.013)

Image 13.
           Time:       Fri Apr  1 14:06:41 2022
           Time Point: 7.157 secs
           Intensity:  Min = 1527, Max = 3367, Mean = 1961.73999
           Photosensor reading: 575073.0
           Exposure time: 0.763500 secs
           EX filter:  DAPI
           EM filter:  DAPI
           ND filter:  100%
           Stage coordinates:   (-10325.702,-638.248,+14.813)

Image 14.
           Time:       Fri Apr  1 14:06:42 2022
           Time Point: 8.158 secs
           Intensity:  Min = 497, Max = 2256, Mean = 630.58093
           Photosensor reading: 2720286.0
           Exposure time: 0.132954 secs
           EX filter:  FITC
           EM filter:  FITC
           ND filter:  100%
           Stage coordinates:   (-10325.702,-638.248,+14.813)

Image 15.
           Time:       Fri Apr  1 14:06:42 2022
           Time Point: 8.558 secs
           Intensity:  Min = 478, Max = 5530, Mean = 605.00061
           Photosensor reading: 6558940.0
           Exposure time: 0.101144 secs
           EX filter:  TRITC
           EM filter:  TRITC
           ND filter:  100%
           Stage coordinates:   (-10325.702,-638.248,+14.813)

Image 16.
           Time:       Fri Apr  1 14:06:43 2022
           Time Point: 8.927 secs
           Intensity:  Min = 1498, Max = 3087, Mean = 1943.76807
           Photosensor reading: 574794.0
           Exposure time: 0.763500 secs
           EX filter:  DAPI
           EM filter:  DAPI
           ND filter:  100%
           Stage coordinates:   (-10325.702,-638.248,+14.612)

Image 17.
           Time:       Fri Apr  1 14:06:44 2022
           Time Point: 9.926 secs
           Intensity:  Min = 500, Max = 1843, Mean = 627.68768
           Photosensor reading: 2720255.0
           Exposure time: 0.132954 secs
           EX filter:  FITC
           EM filter:  FITC
           ND filter:  100%
           Stage coordinates:   (-10325.702,-638.248,+14.612)

Image 18.
           Time:       Fri Apr  1 14:06:44 2022
           Time Point: 10.325 secs
           Intensity:  Min = 474, Max = 5878, Mean = 607.87048
           Photosensor reading: 6559028.0
           Exposure time: 0.101144 secs
           EX filter:  TRITC
           EM filter:  TRITC
           ND filter:  100%
           Stage coordinates:   (-10325.702,-638.248,+14.612)

Total number of images saved: 18
