# Supplementary material for: Chromatin binding by HORMAD proteins regulates meiotic recombination initiation
Source: EMBO J. 2024 Feb 8;43(5):8. doi: 10.1038/s44318-024-00034-3 (PMC10907721; doi:10.1038/s44318-024-00034-3)
Supplement: Supplementary file 6 — Source Data Fig. 5 [file 44318_2024_34_MOESM6_ESM.zip › Data_Figure_5/hop1_loop2 images/22-04-01/4-1-2022_11757-hr3_08_R3D.dv.log]

#
#Tag 0x00FF0408

Resolve3D softWoRx-Acquire Version: 7.2.1 Release RC1

Running on host: cn71689

Resolve3D Image File: /data1/Data/HochwagenLab/Cal/Hop1PHD/anti-hop1/2022-03-24/22-04-01/4-1-2022_11757-hr3_08_R3D.dv

Created  Fri Apr  1 15:15:31 2022


Optics:
  Objective:    	Olympus 100X/1.40, UPLS Apo, UIS2, 1-U2B836
  Lens ID:      	10007
  Aux Magn:     	2.00
  Illumination: 	Kohler

Image Properties:
  XY Dimensions:            	256 x 256
  ZWT Dimensions (expected):	6 x 3 x 1
  Pixel Size:               	0.07985 0.07985 0.200
  Binning:                  	1x1
  Flat-field Calibration:   	On

Camera:
  Type:        	PM1394Cam00 EMCCD / EVOLVE- 512
  Gain:        	1.00X
  Speed:       	10000KHz
  Temp Setting:	-85.0C


Resolve3D Macro:
--------------------------------------------------------
# Created by DeltaVision Experiment Designer (version: 7.2.1 Release RC1)
# Experiment Macro Name: April1-2022


# Open image file
OPF

# Starting Scan From Farthest Z (Bottom of sample)
# Move to start of sectioning from initial point.
FOCUS 0.000

# Z sectioning loop.
FIRST_Z
DO 6

  # Select Ex, Em, Nd Filters
  FILTERS DAPI,DAPI,100%
  ACTSHUT 17
  CCD 0.763500
  WRT

  # Select Ex, Em, Nd Filters
  FILTERS FITC,FITC,100%
  ACTSHUT 17
  CCD 0.132954
  WRT

  # Select Ex, Em, Nd Filters
  FILTERS TRITC,TRITC,100%
  ACTSHUT 17
  CCD 0.101144
  WRT

  SECTIONZ -0.200
  NEXT_Z
ENDDO

# Close image file(s) 
CLF

# Move to initial point from end of sectioning.
FOCUS 1.200
BEEP

#
#
#KEY Experiment Designer Keys: Don't Modify
#
#KEY EXPERIMENT_TYPE STANDARD
#KEY SCAN_SEQUENCE WZT
#KEY DO_FAST_ACQUISITION F
#KEY LAMPS_OFF_AT_END F
#KEY DO_Z_SECTIONING T
#KEY Z_APPLY_BACKLASH F
#KEY Z_START_POSITION BOTTOM
#KEY SECT_SPACING 0.2000
#KEY NUM_Z_SECTIONS 6
#KEY SAMPLE_THICKNESS 1.2000
#KEY CHANNEL 0.763500,DAPI,DAPI,100%,1
#KEY EX_SHUTTERS 3,EX=T,TRANS=F,LASER=F
#KEY EM_SHUTTERS 1,CCD1=T
#KEY CHANNEL 0.132954,FITC,FITC,100%,1
#KEY EX_SHUTTERS 3,EX=T,TRANS=F,LASER=F
#KEY EM_SHUTTERS 1,CCD1=T
#KEY CHANNEL 0.101144,TRITC,TRITC,100%,1
#KEY EX_SHUTTERS 3,EX=T,TRANS=F,LASER=F
#KEY EM_SHUTTERS 1,CCD1=T
#KEY DO_REFERENCE_IMAGE F
#KEY DO_CELL_TRACK F
#KEY DO_AUTOFOCUS F
#KEY DO_ULTIMATEFOCUS F
#KEY DO_OAI_SCANNING F
#KEY DO_TIME_LAPSE F
#KEY DO_POINT_VISITING F
#KEY DO_PANEL_COLLECTION F
#
#
--------------------------------------------------------

Experiment Record:
------------------
Image 1.
           Time:       Fri Apr  1 15:15:32 2022
           Time Point: 0.000 secs
           Intensity:  Min = 1581, Max = 4616, Mean = 1934.23792
           Photosensor reading: 577721.0
           Exposure time: 0.763500 secs
           EX filter:  DAPI
           EM filter:  DAPI
           ND filter:  100%
           Stage coordinates:   (+684.330,+2627.505,+26.624)

Image 2.
           Time:       Fri Apr  1 15:15:33 2022
           Time Point: 0.952 secs
           Intensity:  Min = 504, Max = 1415, Mean = 598.00006
           Photosensor reading: 2723580.0
           Exposure time: 0.132954 secs
           EX filter:  FITC
           EM filter:  FITC
           ND filter:  100%
           Stage coordinates:   (+684.330,+2627.505,+26.624)

Image 3.
           Time:       Fri Apr  1 15:15:33 2022
           Time Point: 1.351 secs
           Intensity:  Min = 472, Max = 1371, Mean = 543.46790
           Photosensor reading: 6600394.0
           Exposure time: 0.101144 secs
           EX filter:  TRITC
           EM filter:  TRITC
           ND filter:  100%
           Stage coordinates:   (+684.330,+2627.505,+26.624)

Image 4.
           Time:       Fri Apr  1 15:15:34 2022
           Time Point: 1.719 secs
           Intensity:  Min = 1541, Max = 4246, Mean = 1910.44360
           Photosensor reading: 576993.0
           Exposure time: 0.763500 secs
           EX filter:  DAPI
           EM filter:  DAPI
           ND filter:  100%
           Stage coordinates:   (+684.330,+2627.505,+26.423)

Image 5.
           Time:       Fri Apr  1 15:15:34 2022
           Time Point: 2.722 secs
           Intensity:  Min = 503, Max = 1650, Mean = 596.04883
           Photosensor reading: 2722462.0
           Exposure time: 0.132954 secs
           EX filter:  FITC
           EM filter:  FITC
           ND filter:  100%
           Stage coordinates:   (+684.330,+2627.505,+26.423)

Image 6.
           Time:       Fri Apr  1 15:15:35 2022
           Time Point: 3.120 secs
           Intensity:  Min = 472, Max = 1599, Mean = 540.68146
           Photosensor reading: 6550455.0
           Exposure time: 0.101144 secs
           EX filter:  TRITC
           EM filter:  TRITC
           ND filter:  100%
           Stage coordinates:   (+684.330,+2627.505,+26.423)

Image 7.
           Time:       Fri Apr  1 15:15:36 2022
           Time Point: 3.490 secs
           Intensity:  Min = 1517, Max = 3665, Mean = 1891.45581
           Photosensor reading: 576514.0
           Exposure time: 0.763500 secs
           EX filter:  DAPI
           EM filter:  DAPI
           ND filter:  100%
           Stage coordinates:   (+684.330,+2627.505,+26.218)

Image 8.
           Time:       Fri Apr  1 15:15:36 2022
           Time Point: 4.488 secs
           Intensity:  Min = 501, Max = 1863, Mean = 600.58936
           Photosensor reading: 2722431.0
           Exposure time: 0.132954 secs
           EX filter:  FITC
           EM filter:  FITC
           ND filter:  100%
           Stage coordinates:   (+684.330,+2627.505,+26.218)

Image 9.
           Time:       Fri Apr  1 15:15:36 2022
           Time Point: 4.887 secs
           Intensity:  Min = 470, Max = 2000, Mean = 545.03210
           Photosensor reading: 6537571.0
           Exposure time: 0.101144 secs
           EX filter:  TRITC
           EM filter:  TRITC
           ND filter:  100%
           Stage coordinates:   (+684.330,+2627.505,+26.218)

Image 10.
           Time:       Fri Apr  1 15:15:38 2022
           Time Point: 5.323 secs
           Intensity:  Min = 1521, Max = 3460, Mean = 1874.75525
           Photosensor reading: 576143.0
           Exposure time: 0.763500 secs
           EX filter:  DAPI
           EM filter:  DAPI
           ND filter:  100%
           Stage coordinates:   (+684.330,+2627.505,+26.023)

Image 11.
           Time:       Fri Apr  1 15:15:38 2022
           Time Point: 6.331 secs
           Intensity:  Min = 499, Max = 1804, Mean = 599.73328
           Photosensor reading: 2721950.0
           Exposure time: 0.132954 secs
           EX filter:  FITC
           EM filter:  FITC
           ND filter:  100%
           Stage coordinates:   (+684.330,+2627.505,+26.023)

Image 12.
           Time:       Fri Apr  1 15:15:38 2022
           Time Point: 6.738 secs
           Intensity:  Min = 474, Max = 2282, Mean = 541.65009
           Photosensor reading: 6533159.0
           Exposure time: 0.101144 secs
           EX filter:  TRITC
           EM filter:  TRITC
           ND filter:  100%
           Stage coordinates:   (+684.330,+2627.505,+26.023)

Image 13.
           Time:       Fri Apr  1 15:15:39 2022
           Time Point: 7.107 secs
           Intensity:  Min = 1488, Max = 3314, Mean = 1850.63953
           Photosensor reading: 575776.0
           Exposure time: 0.763500 secs
           EX filter:  DAPI
           EM filter:  DAPI
           ND filter:  100%
           Stage coordinates:   (+684.330,+2627.505,+25.823)

Image 14.
           Time:       Fri Apr  1 15:15:40 2022
           Time Point: 8.108 secs
           Intensity:  Min = 497, Max = 1592, Mean = 596.34949
           Photosensor reading: 2721598.0
           Exposure time: 0.132954 secs
           EX filter:  FITC
           EM filter:  FITC
           ND filter:  100%
           Stage coordinates:   (+684.330,+2627.505,+25.823)

Image 15.
           Time:       Fri Apr  1 15:15:40 2022
           Time Point: 8.507 secs
           Intensity:  Min = 466, Max = 2456, Mean = 543.57501
           Photosensor reading: 6530263.0
           Exposure time: 0.101144 secs
           EX filter:  TRITC
           EM filter:  TRITC
           ND filter:  100%
           Stage coordinates:   (+684.330,+2627.505,+25.823)

Image 16.
           Time:       Fri Apr  1 15:15:41 2022
           Time Point: 8.875 secs
           Intensity:  Min = 1486, Max = 3082, Mean = 1832.60229
           Photosensor reading: 575484.0
           Exposure time: 0.763500 secs
           EX filter:  DAPI
           EM filter:  DAPI
           ND filter:  100%
           Stage coordinates:   (+684.330,+2627.505,+25.623)

Image 17.
           Time:       Fri Apr  1 15:15:41 2022
           Time Point: 9.877 secs
           Intensity:  Min = 515, Max = 1382, Mean = 601.20453
           Photosensor reading: 2721633.0
           Exposure time: 0.132954 secs
           EX filter:  FITC
           EM filter:  FITC
           ND filter:  100%
           Stage coordinates:   (+684.330,+2627.505,+25.623)

Image 18.
           Time:       Fri Apr  1 15:15:42 2022
           Time Point: 10.342 secs
           Intensity:  Min = 470, Max = 2270, Mean = 540.92169
           Photosensor reading: 6529192.0
           Exposure time: 0.101144 secs
           EX filter:  TRITC
           EM filter:  TRITC
           ND filter:  100%
           Stage coordinates:   (+684.330,+2627.505,+25.623)

Total number of images saved: 18
