# Supplementary material for: Chromatin binding by HORMAD proteins regulates meiotic recombination initiation
Source: EMBO J. 2024 Feb 8;43(5):8. doi: 10.1038/s44318-024-00034-3 (PMC10907721; doi:10.1038/s44318-024-00034-3)
Supplement: Supplementary file 6 — Source Data Fig. 5 [file 44318_2024_34_MOESM6_ESM.zip › Data_Figure_5/hop1_loop2 images/22-04-01/4-1-2022_11644-hr3_01_R3D.dv.log]

#
#Tag 0x00FF0408

Resolve3D softWoRx-Acquire Version: 7.2.1 Release RC1

Running on host: cn71689

Resolve3D Image File: /data1/Data/HochwagenLab/Cal/Hop1PHD/anti-hop1/2022-03-24/22-04-01/4-1-2022_11644-hr3_01_R3D.dv

Created  Fri Apr  1 13:59:35 2022


Optics:
  Objective:    	Olympus 100X/1.40, UPLS Apo, UIS2, 1-U2B836
  Lens ID:      	10007
  Aux Magn:     	2.00
  Illumination: 	Kohler

Image Properties:
  XY Dimensions:            	128 x 128
  ZWT Dimensions (expected):	6 x 3 x 1
  Pixel Size:               	0.07985 0.07985 0.200
  Binning:                  	1x1
  Flat-field Calibration:   	On

Camera:
  Type:        	PM1394Cam00 EMCCD / EVOLVE- 512
  Gain:        	1.00X
  Speed:       	10000KHz
  Temp Setting:	-85.0C


Resolve3D Macro:
--------------------------------------------------------
# Created by DeltaVision Experiment Designer (version: 7.2.1 Release RC1)
# Experiment Macro Name: April1-2022


# Open image file
OPF

# Starting Scan From Farthest Z (Bottom of sample)
# Move to start of sectioning from initial point.
FOCUS 0.000

# Z sectioning loop.
FIRST_Z
DO 6

  # Select Ex, Em, Nd Filters
  FILTERS DAPI,DAPI,100%
  ACTSHUT 17
  CCD 0.763500
  WRT

  # Select Ex, Em, Nd Filters
  FILTERS FITC,FITC,100%
  ACTSHUT 17
  CCD 0.132954
  WRT

  # Select Ex, Em, Nd Filters
  FILTERS TRITC,TRITC,100%
  ACTSHUT 17
  CCD 0.101144
  WRT

  SECTIONZ -0.200
  NEXT_Z
ENDDO

# Close image file(s) 
CLF

# Move to initial point from end of sectioning.
FOCUS 1.200
BEEP

#
#
#KEY Experiment Designer Keys: Don't Modify
#
#KEY EXPERIMENT_TYPE STANDARD
#KEY SCAN_SEQUENCE WZT
#KEY DO_FAST_ACQUISITION F
#KEY LAMPS_OFF_AT_END F
#KEY DO_Z_SECTIONING T
#KEY Z_APPLY_BACKLASH F
#KEY Z_START_POSITION BOTTOM
#KEY SECT_SPACING 0.2000
#KEY NUM_Z_SECTIONS 6
#KEY SAMPLE_THICKNESS 1.2000
#KEY CHANNEL 0.763500,DAPI,DAPI,100%,1
#KEY EX_SHUTTERS 3,EX=T,TRANS=F,LASER=F
#KEY EM_SHUTTERS 1,CCD1=T
#KEY CHANNEL 0.132954,FITC,FITC,100%,1
#KEY EX_SHUTTERS 3,EX=T,TRANS=F,LASER=F
#KEY EM_SHUTTERS 1,CCD1=T
#KEY CHANNEL 0.101144,TRITC,TRITC,100%,1
#KEY EX_SHUTTERS 3,EX=T,TRANS=F,LASER=F
#KEY EM_SHUTTERS 1,CCD1=T
#KEY DO_REFERENCE_IMAGE F
#KEY DO_CELL_TRACK F
#KEY DO_AUTOFOCUS F
#KEY DO_ULTIMATEFOCUS F
#KEY DO_OAI_SCANNING F
#KEY DO_TIME_LAPSE F
#KEY DO_POINT_VISITING F
#KEY DO_PANEL_COLLECTION F
#
#
--------------------------------------------------------

Experiment Record:
------------------
Image 1.
           Time:       Fri Apr  1 13:59:36 2022
           Time Point: 0.000 secs
           Intensity:  Min = 1367, Max = 4018, Mean = 1767.88269
           Photosensor reading: 575624.0
           Exposure time: 0.763500 secs
           EX filter:  DAPI
           EM filter:  DAPI
           ND filter:  100%
           Stage coordinates:   (-10081.715,+1096.969,+12.601)

Image 2.
           Time:       Fri Apr  1 13:59:36 2022
           Time Point: 1.021 secs
           Intensity:  Min = 521, Max = 710, Mean = 595.63031
           Photosensor reading: 2712347.0
           Exposure time: 0.132954 secs
           EX filter:  FITC
           EM filter:  FITC
           ND filter:  100%
           Stage coordinates:   (-10081.715,+1096.969,+12.601)

Image 3.
           Time:       Fri Apr  1 13:59:37 2022
           Time Point: 1.421 secs
           Intensity:  Min = 481, Max = 866, Mean = 558.73761
           Photosensor reading: 6665288.0
           Exposure time: 0.101144 secs
           EX filter:  TRITC
           EM filter:  TRITC
           ND filter:  100%
           Stage coordinates:   (-10081.715,+1096.969,+12.601)

Image 4.
           Time:       Fri Apr  1 13:59:38 2022
           Time Point: 1.787 secs
           Intensity:  Min = 1325, Max = 3813, Mean = 1755.30713
           Photosensor reading: 575080.0
           Exposure time: 0.763500 secs
           EX filter:  DAPI
           EM filter:  DAPI
           ND filter:  100%
           Stage coordinates:   (-10081.715,+1096.969,+12.401)

Image 5.
           Time:       Fri Apr  1 13:59:38 2022
           Time Point: 2.788 secs
           Intensity:  Min = 513, Max = 757, Mean = 596.06085
           Photosensor reading: 2711623.0
           Exposure time: 0.132954 secs
           EX filter:  FITC
           EM filter:  FITC
           ND filter:  100%
           Stage coordinates:   (-10081.715,+1096.969,+12.401)

Image 6.
           Time:       Fri Apr  1 13:59:38 2022
           Time Point: 3.188 secs
           Intensity:  Min = 468, Max = 897, Mean = 554.73547
           Photosensor reading: 6660037.0
           Exposure time: 0.101144 secs
           EX filter:  TRITC
           EM filter:  TRITC
           ND filter:  100%
           Stage coordinates:   (-10081.715,+1096.969,+12.401)

Image 7.
           Time:       Fri Apr  1 13:59:39 2022
           Time Point: 3.558 secs
           Intensity:  Min = 1330, Max = 3400, Mean = 1737.84277
           Photosensor reading: 574560.0
           Exposure time: 0.763500 secs
           EX filter:  DAPI
           EM filter:  DAPI
           ND filter:  100%
           Stage coordinates:   (-10081.715,+1096.969,+12.200)

Image 8.
           Time:       Fri Apr  1 13:59:40 2022
           Time Point: 4.557 secs
           Intensity:  Min = 505, Max = 875, Mean = 592.60803
           Photosensor reading: 2711112.0
           Exposure time: 0.132954 secs
           EX filter:  FITC
           EM filter:  FITC
           ND filter:  100%
           Stage coordinates:   (-10081.715,+1096.969,+12.200)

Image 9.
           Time:       Fri Apr  1 13:59:41 2022
           Time Point: 4.955 secs
           Intensity:  Min = 474, Max = 1040, Mean = 552.66046
           Photosensor reading: 6658931.0
           Exposure time: 0.101144 secs
           EX filter:  TRITC
           EM filter:  TRITC
           ND filter:  100%
           Stage coordinates:   (-10081.715,+1096.969,+12.200)

Image 10.
           Time:       Fri Apr  1 13:59:42 2022
           Time Point: 6.023 secs
           Intensity:  Min = 1308, Max = 2859, Mean = 1728.58862
           Photosensor reading: 574575.0
           Exposure time: 0.763500 secs
           EX filter:  DAPI
           EM filter:  DAPI
           ND filter:  100%
           Stage coordinates:   (-10081.715,+1096.969,+12.000)

Image 11.
           Time:       Fri Apr  1 13:59:42 2022
           Time Point: 7.025 secs
           Intensity:  Min = 499, Max = 1071, Mean = 593.32068
           Photosensor reading: 2711449.0
           Exposure time: 0.132954 secs
           EX filter:  FITC
           EM filter:  FITC
           ND filter:  100%
           Stage coordinates:   (-10081.715,+1096.969,+12.000)

Image 12.
           Time:       Fri Apr  1 13:59:43 2022
           Time Point: 7.424 secs
           Intensity:  Min = 469, Max = 1387, Mean = 555.63806
           Photosensor reading: 6654554.0
           Exposure time: 0.101144 secs
           EX filter:  TRITC
           EM filter:  TRITC
           ND filter:  100%
           Stage coordinates:   (-10081.715,+1096.969,+12.000)

Image 13.
           Time:       Fri Apr  1 13:59:44 2022
           Time Point: 7.796 secs
           Intensity:  Min = 1340, Max = 2689, Mean = 1716.47681
           Photosensor reading: 574153.0
           Exposure time: 0.763500 secs
           EX filter:  DAPI
           EM filter:  DAPI
           ND filter:  100%
           Stage coordinates:   (-10081.715,+1096.969,+11.800)

Image 14.
           Time:       Fri Apr  1 13:59:44 2022
           Time Point: 8.793 secs
           Intensity:  Min = 504, Max = 1118, Mean = 594.15845
           Photosensor reading: 2711181.0
           Exposure time: 0.132954 secs
           EX filter:  FITC
           EM filter:  FITC
           ND filter:  100%
           Stage coordinates:   (-10081.715,+1096.969,+11.800)

Image 15.
           Time:       Fri Apr  1 13:59:44 2022
           Time Point: 9.195 secs
           Intensity:  Min = 474, Max = 1606, Mean = 554.51233
           Photosensor reading: 6657240.0
           Exposure time: 0.101144 secs
           EX filter:  TRITC
           EM filter:  TRITC
           ND filter:  100%
           Stage coordinates:   (-10081.715,+1096.969,+11.800)

Image 16.
           Time:       Fri Apr  1 13:59:45 2022
           Time Point: 9.563 secs
           Intensity:  Min = 1315, Max = 2525, Mean = 1704.10010
           Photosensor reading: 573814.0
           Exposure time: 0.763500 secs
           EX filter:  DAPI
           EM filter:  DAPI
           ND filter:  100%
           Stage coordinates:   (-10081.715,+1096.969,+11.600)

Image 17.
           Time:       Fri Apr  1 13:59:46 2022
           Time Point: 10.563 secs
           Intensity:  Min = 501, Max = 1118, Mean = 599.97772
           Photosensor reading: 2711183.0
           Exposure time: 0.132954 secs
           EX filter:  FITC
           EM filter:  FITC
           ND filter:  100%
           Stage coordinates:   (-10081.715,+1096.969,+11.600)

Image 18.
           Time:       Fri Apr  1 13:59:46 2022
           Time Point: 10.961 secs
           Intensity:  Min = 486, Max = 1814, Mean = 562.64130
           Photosensor reading: 6657614.0
           Exposure time: 0.101144 secs
           EX filter:  TRITC
           EM filter:  TRITC
           ND filter:  100%
           Stage coordinates:   (-10081.715,+1096.969,+11.600)

Total number of images saved: 18
