# Supplementary material for: Chromatin binding by HORMAD proteins regulates meiotic recombination initiation
Source: EMBO J. 2024 Feb 8;43(5):8. doi: 10.1038/s44318-024-00034-3 (PMC10907721; doi:10.1038/s44318-024-00034-3)
Supplement: Supplementary file 6 — Source Data Fig. 5 [file 44318_2024_34_MOESM6_ESM.zip › Data_Figure_5/hop1_loop2 images/22-04-01/4-1-2022_11757-hr3_05_R3D.dv.log]

#
#Tag 0x00FF0408

Resolve3D softWoRx-Acquire Version: 7.2.1 Release RC1

Running on host: cn71689

Resolve3D Image File: /data1/Data/HochwagenLab/Cal/Hop1PHD/anti-hop1/2022-03-24/22-04-01/4-1-2022_11757-hr3_05_R3D.dv

Created  Fri Apr  1 14:50:03 2022


Optics:
  Objective:    	Olympus 100X/1.40, UPLS Apo, UIS2, 1-U2B836
  Lens ID:      	10007
  Aux Magn:     	2.00
  Illumination: 	Kohler

Image Properties:
  XY Dimensions:            	128 x 128
  ZWT Dimensions (expected):	6 x 3 x 1
  Pixel Size:               	0.07985 0.07985 0.200
  Binning:                  	1x1
  Flat-field Calibration:   	On

Camera:
  Type:        	PM1394Cam00 EMCCD / EVOLVE- 512
  Gain:        	1.00X
  Speed:       	10000KHz
  Temp Setting:	-85.0C


Resolve3D Macro:
--------------------------------------------------------
# Created by DeltaVision Experiment Designer (version: 7.2.1 Release RC1)
# Experiment Macro Name: April1-2022


# Open image file
OPF

# Starting Scan From Farthest Z (Bottom of sample)
# Move to start of sectioning from initial point.
FOCUS 0.000

# Z sectioning loop.
FIRST_Z
DO 6

  # Select Ex, Em, Nd Filters
  FILTERS DAPI,DAPI,100%
  ACTSHUT 17
  CCD 0.763500
  WRT

  # Select Ex, Em, Nd Filters
  FILTERS FITC,FITC,100%
  ACTSHUT 17
  CCD 0.132954
  WRT

  # Select Ex, Em, Nd Filters
  FILTERS TRITC,TRITC,100%
  ACTSHUT 17
  CCD 0.101144
  WRT

  SECTIONZ -0.200
  NEXT_Z
ENDDO

# Close image file(s) 
CLF

# Move to initial point from end of sectioning.
FOCUS 1.200
BEEP

#
#
#KEY Experiment Designer Keys: Don't Modify
#
#KEY EXPERIMENT_TYPE STANDARD
#KEY SCAN_SEQUENCE WZT
#KEY DO_FAST_ACQUISITION F
#KEY LAMPS_OFF_AT_END F
#KEY DO_Z_SECTIONING T
#KEY Z_APPLY_BACKLASH F
#KEY Z_START_POSITION BOTTOM
#KEY SECT_SPACING 0.2000
#KEY NUM_Z_SECTIONS 6
#KEY SAMPLE_THICKNESS 1.2000
#KEY CHANNEL 0.763500,DAPI,DAPI,100%,1
#KEY EX_SHUTTERS 3,EX=T,TRANS=F,LASER=F
#KEY EM_SHUTTERS 1,CCD1=T
#KEY CHANNEL 0.132954,FITC,FITC,100%,1
#KEY EX_SHUTTERS 3,EX=T,TRANS=F,LASER=F
#KEY EM_SHUTTERS 1,CCD1=T
#KEY CHANNEL 0.101144,TRITC,TRITC,100%,1
#KEY EX_SHUTTERS 3,EX=T,TRANS=F,LASER=F
#KEY EM_SHUTTERS 1,CCD1=T
#KEY DO_REFERENCE_IMAGE F
#KEY DO_CELL_TRACK F
#KEY DO_AUTOFOCUS F
#KEY DO_ULTIMATEFOCUS F
#KEY DO_OAI_SCANNING F
#KEY DO_TIME_LAPSE F
#KEY DO_POINT_VISITING F
#KEY DO_PANEL_COLLECTION F
#
#
--------------------------------------------------------

Experiment Record:
------------------
Image 1.
           Time:       Fri Apr  1 14:50:04 2022
           Time Point: 0.000 secs
           Intensity:  Min = 1360, Max = 4447, Mean = 1873.56421
           Photosensor reading: 574027.0
           Exposure time: 0.763500 secs
           EX filter:  DAPI
           EM filter:  DAPI
           ND filter:  100%
           Stage coordinates:   (-866.960,+2834.237,+24.920)

Image 2.
           Time:       Fri Apr  1 14:50:05 2022
           Time Point: 1.062 secs
           Intensity:  Min = 514, Max = 1105, Mean = 605.74890
           Photosensor reading: 2713591.0
           Exposure time: 0.132954 secs
           EX filter:  FITC
           EM filter:  FITC
           ND filter:  100%
           Stage coordinates:   (-866.960,+2834.237,+24.920)

Image 3.
           Time:       Fri Apr  1 14:50:05 2022
           Time Point: 1.462 secs
           Intensity:  Min = 476, Max = 1194, Mean = 570.09503
           Photosensor reading: 6613786.0
           Exposure time: 0.101144 secs
           EX filter:  TRITC
           EM filter:  TRITC
           ND filter:  100%
           Stage coordinates:   (-866.960,+2834.237,+24.920)

Image 4.
           Time:       Fri Apr  1 14:50:06 2022
           Time Point: 1.828 secs
           Intensity:  Min = 1322, Max = 3807, Mean = 1855.71179
           Photosensor reading: 573400.0
           Exposure time: 0.763500 secs
           EX filter:  DAPI
           EM filter:  DAPI
           ND filter:  100%
           Stage coordinates:   (-866.960,+2834.237,+24.720)

Image 5.
           Time:       Fri Apr  1 14:50:07 2022
           Time Point: 2.831 secs
           Intensity:  Min = 503, Max = 1317, Mean = 602.53149
           Photosensor reading: 2712983.0
           Exposure time: 0.132954 secs
           EX filter:  FITC
           EM filter:  FITC
           ND filter:  100%
           Stage coordinates:   (-866.960,+2834.237,+24.720)

Image 6.
           Time:       Fri Apr  1 14:50:07 2022
           Time Point: 3.228 secs
           Intensity:  Min = 475, Max = 1463, Mean = 572.48468
           Photosensor reading: 6616400.0
           Exposure time: 0.101144 secs
           EX filter:  TRITC
           EM filter:  TRITC
           ND filter:  100%
           Stage coordinates:   (-866.960,+2834.237,+24.720)

Image 7.
           Time:       Fri Apr  1 14:50:08 2022
           Time Point: 3.596 secs
           Intensity:  Min = 1315, Max = 3437, Mean = 1838.05444
           Photosensor reading: 572855.0
           Exposure time: 0.763500 secs
           EX filter:  DAPI
           EM filter:  DAPI
           ND filter:  100%
           Stage coordinates:   (-866.960,+2834.237,+24.520)

Image 8.
           Time:       Fri Apr  1 14:50:08 2022
           Time Point: 4.583 secs
           Intensity:  Min = 514, Max = 1563, Mean = 608.91479
           Photosensor reading: 2712834.0
           Exposure time: 0.132954 secs
           EX filter:  FITC
           EM filter:  FITC
           ND filter:  100%
           Stage coordinates:   (-866.960,+2834.237,+24.520)

Image 9.
           Time:       Fri Apr  1 14:50:09 2022
           Time Point: 4.982 secs
           Intensity:  Min = 473, Max = 1746, Mean = 570.76440
           Photosensor reading: 6617028.0
           Exposure time: 0.101144 secs
           EX filter:  TRITC
           EM filter:  TRITC
           ND filter:  100%
           Stage coordinates:   (-866.960,+2834.237,+24.520)

Image 10.
           Time:       Fri Apr  1 14:50:10 2022
           Time Point: 5.348 secs
           Intensity:  Min = 1346, Max = 3048, Mean = 1814.15698
           Photosensor reading: 572381.0
           Exposure time: 0.763500 secs
           EX filter:  DAPI
           EM filter:  DAPI
           ND filter:  100%
           Stage coordinates:   (-866.960,+2834.237,+24.320)

Image 11.
           Time:       Fri Apr  1 14:50:10 2022
           Time Point: 6.400 secs
           Intensity:  Min = 494, Max = 1721, Mean = 602.07751
           Photosensor reading: 2712565.0
           Exposure time: 0.132954 secs
           EX filter:  FITC
           EM filter:  FITC
           ND filter:  100%
           Stage coordinates:   (-866.960,+2834.237,+24.320)

Image 12.
           Time:       Fri Apr  1 14:50:11 2022
           Time Point: 6.799 secs
           Intensity:  Min = 470, Max = 2166, Mean = 568.27124
           Photosensor reading: 6616634.0
           Exposure time: 0.101144 secs
           EX filter:  TRITC
           EM filter:  TRITC
           ND filter:  100%
           Stage coordinates:   (-866.960,+2834.237,+24.320)

Image 13.
           Time:       Fri Apr  1 14:50:12 2022
           Time Point: 7.174 secs
           Intensity:  Min = 1353, Max = 2839, Mean = 1808.32324
           Photosensor reading: 572028.0
           Exposure time: 0.763500 secs
           EX filter:  DAPI
           EM filter:  DAPI
           ND filter:  100%
           Stage coordinates:   (-866.960,+2834.237,+24.120)

Image 14.
           Time:       Fri Apr  1 14:50:12 2022
           Time Point: 8.168 secs
           Intensity:  Min = 510, Max = 1298, Mean = 607.37775
           Photosensor reading: 2712478.0
           Exposure time: 0.132954 secs
           EX filter:  FITC
           EM filter:  FITC
           ND filter:  100%
           Stage coordinates:   (-866.960,+2834.237,+24.120)

Image 15.
           Time:       Fri Apr  1 14:50:12 2022
           Time Point: 8.569 secs
           Intensity:  Min = 470, Max = 2377, Mean = 568.33563
           Photosensor reading: 6616052.0
           Exposure time: 0.101144 secs
           EX filter:  TRITC
           EM filter:  TRITC
           ND filter:  100%
           Stage coordinates:   (-866.960,+2834.237,+24.120)

Image 16.
           Time:       Fri Apr  1 14:50:13 2022
           Time Point: 8.935 secs
           Intensity:  Min = 1323, Max = 2708, Mean = 1796.83643
           Photosensor reading: 571595.0
           Exposure time: 0.763500 secs
           EX filter:  DAPI
           EM filter:  DAPI
           ND filter:  100%
           Stage coordinates:   (-866.960,+2834.237,+23.920)

Image 17.
           Time:       Fri Apr  1 14:50:14 2022
           Time Point: 9.937 secs
           Intensity:  Min = 505, Max = 1113, Mean = 605.39307
           Photosensor reading: 2712137.0
           Exposure time: 0.132954 secs
           EX filter:  FITC
           EM filter:  FITC
           ND filter:  100%
           Stage coordinates:   (-866.960,+2834.237,+23.920)

Image 18.
           Time:       Fri Apr  1 14:50:14 2022
           Time Point: 10.335 secs
           Intensity:  Min = 472, Max = 2262, Mean = 566.33289
           Photosensor reading: 6615398.0
           Exposure time: 0.101144 secs
           EX filter:  TRITC
           EM filter:  TRITC
           ND filter:  100%
           Stage coordinates:   (-866.960,+2834.237,+23.920)

Total number of images saved: 18
