# Supplementary material for: Chromatin binding by HORMAD proteins regulates meiotic recombination initiation
Source: EMBO J. 2024 Feb 8;43(5):8. doi: 10.1038/s44318-024-00034-3 (PMC10907721; doi:10.1038/s44318-024-00034-3)
Supplement: Supplementary file 6 — Source Data Fig. 5 [file 44318_2024_34_MOESM6_ESM.zip › Data_Figure_5/hop1_loop2 images/22-04-01/4-1-2022_11644-hr3_10_R3D.dv.log]

#
#Tag 0x00FF0408

Resolve3D softWoRx-Acquire Version: 7.2.1 Release RC1

Running on host: cn71689

Resolve3D Image File: /data1/Data/HochwagenLab/Cal/Hop1PHD/anti-hop1/2022-03-24/22-04-01/4-1-2022_11644-hr3_10_R3D.dv

Created  Fri Apr  1 14:36:31 2022


Optics:
  Objective:    	Olympus 100X/1.40, UPLS Apo, UIS2, 1-U2B836
  Lens ID:      	10007
  Aux Magn:     	2.00
  Illumination: 	Kohler

Image Properties:
  XY Dimensions:            	256 x 256
  ZWT Dimensions (expected):	6 x 3 x 1
  Pixel Size:               	0.07985 0.07985 0.200
  Binning:                  	1x1
  Flat-field Calibration:   	On

Camera:
  Type:        	PM1394Cam00 EMCCD / EVOLVE- 512
  Gain:        	1.00X
  Speed:       	10000KHz
  Temp Setting:	-85.0C


Resolve3D Macro:
--------------------------------------------------------
# Created by DeltaVision Experiment Designer (version: 7.2.1 Release RC1)
# Experiment Macro Name: April1-2022


# Open image file
OPF

# Starting Scan From Farthest Z (Bottom of sample)
# Move to start of sectioning from initial point.
FOCUS 0.000

# Z sectioning loop.
FIRST_Z
DO 6

  # Select Ex, Em, Nd Filters
  FILTERS DAPI,DAPI,100%
  ACTSHUT 17
  CCD 0.763500
  WRT

  # Select Ex, Em, Nd Filters
  FILTERS FITC,FITC,100%
  ACTSHUT 17
  CCD 0.132954
  WRT

  # Select Ex, Em, Nd Filters
  FILTERS TRITC,TRITC,100%
  ACTSHUT 17
  CCD 0.101144
  WRT

  SECTIONZ -0.200
  NEXT_Z
ENDDO

# Close image file(s) 
CLF

# Move to initial point from end of sectioning.
FOCUS 1.200
BEEP

#
#
#KEY Experiment Designer Keys: Don't Modify
#
#KEY EXPERIMENT_TYPE STANDARD
#KEY SCAN_SEQUENCE WZT
#KEY DO_FAST_ACQUISITION F
#KEY LAMPS_OFF_AT_END F
#KEY DO_Z_SECTIONING T
#KEY Z_APPLY_BACKLASH F
#KEY Z_START_POSITION BOTTOM
#KEY SECT_SPACING 0.2000
#KEY NUM_Z_SECTIONS 6
#KEY SAMPLE_THICKNESS 1.2000
#KEY CHANNEL 0.763500,DAPI,DAPI,100%,1
#KEY EX_SHUTTERS 3,EX=T,TRANS=F,LASER=F
#KEY EM_SHUTTERS 1,CCD1=T
#KEY CHANNEL 0.132954,FITC,FITC,100%,1
#KEY EX_SHUTTERS 3,EX=T,TRANS=F,LASER=F
#KEY EM_SHUTTERS 1,CCD1=T
#KEY CHANNEL 0.101144,TRITC,TRITC,100%,1
#KEY EX_SHUTTERS 3,EX=T,TRANS=F,LASER=F
#KEY EM_SHUTTERS 1,CCD1=T
#KEY DO_REFERENCE_IMAGE F
#KEY DO_CELL_TRACK F
#KEY DO_AUTOFOCUS F
#KEY DO_ULTIMATEFOCUS F
#KEY DO_OAI_SCANNING F
#KEY DO_TIME_LAPSE F
#KEY DO_POINT_VISITING F
#KEY DO_PANEL_COLLECTION F
#
#
--------------------------------------------------------

Experiment Record:
------------------
Image 1.
           Time:       Fri Apr  1 14:36:32 2022
           Time Point: 0.000 secs
           Intensity:  Min = 1276, Max = 3757, Mean = 1593.82202
           Photosensor reading: 578058.0
           Exposure time: 0.763500 secs
           EX filter:  DAPI
           EM filter:  DAPI
           ND filter:  100%
           Stage coordinates:   (-6455.671,-1445.419,+20.513)

Image 2.
           Time:       Fri Apr  1 14:36:32 2022
           Time Point: 0.963 secs
           Intensity:  Min = 516, Max = 879, Mean = 593.24811
           Photosensor reading: 2716721.0
           Exposure time: 0.132954 secs
           EX filter:  FITC
           EM filter:  FITC
           ND filter:  100%
           Stage coordinates:   (-6455.671,-1445.419,+20.513)

Image 3.
           Time:       Fri Apr  1 14:36:33 2022
           Time Point: 1.362 secs
           Intensity:  Min = 468, Max = 1164, Mean = 547.16125
           Photosensor reading: 6574307.0
           Exposure time: 0.101144 secs
           EX filter:  TRITC
           EM filter:  TRITC
           ND filter:  100%
           Stage coordinates:   (-6455.671,-1445.419,+20.513)

Image 4.
           Time:       Fri Apr  1 14:36:34 2022
           Time Point: 1.799 secs
           Intensity:  Min = 1275, Max = 3559, Mean = 1574.36548
           Photosensor reading: 577453.0
           Exposure time: 0.763500 secs
           EX filter:  DAPI
           EM filter:  DAPI
           ND filter:  100%
           Stage coordinates:   (-6455.671,-1445.419,+20.312)

Image 5.
           Time:       Fri Apr  1 14:36:34 2022
           Time Point: 2.797 secs
           Intensity:  Min = 513, Max = 918, Mean = 592.13708
           Photosensor reading: 2715456.0
           Exposure time: 0.132954 secs
           EX filter:  FITC
           EM filter:  FITC
           ND filter:  100%
           Stage coordinates:   (-6455.671,-1445.419,+20.312)

Image 6.
           Time:       Fri Apr  1 14:36:35 2022
           Time Point: 3.196 secs
           Intensity:  Min = 468, Max = 1325, Mean = 547.31055
           Photosensor reading: 6564000.0
           Exposure time: 0.101144 secs
           EX filter:  TRITC
           EM filter:  TRITC
           ND filter:  100%
           Stage coordinates:   (-6455.671,-1445.419,+20.312)

Image 7.
           Time:       Fri Apr  1 14:36:36 2022
           Time Point: 3.566 secs
           Intensity:  Min = 1285, Max = 3104, Mean = 1566.56226
           Photosensor reading: 577084.0
           Exposure time: 0.763500 secs
           EX filter:  DAPI
           EM filter:  DAPI
           ND filter:  100%
           Stage coordinates:   (-6455.671,-1445.419,+20.107)

Image 8.
           Time:       Fri Apr  1 14:36:36 2022
           Time Point: 4.568 secs
           Intensity:  Min = 511, Max = 1201, Mean = 596.58282
           Photosensor reading: 2715759.0
           Exposure time: 0.132954 secs
           EX filter:  FITC
           EM filter:  FITC
           ND filter:  100%
           Stage coordinates:   (-6455.671,-1445.419,+20.107)

Image 9.
           Time:       Fri Apr  1 14:36:36 2022
           Time Point: 4.965 secs
           Intensity:  Min = 468, Max = 1806, Mean = 543.17285
           Photosensor reading: 6560239.0
           Exposure time: 0.101144 secs
           EX filter:  TRITC
           EM filter:  TRITC
           ND filter:  100%
           Stage coordinates:   (-6455.671,-1445.419,+20.107)

Image 10.
           Time:       Fri Apr  1 14:36:37 2022
           Time Point: 5.332 secs
           Intensity:  Min = 1257, Max = 2851, Mean = 1548.64465
           Photosensor reading: 576769.0
           Exposure time: 0.763500 secs
           EX filter:  DAPI
           EM filter:  DAPI
           ND filter:  100%
           Stage coordinates:   (-6455.671,-1445.419,+19.907)

Image 11.
           Time:       Fri Apr  1 14:36:38 2022
           Time Point: 6.334 secs
           Intensity:  Min = 501, Max = 1455, Mean = 592.28906
           Photosensor reading: 2715761.0
           Exposure time: 0.132954 secs
           EX filter:  FITC
           EM filter:  FITC
           ND filter:  100%
           Stage coordinates:   (-6455.671,-1445.419,+19.907)

Image 12.
           Time:       Fri Apr  1 14:36:38 2022
           Time Point: 6.802 secs
           Intensity:  Min = 467, Max = 2192, Mean = 547.39709
           Photosensor reading: 6560311.0
           Exposure time: 0.101144 secs
           EX filter:  TRITC
           EM filter:  TRITC
           ND filter:  100%
           Stage coordinates:   (-6455.671,-1445.419,+19.907)

Image 13.
           Time:       Fri Apr  1 14:36:39 2022
           Time Point: 7.183 secs
           Intensity:  Min = 1252, Max = 2596, Mean = 1539.73364
           Photosensor reading: 576499.0
           Exposure time: 0.763500 secs
           EX filter:  DAPI
           EM filter:  DAPI
           ND filter:  100%
           Stage coordinates:   (-6455.671,-1445.419,+19.712)

Image 14.
           Time:       Fri Apr  1 14:36:40 2022
           Time Point: 8.188 secs
           Intensity:  Min = 482, Max = 1607, Mean = 584.75854
           Photosensor reading: 2715802.0
           Exposure time: 0.132954 secs
           EX filter:  FITC
           EM filter:  FITC
           ND filter:  100%
           Stage coordinates:   (-6455.671,-1445.419,+19.712)

Image 15.
           Time:       Fri Apr  1 14:36:40 2022
           Time Point: 8.603 secs
           Intensity:  Min = 468, Max = 2896, Mean = 544.53058
           Photosensor reading: 6561343.0
           Exposure time: 0.101144 secs
           EX filter:  TRITC
           EM filter:  TRITC
           ND filter:  100%
           Stage coordinates:   (-6455.671,-1445.419,+19.712)

Image 16.
           Time:       Fri Apr  1 14:36:41 2022
           Time Point: 8.970 secs
           Intensity:  Min = 1276, Max = 2377, Mean = 1530.27148
           Photosensor reading: 576211.0
           Exposure time: 0.763500 secs
           EX filter:  DAPI
           EM filter:  DAPI
           ND filter:  100%
           Stage coordinates:   (-6455.671,-1445.419,+19.512)

Image 17.
           Time:       Fri Apr  1 14:36:41 2022
           Time Point: 9.974 secs
           Intensity:  Min = 491, Max = 1380, Mean = 590.45654
           Photosensor reading: 2715950.0
           Exposure time: 0.132954 secs
           EX filter:  FITC
           EM filter:  FITC
           ND filter:  100%
           Stage coordinates:   (-6455.671,-1445.419,+19.512)

Image 18.
           Time:       Fri Apr  1 14:36:42 2022
           Time Point: 10.386 secs
           Intensity:  Min = 469, Max = 3865, Mean = 548.51306
           Photosensor reading: 6562399.0
           Exposure time: 0.101144 secs
           EX filter:  TRITC
           EM filter:  TRITC
           ND filter:  100%
           Stage coordinates:   (-6455.671,-1445.419,+19.512)

Total number of images saved: 18
