# Supplementary material for: Chromatin binding by HORMAD proteins regulates meiotic recombination initiation
Source: EMBO J. 2024 Feb 8;43(5):8. doi: 10.1038/s44318-024-00034-3 (PMC10907721; doi:10.1038/s44318-024-00034-3)
Supplement: Supplementary file 6 — Source Data Fig. 5 [file 44318_2024_34_MOESM6_ESM.zip › Data_Figure_5/hop1_loop2 images/22-04-01/4-1-2022_7797-hr3_06_R3D.dv.log]

#
#Tag 0x00FF0408

Resolve3D softWoRx-Acquire Version: 7.2.1 Release RC1

Running on host: cn71689

Resolve3D Image File: /data1/Data/HochwagenLab/Cal/Hop1PHD/anti-hop1/2022-03-24/22-04-01/4-1-2022_7797-hr3_06_R3D.dv

Created  Fri Apr  1 13:47:44 2022


Optics:
  Objective:    	Olympus 100X/1.40, UPLS Apo, UIS2, 1-U2B836
  Lens ID:      	10007
  Aux Magn:     	2.00
  Illumination: 	Kohler

Image Properties:
  XY Dimensions:            	128 x 128
  ZWT Dimensions (expected):	6 x 3 x 1
  Pixel Size:               	0.07985 0.07985 0.200
  Binning:                  	1x1
  Flat-field Calibration:   	On

Camera:
  Type:        	PM1394Cam00 EMCCD / EVOLVE- 512
  Gain:        	1.00X
  Speed:       	10000KHz
  Temp Setting:	-85.0C


Resolve3D Macro:
--------------------------------------------------------
# Created by DeltaVision Experiment Designer (version: 7.2.1 Release RC1)
# Experiment Macro Name: April1-2022


# Open image file
OPF

# Starting Scan From Farthest Z (Bottom of sample)
# Move to start of sectioning from initial point.
FOCUS 0.000

# Z sectioning loop.
FIRST_Z
DO 6

  # Select Ex, Em, Nd Filters
  FILTERS DAPI,DAPI,100%
  ACTSHUT 17
  CCD 0.763500
  WRT

  # Select Ex, Em, Nd Filters
  FILTERS FITC,FITC,100%
  ACTSHUT 17
  CCD 0.132954
  WRT

  # Select Ex, Em, Nd Filters
  FILTERS TRITC,TRITC,100%
  ACTSHUT 17
  CCD 0.101144
  WRT

  SECTIONZ -0.200
  NEXT_Z
ENDDO

# Close image file(s) 
CLF

# Move to initial point from end of sectioning.
FOCUS 1.200
BEEP

#
#
#KEY Experiment Designer Keys: Don't Modify
#
#KEY EXPERIMENT_TYPE STANDARD
#KEY SCAN_SEQUENCE WZT
#KEY DO_FAST_ACQUISITION F
#KEY LAMPS_OFF_AT_END F
#KEY DO_Z_SECTIONING T
#KEY Z_APPLY_BACKLASH F
#KEY Z_START_POSITION BOTTOM
#KEY SECT_SPACING 0.2000
#KEY NUM_Z_SECTIONS 6
#KEY SAMPLE_THICKNESS 1.2000
#KEY CHANNEL 0.763500,DAPI,DAPI,100%,1
#KEY EX_SHUTTERS 3,EX=T,TRANS=F,LASER=F
#KEY EM_SHUTTERS 1,CCD1=T
#KEY CHANNEL 0.132954,FITC,FITC,100%,1
#KEY EX_SHUTTERS 3,EX=T,TRANS=F,LASER=F
#KEY EM_SHUTTERS 1,CCD1=T
#KEY CHANNEL 0.101144,TRITC,TRITC,100%,1
#KEY EX_SHUTTERS 3,EX=T,TRANS=F,LASER=F
#KEY EM_SHUTTERS 1,CCD1=T
#KEY DO_REFERENCE_IMAGE F
#KEY DO_CELL_TRACK F
#KEY DO_AUTOFOCUS F
#KEY DO_ULTIMATEFOCUS F
#KEY DO_OAI_SCANNING F
#KEY DO_TIME_LAPSE F
#KEY DO_POINT_VISITING F
#KEY DO_PANEL_COLLECTION F
#
#
--------------------------------------------------------

Experiment Record:
------------------
Image 1.
           Time:       Fri Apr  1 13:47:45 2022
           Time Point: 0.000 secs
           Intensity:  Min = 1457, Max = 6652, Mean = 1948.47266
           Photosensor reading: 575906.0
           Exposure time: 0.763500 secs
           EX filter:  DAPI
           EM filter:  DAPI
           ND filter:  100%
           Stage coordinates:   (-1970.261,-1534.437,+6.901)

Image 2.
           Time:       Fri Apr  1 13:47:45 2022
           Time Point: 1.033 secs
           Intensity:  Min = 550, Max = 1212, Mean = 648.11572
           Photosensor reading: 2727617.0
           Exposure time: 0.132954 secs
           EX filter:  FITC
           EM filter:  FITC
           ND filter:  100%
           Stage coordinates:   (-1970.261,-1534.437,+6.901)

Image 3.
           Time:       Fri Apr  1 13:47:46 2022
           Time Point: 1.434 secs
           Intensity:  Min = 486, Max = 1286, Mean = 588.39551
           Photosensor reading: 6674245.0
           Exposure time: 0.101144 secs
           EX filter:  TRITC
           EM filter:  TRITC
           ND filter:  100%
           Stage coordinates:   (-1970.261,-1534.437,+6.901)

Image 4.
           Time:       Fri Apr  1 13:47:47 2022
           Time Point: 1.802 secs
           Intensity:  Min = 1453, Max = 5747, Mean = 1930.05273
           Photosensor reading: 575386.0
           Exposure time: 0.763500 secs
           EX filter:  DAPI
           EM filter:  DAPI
           ND filter:  100%
           Stage coordinates:   (-1970.261,-1534.437,+6.701)

Image 5.
           Time:       Fri Apr  1 13:47:47 2022
           Time Point: 2.802 secs
           Intensity:  Min = 541, Max = 1663, Mean = 649.10333
           Photosensor reading: 2724847.0
           Exposure time: 0.132954 secs
           EX filter:  FITC
           EM filter:  FITC
           ND filter:  100%
           Stage coordinates:   (-1970.261,-1534.437,+6.701)

Image 6.
           Time:       Fri Apr  1 13:47:47 2022
           Time Point: 3.201 secs
           Intensity:  Min = 475, Max = 1439, Mean = 577.80237
           Photosensor reading: 6669331.0
           Exposure time: 0.101144 secs
           EX filter:  TRITC
           EM filter:  TRITC
           ND filter:  100%
           Stage coordinates:   (-1970.261,-1534.437,+6.701)

Image 7.
           Time:       Fri Apr  1 13:47:48 2022
           Time Point: 3.571 secs
           Intensity:  Min = 1512, Max = 4765, Mean = 1911.29297
           Photosensor reading: 575068.0
           Exposure time: 0.763500 secs
           EX filter:  DAPI
           EM filter:  DAPI
           ND filter:  100%
           Stage coordinates:   (-1970.261,-1534.437,+6.500)

Image 8.
           Time:       Fri Apr  1 13:47:49 2022
           Time Point: 4.571 secs
           Intensity:  Min = 519, Max = 2500, Mean = 649.77985
           Photosensor reading: 2726400.0
           Exposure time: 0.132954 secs
           EX filter:  FITC
           EM filter:  FITC
           ND filter:  100%
           Stage coordinates:   (-1970.261,-1534.437,+6.500)

Image 9.
           Time:       Fri Apr  1 13:47:49 2022
           Time Point: 4.971 secs
           Intensity:  Min = 475, Max = 1746, Mean = 582.05707
           Photosensor reading: 6667361.0
           Exposure time: 0.101144 secs
           EX filter:  TRITC
           EM filter:  TRITC
           ND filter:  100%
           Stage coordinates:   (-1970.261,-1534.437,+6.500)

Image 10.
           Time:       Fri Apr  1 13:47:50 2022
           Time Point: 5.339 secs
           Intensity:  Min = 1432, Max = 4154, Mean = 1888.29688
           Photosensor reading: 574737.0
           Exposure time: 0.763500 secs
           EX filter:  DAPI
           EM filter:  DAPI
           ND filter:  100%
           Stage coordinates:   (-1970.261,-1534.437,+6.300)

Image 11.
           Time:       Fri Apr  1 13:47:51 2022
           Time Point: 6.389 secs
           Intensity:  Min = 526, Max = 3088, Mean = 648.54895
           Photosensor reading: 2726314.0
           Exposure time: 0.132954 secs
           EX filter:  FITC
           EM filter:  FITC
           ND filter:  100%
           Stage coordinates:   (-1970.261,-1534.437,+6.300)

Image 12.
           Time:       Fri Apr  1 13:47:51 2022
           Time Point: 6.793 secs
           Intensity:  Min = 482, Max = 2193, Mean = 586.75244
           Photosensor reading: 6668901.0
           Exposure time: 0.101144 secs
           EX filter:  TRITC
           EM filter:  TRITC
           ND filter:  100%
           Stage coordinates:   (-1970.261,-1534.437,+6.300)

Image 13.
           Time:       Fri Apr  1 13:47:52 2022
           Time Point: 7.160 secs
           Intensity:  Min = 1467, Max = 3485, Mean = 1868.78027
           Photosensor reading: 574388.0
           Exposure time: 0.763500 secs
           EX filter:  DAPI
           EM filter:  DAPI
           ND filter:  100%
           Stage coordinates:   (-1970.261,-1534.437,+6.100)

Image 14.
           Time:       Fri Apr  1 13:47:52 2022
           Time Point: 8.159 secs
           Intensity:  Min = 521, Max = 3249, Mean = 646.81525
           Photosensor reading: 2726128.0
           Exposure time: 0.132954 secs
           EX filter:  FITC
           EM filter:  FITC
           ND filter:  100%
           Stage coordinates:   (-1970.261,-1534.437,+6.100)

Image 15.
           Time:       Fri Apr  1 13:47:53 2022
           Time Point: 8.557 secs
           Intensity:  Min = 476, Max = 2823, Mean = 586.40271
           Photosensor reading: 6667034.0
           Exposure time: 0.101144 secs
           EX filter:  TRITC
           EM filter:  TRITC
           ND filter:  100%
           Stage coordinates:   (-1970.261,-1534.437,+6.100)

Image 16.
           Time:       Fri Apr  1 13:47:54 2022
           Time Point: 8.927 secs
           Intensity:  Min = 1404, Max = 3035, Mean = 1858.03540
           Photosensor reading: 574109.0
           Exposure time: 0.763500 secs
           EX filter:  DAPI
           EM filter:  DAPI
           ND filter:  100%
           Stage coordinates:   (-1970.261,-1534.437,+5.900)

Image 17.
           Time:       Fri Apr  1 13:47:54 2022
           Time Point: 9.926 secs
           Intensity:  Min = 513, Max = 2276, Mean = 646.34741
           Photosensor reading: 2726080.0
           Exposure time: 0.132954 secs
           EX filter:  FITC
           EM filter:  FITC
           ND filter:  100%
           Stage coordinates:   (-1970.261,-1534.437,+5.900)

Image 18.
           Time:       Fri Apr  1 13:47:55 2022
           Time Point: 10.326 secs
           Intensity:  Min = 476, Max = 3602, Mean = 586.69476
           Photosensor reading: 6665874.0
           Exposure time: 0.101144 secs
           EX filter:  TRITC
           EM filter:  TRITC
           ND filter:  100%
           Stage coordinates:   (-1970.261,-1534.437,+5.900)

Total number of images saved: 18
