# Supplementary material for: Chromatin binding by HORMAD proteins regulates meiotic recombination initiation
Source: EMBO J. 2024 Feb 8;43(5):8. doi: 10.1038/s44318-024-00034-3 (PMC10907721; doi:10.1038/s44318-024-00034-3)
Supplement: Supplementary file 6 — Source Data Fig. 5 [file 44318_2024_34_MOESM6_ESM.zip › Data_Figure_5/hop1_loop2 images/22-04-01/4-1-2022_7797-hr3_01_R3D.dv.log]

#
#Tag 0x00FF0408

Resolve3D softWoRx-Acquire Version: 7.2.1 Release RC1

Running on host: cn71689

Resolve3D Image File: /data1/Data/HochwagenLab/Cal/Hop1PHD/anti-hop1/2022-03-24/22-04-01/4-1-2022_7797-hr3_01_R3D.dv

Created  Fri Apr  1 13:38:34 2022


Optics:
  Objective:    	Olympus 100X/1.40, UPLS Apo, UIS2, 1-U2B836
  Lens ID:      	10007
  Aux Magn:     	2.00
  Illumination: 	Kohler

Image Properties:
  XY Dimensions:            	256 x 256
  ZWT Dimensions (expected):	6 x 3 x 1
  Pixel Size:               	0.07985 0.07985 0.200
  Binning:                  	1x1
  Flat-field Calibration:   	On

Camera:
  Type:        	PM1394Cam00 EMCCD / EVOLVE- 512
  Gain:        	1.00X
  Speed:       	10000KHz
  Temp Setting:	-85.0C


Resolve3D Macro:
--------------------------------------------------------
# Created by DeltaVision Experiment Designer (version: 7.2.1 Release RC1)
# Experiment Macro Name: April1-2022


# Open image file
OPF

# Starting Scan From Farthest Z (Bottom of sample)
# Move to start of sectioning from initial point.
FOCUS 0.000

# Z sectioning loop.
FIRST_Z
DO 6

  # Select Ex, Em, Nd Filters
  FILTERS DAPI,DAPI,100%
  ACTSHUT 17
  CCD 0.763500
  WRT

  # Select Ex, Em, Nd Filters
  FILTERS FITC,FITC,100%
  ACTSHUT 17
  CCD 0.132954
  WRT

  # Select Ex, Em, Nd Filters
  FILTERS TRITC,TRITC,100%
  ACTSHUT 17
  CCD 0.101144
  WRT

  SECTIONZ -0.200
  NEXT_Z
ENDDO

# Close image file(s) 
CLF

# Move to initial point from end of sectioning.
FOCUS 1.200
BEEP

#
#
#KEY Experiment Designer Keys: Don't Modify
#
#KEY EXPERIMENT_TYPE STANDARD
#KEY SCAN_SEQUENCE WZT
#KEY DO_FAST_ACQUISITION F
#KEY LAMPS_OFF_AT_END F
#KEY DO_Z_SECTIONING T
#KEY Z_APPLY_BACKLASH F
#KEY Z_START_POSITION BOTTOM
#KEY SECT_SPACING 0.2000
#KEY NUM_Z_SECTIONS 6
#KEY SAMPLE_THICKNESS 1.2000
#KEY CHANNEL 0.763500,DAPI,DAPI,100%,1
#KEY EX_SHUTTERS 3,EX=T,TRANS=F,LASER=F
#KEY EM_SHUTTERS 1,CCD1=T
#KEY CHANNEL 0.132954,FITC,FITC,100%,1
#KEY EX_SHUTTERS 3,EX=T,TRANS=F,LASER=F
#KEY EM_SHUTTERS 1,CCD1=T
#KEY CHANNEL 0.101144,TRITC,TRITC,100%,1
#KEY EX_SHUTTERS 3,EX=T,TRANS=F,LASER=F
#KEY EM_SHUTTERS 1,CCD1=T
#KEY DO_REFERENCE_IMAGE F
#KEY DO_CELL_TRACK F
#KEY DO_AUTOFOCUS F
#KEY DO_ULTIMATEFOCUS F
#KEY DO_OAI_SCANNING F
#KEY DO_TIME_LAPSE F
#KEY DO_POINT_VISITING F
#KEY DO_PANEL_COLLECTION F
#
#
--------------------------------------------------------

Experiment Record:
------------------
Image 1.
           Time:       Fri Apr  1 13:38:35 2022
           Time Point: 0.000 secs
           Intensity:  Min = 1381, Max = 4510, Mean = 1756.71387
           Photosensor reading: 586657.0
           Exposure time: 0.763500 secs
           EX filter:  DAPI
           EM filter:  DAPI
           ND filter:  100%
           Stage coordinates:   (-1594.336,+312.072,+1.201)

Image 2.
           Time:       Fri Apr  1 13:38:36 2022
           Time Point: 0.971 secs
           Intensity:  Min = 513, Max = 1397, Mean = 609.84698
           Photosensor reading: 2740498.0
           Exposure time: 0.132954 secs
           EX filter:  FITC
           EM filter:  FITC
           ND filter:  100%
           Stage coordinates:   (-1594.336,+312.072,+1.201)

Image 3.
           Time:       Fri Apr  1 13:38:36 2022
           Time Point: 1.438 secs
           Intensity:  Min = 475, Max = 1208, Mean = 547.85913
           Photosensor reading: 6816046.0
           Exposure time: 0.101144 secs
           EX filter:  TRITC
           EM filter:  TRITC
           ND filter:  100%
           Stage coordinates:   (-1594.336,+312.072,+1.201)

Image 4.
           Time:       Fri Apr  1 13:38:37 2022
           Time Point: 1.805 secs
           Intensity:  Min = 1365, Max = 4083, Mean = 1736.78027
           Photosensor reading: 586175.0
           Exposure time: 0.763500 secs
           EX filter:  DAPI
           EM filter:  DAPI
           ND filter:  100%
           Stage coordinates:   (-1594.336,+312.072,+1.000)

Image 5.
           Time:       Fri Apr  1 13:38:37 2022
           Time Point: 2.808 secs
           Intensity:  Min = 517, Max = 1793, Mean = 614.15741
           Photosensor reading: 2740112.0
           Exposure time: 0.132954 secs
           EX filter:  FITC
           EM filter:  FITC
           ND filter:  100%
           Stage coordinates:   (-1594.336,+312.072,+1.000)

Image 6.
           Time:       Fri Apr  1 13:38:38 2022
           Time Point: 3.207 secs
           Intensity:  Min = 467, Max = 1489, Mean = 546.97906
           Photosensor reading: 6819240.0
           Exposure time: 0.101144 secs
           EX filter:  TRITC
           EM filter:  TRITC
           ND filter:  100%
           Stage coordinates:   (-1594.336,+312.072,+1.000)

Image 7.
           Time:       Fri Apr  1 13:38:39 2022
           Time Point: 3.575 secs
           Intensity:  Min = 1369, Max = 3527, Mean = 1723.31189
           Photosensor reading: 585726.0
           Exposure time: 0.763500 secs
           EX filter:  DAPI
           EM filter:  DAPI
           ND filter:  100%
           Stage coordinates:   (-1594.336,+312.072,+0.800)

Image 8.
           Time:       Fri Apr  1 13:38:39 2022
           Time Point: 4.577 secs
           Intensity:  Min = 497, Max = 2679, Mean = 614.09503
           Photosensor reading: 2739870.0
           Exposure time: 0.132954 secs
           EX filter:  FITC
           EM filter:  FITC
           ND filter:  100%
           Stage coordinates:   (-1594.336,+312.072,+0.800)

Image 9.
           Time:       Fri Apr  1 13:38:40 2022
           Time Point: 4.982 secs
           Intensity:  Min = 468, Max = 1947, Mean = 550.68781
           Photosensor reading: 6821533.0
           Exposure time: 0.101144 secs
           EX filter:  TRITC
           EM filter:  TRITC
           ND filter:  100%
           Stage coordinates:   (-1594.336,+312.072,+0.800)

Image 10.
           Time:       Fri Apr  1 13:38:41 2022
           Time Point: 6.109 secs
           Intensity:  Min = 1366, Max = 3054, Mean = 1708.50708
           Photosensor reading: 585563.0
           Exposure time: 0.763500 secs
           EX filter:  DAPI
           EM filter:  DAPI
           ND filter:  100%
           Stage coordinates:   (-1594.336,+312.072,+0.600)

Image 11.
           Time:       Fri Apr  1 13:38:42 2022
           Time Point: 7.179 secs
           Intensity:  Min = 492, Max = 3633, Mean = 608.54395
           Photosensor reading: 2739532.0
           Exposure time: 0.132954 secs
           EX filter:  FITC
           EM filter:  FITC
           ND filter:  100%
           Stage coordinates:   (-1594.336,+312.072,+0.600)

Image 12.
           Time:       Fri Apr  1 13:38:42 2022
           Time Point: 7.577 secs
           Intensity:  Min = 477, Max = 2825, Mean = 551.88232
           Photosensor reading: 6820751.0
           Exposure time: 0.101144 secs
           EX filter:  TRITC
           EM filter:  TRITC
           ND filter:  100%
           Stage coordinates:   (-1594.336,+312.072,+0.600)

Image 13.
           Time:       Fri Apr  1 13:38:43 2022
           Time Point: 7.945 secs
           Intensity:  Min = 1354, Max = 2811, Mean = 1692.05920
           Photosensor reading: 585126.0
           Exposure time: 0.763500 secs
           EX filter:  DAPI
           EM filter:  DAPI
           ND filter:  100%
           Stage coordinates:   (-1594.336,+312.072,+0.400)

Image 14.
           Time:       Fri Apr  1 13:38:44 2022
           Time Point: 8.947 secs
           Intensity:  Min = 497, Max = 3354, Mean = 611.80902
           Photosensor reading: 2739068.0
           Exposure time: 0.132954 secs
           EX filter:  FITC
           EM filter:  FITC
           ND filter:  100%
           Stage coordinates:   (-1594.336,+312.072,+0.400)

Image 15.
           Time:       Fri Apr  1 13:38:44 2022
           Time Point: 9.344 secs
           Intensity:  Min = 473, Max = 3444, Mean = 549.77881
           Photosensor reading: 6824590.0
           Exposure time: 0.101144 secs
           EX filter:  TRITC
           EM filter:  TRITC
           ND filter:  100%
           Stage coordinates:   (-1594.336,+312.072,+0.400)

Image 16.
           Time:       Fri Apr  1 13:38:45 2022
           Time Point: 9.712 secs
           Intensity:  Min = 1367, Max = 2685, Mean = 1682.94031
           Photosensor reading: 584697.0
           Exposure time: 0.763500 secs
           EX filter:  DAPI
           EM filter:  DAPI
           ND filter:  100%
           Stage coordinates:   (-1594.336,+312.072,+0.200)

Image 17.
           Time:       Fri Apr  1 13:38:45 2022
           Time Point: 10.713 secs
           Intensity:  Min = 504, Max = 2520, Mean = 610.73706
           Photosensor reading: 2738743.0
           Exposure time: 0.132954 secs
           EX filter:  FITC
           EM filter:  FITC
           ND filter:  100%
           Stage coordinates:   (-1594.336,+312.072,+0.200)

Image 18.
           Time:       Fri Apr  1 13:38:46 2022
           Time Point: 11.113 secs
           Intensity:  Min = 475, Max = 3503, Mean = 549.65894
           Photosensor reading: 6823919.0
           Exposure time: 0.101144 secs
           EX filter:  TRITC
           EM filter:  TRITC
           ND filter:  100%
           Stage coordinates:   (-1594.336,+312.072,+0.200)

Total number of images saved: 18
