# Supplementary material for: Chromatin binding by HORMAD proteins regulates meiotic recombination initiation
Source: EMBO J. 2024 Feb 8;43(5):8. doi: 10.1038/s44318-024-00034-3 (PMC10907721; doi:10.1038/s44318-024-00034-3)
Supplement: Supplementary file 6 — Source Data Fig. 5 [file 44318_2024_34_MOESM6_ESM.zip › Data_Figure_5/hop1_loop2 images/22-04-01/4-1-2022_11757-hr3_02_R3D.dv.log]

#
#Tag 0x00FF0408

Resolve3D softWoRx-Acquire Version: 7.2.1 Release RC1

Running on host: cn71689

Resolve3D Image File: /data1/Data/HochwagenLab/Cal/Hop1PHD/anti-hop1/2022-03-24/22-04-01/4-1-2022_11757-hr3_02_R3D.dv

Created  Fri Apr  1 14:45:54 2022


Optics:
  Objective:    	Olympus 100X/1.40, UPLS Apo, UIS2, 1-U2B836
  Lens ID:      	10007
  Aux Magn:     	2.00
  Illumination: 	Kohler

Image Properties:
  XY Dimensions:            	256 x 256
  ZWT Dimensions (expected):	6 x 3 x 1
  Pixel Size:               	0.07985 0.07985 0.200
  Binning:                  	1x1
  Flat-field Calibration:   	On

Camera:
  Type:        	PM1394Cam00 EMCCD / EVOLVE- 512
  Gain:        	1.00X
  Speed:       	10000KHz
  Temp Setting:	-85.0C


Resolve3D Macro:
--------------------------------------------------------
# Created by DeltaVision Experiment Designer (version: 7.2.1 Release RC1)
# Experiment Macro Name: April1-2022


# Open image file
OPF

# Starting Scan From Farthest Z (Bottom of sample)
# Move to start of sectioning from initial point.
FOCUS 0.000

# Z sectioning loop.
FIRST_Z
DO 6

  # Select Ex, Em, Nd Filters
  FILTERS DAPI,DAPI,100%
  ACTSHUT 17
  CCD 0.763500
  WRT

  # Select Ex, Em, Nd Filters
  FILTERS FITC,FITC,100%
  ACTSHUT 17
  CCD 0.132954
  WRT

  # Select Ex, Em, Nd Filters
  FILTERS TRITC,TRITC,100%
  ACTSHUT 17
  CCD 0.101144
  WRT

  SECTIONZ -0.200
  NEXT_Z
ENDDO

# Close image file(s) 
CLF

# Move to initial point from end of sectioning.
FOCUS 1.200
BEEP

#
#
#KEY Experiment Designer Keys: Don't Modify
#
#KEY EXPERIMENT_TYPE STANDARD
#KEY SCAN_SEQUENCE WZT
#KEY DO_FAST_ACQUISITION F
#KEY LAMPS_OFF_AT_END F
#KEY DO_Z_SECTIONING T
#KEY Z_APPLY_BACKLASH F
#KEY Z_START_POSITION BOTTOM
#KEY SECT_SPACING 0.2000
#KEY NUM_Z_SECTIONS 6
#KEY SAMPLE_THICKNESS 1.2000
#KEY CHANNEL 0.763500,DAPI,DAPI,100%,1
#KEY EX_SHUTTERS 3,EX=T,TRANS=F,LASER=F
#KEY EM_SHUTTERS 1,CCD1=T
#KEY CHANNEL 0.132954,FITC,FITC,100%,1
#KEY EX_SHUTTERS 3,EX=T,TRANS=F,LASER=F
#KEY EM_SHUTTERS 1,CCD1=T
#KEY CHANNEL 0.101144,TRITC,TRITC,100%,1
#KEY EX_SHUTTERS 3,EX=T,TRANS=F,LASER=F
#KEY EM_SHUTTERS 1,CCD1=T
#KEY DO_REFERENCE_IMAGE F
#KEY DO_CELL_TRACK F
#KEY DO_AUTOFOCUS F
#KEY DO_ULTIMATEFOCUS F
#KEY DO_OAI_SCANNING F
#KEY DO_TIME_LAPSE F
#KEY DO_POINT_VISITING F
#KEY DO_PANEL_COLLECTION F
#
#
--------------------------------------------------------

Experiment Record:
------------------
Image 1.
           Time:       Fri Apr  1 14:45:55 2022
           Time Point: 0.000 secs
           Intensity:  Min = 1286, Max = 4444, Mean = 1603.41125
           Photosensor reading: 574113.0
           Exposure time: 0.763500 secs
           EX filter:  DAPI
           EM filter:  DAPI
           ND filter:  100%
           Stage coordinates:   (-1553.772,+2371.944,+23.525)

Image 2.
           Time:       Fri Apr  1 14:45:56 2022
           Time Point: 0.950 secs
           Intensity:  Min = 505, Max = 847, Mean = 590.71832
           Photosensor reading: 2715603.0
           Exposure time: 0.132954 secs
           EX filter:  FITC
           EM filter:  FITC
           ND filter:  100%
           Stage coordinates:   (-1553.772,+2371.944,+23.525)

Image 3.
           Time:       Fri Apr  1 14:45:56 2022
           Time Point: 1.349 secs
           Intensity:  Min = 463, Max = 717, Mean = 532.41132
           Photosensor reading: 6545799.0
           Exposure time: 0.101144 secs
           EX filter:  TRITC
           EM filter:  TRITC
           ND filter:  100%
           Stage coordinates:   (-1553.772,+2371.944,+23.525)

Image 4.
           Time:       Fri Apr  1 14:45:57 2022
           Time Point: 1.718 secs
           Intensity:  Min = 1241, Max = 4450, Mean = 1586.28101
           Photosensor reading: 573400.0
           Exposure time: 0.763500 secs
           EX filter:  DAPI
           EM filter:  DAPI
           ND filter:  100%
           Stage coordinates:   (-1553.772,+2371.944,+23.319)

Image 5.
           Time:       Fri Apr  1 14:45:57 2022
           Time Point: 2.718 secs
           Intensity:  Min = 506, Max = 931, Mean = 592.69055
           Photosensor reading: 2715110.0
           Exposure time: 0.132954 secs
           EX filter:  FITC
           EM filter:  FITC
           ND filter:  100%
           Stage coordinates:   (-1553.772,+2371.944,+23.319)

Image 6.
           Time:       Fri Apr  1 14:45:58 2022
           Time Point: 3.117 secs
           Intensity:  Min = 465, Max = 759, Mean = 531.95795
           Photosensor reading: 6536462.0
           Exposure time: 0.101144 secs
           EX filter:  TRITC
           EM filter:  TRITC
           ND filter:  100%
           Stage coordinates:   (-1553.772,+2371.944,+23.319)

Image 7.
           Time:       Fri Apr  1 14:45:59 2022
           Time Point: 3.486 secs
           Intensity:  Min = 1263, Max = 4034, Mean = 1574.43640
           Photosensor reading: 572874.0
           Exposure time: 0.763500 secs
           EX filter:  DAPI
           EM filter:  DAPI
           ND filter:  100%
           Stage coordinates:   (-1553.772,+2371.944,+23.119)

Image 8.
           Time:       Fri Apr  1 14:45:59 2022
           Time Point: 4.553 secs
           Intensity:  Min = 509, Max = 1525, Mean = 589.32294
           Photosensor reading: 2714836.0
           Exposure time: 0.132954 secs
           EX filter:  FITC
           EM filter:  FITC
           ND filter:  100%
           Stage coordinates:   (-1553.772,+2371.944,+23.119)

Image 9.
           Time:       Fri Apr  1 14:45:59 2022
           Time Point: 4.953 secs
           Intensity:  Min = 455, Max = 801, Mean = 531.46313
           Photosensor reading: 6535073.0
           Exposure time: 0.101144 secs
           EX filter:  TRITC
           EM filter:  TRITC
           ND filter:  100%
           Stage coordinates:   (-1553.772,+2371.944,+23.119)

Image 10.
           Time:       Fri Apr  1 14:46:01 2022
           Time Point: 5.321 secs
           Intensity:  Min = 1238, Max = 3384, Mean = 1559.44849
           Photosensor reading: 572541.0
           Exposure time: 0.763500 secs
           EX filter:  DAPI
           EM filter:  DAPI
           ND filter:  100%
           Stage coordinates:   (-1553.772,+2371.944,+22.919)

Image 11.
           Time:       Fri Apr  1 14:46:01 2022
           Time Point: 6.323 secs
           Intensity:  Min = 493, Max = 1465, Mean = 588.61987
           Photosensor reading: 2715105.0
           Exposure time: 0.132954 secs
           EX filter:  FITC
           EM filter:  FITC
           ND filter:  100%
           Stage coordinates:   (-1553.772,+2371.944,+22.919)

Image 12.
           Time:       Fri Apr  1 14:46:01 2022
           Time Point: 6.721 secs
           Intensity:  Min = 473, Max = 981, Mean = 537.63928
           Photosensor reading: 6535262.0
           Exposure time: 0.101144 secs
           EX filter:  TRITC
           EM filter:  TRITC
           ND filter:  100%
           Stage coordinates:   (-1553.772,+2371.944,+22.919)

Image 13.
           Time:       Fri Apr  1 14:46:02 2022
           Time Point: 7.090 secs
           Intensity:  Min = 1262, Max = 2993, Mean = 1548.64380
           Photosensor reading: 572264.0
           Exposure time: 0.763500 secs
           EX filter:  DAPI
           EM filter:  DAPI
           ND filter:  100%
           Stage coordinates:   (-1553.772,+2371.944,+22.719)

Image 14.
           Time:       Fri Apr  1 14:46:03 2022
           Time Point: 8.093 secs
           Intensity:  Min = 491, Max = 1830, Mean = 588.62048
           Photosensor reading: 2714868.0
           Exposure time: 0.132954 secs
           EX filter:  FITC
           EM filter:  FITC
           ND filter:  100%
           Stage coordinates:   (-1553.772,+2371.944,+22.719)

Image 15.
           Time:       Fri Apr  1 14:46:03 2022
           Time Point: 8.490 secs
           Intensity:  Min = 471, Max = 1220, Mean = 535.86597
           Photosensor reading: 6534019.0
           Exposure time: 0.101144 secs
           EX filter:  TRITC
           EM filter:  TRITC
           ND filter:  100%
           Stage coordinates:   (-1553.772,+2371.944,+22.719)

Image 16.
           Time:       Fri Apr  1 14:46:04 2022
           Time Point: 8.857 secs
           Intensity:  Min = 1220, Max = 2720, Mean = 1530.13110
           Photosensor reading: 571969.0
           Exposure time: 0.763500 secs
           EX filter:  DAPI
           EM filter:  DAPI
           ND filter:  100%
           Stage coordinates:   (-1553.772,+2371.944,+22.519)

Image 17.
           Time:       Fri Apr  1 14:46:04 2022
           Time Point: 9.927 secs
           Intensity:  Min = 491, Max = 1945, Mean = 592.03650
           Photosensor reading: 2714941.0
           Exposure time: 0.132954 secs
           EX filter:  FITC
           EM filter:  FITC
           ND filter:  100%
           Stage coordinates:   (-1553.772,+2371.944,+22.519)

Image 18.
           Time:       Fri Apr  1 14:46:05 2022
           Time Point: 10.341 secs
           Intensity:  Min = 464, Max = 1442, Mean = 532.13147
           Photosensor reading: 6535460.0
           Exposure time: 0.101144 secs
           EX filter:  TRITC
           EM filter:  TRITC
           ND filter:  100%
           Stage coordinates:   (-1553.772,+2371.944,+22.519)

Total number of images saved: 18
