# Supplementary material for: Chromatin binding by HORMAD proteins regulates meiotic recombination initiation
Source: EMBO J. 2024 Feb 8;43(5):8. doi: 10.1038/s44318-024-00034-3 (PMC10907721; doi:10.1038/s44318-024-00034-3)
Supplement: Supplementary file 6 — Source Data Fig. 5 [file 44318_2024_34_MOESM6_ESM.zip › Data_Figure_5/hop1_loop2 images/22-04-01/4-1-2022_11644-hr3_06_R3D.dv.log]

#
#Tag 0x00FF0408

Resolve3D softWoRx-Acquire Version: 7.2.1 Release RC1

Running on host: cn71689

Resolve3D Image File: /data1/Data/HochwagenLab/Cal/Hop1PHD/anti-hop1/2022-03-24/22-04-01/4-1-2022_11644-hr3_06_R3D.dv

Created  Fri Apr  1 14:10:51 2022


Optics:
  Objective:    	Olympus 100X/1.40, UPLS Apo, UIS2, 1-U2B836
  Lens ID:      	10007
  Aux Magn:     	2.00
  Illumination: 	Kohler

Image Properties:
  XY Dimensions:            	256 x 256
  ZWT Dimensions (expected):	6 x 3 x 1
  Pixel Size:               	0.07985 0.07985 0.200
  Binning:                  	1x1
  Flat-field Calibration:   	On

Camera:
  Type:        	PM1394Cam00 EMCCD / EVOLVE- 512
  Gain:        	1.00X
  Speed:       	10000KHz
  Temp Setting:	-85.0C


Resolve3D Macro:
--------------------------------------------------------
# Created by DeltaVision Experiment Designer (version: 7.2.1 Release RC1)
# Experiment Macro Name: April1-2022


# Open image file
OPF

# Starting Scan From Farthest Z (Bottom of sample)
# Move to start of sectioning from initial point.
FOCUS 0.000

# Z sectioning loop.
FIRST_Z
DO 6

  # Select Ex, Em, Nd Filters
  FILTERS DAPI,DAPI,100%
  ACTSHUT 17
  CCD 0.763500
  WRT

  # Select Ex, Em, Nd Filters
  FILTERS FITC,FITC,100%
  ACTSHUT 17
  CCD 0.132954
  WRT

  # Select Ex, Em, Nd Filters
  FILTERS TRITC,TRITC,100%
  ACTSHUT 17
  CCD 0.101144
  WRT

  SECTIONZ -0.200
  NEXT_Z
ENDDO

# Close image file(s) 
CLF

# Move to initial point from end of sectioning.
FOCUS 1.200
BEEP

#
#
#KEY Experiment Designer Keys: Don't Modify
#
#KEY EXPERIMENT_TYPE STANDARD
#KEY SCAN_SEQUENCE WZT
#KEY DO_FAST_ACQUISITION F
#KEY LAMPS_OFF_AT_END F
#KEY DO_Z_SECTIONING T
#KEY Z_APPLY_BACKLASH F
#KEY Z_START_POSITION BOTTOM
#KEY SECT_SPACING 0.2000
#KEY NUM_Z_SECTIONS 6
#KEY SAMPLE_THICKNESS 1.2000
#KEY CHANNEL 0.763500,DAPI,DAPI,100%,1
#KEY EX_SHUTTERS 3,EX=T,TRANS=F,LASER=F
#KEY EM_SHUTTERS 1,CCD1=T
#KEY CHANNEL 0.132954,FITC,FITC,100%,1
#KEY EX_SHUTTERS 3,EX=T,TRANS=F,LASER=F
#KEY EM_SHUTTERS 1,CCD1=T
#KEY CHANNEL 0.101144,TRITC,TRITC,100%,1
#KEY EX_SHUTTERS 3,EX=T,TRANS=F,LASER=F
#KEY EM_SHUTTERS 1,CCD1=T
#KEY DO_REFERENCE_IMAGE F
#KEY DO_CELL_TRACK F
#KEY DO_AUTOFOCUS F
#KEY DO_ULTIMATEFOCUS F
#KEY DO_OAI_SCANNING F
#KEY DO_TIME_LAPSE F
#KEY DO_POINT_VISITING F
#KEY DO_PANEL_COLLECTION F
#
#
--------------------------------------------------------

Experiment Record:
------------------
Image 1.
           Time:       Fri Apr  1 14:10:52 2022
           Time Point: 0.000 secs
           Intensity:  Min = 1406, Max = 4509, Mean = 1786.32788
           Photosensor reading: 573393.0
           Exposure time: 0.763500 secs
           EX filter:  DAPI
           EM filter:  DAPI
           ND filter:  100%
           Stage coordinates:   (-9453.519,-1330.386,+18.014)

Image 2.
           Time:       Fri Apr  1 14:10:53 2022
           Time Point: 0.954 secs
           Intensity:  Min = 512, Max = 834, Mean = 587.53320
           Photosensor reading: 2714716.0
           Exposure time: 0.132954 secs
           EX filter:  FITC
           EM filter:  FITC
           ND filter:  100%
           Stage coordinates:   (-9453.519,-1330.386,+18.014)

Image 3.
           Time:       Fri Apr  1 14:10:53 2022
           Time Point: 1.353 secs
           Intensity:  Min = 472, Max = 1061, Mean = 547.26160
           Photosensor reading: 6599244.0
           Exposure time: 0.101144 secs
           EX filter:  TRITC
           EM filter:  TRITC
           ND filter:  100%
           Stage coordinates:   (-9453.519,-1330.386,+18.014)

Image 4.
           Time:       Fri Apr  1 14:10:54 2022
           Time Point: 1.719 secs
           Intensity:  Min = 1377, Max = 4298, Mean = 1767.01697
           Photosensor reading: 572722.0
           Exposure time: 0.763500 secs
           EX filter:  DAPI
           EM filter:  DAPI
           ND filter:  100%
           Stage coordinates:   (-9453.519,-1330.386,+17.814)

Image 5.
           Time:       Fri Apr  1 14:10:54 2022
           Time Point: 2.724 secs
           Intensity:  Min = 496, Max = 974, Mean = 586.21851
           Photosensor reading: 2714526.0
           Exposure time: 0.132954 secs
           EX filter:  FITC
           EM filter:  FITC
           ND filter:  100%
           Stage coordinates:   (-9453.519,-1330.386,+17.814)

Image 6.
           Time:       Fri Apr  1 14:10:55 2022
           Time Point: 3.120 secs
           Intensity:  Min = 468, Max = 1184, Mean = 543.24585
           Photosensor reading: 6576318.0
           Exposure time: 0.101144 secs
           EX filter:  TRITC
           EM filter:  TRITC
           ND filter:  100%
           Stage coordinates:   (-9453.519,-1330.386,+17.814)

Image 7.
           Time:       Fri Apr  1 14:10:56 2022
           Time Point: 3.489 secs
           Intensity:  Min = 1403, Max = 3855, Mean = 1752.48218
           Photosensor reading: 572251.0
           Exposure time: 0.763500 secs
           EX filter:  DAPI
           EM filter:  DAPI
           ND filter:  100%
           Stage coordinates:   (-9453.519,-1330.386,+17.614)

Image 8.
           Time:       Fri Apr  1 14:10:56 2022
           Time Point: 4.553 secs
           Intensity:  Min = 505, Max = 1354, Mean = 585.47119
           Photosensor reading: 2714385.0
           Exposure time: 0.132954 secs
           EX filter:  FITC
           EM filter:  FITC
           ND filter:  100%
           Stage coordinates:   (-9453.519,-1330.386,+17.614)

Image 9.
           Time:       Fri Apr  1 14:10:57 2022
           Time Point: 4.955 secs
           Intensity:  Min = 471, Max = 1399, Mean = 546.93738
           Photosensor reading: 6568705.0
           Exposure time: 0.101144 secs
           EX filter:  TRITC
           EM filter:  TRITC
           ND filter:  100%
           Stage coordinates:   (-9453.519,-1330.386,+17.614)

Image 10.
           Time:       Fri Apr  1 14:10:58 2022
           Time Point: 5.338 secs
           Intensity:  Min = 1309, Max = 3286, Mean = 1735.74072
           Photosensor reading: 572009.0
           Exposure time: 0.763500 secs
           EX filter:  DAPI
           EM filter:  DAPI
           ND filter:  100%
           Stage coordinates:   (-9453.519,-1330.386,+17.414)

Image 11.
           Time:       Fri Apr  1 14:10:58 2022
           Time Point: 6.340 secs
           Intensity:  Min = 494, Max = 1700, Mean = 589.20917
           Photosensor reading: 2714124.0
           Exposure time: 0.132954 secs
           EX filter:  FITC
           EM filter:  FITC
           ND filter:  100%
           Stage coordinates:   (-9453.519,-1330.386,+17.414)

Image 12.
           Time:       Fri Apr  1 14:10:58 2022
           Time Point: 6.740 secs
           Intensity:  Min = 472, Max = 1787, Mean = 546.28381
           Photosensor reading: 6567612.0
           Exposure time: 0.101144 secs
           EX filter:  TRITC
           EM filter:  TRITC
           ND filter:  100%
           Stage coordinates:   (-9453.519,-1330.386,+17.414)

Image 13.
           Time:       Fri Apr  1 14:10:59 2022
           Time Point: 7.108 secs
           Intensity:  Min = 1374, Max = 3026, Mean = 1726.02954
           Photosensor reading: 571738.0
           Exposure time: 0.763500 secs
           EX filter:  DAPI
           EM filter:  DAPI
           ND filter:  100%
           Stage coordinates:   (-9453.519,-1330.386,+17.214)

Image 14.
           Time:       Fri Apr  1 14:11:00 2022
           Time Point: 8.109 secs
           Intensity:  Min = 495, Max = 1646, Mean = 589.28546
           Photosensor reading: 2714402.0
           Exposure time: 0.132954 secs
           EX filter:  FITC
           EM filter:  FITC
           ND filter:  100%
           Stage coordinates:   (-9453.519,-1330.386,+17.214)

Image 15.
           Time:       Fri Apr  1 14:11:00 2022
           Time Point: 8.509 secs
           Intensity:  Min = 474, Max = 2054, Mean = 548.64240
           Photosensor reading: 6565434.0
           Exposure time: 0.101144 secs
           EX filter:  TRITC
           EM filter:  TRITC
           ND filter:  100%
           Stage coordinates:   (-9453.519,-1330.386,+17.214)

Image 16.
           Time:       Fri Apr  1 14:11:01 2022
           Time Point: 8.879 secs
           Intensity:  Min = 1344, Max = 2778, Mean = 1710.52747
           Photosensor reading: 571459.0
           Exposure time: 0.763500 secs
           EX filter:  DAPI
           EM filter:  DAPI
           ND filter:  100%
           Stage coordinates:   (-9453.519,-1330.386,+17.014)

Image 17.
           Time:       Fri Apr  1 14:11:02 2022
           Time Point: 9.944 secs
           Intensity:  Min = 498, Max = 1355, Mean = 587.16589
           Photosensor reading: 2716292.0
           Exposure time: 0.132954 secs
           EX filter:  FITC
           EM filter:  FITC
           ND filter:  100%
           Stage coordinates:   (-9453.519,-1330.386,+17.014)

Image 18.
           Time:       Fri Apr  1 14:11:02 2022
           Time Point: 10.344 secs
           Intensity:  Min = 470, Max = 2341, Mean = 545.39673
           Photosensor reading: 6561660.0
           Exposure time: 0.101144 secs
           EX filter:  TRITC
           EM filter:  TRITC
           ND filter:  100%
           Stage coordinates:   (-9453.519,-1330.386,+17.014)

Total number of images saved: 18
