# Supplementary material for: Chromatin binding by HORMAD proteins regulates meiotic recombination initiation
Source: EMBO J. 2024 Feb 8;43(5):8. doi: 10.1038/s44318-024-00034-3 (PMC10907721; doi:10.1038/s44318-024-00034-3)
Supplement: Supplementary file 6 — Source Data Fig. 5 [file 44318_2024_34_MOESM6_ESM.zip › Data_Figure_5/hop1_loop2 images/22-04-01/4-1-2022_7797-hr3_10_R3D.dv.log]

#
#Tag 0x00FF0408

Resolve3D softWoRx-Acquire Version: 7.2.1 Release RC1

Running on host: cn71689

Resolve3D Image File: /data1/Data/HochwagenLab/Cal/Hop1PHD/anti-hop1/2022-03-24/22-04-01/4-1-2022_7797-hr3_10_R3D.dv

Created  Fri Apr  1 13:53:25 2022


Optics:
  Objective:    	Olympus 100X/1.40, UPLS Apo, UIS2, 1-U2B836
  Lens ID:      	10007
  Aux Magn:     	2.00
  Illumination: 	Kohler

Image Properties:
  XY Dimensions:            	128 x 128
  ZWT Dimensions (expected):	6 x 3 x 1
  Pixel Size:               	0.07985 0.07985 0.200
  Binning:                  	1x1
  Flat-field Calibration:   	On

Camera:
  Type:        	PM1394Cam00 EMCCD / EVOLVE- 512
  Gain:        	1.00X
  Speed:       	10000KHz
  Temp Setting:	-85.0C


Resolve3D Macro:
--------------------------------------------------------
# Created by DeltaVision Experiment Designer (version: 7.2.1 Release RC1)
# Experiment Macro Name: April1-2022


# Open image file
OPF

# Starting Scan From Farthest Z (Bottom of sample)
# Move to start of sectioning from initial point.
FOCUS 0.000

# Z sectioning loop.
FIRST_Z
DO 6

  # Select Ex, Em, Nd Filters
  FILTERS DAPI,DAPI,100%
  ACTSHUT 17
  CCD 0.763500
  WRT

  # Select Ex, Em, Nd Filters
  FILTERS FITC,FITC,100%
  ACTSHUT 17
  CCD 0.132954
  WRT

  # Select Ex, Em, Nd Filters
  FILTERS TRITC,TRITC,100%
  ACTSHUT 17
  CCD 0.101144
  WRT

  SECTIONZ -0.200
  NEXT_Z
ENDDO

# Close image file(s) 
CLF

# Move to initial point from end of sectioning.
FOCUS 1.200
BEEP

#
#
#KEY Experiment Designer Keys: Don't Modify
#
#KEY EXPERIMENT_TYPE STANDARD
#KEY SCAN_SEQUENCE WZT
#KEY DO_FAST_ACQUISITION F
#KEY LAMPS_OFF_AT_END F
#KEY DO_Z_SECTIONING T
#KEY Z_APPLY_BACKLASH F
#KEY Z_START_POSITION BOTTOM
#KEY SECT_SPACING 0.2000
#KEY NUM_Z_SECTIONS 6
#KEY SAMPLE_THICKNESS 1.2000
#KEY CHANNEL 0.763500,DAPI,DAPI,100%,1
#KEY EX_SHUTTERS 3,EX=T,TRANS=F,LASER=F
#KEY EM_SHUTTERS 1,CCD1=T
#KEY CHANNEL 0.132954,FITC,FITC,100%,1
#KEY EX_SHUTTERS 3,EX=T,TRANS=F,LASER=F
#KEY EM_SHUTTERS 1,CCD1=T
#KEY CHANNEL 0.101144,TRITC,TRITC,100%,1
#KEY EX_SHUTTERS 3,EX=T,TRANS=F,LASER=F
#KEY EM_SHUTTERS 1,CCD1=T
#KEY DO_REFERENCE_IMAGE F
#KEY DO_CELL_TRACK F
#KEY DO_AUTOFOCUS F
#KEY DO_ULTIMATEFOCUS F
#KEY DO_OAI_SCANNING F
#KEY DO_TIME_LAPSE F
#KEY DO_POINT_VISITING F
#KEY DO_PANEL_COLLECTION F
#
#
--------------------------------------------------------

Experiment Record:
------------------
Image 1.
           Time:       Fri Apr  1 13:53:26 2022
           Time Point: 0.000 secs
           Intensity:  Min = 1350, Max = 4958, Mean = 1832.12085
           Photosensor reading: 575262.0
           Exposure time: 0.763500 secs
           EX filter:  DAPI
           EM filter:  DAPI
           ND filter:  100%
           Stage coordinates:   (-559.826,-260.642,+11.497)

Image 2.
           Time:       Fri Apr  1 13:53:27 2022
           Time Point: 0.950 secs
           Intensity:  Min = 532, Max = 2402, Mean = 675.88934
           Photosensor reading: 2720843.0
           Exposure time: 0.132954 secs
           EX filter:  FITC
           EM filter:  FITC
           ND filter:  100%
           Stage coordinates:   (-559.826,-260.642,+11.497)

Image 3.
           Time:       Fri Apr  1 13:53:27 2022
           Time Point: 1.349 secs
           Intensity:  Min = 473, Max = 1002, Mean = 574.88123
           Photosensor reading: 6681722.0
           Exposure time: 0.101144 secs
           EX filter:  TRITC
           EM filter:  TRITC
           ND filter:  100%
           Stage coordinates:   (-559.826,-260.642,+11.497)

Image 4.
           Time:       Fri Apr  1 13:53:28 2022
           Time Point: 1.734 secs
           Intensity:  Min = 1323, Max = 4434, Mean = 1805.40295
           Photosensor reading: 574716.0
           Exposure time: 0.763500 secs
           EX filter:  DAPI
           EM filter:  DAPI
           ND filter:  100%
           Stage coordinates:   (-559.826,-260.642,+11.297)

Image 5.
           Time:       Fri Apr  1 13:53:29 2022
           Time Point: 2.736 secs
           Intensity:  Min = 532, Max = 3725, Mean = 682.07996
           Photosensor reading: 2720547.0
           Exposure time: 0.132954 secs
           EX filter:  FITC
           EM filter:  FITC
           ND filter:  100%
           Stage coordinates:   (-559.826,-260.642,+11.297)

Image 6.
           Time:       Fri Apr  1 13:53:29 2022
           Time Point: 3.136 secs
           Intensity:  Min = 469, Max = 1131, Mean = 580.81787
           Photosensor reading: 6677296.0
           Exposure time: 0.101144 secs
           EX filter:  TRITC
           EM filter:  TRITC
           ND filter:  100%
           Stage coordinates:   (-559.826,-260.642,+11.297)

Image 7.
           Time:       Fri Apr  1 13:53:30 2022
           Time Point: 3.567 secs
           Intensity:  Min = 1280, Max = 3985, Mean = 1790.48071
           Photosensor reading: 574202.0
           Exposure time: 0.763500 secs
           EX filter:  DAPI
           EM filter:  DAPI
           ND filter:  100%
           Stage coordinates:   (-559.826,-260.642,+11.103)

Image 8.
           Time:       Fri Apr  1 13:53:30 2022
           Time Point: 4.555 secs
           Intensity:  Min = 518, Max = 5121, Mean = 678.82654
           Photosensor reading: 2720311.0
           Exposure time: 0.132954 secs
           EX filter:  FITC
           EM filter:  FITC
           ND filter:  100%
           Stage coordinates:   (-559.826,-260.642,+11.103)

Image 9.
           Time:       Fri Apr  1 13:53:31 2022
           Time Point: 4.953 secs
           Intensity:  Min = 476, Max = 1305, Mean = 578.84845
           Photosensor reading: 6678986.0
           Exposure time: 0.101144 secs
           EX filter:  TRITC
           EM filter:  TRITC
           ND filter:  100%
           Stage coordinates:   (-559.826,-260.642,+11.103)

Image 10.
           Time:       Fri Apr  1 13:53:32 2022
           Time Point: 5.320 secs
           Intensity:  Min = 1292, Max = 3531, Mean = 1769.38989
           Photosensor reading: 573681.0
           Exposure time: 0.763500 secs
           EX filter:  DAPI
           EM filter:  DAPI
           ND filter:  100%
           Stage coordinates:   (-559.826,-260.642,+10.903)

Image 11.
           Time:       Fri Apr  1 13:53:32 2022
           Time Point: 6.305 secs
           Intensity:  Min = 503, Max = 6546, Mean = 676.53778
           Photosensor reading: 2720261.0
           Exposure time: 0.132954 secs
           EX filter:  FITC
           EM filter:  FITC
           ND filter:  100%
           Stage coordinates:   (-559.826,-260.642,+10.903)

Image 12.
           Time:       Fri Apr  1 13:53:32 2022
           Time Point: 6.704 secs
           Intensity:  Min = 472, Max = 1650, Mean = 575.67584
           Photosensor reading: 6680901.0
           Exposure time: 0.101144 secs
           EX filter:  TRITC
           EM filter:  TRITC
           ND filter:  100%
           Stage coordinates:   (-559.826,-260.642,+10.903)

Image 13.
           Time:       Fri Apr  1 13:53:34 2022
           Time Point: 7.072 secs
           Intensity:  Min = 1285, Max = 3124, Mean = 1753.21375
           Photosensor reading: 573259.0
           Exposure time: 0.763500 secs
           EX filter:  DAPI
           EM filter:  DAPI
           ND filter:  100%
           Stage coordinates:   (-559.826,-260.642,+10.702)

Image 14.
           Time:       Fri Apr  1 13:53:34 2022
           Time Point: 8.073 secs
           Intensity:  Min = 502, Max = 6083, Mean = 678.35406
           Photosensor reading: 2719736.0
           Exposure time: 0.132954 secs
           EX filter:  FITC
           EM filter:  FITC
           ND filter:  100%
           Stage coordinates:   (-559.826,-260.642,+10.702)

Image 15.
           Time:       Fri Apr  1 13:53:34 2022
           Time Point: 8.473 secs
           Intensity:  Min = 467, Max = 2201, Mean = 579.80212
           Photosensor reading: 6680641.0
           Exposure time: 0.101144 secs
           EX filter:  TRITC
           EM filter:  TRITC
           ND filter:  100%
           Stage coordinates:   (-559.826,-260.642,+10.702)

Image 16.
           Time:       Fri Apr  1 13:53:35 2022
           Time Point: 8.908 secs
           Intensity:  Min = 1305, Max = 2910, Mean = 1738.79626
           Photosensor reading: 572933.0
           Exposure time: 0.763500 secs
           EX filter:  DAPI
           EM filter:  DAPI
           ND filter:  100%
           Stage coordinates:   (-559.826,-260.642,+10.497)

Image 17.
           Time:       Fri Apr  1 13:53:36 2022
           Time Point: 9.908 secs
           Intensity:  Min = 506, Max = 4456, Mean = 673.23212
           Photosensor reading: 2719587.0
           Exposure time: 0.132954 secs
           EX filter:  FITC
           EM filter:  FITC
           ND filter:  100%
           Stage coordinates:   (-559.826,-260.642,+10.497)

Image 18.
           Time:       Fri Apr  1 13:53:36 2022
           Time Point: 10.307 secs
           Intensity:  Min = 472, Max = 2304, Mean = 576.93634
           Photosensor reading: 6680501.0
           Exposure time: 0.101144 secs
           EX filter:  TRITC
           EM filter:  TRITC
           ND filter:  100%
           Stage coordinates:   (-559.826,-260.642,+10.497)

Total number of images saved: 18
