# Supplementary material for: Chromatin binding by HORMAD proteins regulates meiotic recombination initiation
Source: EMBO J. 2024 Feb 8;43(5):8. doi: 10.1038/s44318-024-00034-3 (PMC10907721; doi:10.1038/s44318-024-00034-3)
Supplement: Supplementary file 6 — Source Data Fig. 5 [file 44318_2024_34_MOESM6_ESM.zip › Data_Figure_5/hop1_loop2 images/22-04-01/4-1-2022_7797-hr3_09_R3D.dv.log]

#
#Tag 0x00FF0408

Resolve3D softWoRx-Acquire Version: 7.2.1 Release RC1

Running on host: cn71689

Resolve3D Image File: /data1/Data/HochwagenLab/Cal/Hop1PHD/anti-hop1/2022-03-24/22-04-01/4-1-2022_7797-hr3_09_R3D.dv

Created  Fri Apr  1 13:52:09 2022


Optics:
  Objective:    	Olympus 100X/1.40, UPLS Apo, UIS2, 1-U2B836
  Lens ID:      	10007
  Aux Magn:     	2.00
  Illumination: 	Kohler

Image Properties:
  XY Dimensions:            	256 x 256
  ZWT Dimensions (expected):	6 x 3 x 1
  Pixel Size:               	0.07985 0.07985 0.200
  Binning:                  	1x1
  Flat-field Calibration:   	On

Camera:
  Type:        	PM1394Cam00 EMCCD / EVOLVE- 512
  Gain:        	1.00X
  Speed:       	10000KHz
  Temp Setting:	-85.0C


Resolve3D Macro:
--------------------------------------------------------
# Created by DeltaVision Experiment Designer (version: 7.2.1 Release RC1)
# Experiment Macro Name: April1-2022


# Open image file
OPF

# Starting Scan From Farthest Z (Bottom of sample)
# Move to start of sectioning from initial point.
FOCUS 0.000

# Z sectioning loop.
FIRST_Z
DO 6

  # Select Ex, Em, Nd Filters
  FILTERS DAPI,DAPI,100%
  ACTSHUT 17
  CCD 0.763500
  WRT

  # Select Ex, Em, Nd Filters
  FILTERS FITC,FITC,100%
  ACTSHUT 17
  CCD 0.132954
  WRT

  # Select Ex, Em, Nd Filters
  FILTERS TRITC,TRITC,100%
  ACTSHUT 17
  CCD 0.101144
  WRT

  SECTIONZ -0.200
  NEXT_Z
ENDDO

# Close image file(s) 
CLF

# Move to initial point from end of sectioning.
FOCUS 1.200
BEEP

#
#
#KEY Experiment Designer Keys: Don't Modify
#
#KEY EXPERIMENT_TYPE STANDARD
#KEY SCAN_SEQUENCE WZT
#KEY DO_FAST_ACQUISITION F
#KEY LAMPS_OFF_AT_END F
#KEY DO_Z_SECTIONING T
#KEY Z_APPLY_BACKLASH F
#KEY Z_START_POSITION BOTTOM
#KEY SECT_SPACING 0.2000
#KEY NUM_Z_SECTIONS 6
#KEY SAMPLE_THICKNESS 1.2000
#KEY CHANNEL 0.763500,DAPI,DAPI,100%,1
#KEY EX_SHUTTERS 3,EX=T,TRANS=F,LASER=F
#KEY EM_SHUTTERS 1,CCD1=T
#KEY CHANNEL 0.132954,FITC,FITC,100%,1
#KEY EX_SHUTTERS 3,EX=T,TRANS=F,LASER=F
#KEY EM_SHUTTERS 1,CCD1=T
#KEY CHANNEL 0.101144,TRITC,TRITC,100%,1
#KEY EX_SHUTTERS 3,EX=T,TRANS=F,LASER=F
#KEY EM_SHUTTERS 1,CCD1=T
#KEY DO_REFERENCE_IMAGE F
#KEY DO_CELL_TRACK F
#KEY DO_AUTOFOCUS F
#KEY DO_ULTIMATEFOCUS F
#KEY DO_OAI_SCANNING F
#KEY DO_TIME_LAPSE F
#KEY DO_POINT_VISITING F
#KEY DO_PANEL_COLLECTION F
#
#
--------------------------------------------------------

Experiment Record:
------------------
Image 1.
           Time:       Fri Apr  1 13:52:10 2022
           Time Point: 0.000 secs
           Intensity:  Min = 1322, Max = 4011, Mean = 1634.97095
           Photosensor reading: 574359.0
           Exposure time: 0.763500 secs
           EX filter:  DAPI
           EM filter:  DAPI
           ND filter:  100%
           Stage coordinates:   (-761.507,-381.416,+10.405)

Image 2.
           Time:       Fri Apr  1 13:52:10 2022
           Time Point: 0.950 secs
           Intensity:  Min = 528, Max = 902, Mean = 609.67261
           Photosensor reading: 2720469.0
           Exposure time: 0.132954 secs
           EX filter:  FITC
           EM filter:  FITC
           ND filter:  100%
           Stage coordinates:   (-761.507,-381.416,+10.405)

Image 3.
           Time:       Fri Apr  1 13:52:11 2022
           Time Point: 1.349 secs
           Intensity:  Min = 477, Max = 1042, Mean = 549.67981
           Photosensor reading: 6690755.0
           Exposure time: 0.101144 secs
           EX filter:  TRITC
           EM filter:  TRITC
           ND filter:  100%
           Stage coordinates:   (-761.507,-381.416,+10.405)

Image 4.
           Time:       Fri Apr  1 13:52:12 2022
           Time Point: 1.718 secs
           Intensity:  Min = 1321, Max = 3773, Mean = 1619.77905
           Photosensor reading: 573547.0
           Exposure time: 0.763500 secs
           EX filter:  DAPI
           EM filter:  DAPI
           ND filter:  100%
           Stage coordinates:   (-761.507,-381.416,+10.199)

Image 5.
           Time:       Fri Apr  1 13:52:12 2022
           Time Point: 2.719 secs
           Intensity:  Min = 521, Max = 967, Mean = 612.65265
           Photosensor reading: 2719844.0
           Exposure time: 0.132954 secs
           EX filter:  FITC
           EM filter:  FITC
           ND filter:  100%
           Stage coordinates:   (-761.507,-381.416,+10.199)

Image 6.
           Time:       Fri Apr  1 13:52:12 2022
           Time Point: 3.184 secs
           Intensity:  Min = 470, Max = 1148, Mean = 549.99261
           Photosensor reading: 6674122.0
           Exposure time: 0.101144 secs
           EX filter:  TRITC
           EM filter:  TRITC
           ND filter:  100%
           Stage coordinates:   (-761.507,-381.416,+10.199)

Image 7.
           Time:       Fri Apr  1 13:52:14 2022
           Time Point: 3.552 secs
           Intensity:  Min = 1299, Max = 3240, Mean = 1606.74939
           Photosensor reading: 573091.0
           Exposure time: 0.763500 secs
           EX filter:  DAPI
           EM filter:  DAPI
           ND filter:  100%
           Stage coordinates:   (-761.507,-381.416,+9.999)

Image 8.
           Time:       Fri Apr  1 13:52:14 2022
           Time Point: 4.554 secs
           Intensity:  Min = 518, Max = 1394, Mean = 614.04395
           Photosensor reading: 2719386.0
           Exposure time: 0.132954 secs
           EX filter:  FITC
           EM filter:  FITC
           ND filter:  100%
           Stage coordinates:   (-761.507,-381.416,+9.999)

Image 9.
           Time:       Fri Apr  1 13:52:14 2022
           Time Point: 4.953 secs
           Intensity:  Min = 468, Max = 1506, Mean = 553.42206
           Photosensor reading: 6667520.0
           Exposure time: 0.101144 secs
           EX filter:  TRITC
           EM filter:  TRITC
           ND filter:  100%
           Stage coordinates:   (-761.507,-381.416,+9.999)

Image 10.
           Time:       Fri Apr  1 13:52:15 2022
           Time Point: 5.322 secs
           Intensity:  Min = 1294, Max = 2900, Mean = 1582.74097
           Photosensor reading: 572701.0
           Exposure time: 0.763500 secs
           EX filter:  DAPI
           EM filter:  DAPI
           ND filter:  100%
           Stage coordinates:   (-761.507,-381.416,+9.799)

Image 11.
           Time:       Fri Apr  1 13:52:16 2022
           Time Point: 6.323 secs
           Intensity:  Min = 508, Max = 1849, Mean = 612.33777
           Photosensor reading: 2719441.0
           Exposure time: 0.132954 secs
           EX filter:  FITC
           EM filter:  FITC
           ND filter:  100%
           Stage coordinates:   (-761.507,-381.416,+9.799)

Image 12.
           Time:       Fri Apr  1 13:52:16 2022
           Time Point: 6.738 secs
           Intensity:  Min = 462, Max = 1853, Mean = 548.93005
           Photosensor reading: 6665465.0
           Exposure time: 0.101144 secs
           EX filter:  TRITC
           EM filter:  TRITC
           ND filter:  100%
           Stage coordinates:   (-761.507,-381.416,+9.799)

Image 13.
           Time:       Fri Apr  1 13:52:17 2022
           Time Point: 7.109 secs
           Intensity:  Min = 1290, Max = 2667, Mean = 1575.56189
           Photosensor reading: 572371.0
           Exposure time: 0.763500 secs
           EX filter:  DAPI
           EM filter:  DAPI
           ND filter:  100%
           Stage coordinates:   (-761.507,-381.416,+9.599)

Image 14.
           Time:       Fri Apr  1 13:52:18 2022
           Time Point: 8.171 secs
           Intensity:  Min = 499, Max = 2337, Mean = 611.08405
           Photosensor reading: 2719089.0
           Exposure time: 0.132954 secs
           EX filter:  FITC
           EM filter:  FITC
           ND filter:  100%
           Stage coordinates:   (-761.507,-381.416,+9.599)

Image 15.
           Time:       Fri Apr  1 13:52:18 2022
           Time Point: 8.573 secs
           Intensity:  Min = 472, Max = 2416, Mean = 546.31830
           Photosensor reading: 6662943.0
           Exposure time: 0.101144 secs
           EX filter:  TRITC
           EM filter:  TRITC
           ND filter:  100%
           Stage coordinates:   (-761.507,-381.416,+9.599)

Image 16.
           Time:       Fri Apr  1 13:52:19 2022
           Time Point: 8.940 secs
           Intensity:  Min = 1282, Max = 2469, Mean = 1566.81030
           Photosensor reading: 572130.0
           Exposure time: 0.763500 secs
           EX filter:  DAPI
           EM filter:  DAPI
           ND filter:  100%
           Stage coordinates:   (-761.507,-381.416,+9.399)

Image 17.
           Time:       Fri Apr  1 13:52:19 2022
           Time Point: 9.941 secs
           Intensity:  Min = 505, Max = 2300, Mean = 610.23291
           Photosensor reading: 2719232.0
           Exposure time: 0.132954 secs
           EX filter:  FITC
           EM filter:  FITC
           ND filter:  100%
           Stage coordinates:   (-761.507,-381.416,+9.399)

Image 18.
           Time:       Fri Apr  1 13:52:20 2022
           Time Point: 10.340 secs
           Intensity:  Min = 467, Max = 3334, Mean = 549.33459
           Photosensor reading: 6661347.0
           Exposure time: 0.101144 secs
           EX filter:  TRITC
           EM filter:  TRITC
           ND filter:  100%
           Stage coordinates:   (-761.507,-381.416,+9.399)

Total number of images saved: 18
