# Supplementary material for: Chromatin binding by HORMAD proteins regulates meiotic recombination initiation
Source: EMBO J. 2024 Feb 8;43(5):8. doi: 10.1038/s44318-024-00034-3 (PMC10907721; doi:10.1038/s44318-024-00034-3)
Supplement: Supplementary file 6 — Source Data Fig. 5 [file 44318_2024_34_MOESM6_ESM.zip › Data_Figure_5/hop1_loop2 images/22-04-01/4-1-2022_11644-hr3_03_R3D.dv.log]

#
#Tag 0x00FF0408

Resolve3D softWoRx-Acquire Version: 7.2.1 Release RC1

Running on host: cn71689

Resolve3D Image File: /data1/Data/HochwagenLab/Cal/Hop1PHD/anti-hop1/2022-03-24/22-04-01/4-1-2022_11644-hr3_03_R3D.dv

Created  Fri Apr  1 14:04:05 2022


Optics:
  Objective:    	Olympus 100X/1.40, UPLS Apo, UIS2, 1-U2B836
  Lens ID:      	10007
  Aux Magn:     	2.00
  Illumination: 	Kohler

Image Properties:
  XY Dimensions:            	128 x 128
  ZWT Dimensions (expected):	6 x 3 x 1
  Pixel Size:               	0.07985 0.07985 0.200
  Binning:                  	1x1
  Flat-field Calibration:   	On

Camera:
  Type:        	PM1394Cam00 EMCCD / EVOLVE- 512
  Gain:        	1.00X
  Speed:       	10000KHz
  Temp Setting:	-85.0C


Resolve3D Macro:
--------------------------------------------------------
# Created by DeltaVision Experiment Designer (version: 7.2.1 Release RC1)
# Experiment Macro Name: April1-2022


# Open image file
OPF

# Starting Scan From Farthest Z (Bottom of sample)
# Move to start of sectioning from initial point.
FOCUS 0.000

# Z sectioning loop.
FIRST_Z
DO 6

  # Select Ex, Em, Nd Filters
  FILTERS DAPI,DAPI,100%
  ACTSHUT 17
  CCD 0.763500
  WRT

  # Select Ex, Em, Nd Filters
  FILTERS FITC,FITC,100%
  ACTSHUT 17
  CCD 0.132954
  WRT

  # Select Ex, Em, Nd Filters
  FILTERS TRITC,TRITC,100%
  ACTSHUT 17
  CCD 0.101144
  WRT

  SECTIONZ -0.200
  NEXT_Z
ENDDO

# Close image file(s) 
CLF

# Move to initial point from end of sectioning.
FOCUS 1.200
BEEP

#
#
#KEY Experiment Designer Keys: Don't Modify
#
#KEY EXPERIMENT_TYPE STANDARD
#KEY SCAN_SEQUENCE WZT
#KEY DO_FAST_ACQUISITION F
#KEY LAMPS_OFF_AT_END F
#KEY DO_Z_SECTIONING T
#KEY Z_APPLY_BACKLASH F
#KEY Z_START_POSITION BOTTOM
#KEY SECT_SPACING 0.2000
#KEY NUM_Z_SECTIONS 6
#KEY SAMPLE_THICKNESS 1.2000
#KEY CHANNEL 0.763500,DAPI,DAPI,100%,1
#KEY EX_SHUTTERS 3,EX=T,TRANS=F,LASER=F
#KEY EM_SHUTTERS 1,CCD1=T
#KEY CHANNEL 0.132954,FITC,FITC,100%,1
#KEY EX_SHUTTERS 3,EX=T,TRANS=F,LASER=F
#KEY EM_SHUTTERS 1,CCD1=T
#KEY CHANNEL 0.101144,TRITC,TRITC,100%,1
#KEY EX_SHUTTERS 3,EX=T,TRANS=F,LASER=F
#KEY EM_SHUTTERS 1,CCD1=T
#KEY DO_REFERENCE_IMAGE F
#KEY DO_CELL_TRACK F
#KEY DO_AUTOFOCUS F
#KEY DO_ULTIMATEFOCUS F
#KEY DO_OAI_SCANNING F
#KEY DO_TIME_LAPSE F
#KEY DO_POINT_VISITING F
#KEY DO_PANEL_COLLECTION F
#
#
--------------------------------------------------------

Experiment Record:
------------------
Image 1.
           Time:       Fri Apr  1 14:04:06 2022
           Time Point: 0.000 secs
           Intensity:  Min = 1476, Max = 4084, Mean = 1840.64575
           Photosensor reading: 577815.0
           Exposure time: 0.763500 secs
           EX filter:  DAPI
           EM filter:  DAPI
           ND filter:  100%
           Stage coordinates:   (-10016.296,+713.723,+14.607)

Image 2.
           Time:       Fri Apr  1 14:04:06 2022
           Time Point: 0.943 secs
           Intensity:  Min = 509, Max = 1527, Mean = 593.98639
           Photosensor reading: 2722545.0
           Exposure time: 0.132954 secs
           EX filter:  FITC
           EM filter:  FITC
           ND filter:  100%
           Stage coordinates:   (-10016.296,+713.723,+14.607)

Image 3.
           Time:       Fri Apr  1 14:04:07 2022
           Time Point: 1.342 secs
           Intensity:  Min = 483, Max = 1390, Mean = 569.94336
           Photosensor reading: 6730548.0
           Exposure time: 0.101144 secs
           EX filter:  TRITC
           EM filter:  TRITC
           ND filter:  100%
           Stage coordinates:   (-10016.296,+713.723,+14.607)

Image 4.
           Time:       Fri Apr  1 14:04:08 2022
           Time Point: 1.778 secs
           Intensity:  Min = 1455, Max = 3771, Mean = 1824.10242
           Photosensor reading: 577313.0
           Exposure time: 0.763500 secs
           EX filter:  DAPI
           EM filter:  DAPI
           ND filter:  100%
           Stage coordinates:   (-10016.296,+713.723,+14.407)

Image 5.
           Time:       Fri Apr  1 14:04:08 2022
           Time Point: 2.778 secs
           Intensity:  Min = 503, Max = 2164, Mean = 590.10803
           Photosensor reading: 2722080.0
           Exposure time: 0.132954 secs
           EX filter:  FITC
           EM filter:  FITC
           ND filter:  100%
           Stage coordinates:   (-10016.296,+713.723,+14.407)

Image 6.
           Time:       Fri Apr  1 14:04:08 2022
           Time Point: 3.177 secs
           Intensity:  Min = 483, Max = 1612, Mean = 565.56329
           Photosensor reading: 6728556.0
           Exposure time: 0.101144 secs
           EX filter:  TRITC
           EM filter:  TRITC
           ND filter:  100%
           Stage coordinates:   (-10016.296,+713.723,+14.407)

Image 7.
           Time:       Fri Apr  1 14:04:09 2022
           Time Point: 3.544 secs
           Intensity:  Min = 1453, Max = 3192, Mean = 1810.05640
           Photosensor reading: 576884.0
           Exposure time: 0.763500 secs
           EX filter:  DAPI
           EM filter:  DAPI
           ND filter:  100%
           Stage coordinates:   (-10016.296,+713.723,+14.212)

Image 8.
           Time:       Fri Apr  1 14:04:10 2022
           Time Point: 4.547 secs
           Intensity:  Min = 505, Max = 3578, Mean = 598.27740
           Photosensor reading: 2721331.0
           Exposure time: 0.132954 secs
           EX filter:  FITC
           EM filter:  FITC
           ND filter:  100%
           Stage coordinates:   (-10016.296,+713.723,+14.212)

Image 9.
           Time:       Fri Apr  1 14:04:10 2022
           Time Point: 4.946 secs
           Intensity:  Min = 481, Max = 2184, Mean = 569.48669
           Photosensor reading: 6727969.0
           Exposure time: 0.101144 secs
           EX filter:  TRITC
           EM filter:  TRITC
           ND filter:  100%
           Stage coordinates:   (-10016.296,+713.723,+14.212)

Image 10.
           Time:       Fri Apr  1 14:04:11 2022
           Time Point: 5.315 secs
           Intensity:  Min = 1424, Max = 2614, Mean = 1801.96753
           Photosensor reading: 576602.0
           Exposure time: 0.763500 secs
           EX filter:  DAPI
           EM filter:  DAPI
           ND filter:  100%
           Stage coordinates:   (-10016.296,+713.723,+14.012)

Image 11.
           Time:       Fri Apr  1 14:04:11 2022
           Time Point: 6.315 secs
           Intensity:  Min = 497, Max = 4236, Mean = 594.29456
           Photosensor reading: 2720375.0
           Exposure time: 0.132954 secs
           EX filter:  FITC
           EM filter:  FITC
           ND filter:  100%
           Stage coordinates:   (-10016.296,+713.723,+14.012)

Image 12.
           Time:       Fri Apr  1 14:04:12 2022
           Time Point: 6.778 secs
           Intensity:  Min = 472, Max = 3077, Mean = 565.30231
           Photosensor reading: 6727437.0
           Exposure time: 0.101144 secs
           EX filter:  TRITC
           EM filter:  TRITC
           ND filter:  100%
           Stage coordinates:   (-10016.296,+713.723,+14.012)

Image 13.
           Time:       Fri Apr  1 14:04:13 2022
           Time Point: 7.147 secs
           Intensity:  Min = 1451, Max = 2425, Mean = 1783.44507
           Photosensor reading: 576297.0
           Exposure time: 0.763500 secs
           EX filter:  DAPI
           EM filter:  DAPI
           ND filter:  100%
           Stage coordinates:   (-10016.296,+713.723,+13.807)

Image 14.
           Time:       Fri Apr  1 14:04:13 2022
           Time Point: 8.149 secs
           Intensity:  Min = 495, Max = 3596, Mean = 595.42310
           Photosensor reading: 2721662.0
           Exposure time: 0.132954 secs
           EX filter:  FITC
           EM filter:  FITC
           ND filter:  100%
           Stage coordinates:   (-10016.296,+713.723,+13.807)

Image 15.
           Time:       Fri Apr  1 14:04:14 2022
           Time Point: 8.556 secs
           Intensity:  Min = 466, Max = 3656, Mean = 561.14154
           Photosensor reading: 6727820.0
           Exposure time: 0.101144 secs
           EX filter:  TRITC
           EM filter:  TRITC
           ND filter:  100%
           Stage coordinates:   (-10016.296,+713.723,+13.807)

Image 16.
           Time:       Fri Apr  1 14:04:15 2022
           Time Point: 8.916 secs
           Intensity:  Min = 1405, Max = 2261, Mean = 1771.12646
           Photosensor reading: 575912.0
           Exposure time: 0.763500 secs
           EX filter:  DAPI
           EM filter:  DAPI
           ND filter:  100%
           Stage coordinates:   (-10016.296,+713.723,+13.612)

Image 17.
           Time:       Fri Apr  1 14:04:15 2022
           Time Point: 9.901 secs
           Intensity:  Min = 501, Max = 2027, Mean = 598.19501
           Photosensor reading: 2722327.0
           Exposure time: 0.132954 secs
           EX filter:  FITC
           EM filter:  FITC
           ND filter:  100%
           Stage coordinates:   (-10016.296,+713.723,+13.612)

Image 18.
           Time:       Fri Apr  1 14:04:16 2022
           Time Point: 10.300 secs
           Intensity:  Min = 480, Max = 4037, Mean = 566.86200
           Photosensor reading: 6727405.0
           Exposure time: 0.101144 secs
           EX filter:  TRITC
           EM filter:  TRITC
           ND filter:  100%
           Stage coordinates:   (-10016.296,+713.723,+13.612)

Total number of images saved: 18
