# Supplementary material for: Chromatin binding by HORMAD proteins regulates meiotic recombination initiation
Source: EMBO J. 2024 Feb 8;43(5):8. doi: 10.1038/s44318-024-00034-3 (PMC10907721; doi:10.1038/s44318-024-00034-3)
Supplement: Supplementary file 6 — Source Data Fig. 5 [file 44318_2024_34_MOESM6_ESM.zip › Data_Figure_5/hop1_loop2 images/22-04-01/4-1-2022_7797-hr3_04_R3D.dv.log]

#
#Tag 0x00FF0408

Resolve3D softWoRx-Acquire Version: 7.2.1 Release RC1

Running on host: cn71689

Resolve3D Image File: /data1/Data/HochwagenLab/Cal/Hop1PHD/anti-hop1/2022-03-24/22-04-01/4-1-2022_7797-hr3_04_R3D.dv

Created  Fri Apr  1 13:44:11 2022


Optics:
  Objective:    	Olympus 100X/1.40, UPLS Apo, UIS2, 1-U2B836
  Lens ID:      	10007
  Aux Magn:     	2.00
  Illumination: 	Kohler

Image Properties:
  XY Dimensions:            	256 x 256
  ZWT Dimensions (expected):	6 x 3 x 1
  Pixel Size:               	0.07985 0.07985 0.200
  Binning:                  	1x1
  Flat-field Calibration:   	On

Camera:
  Type:        	PM1394Cam00 EMCCD / EVOLVE- 512
  Gain:        	1.00X
  Speed:       	10000KHz
  Temp Setting:	-85.0C


Resolve3D Macro:
--------------------------------------------------------
# Created by DeltaVision Experiment Designer (version: 7.2.1 Release RC1)
# Experiment Macro Name: April1-2022


# Open image file
OPF

# Starting Scan From Farthest Z (Bottom of sample)
# Move to start of sectioning from initial point.
FOCUS 0.000

# Z sectioning loop.
FIRST_Z
DO 6

  # Select Ex, Em, Nd Filters
  FILTERS DAPI,DAPI,100%
  ACTSHUT 17
  CCD 0.763500
  WRT

  # Select Ex, Em, Nd Filters
  FILTERS FITC,FITC,100%
  ACTSHUT 17
  CCD 0.132954
  WRT

  # Select Ex, Em, Nd Filters
  FILTERS TRITC,TRITC,100%
  ACTSHUT 17
  CCD 0.101144
  WRT

  SECTIONZ -0.200
  NEXT_Z
ENDDO

# Close image file(s) 
CLF

# Move to initial point from end of sectioning.
FOCUS 1.200
BEEP

#
#
#KEY Experiment Designer Keys: Don't Modify
#
#KEY EXPERIMENT_TYPE STANDARD
#KEY SCAN_SEQUENCE WZT
#KEY DO_FAST_ACQUISITION F
#KEY LAMPS_OFF_AT_END F
#KEY DO_Z_SECTIONING T
#KEY Z_APPLY_BACKLASH F
#KEY Z_START_POSITION BOTTOM
#KEY SECT_SPACING 0.2000
#KEY NUM_Z_SECTIONS 6
#KEY SAMPLE_THICKNESS 1.2000
#KEY CHANNEL 0.763500,DAPI,DAPI,100%,1
#KEY EX_SHUTTERS 3,EX=T,TRANS=F,LASER=F
#KEY EM_SHUTTERS 1,CCD1=T
#KEY CHANNEL 0.132954,FITC,FITC,100%,1
#KEY EX_SHUTTERS 3,EX=T,TRANS=F,LASER=F
#KEY EM_SHUTTERS 1,CCD1=T
#KEY CHANNEL 0.101144,TRITC,TRITC,100%,1
#KEY EX_SHUTTERS 3,EX=T,TRANS=F,LASER=F
#KEY EM_SHUTTERS 1,CCD1=T
#KEY DO_REFERENCE_IMAGE F
#KEY DO_CELL_TRACK F
#KEY DO_AUTOFOCUS F
#KEY DO_ULTIMATEFOCUS F
#KEY DO_OAI_SCANNING F
#KEY DO_TIME_LAPSE F
#KEY DO_POINT_VISITING F
#KEY DO_PANEL_COLLECTION F
#
#
--------------------------------------------------------

Experiment Record:
------------------
Image 1.
           Time:       Fri Apr  1 13:44:12 2022
           Time Point: 0.000 secs
           Intensity:  Min = 1344, Max = 4803, Mean = 1706.97803
           Photosensor reading: 578335.0
           Exposure time: 0.763500 secs
           EX filter:  DAPI
           EM filter:  DAPI
           ND filter:  100%
           Stage coordinates:   (-1547.018,-825.305,+4.705)

Image 2.
           Time:       Fri Apr  1 13:44:12 2022
           Time Point: 0.956 secs
           Intensity:  Min = 522, Max = 1446, Mean = 620.30237
           Photosensor reading: 2732416.0
           Exposure time: 0.132954 secs
           EX filter:  FITC
           EM filter:  FITC
           ND filter:  100%
           Stage coordinates:   (-1547.018,-825.305,+4.705)

Image 3.
           Time:       Fri Apr  1 13:44:12 2022
           Time Point: 1.354 secs
           Intensity:  Min = 466, Max = 1044, Mean = 549.14630
           Photosensor reading: 6604312.0
           Exposure time: 0.101144 secs
           EX filter:  TRITC
           EM filter:  TRITC
           ND filter:  100%
           Stage coordinates:   (-1547.018,-825.305,+4.705)

Image 4.
           Time:       Fri Apr  1 13:44:13 2022
           Time Point: 1.739 secs
           Intensity:  Min = 1358, Max = 4342, Mean = 1688.60693
           Photosensor reading: 577741.0
           Exposure time: 0.763500 secs
           EX filter:  DAPI
           EM filter:  DAPI
           ND filter:  100%
           Stage coordinates:   (-1547.018,-825.305,+4.499)

Image 5.
           Time:       Fri Apr  1 13:44:14 2022
           Time Point: 2.740 secs
           Intensity:  Min = 528, Max = 2122, Mean = 624.61414
           Photosensor reading: 2731823.0
           Exposure time: 0.132954 secs
           EX filter:  FITC
           EM filter:  FITC
           ND filter:  100%
           Stage coordinates:   (-1547.018,-825.305,+4.499)

Image 6.
           Time:       Fri Apr  1 13:44:14 2022
           Time Point: 3.138 secs
           Intensity:  Min = 470, Max = 1217, Mean = 551.56818
           Photosensor reading: 6596911.0
           Exposure time: 0.101144 secs
           EX filter:  TRITC
           EM filter:  TRITC
           ND filter:  100%
           Stage coordinates:   (-1547.018,-825.305,+4.499)

Image 7.
           Time:       Fri Apr  1 13:44:15 2022
           Time Point: 3.569 secs
           Intensity:  Min = 1324, Max = 3902, Mean = 1675.93005
           Photosensor reading: 577306.0
           Exposure time: 0.763500 secs
           EX filter:  DAPI
           EM filter:  DAPI
           ND filter:  100%
           Stage coordinates:   (-1547.018,-825.305,+4.299)

Image 8.
           Time:       Fri Apr  1 13:44:15 2022
           Time Point: 4.575 secs
           Intensity:  Min = 515, Max = 2980, Mean = 620.27185
           Photosensor reading: 2731725.0
           Exposure time: 0.132954 secs
           EX filter:  FITC
           EM filter:  FITC
           ND filter:  100%
           Stage coordinates:   (-1547.018,-825.305,+4.299)

Image 9.
           Time:       Fri Apr  1 13:44:16 2022
           Time Point: 4.973 secs
           Intensity:  Min = 463, Max = 1438, Mean = 550.88452
           Photosensor reading: 6595322.0
           Exposure time: 0.101144 secs
           EX filter:  TRITC
           EM filter:  TRITC
           ND filter:  100%
           Stage coordinates:   (-1547.018,-825.305,+4.299)

Image 10.
           Time:       Fri Apr  1 13:44:17 2022
           Time Point: 5.341 secs
           Intensity:  Min = 1321, Max = 3311, Mean = 1666.18579
           Photosensor reading: 576904.0
           Exposure time: 0.763500 secs
           EX filter:  DAPI
           EM filter:  DAPI
           ND filter:  100%
           Stage coordinates:   (-1547.018,-825.305,+4.099)

Image 11.
           Time:       Fri Apr  1 13:44:17 2022
           Time Point: 6.341 secs
           Intensity:  Min = 513, Max = 4619, Mean = 620.39667
           Photosensor reading: 2731416.0
           Exposure time: 0.132954 secs
           EX filter:  FITC
           EM filter:  FITC
           ND filter:  100%
           Stage coordinates:   (-1547.018,-825.305,+4.099)

Image 12.
           Time:       Fri Apr  1 13:44:18 2022
           Time Point: 6.741 secs
           Intensity:  Min = 473, Max = 1854, Mean = 553.16370
           Photosensor reading: 6596549.0
           Exposure time: 0.101144 secs
           EX filter:  TRITC
           EM filter:  TRITC
           ND filter:  100%
           Stage coordinates:   (-1547.018,-825.305,+4.099)

Image 13.
           Time:       Fri Apr  1 13:44:19 2022
           Time Point: 7.109 secs
           Intensity:  Min = 1333, Max = 2810, Mean = 1652.52173
           Photosensor reading: 576635.0
           Exposure time: 0.763500 secs
           EX filter:  DAPI
           EM filter:  DAPI
           ND filter:  100%
           Stage coordinates:   (-1547.018,-825.305,+3.899)

Image 14.
           Time:       Fri Apr  1 13:44:19 2022
           Time Point: 8.110 secs
           Intensity:  Min = 496, Max = 5439, Mean = 622.08887
           Photosensor reading: 2731167.0
           Exposure time: 0.132954 secs
           EX filter:  FITC
           EM filter:  FITC
           ND filter:  100%
           Stage coordinates:   (-1547.018,-825.305,+3.899)

Image 15.
           Time:       Fri Apr  1 13:44:19 2022
           Time Point: 8.510 secs
           Intensity:  Min = 473, Max = 2555, Mean = 552.59662
           Photosensor reading: 6599342.0
           Exposure time: 0.101144 secs
           EX filter:  TRITC
           EM filter:  TRITC
           ND filter:  100%
           Stage coordinates:   (-1547.018,-825.305,+3.899)

Image 16.
           Time:       Fri Apr  1 13:44:20 2022
           Time Point: 8.947 secs
           Intensity:  Min = 1291, Max = 2688, Mean = 1639.84656
           Photosensor reading: 576424.0
           Exposure time: 0.763500 secs
           EX filter:  DAPI
           EM filter:  DAPI
           ND filter:  100%
           Stage coordinates:   (-1547.018,-825.305,+3.699)

Image 17.
           Time:       Fri Apr  1 13:44:21 2022
           Time Point: 9.947 secs
           Intensity:  Min = 507, Max = 4542, Mean = 622.99426
           Photosensor reading: 2731263.0
           Exposure time: 0.132954 secs
           EX filter:  FITC
           EM filter:  FITC
           ND filter:  100%
           Stage coordinates:   (-1547.018,-825.305,+3.699)

Image 18.
           Time:       Fri Apr  1 13:44:21 2022
           Time Point: 10.345 secs
           Intensity:  Min = 461, Max = 2951, Mean = 553.57153
           Photosensor reading: 6597674.0
           Exposure time: 0.101144 secs
           EX filter:  TRITC
           EM filter:  TRITC
           ND filter:  100%
           Stage coordinates:   (-1547.018,-825.305,+3.699)

Total number of images saved: 18
