# Supplementary material for: Chromatin binding by HORMAD proteins regulates meiotic recombination initiation
Source: EMBO J. 2024 Feb 8;43(5):8. doi: 10.1038/s44318-024-00034-3 (PMC10907721; doi:10.1038/s44318-024-00034-3)
Supplement: Supplementary file 6 — Source Data Fig. 5 [file 44318_2024_34_MOESM6_ESM.zip › Data_Figure_5/hop1_loop2 images/22-04-01/4-1-2022_11757-hr3_07_R3D.dv.log]

#
#Tag 0x00FF0408

Resolve3D softWoRx-Acquire Version: 7.2.1 Release RC1

Running on host: cn71689

Resolve3D Image File: /data1/Data/HochwagenLab/Cal/Hop1PHD/anti-hop1/2022-03-24/22-04-01/4-1-2022_11757-hr3_07_R3D.dv

Created  Fri Apr  1 15:13:39 2022


Optics:
  Objective:    	Olympus 100X/1.40, UPLS Apo, UIS2, 1-U2B836
  Lens ID:      	10007
  Aux Magn:     	2.00
  Illumination: 	Kohler

Image Properties:
  XY Dimensions:            	256 x 256
  ZWT Dimensions (expected):	6 x 3 x 1
  Pixel Size:               	0.07985 0.07985 0.200
  Binning:                  	1x1
  Flat-field Calibration:   	On

Camera:
  Type:        	PM1394Cam00 EMCCD / EVOLVE- 512
  Gain:        	1.00X
  Speed:       	10000KHz
  Temp Setting:	-85.0C


Resolve3D Macro:
--------------------------------------------------------
# Created by DeltaVision Experiment Designer (version: 7.2.1 Release RC1)
# Experiment Macro Name: April1-2022


# Open image file
OPF

# Starting Scan From Farthest Z (Bottom of sample)
# Move to start of sectioning from initial point.
FOCUS 0.000

# Z sectioning loop.
FIRST_Z
DO 6

  # Select Ex, Em, Nd Filters
  FILTERS DAPI,DAPI,100%
  ACTSHUT 17
  CCD 0.763500
  WRT

  # Select Ex, Em, Nd Filters
  FILTERS FITC,FITC,100%
  ACTSHUT 17
  CCD 0.132954
  WRT

  # Select Ex, Em, Nd Filters
  FILTERS TRITC,TRITC,100%
  ACTSHUT 17
  CCD 0.101144
  WRT

  SECTIONZ -0.200
  NEXT_Z
ENDDO

# Close image file(s) 
CLF

# Move to initial point from end of sectioning.
FOCUS 1.200
BEEP

#
#
#KEY Experiment Designer Keys: Don't Modify
#
#KEY EXPERIMENT_TYPE STANDARD
#KEY SCAN_SEQUENCE WZT
#KEY DO_FAST_ACQUISITION F
#KEY LAMPS_OFF_AT_END F
#KEY DO_Z_SECTIONING T
#KEY Z_APPLY_BACKLASH F
#KEY Z_START_POSITION BOTTOM
#KEY SECT_SPACING 0.2000
#KEY NUM_Z_SECTIONS 6
#KEY SAMPLE_THICKNESS 1.2000
#KEY CHANNEL 0.763500,DAPI,DAPI,100%,1
#KEY EX_SHUTTERS 3,EX=T,TRANS=F,LASER=F
#KEY EM_SHUTTERS 1,CCD1=T
#KEY CHANNEL 0.132954,FITC,FITC,100%,1
#KEY EX_SHUTTERS 3,EX=T,TRANS=F,LASER=F
#KEY EM_SHUTTERS 1,CCD1=T
#KEY CHANNEL 0.101144,TRITC,TRITC,100%,1
#KEY EX_SHUTTERS 3,EX=T,TRANS=F,LASER=F
#KEY EM_SHUTTERS 1,CCD1=T
#KEY DO_REFERENCE_IMAGE F
#KEY DO_CELL_TRACK F
#KEY DO_AUTOFOCUS F
#KEY DO_ULTIMATEFOCUS F
#KEY DO_OAI_SCANNING F
#KEY DO_TIME_LAPSE F
#KEY DO_POINT_VISITING F
#KEY DO_PANEL_COLLECTION F
#
#
--------------------------------------------------------

Experiment Record:
------------------
Image 1.
           Time:       Fri Apr  1 15:13:40 2022
           Time Point: 0.000 secs
           Intensity:  Min = 1422, Max = 5076, Mean = 1747.69226
           Photosensor reading: 578991.0
           Exposure time: 0.763500 secs
           EX filter:  DAPI
           EM filter:  DAPI
           ND filter:  100%
           Stage coordinates:   (-142.656,+2754.151,+25.720)

Image 2.
           Time:       Fri Apr  1 15:13:41 2022
           Time Point: 1.014 secs
           Intensity:  Min = 516, Max = 1224, Mean = 600.63910
           Photosensor reading: 2724773.0
           Exposure time: 0.132954 secs
           EX filter:  FITC
           EM filter:  FITC
           ND filter:  100%
           Stage coordinates:   (-142.656,+2754.151,+25.720)

Image 3.
           Time:       Fri Apr  1 15:13:41 2022
           Time Point: 1.413 secs
           Intensity:  Min = 477, Max = 981, Mean = 547.11737
           Photosensor reading: 6627307.0
           Exposure time: 0.101144 secs
           EX filter:  TRITC
           EM filter:  TRITC
           ND filter:  100%
           Stage coordinates:   (-142.656,+2754.151,+25.720)

Image 4.
           Time:       Fri Apr  1 15:13:42 2022
           Time Point: 1.799 secs
           Intensity:  Min = 1403, Max = 4498, Mean = 1732.97107
           Photosensor reading: 578526.0
           Exposure time: 0.763500 secs
           EX filter:  DAPI
           EM filter:  DAPI
           ND filter:  100%
           Stage coordinates:   (-142.656,+2754.151,+25.520)

Image 5.
           Time:       Fri Apr  1 15:13:43 2022
           Time Point: 2.798 secs
           Intensity:  Min = 496, Max = 1567, Mean = 596.49463
           Photosensor reading: 2724217.0
           Exposure time: 0.132954 secs
           EX filter:  FITC
           EM filter:  FITC
           ND filter:  100%
           Stage coordinates:   (-142.656,+2754.151,+25.520)

Image 6.
           Time:       Fri Apr  1 15:13:43 2022
           Time Point: 3.196 secs
           Intensity:  Min = 459, Max = 1144, Mean = 542.05078
           Photosensor reading: 6623514.0
           Exposure time: 0.101144 secs
           EX filter:  TRITC
           EM filter:  TRITC
           ND filter:  100%
           Stage coordinates:   (-142.656,+2754.151,+25.520)

Image 7.
           Time:       Fri Apr  1 15:13:44 2022
           Time Point: 3.565 secs
           Intensity:  Min = 1416, Max = 4049, Mean = 1721.15930
           Photosensor reading: 578174.0
           Exposure time: 0.763500 secs
           EX filter:  DAPI
           EM filter:  DAPI
           ND filter:  100%
           Stage coordinates:   (-142.656,+2754.151,+25.320)

Image 8.
           Time:       Fri Apr  1 15:13:44 2022
           Time Point: 4.631 secs
           Intensity:  Min = 489, Max = 1814, Mean = 592.81110
           Photosensor reading: 2723766.0
           Exposure time: 0.132954 secs
           EX filter:  FITC
           EM filter:  FITC
           ND filter:  100%
           Stage coordinates:   (-142.656,+2754.151,+25.320)

Image 9.
           Time:       Fri Apr  1 15:13:45 2022
           Time Point: 5.034 secs
           Intensity:  Min = 472, Max = 1269, Mean = 547.37921
           Photosensor reading: 6621011.0
           Exposure time: 0.101144 secs
           EX filter:  TRITC
           EM filter:  TRITC
           ND filter:  100%
           Stage coordinates:   (-142.656,+2754.151,+25.320)

Image 10.
           Time:       Fri Apr  1 15:13:46 2022
           Time Point: 5.403 secs
           Intensity:  Min = 1373, Max = 3765, Mean = 1714.06958
           Photosensor reading: 577886.0
           Exposure time: 0.763500 secs
           EX filter:  DAPI
           EM filter:  DAPI
           ND filter:  100%
           Stage coordinates:   (-142.656,+2754.151,+25.120)

Image 11.
           Time:       Fri Apr  1 15:13:46 2022
           Time Point: 6.403 secs
           Intensity:  Min = 493, Max = 2147, Mean = 597.85364
           Photosensor reading: 2723374.0
           Exposure time: 0.132954 secs
           EX filter:  FITC
           EM filter:  FITC
           ND filter:  100%
           Stage coordinates:   (-142.656,+2754.151,+25.120)

Image 12.
           Time:       Fri Apr  1 15:13:47 2022
           Time Point: 6.800 secs
           Intensity:  Min = 467, Max = 1491, Mean = 546.04987
           Photosensor reading: 6619791.0
           Exposure time: 0.101144 secs
           EX filter:  TRITC
           EM filter:  TRITC
           ND filter:  100%
           Stage coordinates:   (-142.656,+2754.151,+25.120)

Image 13.
           Time:       Fri Apr  1 15:13:48 2022
           Time Point: 7.169 secs
           Intensity:  Min = 1388, Max = 3411, Mean = 1694.54407
           Photosensor reading: 577588.0
           Exposure time: 0.763500 secs
           EX filter:  DAPI
           EM filter:  DAPI
           ND filter:  100%
           Stage coordinates:   (-142.656,+2754.151,+24.920)

Image 14.
           Time:       Fri Apr  1 15:13:48 2022
           Time Point: 8.172 secs
           Intensity:  Min = 499, Max = 1976, Mean = 601.33667
           Photosensor reading: 2723316.0
           Exposure time: 0.132954 secs
           EX filter:  FITC
           EM filter:  FITC
           ND filter:  100%
           Stage coordinates:   (-142.656,+2754.151,+24.920)

Image 15.
           Time:       Fri Apr  1 15:13:48 2022
           Time Point: 8.586 secs
           Intensity:  Min = 459, Max = 1724, Mean = 545.65576
           Photosensor reading: 6619039.0
           Exposure time: 0.101144 secs
           EX filter:  TRITC
           EM filter:  TRITC
           ND filter:  100%
           Stage coordinates:   (-142.656,+2754.151,+24.920)

Image 16.
           Time:       Fri Apr  1 15:13:50 2022
           Time Point: 8.954 secs
           Intensity:  Min = 1355, Max = 3276, Mean = 1677.35425
           Photosensor reading: 577346.0
           Exposure time: 0.763500 secs
           EX filter:  DAPI
           EM filter:  DAPI
           ND filter:  100%
           Stage coordinates:   (-142.656,+2754.151,+24.720)

Image 17.
           Time:       Fri Apr  1 15:13:50 2022
           Time Point: 10.022 secs
           Intensity:  Min = 502, Max = 1503, Mean = 601.60803
           Photosensor reading: 2723320.0
           Exposure time: 0.132954 secs
           EX filter:  FITC
           EM filter:  FITC
           ND filter:  100%
           Stage coordinates:   (-142.656,+2754.151,+24.720)

Image 18.
           Time:       Fri Apr  1 15:13:50 2022
           Time Point: 10.422 secs
           Intensity:  Min = 471, Max = 1743, Mean = 548.99854
           Photosensor reading: 6616780.0
           Exposure time: 0.101144 secs
           EX filter:  TRITC
           EM filter:  TRITC
           ND filter:  100%
           Stage coordinates:   (-142.656,+2754.151,+24.720)

Total number of images saved: 18
