# Supplementary material for: Chromatin binding by HORMAD proteins regulates meiotic recombination initiation
Source: EMBO J. 2024 Feb 8;43(5):8. doi: 10.1038/s44318-024-00034-3 (PMC10907721; doi:10.1038/s44318-024-00034-3)
Supplement: Supplementary file 6 — Source Data Fig. 5 [file 44318_2024_34_MOESM6_ESM.zip › Data_Figure_5/hop1_loop2 images/22-04-01/4-1-2022_11757-hr3_09_R3D.dv.log]

#
#Tag 0x00FF0408

Resolve3D softWoRx-Acquire Version: 7.2.1 Release RC1

Running on host: cn71689

Resolve3D Image File: /data1/Data/HochwagenLab/Cal/Hop1PHD/anti-hop1/2022-03-24/22-04-01/4-1-2022_11757-hr3_09_R3D.dv

Created  Fri Apr  1 15:18:22 2022


Optics:
  Objective:    	Olympus 100X/1.40, UPLS Apo, UIS2, 1-U2B836
  Lens ID:      	10007
  Aux Magn:     	2.00
  Illumination: 	Kohler

Image Properties:
  XY Dimensions:            	256 x 256
  ZWT Dimensions (expected):	6 x 3 x 1
  Pixel Size:               	0.07985 0.07985 0.200
  Binning:                  	1x1
  Flat-field Calibration:   	On

Camera:
  Type:        	PM1394Cam00 EMCCD / EVOLVE- 512
  Gain:        	1.00X
  Speed:       	10000KHz
  Temp Setting:	-85.0C


Resolve3D Macro:
--------------------------------------------------------
# Created by DeltaVision Experiment Designer (version: 7.2.1 Release RC1)
# Experiment Macro Name: April1-2022


# Open image file
OPF

# Starting Scan From Farthest Z (Bottom of sample)
# Move to start of sectioning from initial point.
FOCUS 0.000

# Z sectioning loop.
FIRST_Z
DO 6

  # Select Ex, Em, Nd Filters
  FILTERS DAPI,DAPI,100%
  ACTSHUT 17
  CCD 0.763500
  WRT

  # Select Ex, Em, Nd Filters
  FILTERS FITC,FITC,100%
  ACTSHUT 17
  CCD 0.132954
  WRT

  # Select Ex, Em, Nd Filters
  FILTERS TRITC,TRITC,100%
  ACTSHUT 17
  CCD 0.101144
  WRT

  SECTIONZ -0.200
  NEXT_Z
ENDDO

# Close image file(s) 
CLF

# Move to initial point from end of sectioning.
FOCUS 1.200
BEEP

#
#
#KEY Experiment Designer Keys: Don't Modify
#
#KEY EXPERIMENT_TYPE STANDARD
#KEY SCAN_SEQUENCE WZT
#KEY DO_FAST_ACQUISITION F
#KEY LAMPS_OFF_AT_END F
#KEY DO_Z_SECTIONING T
#KEY Z_APPLY_BACKLASH F
#KEY Z_START_POSITION BOTTOM
#KEY SECT_SPACING 0.2000
#KEY NUM_Z_SECTIONS 6
#KEY SAMPLE_THICKNESS 1.2000
#KEY CHANNEL 0.763500,DAPI,DAPI,100%,1
#KEY EX_SHUTTERS 3,EX=T,TRANS=F,LASER=F
#KEY EM_SHUTTERS 1,CCD1=T
#KEY CHANNEL 0.132954,FITC,FITC,100%,1
#KEY EX_SHUTTERS 3,EX=T,TRANS=F,LASER=F
#KEY EM_SHUTTERS 1,CCD1=T
#KEY CHANNEL 0.101144,TRITC,TRITC,100%,1
#KEY EX_SHUTTERS 3,EX=T,TRANS=F,LASER=F
#KEY EM_SHUTTERS 1,CCD1=T
#KEY DO_REFERENCE_IMAGE F
#KEY DO_CELL_TRACK F
#KEY DO_AUTOFOCUS F
#KEY DO_ULTIMATEFOCUS F
#KEY DO_OAI_SCANNING F
#KEY DO_TIME_LAPSE F
#KEY DO_POINT_VISITING F
#KEY DO_PANEL_COLLECTION F
#
#
--------------------------------------------------------

Experiment Record:
------------------
Image 1.
           Time:       Fri Apr  1 15:18:23 2022
           Time Point: 0.000 secs
           Intensity:  Min = 1410, Max = 4976, Mean = 1807.49817
           Photosensor reading: 575156.0
           Exposure time: 0.763500 secs
           EX filter:  DAPI
           EM filter:  DAPI
           ND filter:  100%
           Stage coordinates:   (-618.711,+3662.282,+27.521)

Image 2.
           Time:       Fri Apr  1 15:18:23 2022
           Time Point: 0.964 secs
           Intensity:  Min = 504, Max = 1022, Mean = 588.10760
           Photosensor reading: 2720726.0
           Exposure time: 0.132954 secs
           EX filter:  FITC
           EM filter:  FITC
           ND filter:  100%
           Stage coordinates:   (-618.711,+3662.282,+27.521)

Image 3.
           Time:       Fri Apr  1 15:18:24 2022
           Time Point: 1.365 secs
           Intensity:  Min = 468, Max = 1173, Mean = 531.31812
           Photosensor reading: 6416810.0
           Exposure time: 0.101144 secs
           EX filter:  TRITC
           EM filter:  TRITC
           ND filter:  100%
           Stage coordinates:   (-618.711,+3662.282,+27.521)

Image 4.
           Time:       Fri Apr  1 15:18:25 2022
           Time Point: 1.732 secs
           Intensity:  Min = 1377, Max = 4486, Mean = 1784.22168
           Photosensor reading: 574358.0
           Exposure time: 0.763500 secs
           EX filter:  DAPI
           EM filter:  DAPI
           ND filter:  100%
           Stage coordinates:   (-618.711,+3662.282,+27.321)

Image 5.
           Time:       Fri Apr  1 15:18:25 2022
           Time Point: 2.799 secs
           Intensity:  Min = 500, Max = 1190, Mean = 588.00317
           Photosensor reading: 2720299.0
           Exposure time: 0.132954 secs
           EX filter:  FITC
           EM filter:  FITC
           ND filter:  100%
           Stage coordinates:   (-618.711,+3662.282,+27.321)

Image 6.
           Time:       Fri Apr  1 15:18:26 2022
           Time Point: 3.199 secs
           Intensity:  Min = 466, Max = 1416, Mean = 531.05469
           Photosensor reading: 6406403.0
           Exposure time: 0.101144 secs
           EX filter:  TRITC
           EM filter:  TRITC
           ND filter:  100%
           Stage coordinates:   (-618.711,+3662.282,+27.321)

Image 7.
           Time:       Fri Apr  1 15:18:27 2022
           Time Point: 3.569 secs
           Intensity:  Min = 1388, Max = 3919, Mean = 1765.16260
           Photosensor reading: 573726.0
           Exposure time: 0.763500 secs
           EX filter:  DAPI
           EM filter:  DAPI
           ND filter:  100%
           Stage coordinates:   (-618.711,+3662.282,+27.121)

Image 8.
           Time:       Fri Apr  1 15:18:27 2022
           Time Point: 4.569 secs
           Intensity:  Min = 497, Max = 1470, Mean = 587.44666
           Photosensor reading: 2719509.0
           Exposure time: 0.132954 secs
           EX filter:  FITC
           EM filter:  FITC
           ND filter:  100%
           Stage coordinates:   (-618.711,+3662.282,+27.121)

Image 9.
           Time:       Fri Apr  1 15:18:28 2022
           Time Point: 4.965 secs
           Intensity:  Min = 467, Max = 1763, Mean = 531.10461
           Photosensor reading: 6406975.0
           Exposure time: 0.101144 secs
           EX filter:  TRITC
           EM filter:  TRITC
           ND filter:  100%
           Stage coordinates:   (-618.711,+3662.282,+27.121)

Image 10.
           Time:       Fri Apr  1 15:18:29 2022
           Time Point: 5.652 secs
           Intensity:  Min = 1415, Max = 3377, Mean = 1755.73608
           Photosensor reading: 573308.0
           Exposure time: 0.763500 secs
           EX filter:  DAPI
           EM filter:  DAPI
           ND filter:  100%
           Stage coordinates:   (-618.711,+3662.282,+26.921)

Image 11.
           Time:       Fri Apr  1 15:18:29 2022
           Time Point: 6.653 secs
           Intensity:  Min = 494, Max = 1416, Mean = 584.97107
           Photosensor reading: 2719135.0
           Exposure time: 0.132954 secs
           EX filter:  FITC
           EM filter:  FITC
           ND filter:  100%
           Stage coordinates:   (-618.711,+3662.282,+26.921)

Image 12.
           Time:       Fri Apr  1 15:18:29 2022
           Time Point: 7.052 secs
           Intensity:  Min = 460, Max = 2138, Mean = 537.00720
           Photosensor reading: 6407681.0
           Exposure time: 0.101144 secs
           EX filter:  TRITC
           EM filter:  TRITC
           ND filter:  100%
           Stage coordinates:   (-618.711,+3662.282,+26.921)

Image 13.
           Time:       Fri Apr  1 15:18:31 2022
           Time Point: 7.419 secs
           Intensity:  Min = 1422, Max = 3094, Mean = 1736.21338
           Photosensor reading: 572770.0
           Exposure time: 0.763500 secs
           EX filter:  DAPI
           EM filter:  DAPI
           ND filter:  100%
           Stage coordinates:   (-618.711,+3662.282,+26.721)

Image 14.
           Time:       Fri Apr  1 15:18:31 2022
           Time Point: 8.489 secs
           Intensity:  Min = 493, Max = 1079, Mean = 585.75879
           Photosensor reading: 2718893.0
           Exposure time: 0.132954 secs
           EX filter:  FITC
           EM filter:  FITC
           ND filter:  100%
           Stage coordinates:   (-618.711,+3662.282,+26.721)

Image 15.
           Time:       Fri Apr  1 15:18:31 2022
           Time Point: 8.887 secs
           Intensity:  Min = 469, Max = 2228, Mean = 535.77716
           Photosensor reading: 6409845.0
           Exposure time: 0.101144 secs
           EX filter:  TRITC
           EM filter:  TRITC
           ND filter:  100%
           Stage coordinates:   (-618.711,+3662.282,+26.721)

Image 16.
           Time:       Fri Apr  1 15:18:32 2022
           Time Point: 9.277 secs
           Intensity:  Min = 1388, Max = 2898, Mean = 1721.46924
           Photosensor reading: 572321.0
           Exposure time: 0.763500 secs
           EX filter:  DAPI
           EM filter:  DAPI
           ND filter:  100%
           Stage coordinates:   (-618.711,+3662.282,+26.521)

Image 17.
           Time:       Fri Apr  1 15:18:33 2022
           Time Point: 10.291 secs
           Intensity:  Min = 482, Max = 963, Mean = 582.29700
           Photosensor reading: 2718524.0
           Exposure time: 0.132954 secs
           EX filter:  FITC
           EM filter:  FITC
           ND filter:  100%
           Stage coordinates:   (-618.711,+3662.282,+26.521)

Image 18.
           Time:       Fri Apr  1 15:18:33 2022
           Time Point: 10.706 secs
           Intensity:  Min = 461, Max = 2037, Mean = 531.70355
           Photosensor reading: 6412264.0
           Exposure time: 0.101144 secs
           EX filter:  TRITC
           EM filter:  TRITC
           ND filter:  100%
           Stage coordinates:   (-618.711,+3662.282,+26.521)

Total number of images saved: 18
