# Supplementary material for: Chromatin binding by HORMAD proteins regulates meiotic recombination initiation
Source: EMBO J. 2024 Feb 8;43(5):8. doi: 10.1038/s44318-024-00034-3 (PMC10907721; doi:10.1038/s44318-024-00034-3)
Supplement: Supplementary file 6 — Source Data Fig. 5 [file 44318_2024_34_MOESM6_ESM.zip › Data_Figure_5/hop1_loop2 images/22-04-01/4-1-2022_7797-hr3_07_R3D.dv.log]

#
#Tag 0x00FF0408

Resolve3D softWoRx-Acquire Version: 7.2.1 Release RC1

Running on host: cn71689

Resolve3D Image File: /data1/Data/HochwagenLab/Cal/Hop1PHD/anti-hop1/2022-03-24/22-04-01/4-1-2022_7797-hr3_07_R3D.dv

Created  Fri Apr  1 13:49:15 2022


Optics:
  Objective:    	Olympus 100X/1.40, UPLS Apo, UIS2, 1-U2B836
  Lens ID:      	10007
  Aux Magn:     	2.00
  Illumination: 	Kohler

Image Properties:
  XY Dimensions:            	128 x 128
  ZWT Dimensions (expected):	6 x 3 x 1
  Pixel Size:               	0.07985 0.07985 0.200
  Binning:                  	1x1
  Flat-field Calibration:   	On

Camera:
  Type:        	PM1394Cam00 EMCCD / EVOLVE- 512
  Gain:        	1.00X
  Speed:       	10000KHz
  Temp Setting:	-85.0C


Resolve3D Macro:
--------------------------------------------------------
# Created by DeltaVision Experiment Designer (version: 7.2.1 Release RC1)
# Experiment Macro Name: April1-2022


# Open image file
OPF

# Starting Scan From Farthest Z (Bottom of sample)
# Move to start of sectioning from initial point.
FOCUS 0.000

# Z sectioning loop.
FIRST_Z
DO 6

  # Select Ex, Em, Nd Filters
  FILTERS DAPI,DAPI,100%
  ACTSHUT 17
  CCD 0.763500
  WRT

  # Select Ex, Em, Nd Filters
  FILTERS FITC,FITC,100%
  ACTSHUT 17
  CCD 0.132954
  WRT

  # Select Ex, Em, Nd Filters
  FILTERS TRITC,TRITC,100%
  ACTSHUT 17
  CCD 0.101144
  WRT

  SECTIONZ -0.200
  NEXT_Z
ENDDO

# Close image file(s) 
CLF

# Move to initial point from end of sectioning.
FOCUS 1.200
BEEP

#
#
#KEY Experiment Designer Keys: Don't Modify
#
#KEY EXPERIMENT_TYPE STANDARD
#KEY SCAN_SEQUENCE WZT
#KEY DO_FAST_ACQUISITION F
#KEY LAMPS_OFF_AT_END F
#KEY DO_Z_SECTIONING T
#KEY Z_APPLY_BACKLASH F
#KEY Z_START_POSITION BOTTOM
#KEY SECT_SPACING 0.2000
#KEY NUM_Z_SECTIONS 6
#KEY SAMPLE_THICKNESS 1.2000
#KEY CHANNEL 0.763500,DAPI,DAPI,100%,1
#KEY EX_SHUTTERS 3,EX=T,TRANS=F,LASER=F
#KEY EM_SHUTTERS 1,CCD1=T
#KEY CHANNEL 0.132954,FITC,FITC,100%,1
#KEY EX_SHUTTERS 3,EX=T,TRANS=F,LASER=F
#KEY EM_SHUTTERS 1,CCD1=T
#KEY CHANNEL 0.101144,TRITC,TRITC,100%,1
#KEY EX_SHUTTERS 3,EX=T,TRANS=F,LASER=F
#KEY EM_SHUTTERS 1,CCD1=T
#KEY DO_REFERENCE_IMAGE F
#KEY DO_CELL_TRACK F
#KEY DO_AUTOFOCUS F
#KEY DO_ULTIMATEFOCUS F
#KEY DO_OAI_SCANNING F
#KEY DO_TIME_LAPSE F
#KEY DO_POINT_VISITING F
#KEY DO_PANEL_COLLECTION F
#
#
--------------------------------------------------------

Experiment Record:
------------------
Image 1.
           Time:       Fri Apr  1 13:49:16 2022
           Time Point: 0.000 secs
           Intensity:  Min = 1366, Max = 3893, Mean = 1854.68066
           Photosensor reading: 576169.0
           Exposure time: 0.763500 secs
           EX filter:  DAPI
           EM filter:  DAPI
           ND filter:  100%
           Stage coordinates:   (-1697.238,-731.986,+8.004)

Image 2.
           Time:       Fri Apr  1 13:49:17 2022
           Time Point: 0.952 secs
           Intensity:  Min = 533, Max = 1008, Mean = 649.60101
           Photosensor reading: 2726197.0
           Exposure time: 0.132954 secs
           EX filter:  FITC
           EM filter:  FITC
           ND filter:  100%
           Stage coordinates:   (-1697.238,-731.986,+8.004)

Image 3.
           Time:       Fri Apr  1 13:49:17 2022
           Time Point: 1.415 secs
           Intensity:  Min = 478, Max = 696, Mean = 548.62292
           Photosensor reading: 6638999.0
           Exposure time: 0.101144 secs
           EX filter:  TRITC
           EM filter:  TRITC
           ND filter:  100%
           Stage coordinates:   (-1697.238,-731.986,+8.004)

Image 4.
           Time:       Fri Apr  1 13:49:18 2022
           Time Point: 1.801 secs
           Intensity:  Min = 1395, Max = 3638, Mean = 1833.80872
           Photosensor reading: 575543.0
           Exposure time: 0.763500 secs
           EX filter:  DAPI
           EM filter:  DAPI
           ND filter:  100%
           Stage coordinates:   (-1697.238,-731.986,+7.804)

Image 5.
           Time:       Fri Apr  1 13:49:18 2022
           Time Point: 2.804 secs
           Intensity:  Min = 539, Max = 1179, Mean = 656.95703
           Photosensor reading: 2725590.0
           Exposure time: 0.132954 secs
           EX filter:  FITC
           EM filter:  FITC
           ND filter:  100%
           Stage coordinates:   (-1697.238,-731.986,+7.804)

Image 6.
           Time:       Fri Apr  1 13:49:19 2022
           Time Point: 3.201 secs
           Intensity:  Min = 479, Max = 723, Mean = 550.53711
           Photosensor reading: 6638797.0
           Exposure time: 0.101144 secs
           EX filter:  TRITC
           EM filter:  TRITC
           ND filter:  100%
           Stage coordinates:   (-1697.238,-731.986,+7.804)

Image 7.
           Time:       Fri Apr  1 13:49:20 2022
           Time Point: 3.569 secs
           Intensity:  Min = 1357, Max = 3267, Mean = 1814.72949
           Photosensor reading: 574985.0
           Exposure time: 0.763500 secs
           EX filter:  DAPI
           EM filter:  DAPI
           ND filter:  100%
           Stage coordinates:   (-1697.238,-731.986,+7.604)

Image 8.
           Time:       Fri Apr  1 13:49:20 2022
           Time Point: 4.554 secs
           Intensity:  Min = 526, Max = 1575, Mean = 651.07251
           Photosensor reading: 2725322.0
           Exposure time: 0.132954 secs
           EX filter:  FITC
           EM filter:  FITC
           ND filter:  100%
           Stage coordinates:   (-1697.238,-731.986,+7.604)

Image 9.
           Time:       Fri Apr  1 13:49:21 2022
           Time Point: 4.954 secs
           Intensity:  Min = 479, Max = 789, Mean = 552.90558
           Photosensor reading: 6641874.0
           Exposure time: 0.101144 secs
           EX filter:  TRITC
           EM filter:  TRITC
           ND filter:  100%
           Stage coordinates:   (-1697.238,-731.986,+7.604)

Image 10.
           Time:       Fri Apr  1 13:49:22 2022
           Time Point: 5.320 secs
           Intensity:  Min = 1347, Max = 2839, Mean = 1795.43542
           Photosensor reading: 574385.0
           Exposure time: 0.763500 secs
           EX filter:  DAPI
           EM filter:  DAPI
           ND filter:  100%
           Stage coordinates:   (-1697.238,-731.986,+7.404)

Image 11.
           Time:       Fri Apr  1 13:49:22 2022
           Time Point: 6.306 secs
           Intensity:  Min = 519, Max = 2485, Mean = 650.43781
           Photosensor reading: 2725140.0
           Exposure time: 0.132954 secs
           EX filter:  FITC
           EM filter:  FITC
           ND filter:  100%
           Stage coordinates:   (-1697.238,-731.986,+7.404)

Image 12.
           Time:       Fri Apr  1 13:49:22 2022
           Time Point: 6.772 secs
           Intensity:  Min = 482, Max = 907, Mean = 554.54938
           Photosensor reading: 6643087.0
           Exposure time: 0.101144 secs
           EX filter:  TRITC
           EM filter:  TRITC
           ND filter:  100%
           Stage coordinates:   (-1697.238,-731.986,+7.404)

Image 13.
           Time:       Fri Apr  1 13:49:23 2022
           Time Point: 7.139 secs
           Intensity:  Min = 1368, Max = 2581, Mean = 1781.38733
           Photosensor reading: 573997.0
           Exposure time: 0.763500 secs
           EX filter:  DAPI
           EM filter:  DAPI
           ND filter:  100%
           Stage coordinates:   (-1697.238,-731.986,+7.203)

Image 14.
           Time:       Fri Apr  1 13:49:24 2022
           Time Point: 8.141 secs
           Intensity:  Min = 500, Max = 2989, Mean = 646.87415
           Photosensor reading: 2723754.0
           Exposure time: 0.132954 secs
           EX filter:  FITC
           EM filter:  FITC
           ND filter:  100%
           Stage coordinates:   (-1697.238,-731.986,+7.203)

Image 15.
           Time:       Fri Apr  1 13:49:24 2022
           Time Point: 8.540 secs
           Intensity:  Min = 482, Max = 1114, Mean = 558.43927
           Photosensor reading: 6643583.0
           Exposure time: 0.101144 secs
           EX filter:  TRITC
           EM filter:  TRITC
           ND filter:  100%
           Stage coordinates:   (-1697.238,-731.986,+7.203)

Image 16.
           Time:       Fri Apr  1 13:49:25 2022
           Time Point: 8.907 secs
           Intensity:  Min = 1332, Max = 2427, Mean = 1763.57935
           Photosensor reading: 573620.0
           Exposure time: 0.763500 secs
           EX filter:  DAPI
           EM filter:  DAPI
           ND filter:  100%
           Stage coordinates:   (-1697.238,-731.986,+7.003)

Image 17.
           Time:       Fri Apr  1 13:49:26 2022
           Time Point: 9.910 secs
           Intensity:  Min = 502, Max = 2753, Mean = 648.40662
           Photosensor reading: 2723431.0
           Exposure time: 0.132954 secs
           EX filter:  FITC
           EM filter:  FITC
           ND filter:  100%
           Stage coordinates:   (-1697.238,-731.986,+7.003)

Image 18.
           Time:       Fri Apr  1 13:49:26 2022
           Time Point: 10.310 secs
           Intensity:  Min = 473, Max = 1259, Mean = 555.98151
           Photosensor reading: 6644419.0
           Exposure time: 0.101144 secs
           EX filter:  TRITC
           EM filter:  TRITC
           ND filter:  100%
           Stage coordinates:   (-1697.238,-731.986,+7.003)

Total number of images saved: 18
