# Supplementary material for: Chromatin binding by HORMAD proteins regulates meiotic recombination initiation
Source: EMBO J. 2024 Feb 8;43(5):8. doi: 10.1038/s44318-024-00034-3 (PMC10907721; doi:10.1038/s44318-024-00034-3)
Supplement: Supplementary file 6 — Source Data Fig. 5 [file 44318_2024_34_MOESM6_ESM.zip › Data_Figure_5/hop1_loop2 images/22-04-01/4-1-2022_11644-hr3_08_R3D.dv.log]

#
#Tag 0x00FF0408

Resolve3D softWoRx-Acquire Version: 7.2.1 Release RC1

Running on host: cn71689

Resolve3D Image File: /data1/Data/HochwagenLab/Cal/Hop1PHD/anti-hop1/2022-03-24/22-04-01/4-1-2022_11644-hr3_08_R3D.dv

Created  Fri Apr  1 14:14:23 2022


Optics:
  Objective:    	Olympus 100X/1.40, UPLS Apo, UIS2, 1-U2B836
  Lens ID:      	10007
  Aux Magn:     	2.00
  Illumination: 	Kohler

Image Properties:
  XY Dimensions:            	256 x 256
  ZWT Dimensions (expected):	6 x 3 x 1
  Pixel Size:               	0.07985 0.07985 0.200
  Binning:                  	1x1
  Flat-field Calibration:   	On

Camera:
  Type:        	PM1394Cam00 EMCCD / EVOLVE- 512
  Gain:        	1.00X
  Speed:       	10000KHz
  Temp Setting:	-85.0C


Resolve3D Macro:
--------------------------------------------------------
# Created by DeltaVision Experiment Designer (version: 7.2.1 Release RC1)
# Experiment Macro Name: April1-2022


# Open image file
OPF

# Starting Scan From Farthest Z (Bottom of sample)
# Move to start of sectioning from initial point.
FOCUS 0.000

# Z sectioning loop.
FIRST_Z
DO 6

  # Select Ex, Em, Nd Filters
  FILTERS DAPI,DAPI,100%
  ACTSHUT 17
  CCD 0.763500
  WRT

  # Select Ex, Em, Nd Filters
  FILTERS FITC,FITC,100%
  ACTSHUT 17
  CCD 0.132954
  WRT

  # Select Ex, Em, Nd Filters
  FILTERS TRITC,TRITC,100%
  ACTSHUT 17
  CCD 0.101144
  WRT

  SECTIONZ -0.200
  NEXT_Z
ENDDO

# Close image file(s) 
CLF

# Move to initial point from end of sectioning.
FOCUS 1.200
BEEP

#
#
#KEY Experiment Designer Keys: Don't Modify
#
#KEY EXPERIMENT_TYPE STANDARD
#KEY SCAN_SEQUENCE WZT
#KEY DO_FAST_ACQUISITION F
#KEY LAMPS_OFF_AT_END F
#KEY DO_Z_SECTIONING T
#KEY Z_APPLY_BACKLASH F
#KEY Z_START_POSITION BOTTOM
#KEY SECT_SPACING 0.2000
#KEY NUM_Z_SECTIONS 6
#KEY SAMPLE_THICKNESS 1.2000
#KEY CHANNEL 0.763500,DAPI,DAPI,100%,1
#KEY EX_SHUTTERS 3,EX=T,TRANS=F,LASER=F
#KEY EM_SHUTTERS 1,CCD1=T
#KEY CHANNEL 0.132954,FITC,FITC,100%,1
#KEY EX_SHUTTERS 3,EX=T,TRANS=F,LASER=F
#KEY EM_SHUTTERS 1,CCD1=T
#KEY CHANNEL 0.101144,TRITC,TRITC,100%,1
#KEY EX_SHUTTERS 3,EX=T,TRANS=F,LASER=F
#KEY EM_SHUTTERS 1,CCD1=T
#KEY DO_REFERENCE_IMAGE F
#KEY DO_CELL_TRACK F
#KEY DO_AUTOFOCUS F
#KEY DO_ULTIMATEFOCUS F
#KEY DO_OAI_SCANNING F
#KEY DO_TIME_LAPSE F
#KEY DO_POINT_VISITING F
#KEY DO_PANEL_COLLECTION F
#
#
--------------------------------------------------------

Experiment Record:
------------------
Image 1.
           Time:       Fri Apr  1 14:14:24 2022
           Time Point: 0.000 secs
           Intensity:  Min = 1463, Max = 3342, Mean = 1844.43677
           Photosensor reading: 575786.0
           Exposure time: 0.763500 secs
           EX filter:  DAPI
           EM filter:  DAPI
           ND filter:  100%
           Stage coordinates:   (-9348.116,-1510.562,+18.111)

Image 2.
           Time:       Fri Apr  1 14:14:25 2022
           Time Point: 0.963 secs
           Intensity:  Min = 492, Max = 890, Mean = 580.54205
           Photosensor reading: 2709359.0
           Exposure time: 0.132954 secs
           EX filter:  FITC
           EM filter:  FITC
           ND filter:  100%
           Stage coordinates:   (-9348.116,-1510.562,+18.111)

Image 3.
           Time:       Fri Apr  1 14:14:25 2022
           Time Point: 1.363 secs
           Intensity:  Min = 461, Max = 969, Mean = 536.08374
           Photosensor reading: 6662503.0
           Exposure time: 0.101144 secs
           EX filter:  TRITC
           EM filter:  TRITC
           ND filter:  100%
           Stage coordinates:   (-9348.116,-1510.562,+18.111)

Image 4.
           Time:       Fri Apr  1 14:14:26 2022
           Time Point: 1.747 secs
           Intensity:  Min = 1432, Max = 3001, Mean = 1817.63916
           Photosensor reading: 575174.0
           Exposure time: 0.763500 secs
           EX filter:  DAPI
           EM filter:  DAPI
           ND filter:  100%
           Stage coordinates:   (-9348.116,-1510.562,+17.911)

Image 5.
           Time:       Fri Apr  1 14:14:27 2022
           Time Point: 2.815 secs
           Intensity:  Min = 504, Max = 1031, Mean = 582.59625
           Photosensor reading: 2708610.0
           Exposure time: 0.132954 secs
           EX filter:  FITC
           EM filter:  FITC
           ND filter:  100%
           Stage coordinates:   (-9348.116,-1510.562,+17.911)

Image 6.
           Time:       Fri Apr  1 14:14:27 2022
           Time Point: 3.215 secs
           Intensity:  Min = 469, Max = 1092, Mean = 540.84229
           Photosensor reading: 6656945.0
           Exposure time: 0.101144 secs
           EX filter:  TRITC
           EM filter:  TRITC
           ND filter:  100%
           Stage coordinates:   (-9348.116,-1510.562,+17.911)

Image 7.
           Time:       Fri Apr  1 14:14:28 2022
           Time Point: 3.582 secs
           Intensity:  Min = 1424, Max = 2763, Mean = 1800.68494
           Photosensor reading: 574668.0
           Exposure time: 0.763500 secs
           EX filter:  DAPI
           EM filter:  DAPI
           ND filter:  100%
           Stage coordinates:   (-9348.116,-1510.562,+17.711)

Image 8.
           Time:       Fri Apr  1 14:14:28 2022
           Time Point: 4.583 secs
           Intensity:  Min = 498, Max = 1337, Mean = 582.54175
           Photosensor reading: 2708276.0
           Exposure time: 0.132954 secs
           EX filter:  FITC
           EM filter:  FITC
           ND filter:  100%
           Stage coordinates:   (-9348.116,-1510.562,+17.711)

Image 9.
           Time:       Fri Apr  1 14:14:29 2022
           Time Point: 4.982 secs
           Intensity:  Min = 470, Max = 1318, Mean = 536.62378
           Photosensor reading: 6656411.0
           Exposure time: 0.101144 secs
           EX filter:  TRITC
           EM filter:  TRITC
           ND filter:  100%
           Stage coordinates:   (-9348.116,-1510.562,+17.711)

Image 10.
           Time:       Fri Apr  1 14:14:30 2022
           Time Point: 5.350 secs
           Intensity:  Min = 1380, Max = 2473, Mean = 1786.17517
           Photosensor reading: 574230.0
           Exposure time: 0.763500 secs
           EX filter:  DAPI
           EM filter:  DAPI
           ND filter:  100%
           Stage coordinates:   (-9348.116,-1510.562,+17.511)

Image 11.
           Time:       Fri Apr  1 14:14:30 2022
           Time Point: 6.351 secs
           Intensity:  Min = 486, Max = 1563, Mean = 577.38940
           Photosensor reading: 2708288.0
           Exposure time: 0.132954 secs
           EX filter:  FITC
           EM filter:  FITC
           ND filter:  100%
           Stage coordinates:   (-9348.116,-1510.562,+17.511)

Image 12.
           Time:       Fri Apr  1 14:14:31 2022
           Time Point: 6.753 secs
           Intensity:  Min = 465, Max = 1641, Mean = 538.57703
           Photosensor reading: 6657088.0
           Exposure time: 0.101144 secs
           EX filter:  TRITC
           EM filter:  TRITC
           ND filter:  100%
           Stage coordinates:   (-9348.116,-1510.562,+17.511)

Image 13.
           Time:       Fri Apr  1 14:14:32 2022
           Time Point: 7.119 secs
           Intensity:  Min = 1405, Max = 2336, Mean = 1774.03674
           Photosensor reading: 573932.0
           Exposure time: 0.763500 secs
           EX filter:  DAPI
           EM filter:  DAPI
           ND filter:  100%
           Stage coordinates:   (-9348.116,-1510.562,+17.311)

Image 14.
           Time:       Fri Apr  1 14:14:32 2022
           Time Point: 8.187 secs
           Intensity:  Min = 492, Max = 1381, Mean = 582.25525
           Photosensor reading: 2703337.0
           Exposure time: 0.132954 secs
           EX filter:  FITC
           EM filter:  FITC
           ND filter:  100%
           Stage coordinates:   (-9348.116,-1510.562,+17.311)

Image 15.
           Time:       Fri Apr  1 14:14:32 2022
           Time Point: 8.587 secs
           Intensity:  Min = 466, Max = 1878, Mean = 537.69727
           Photosensor reading: 6655512.0
           Exposure time: 0.101144 secs
           EX filter:  TRITC
           EM filter:  TRITC
           ND filter:  100%
           Stage coordinates:   (-9348.116,-1510.562,+17.311)

Image 16.
           Time:       Fri Apr  1 14:14:33 2022
           Time Point: 8.972 secs
           Intensity:  Min = 1405, Max = 2273, Mean = 1754.11975
           Photosensor reading: 573692.0
           Exposure time: 0.763500 secs
           EX filter:  DAPI
           EM filter:  DAPI
           ND filter:  100%
           Stage coordinates:   (-9348.116,-1510.562,+17.111)

Image 17.
           Time:       Fri Apr  1 14:14:34 2022
           Time Point: 9.971 secs
           Intensity:  Min = 498, Max = 1067, Mean = 585.03717
           Photosensor reading: 2708519.0
           Exposure time: 0.132954 secs
           EX filter:  FITC
           EM filter:  FITC
           ND filter:  100%
           Stage coordinates:   (-9348.116,-1510.562,+17.111)

Image 18.
           Time:       Fri Apr  1 14:14:34 2022
           Time Point: 10.373 secs
           Intensity:  Min = 470, Max = 1858, Mean = 538.36414
           Photosensor reading: 6656209.0
           Exposure time: 0.101144 secs
           EX filter:  TRITC
           EM filter:  TRITC
           ND filter:  100%
           Stage coordinates:   (-9348.116,-1510.562,+17.111)

Total number of images saved: 18
