# Supplementary material for: Chromatin binding by HORMAD proteins regulates meiotic recombination initiation
Source: EMBO J. 2024 Feb 8;43(5):8. doi: 10.1038/s44318-024-00034-3 (PMC10907721; doi:10.1038/s44318-024-00034-3)
Supplement: Supplementary file 6 — Source Data Fig. 5 [file 44318_2024_34_MOESM6_ESM.zip › Data_Figure_5/hop1_loop2 images/22-04-01/4-1-2022_11757-hr3_01_R3D.dv.log]

#
#Tag 0x00FF0408

Resolve3D softWoRx-Acquire Version: 7.2.1 Release RC1

Running on host: cn71689

Resolve3D Image File: /data1/Data/HochwagenLab/Cal/Hop1PHD/anti-hop1/2022-03-24/22-04-01/4-1-2022_11757-hr3_01_R3D.dv

Created  Fri Apr  1 14:43:46 2022


Optics:
  Objective:    	Olympus 100X/1.40, UPLS Apo, UIS2, 1-U2B836
  Lens ID:      	10007
  Aux Magn:     	2.00
  Illumination: 	Kohler

Image Properties:
  XY Dimensions:            	128 x 128
  ZWT Dimensions (expected):	6 x 3 x 1
  Pixel Size:               	0.07985 0.07985 0.200
  Binning:                  	1x1
  Flat-field Calibration:   	On

Camera:
  Type:        	PM1394Cam00 EMCCD / EVOLVE- 512
  Gain:        	1.00X
  Speed:       	10000KHz
  Temp Setting:	-85.0C


Resolve3D Macro:
--------------------------------------------------------
# Created by DeltaVision Experiment Designer (version: 7.2.1 Release RC1)
# Experiment Macro Name: April1-2022


# Open image file
OPF

# Starting Scan From Farthest Z (Bottom of sample)
# Move to start of sectioning from initial point.
FOCUS 0.000

# Z sectioning loop.
FIRST_Z
DO 6

  # Select Ex, Em, Nd Filters
  FILTERS DAPI,DAPI,100%
  ACTSHUT 17
  CCD 0.763500
  WRT

  # Select Ex, Em, Nd Filters
  FILTERS FITC,FITC,100%
  ACTSHUT 17
  CCD 0.132954
  WRT

  # Select Ex, Em, Nd Filters
  FILTERS TRITC,TRITC,100%
  ACTSHUT 17
  CCD 0.101144
  WRT

  SECTIONZ -0.200
  NEXT_Z
ENDDO

# Close image file(s) 
CLF

# Move to initial point from end of sectioning.
FOCUS 1.200
BEEP

#
#
#KEY Experiment Designer Keys: Don't Modify
#
#KEY EXPERIMENT_TYPE STANDARD
#KEY SCAN_SEQUENCE WZT
#KEY DO_FAST_ACQUISITION F
#KEY LAMPS_OFF_AT_END F
#KEY DO_Z_SECTIONING T
#KEY Z_APPLY_BACKLASH F
#KEY Z_START_POSITION BOTTOM
#KEY SECT_SPACING 0.2000
#KEY NUM_Z_SECTIONS 6
#KEY SAMPLE_THICKNESS 1.2000
#KEY CHANNEL 0.763500,DAPI,DAPI,100%,1
#KEY EX_SHUTTERS 3,EX=T,TRANS=F,LASER=F
#KEY EM_SHUTTERS 1,CCD1=T
#KEY CHANNEL 0.132954,FITC,FITC,100%,1
#KEY EX_SHUTTERS 3,EX=T,TRANS=F,LASER=F
#KEY EM_SHUTTERS 1,CCD1=T
#KEY CHANNEL 0.101144,TRITC,TRITC,100%,1
#KEY EX_SHUTTERS 3,EX=T,TRANS=F,LASER=F
#KEY EM_SHUTTERS 1,CCD1=T
#KEY DO_REFERENCE_IMAGE F
#KEY DO_CELL_TRACK F
#KEY DO_AUTOFOCUS F
#KEY DO_ULTIMATEFOCUS F
#KEY DO_OAI_SCANNING F
#KEY DO_TIME_LAPSE F
#KEY DO_POINT_VISITING F
#KEY DO_PANEL_COLLECTION F
#
#
--------------------------------------------------------

Experiment Record:
------------------
Image 1.
           Time:       Fri Apr  1 14:43:47 2022
           Time Point: 0.000 secs
           Intensity:  Min = 1238, Max = 4293, Mean = 1694.67285
           Photosensor reading: 573923.0
           Exposure time: 0.763500 secs
           EX filter:  DAPI
           EM filter:  DAPI
           ND filter:  100%
           Stage coordinates:   (-1862.687,+2972.114,+22.416)

Image 2.
           Time:       Fri Apr  1 14:43:47 2022
           Time Point: 0.949 secs
           Intensity:  Min = 509, Max = 787, Mean = 590.93567
           Photosensor reading: 2716869.0
           Exposure time: 0.132954 secs
           EX filter:  FITC
           EM filter:  FITC
           ND filter:  100%
           Stage coordinates:   (-1862.687,+2972.114,+22.416)

Image 3.
           Time:       Fri Apr  1 14:43:48 2022
           Time Point: 1.346 secs
           Intensity:  Min = 472, Max = 700, Mean = 537.66998
           Photosensor reading: 6576907.0
           Exposure time: 0.101144 secs
           EX filter:  TRITC
           EM filter:  TRITC
           ND filter:  100%
           Stage coordinates:   (-1862.687,+2972.114,+22.416)

Image 4.
           Time:       Fri Apr  1 14:43:49 2022
           Time Point: 1.715 secs
           Intensity:  Min = 1220, Max = 3925, Mean = 1677.67224
           Photosensor reading: 573282.0
           Exposure time: 0.763500 secs
           EX filter:  DAPI
           EM filter:  DAPI
           ND filter:  100%
           Stage coordinates:   (-1862.687,+2972.114,+22.221)

Image 5.
           Time:       Fri Apr  1 14:43:49 2022
           Time Point: 2.713 secs
           Intensity:  Min = 508, Max = 920, Mean = 593.34753
           Photosensor reading: 2716274.0
           Exposure time: 0.132954 secs
           EX filter:  FITC
           EM filter:  FITC
           ND filter:  100%
           Stage coordinates:   (-1862.687,+2972.114,+22.221)

Image 6.
           Time:       Fri Apr  1 14:43:49 2022
           Time Point: 3.114 secs
           Intensity:  Min = 463, Max = 774, Mean = 537.82257
           Photosensor reading: 6559224.0
           Exposure time: 0.101144 secs
           EX filter:  TRITC
           EM filter:  TRITC
           ND filter:  100%
           Stage coordinates:   (-1862.687,+2972.114,+22.221)

Image 7.
           Time:       Fri Apr  1 14:43:50 2022
           Time Point: 3.483 secs
           Intensity:  Min = 1218, Max = 3346, Mean = 1666.70740
           Photosensor reading: 572849.0
           Exposure time: 0.763500 secs
           EX filter:  DAPI
           EM filter:  DAPI
           ND filter:  100%
           Stage coordinates:   (-1862.687,+2972.114,+22.016)

Image 8.
           Time:       Fri Apr  1 14:43:51 2022
           Time Point: 4.486 secs
           Intensity:  Min = 506, Max = 1187, Mean = 593.19922
           Photosensor reading: 2716118.0
           Exposure time: 0.132954 secs
           EX filter:  FITC
           EM filter:  FITC
           ND filter:  100%
           Stage coordinates:   (-1862.687,+2972.114,+22.016)

Image 9.
           Time:       Fri Apr  1 14:43:52 2022
           Time Point: 4.947 secs
           Intensity:  Min = 470, Max = 879, Mean = 539.96930
           Photosensor reading: 6555286.0
           Exposure time: 0.101144 secs
           EX filter:  TRITC
           EM filter:  TRITC
           ND filter:  100%
           Stage coordinates:   (-1862.687,+2972.114,+22.016)

Image 10.
           Time:       Fri Apr  1 14:43:53 2022
           Time Point: 5.985 secs
           Intensity:  Min = 1240, Max = 3063, Mean = 1661.21094
           Photosensor reading: 572695.0
           Exposure time: 0.763500 secs
           EX filter:  DAPI
           EM filter:  DAPI
           ND filter:  100%
           Stage coordinates:   (-1862.687,+2972.114,+21.821)

Image 11.
           Time:       Fri Apr  1 14:43:53 2022
           Time Point: 6.985 secs
           Intensity:  Min = 490, Max = 1294, Mean = 590.72095
           Photosensor reading: 2715660.0
           Exposure time: 0.132954 secs
           EX filter:  FITC
           EM filter:  FITC
           ND filter:  100%
           Stage coordinates:   (-1862.687,+2972.114,+21.821)

Image 12.
           Time:       Fri Apr  1 14:43:54 2022
           Time Point: 7.386 secs
           Intensity:  Min = 459, Max = 980, Mean = 539.94897
           Photosensor reading: 6551701.0
           Exposure time: 0.101144 secs
           EX filter:  TRITC
           EM filter:  TRITC
           ND filter:  100%
           Stage coordinates:   (-1862.687,+2972.114,+21.821)

Image 13.
           Time:       Fri Apr  1 14:43:55 2022
           Time Point: 7.754 secs
           Intensity:  Min = 1226, Max = 2778, Mean = 1650.69397
           Photosensor reading: 572147.0
           Exposure time: 0.763500 secs
           EX filter:  DAPI
           EM filter:  DAPI
           ND filter:  100%
           Stage coordinates:   (-1862.687,+2972.114,+21.621)

Image 14.
           Time:       Fri Apr  1 14:43:55 2022
           Time Point: 8.755 secs
           Intensity:  Min = 499, Max = 1341, Mean = 594.92950
           Photosensor reading: 2715153.0
           Exposure time: 0.132954 secs
           EX filter:  FITC
           EM filter:  FITC
           ND filter:  100%
           Stage coordinates:   (-1862.687,+2972.114,+21.621)

Image 15.
           Time:       Fri Apr  1 14:43:55 2022
           Time Point: 9.154 secs
           Intensity:  Min = 470, Max = 1232, Mean = 541.90662
           Photosensor reading: 6552768.0
           Exposure time: 0.101144 secs
           EX filter:  TRITC
           EM filter:  TRITC
           ND filter:  100%
           Stage coordinates:   (-1862.687,+2972.114,+21.621)

Image 16.
           Time:       Fri Apr  1 14:43:56 2022
           Time Point: 9.521 secs
           Intensity:  Min = 1215, Max = 2644, Mean = 1633.62915
           Photosensor reading: 571746.0
           Exposure time: 0.763500 secs
           EX filter:  DAPI
           EM filter:  DAPI
           ND filter:  100%
           Stage coordinates:   (-1862.687,+2972.114,+21.421)

Image 17.
           Time:       Fri Apr  1 14:43:57 2022
           Time Point: 10.575 secs
           Intensity:  Min = 489, Max = 1111, Mean = 590.47858
           Photosensor reading: 2715071.0
           Exposure time: 0.132954 secs
           EX filter:  FITC
           EM filter:  FITC
           ND filter:  100%
           Stage coordinates:   (-1862.687,+2972.114,+21.421)

Image 18.
           Time:       Fri Apr  1 14:43:57 2022
           Time Point: 10.972 secs
           Intensity:  Min = 466, Max = 1376, Mean = 540.73755
           Photosensor reading: 6553247.0
           Exposure time: 0.101144 secs
           EX filter:  TRITC
           EM filter:  TRITC
           ND filter:  100%
           Stage coordinates:   (-1862.687,+2972.114,+21.421)

Total number of images saved: 18
