# Supplementary material for: Chromatin binding by HORMAD proteins regulates meiotic recombination initiation
Source: EMBO J. 2024 Feb 8;43(5):8. doi: 10.1038/s44318-024-00034-3 (PMC10907721; doi:10.1038/s44318-024-00034-3)
Supplement: Supplementary file 6 — Source Data Fig. 5 [file 44318_2024_34_MOESM6_ESM.zip › Data_Figure_5/hop1_loop2 images/22-04-01/4-1-2022_7797-hr3_02_R3D.dv.log]

#
#Tag 0x00FF0408

Resolve3D softWoRx-Acquire Version: 7.2.1 Release RC1

Running on host: cn71689

Resolve3D Image File: /data1/Data/HochwagenLab/Cal/Hop1PHD/anti-hop1/2022-03-24/22-04-01/4-1-2022_7797-hr3_02_R3D.dv

Created  Fri Apr  1 13:39:55 2022


Optics:
  Objective:    	Olympus 100X/1.40, UPLS Apo, UIS2, 1-U2B836
  Lens ID:      	10007
  Aux Magn:     	2.00
  Illumination: 	Kohler

Image Properties:
  XY Dimensions:            	256 x 256
  ZWT Dimensions (expected):	6 x 3 x 1
  Pixel Size:               	0.07985 0.07985 0.200
  Binning:                  	1x1
  Flat-field Calibration:   	On

Camera:
  Type:        	PM1394Cam00 EMCCD / EVOLVE- 512
  Gain:        	1.00X
  Speed:       	10000KHz
  Temp Setting:	-85.0C


Resolve3D Macro:
--------------------------------------------------------
# Created by DeltaVision Experiment Designer (version: 7.2.1 Release RC1)
# Experiment Macro Name: April1-2022


# Open image file
OPF

# Starting Scan From Farthest Z (Bottom of sample)
# Move to start of sectioning from initial point.
FOCUS 0.000

# Z sectioning loop.
FIRST_Z
DO 6

  # Select Ex, Em, Nd Filters
  FILTERS DAPI,DAPI,100%
  ACTSHUT 17
  CCD 0.763500
  WRT

  # Select Ex, Em, Nd Filters
  FILTERS FITC,FITC,100%
  ACTSHUT 17
  CCD 0.132954
  WRT

  # Select Ex, Em, Nd Filters
  FILTERS TRITC,TRITC,100%
  ACTSHUT 17
  CCD 0.101144
  WRT

  SECTIONZ -0.200
  NEXT_Z
ENDDO

# Close image file(s) 
CLF

# Move to initial point from end of sectioning.
FOCUS 1.200
BEEP

#
#
#KEY Experiment Designer Keys: Don't Modify
#
#KEY EXPERIMENT_TYPE STANDARD
#KEY SCAN_SEQUENCE WZT
#KEY DO_FAST_ACQUISITION F
#KEY LAMPS_OFF_AT_END F
#KEY DO_Z_SECTIONING T
#KEY Z_APPLY_BACKLASH F
#KEY Z_START_POSITION BOTTOM
#KEY SECT_SPACING 0.2000
#KEY NUM_Z_SECTIONS 6
#KEY SAMPLE_THICKNESS 1.2000
#KEY CHANNEL 0.763500,DAPI,DAPI,100%,1
#KEY EX_SHUTTERS 3,EX=T,TRANS=F,LASER=F
#KEY EM_SHUTTERS 1,CCD1=T
#KEY CHANNEL 0.132954,FITC,FITC,100%,1
#KEY EX_SHUTTERS 3,EX=T,TRANS=F,LASER=F
#KEY EM_SHUTTERS 1,CCD1=T
#KEY CHANNEL 0.101144,TRITC,TRITC,100%,1
#KEY EX_SHUTTERS 3,EX=T,TRANS=F,LASER=F
#KEY EM_SHUTTERS 1,CCD1=T
#KEY DO_REFERENCE_IMAGE F
#KEY DO_CELL_TRACK F
#KEY DO_AUTOFOCUS F
#KEY DO_ULTIMATEFOCUS F
#KEY DO_OAI_SCANNING F
#KEY DO_TIME_LAPSE F
#KEY DO_POINT_VISITING F
#KEY DO_PANEL_COLLECTION F
#
#
--------------------------------------------------------

Experiment Record:
------------------
Image 1.
           Time:       Fri Apr  1 13:39:55 2022
           Time Point: 0.000 secs
           Intensity:  Min = 1422, Max = 5022, Mean = 1727.66565
           Photosensor reading: 582857.0
           Exposure time: 0.763500 secs
           EX filter:  DAPI
           EM filter:  DAPI
           ND filter:  100%
           Stage coordinates:   (-1605.813,+545.029,+2.201)

Image 2.
           Time:       Fri Apr  1 13:39:56 2022
           Time Point: 0.955 secs
           Intensity:  Min = 523, Max = 1443, Mean = 623.49402
           Photosensor reading: 2737210.0
           Exposure time: 0.132954 secs
           EX filter:  FITC
           EM filter:  FITC
           ND filter:  100%
           Stage coordinates:   (-1605.813,+545.029,+2.201)

Image 3.
           Time:       Fri Apr  1 13:39:56 2022
           Time Point: 1.355 secs
           Intensity:  Min = 470, Max = 857, Mean = 541.95642
           Photosensor reading: 6850344.0
           Exposure time: 0.101144 secs
           EX filter:  TRITC
           EM filter:  TRITC
           ND filter:  100%
           Stage coordinates:   (-1605.813,+545.029,+2.201)

Image 4.
           Time:       Fri Apr  1 13:39:57 2022
           Time Point: 1.739 secs
           Intensity:  Min = 1382, Max = 4545, Mean = 1709.28564
           Photosensor reading: 582218.0
           Exposure time: 0.763500 secs
           EX filter:  DAPI
           EM filter:  DAPI
           ND filter:  100%
           Stage coordinates:   (-1605.813,+545.029,+2.001)

Image 5.
           Time:       Fri Apr  1 13:39:58 2022
           Time Point: 2.740 secs
           Intensity:  Min = 524, Max = 1745, Mean = 627.33203
           Photosensor reading: 2737265.0
           Exposure time: 0.132954 secs
           EX filter:  FITC
           EM filter:  FITC
           ND filter:  100%
           Stage coordinates:   (-1605.813,+545.029,+2.001)

Image 6.
           Time:       Fri Apr  1 13:39:58 2022
           Time Point: 3.137 secs
           Intensity:  Min = 463, Max = 945, Mean = 544.78577
           Photosensor reading: 6807892.0
           Exposure time: 0.101144 secs
           EX filter:  TRITC
           EM filter:  TRITC
           ND filter:  100%
           Stage coordinates:   (-1605.813,+545.029,+2.001)

Image 7.
           Time:       Fri Apr  1 13:39:59 2022
           Time Point: 3.572 secs
           Intensity:  Min = 1413, Max = 3891, Mean = 1688.85986
           Photosensor reading: 581815.0
           Exposure time: 0.763500 secs
           EX filter:  DAPI
           EM filter:  DAPI
           ND filter:  100%
           Stage coordinates:   (-1605.813,+545.029,+1.801)

Image 8.
           Time:       Fri Apr  1 13:39:59 2022
           Time Point: 4.575 secs
           Intensity:  Min = 509, Max = 2237, Mean = 620.61768
           Photosensor reading: 2737513.0
           Exposure time: 0.132954 secs
           EX filter:  FITC
           EM filter:  FITC
           ND filter:  100%
           Stage coordinates:   (-1605.813,+545.029,+1.801)

Image 9.
           Time:       Fri Apr  1 13:40:00 2022
           Time Point: 4.974 secs
           Intensity:  Min = 470, Max = 1161, Mean = 545.41455
           Photosensor reading: 6795352.0
           Exposure time: 0.101144 secs
           EX filter:  TRITC
           EM filter:  TRITC
           ND filter:  100%
           Stage coordinates:   (-1605.813,+545.029,+1.801)

Image 10.
           Time:       Fri Apr  1 13:40:01 2022
           Time Point: 5.340 secs
           Intensity:  Min = 1392, Max = 3475, Mean = 1676.55432
           Photosensor reading: 581438.0
           Exposure time: 0.763500 secs
           EX filter:  DAPI
           EM filter:  DAPI
           ND filter:  100%
           Stage coordinates:   (-1605.813,+545.029,+1.601)

Image 11.
           Time:       Fri Apr  1 13:40:01 2022
           Time Point: 6.341 secs
           Intensity:  Min = 509, Max = 2796, Mean = 627.10352
           Photosensor reading: 2737146.0
           Exposure time: 0.132954 secs
           EX filter:  FITC
           EM filter:  FITC
           ND filter:  100%
           Stage coordinates:   (-1605.813,+545.029,+1.601)

Image 12.
           Time:       Fri Apr  1 13:40:02 2022
           Time Point: 6.743 secs
           Intensity:  Min = 476, Max = 1441, Mean = 547.43555
           Photosensor reading: 6790677.0
           Exposure time: 0.101144 secs
           EX filter:  TRITC
           EM filter:  TRITC
           ND filter:  100%
           Stage coordinates:   (-1605.813,+545.029,+1.601)

Image 13.
           Time:       Fri Apr  1 13:40:03 2022
           Time Point: 7.108 secs
           Intensity:  Min = 1335, Max = 3122, Mean = 1661.79541
           Photosensor reading: 581112.0
           Exposure time: 0.763500 secs
           EX filter:  DAPI
           EM filter:  DAPI
           ND filter:  100%
           Stage coordinates:   (-1605.813,+545.029,+1.401)

Image 14.
           Time:       Fri Apr  1 13:40:03 2022
           Time Point: 8.110 secs
           Intensity:  Min = 500, Max = 3611, Mean = 620.45557
           Photosensor reading: 2737259.0
           Exposure time: 0.132954 secs
           EX filter:  FITC
           EM filter:  FITC
           ND filter:  100%
           Stage coordinates:   (-1605.813,+545.029,+1.401)

Image 15.
           Time:       Fri Apr  1 13:40:03 2022
           Time Point: 8.511 secs
           Intensity:  Min = 476, Max = 1823, Mean = 546.75513
           Photosensor reading: 6787960.0
           Exposure time: 0.101144 secs
           EX filter:  TRITC
           EM filter:  TRITC
           ND filter:  100%
           Stage coordinates:   (-1605.813,+545.029,+1.401)

Image 16.
           Time:       Fri Apr  1 13:40:04 2022
           Time Point: 8.944 secs
           Intensity:  Min = 1363, Max = 2818, Mean = 1648.93530
           Photosensor reading: 580926.0
           Exposure time: 0.763500 secs
           EX filter:  DAPI
           EM filter:  DAPI
           ND filter:  100%
           Stage coordinates:   (-1605.813,+545.029,+1.201)

Image 17.
           Time:       Fri Apr  1 13:40:05 2022
           Time Point: 9.946 secs
           Intensity:  Min = 510, Max = 2934, Mean = 622.25928
           Photosensor reading: 2736925.0
           Exposure time: 0.132954 secs
           EX filter:  FITC
           EM filter:  FITC
           ND filter:  100%
           Stage coordinates:   (-1605.813,+545.029,+1.201)

Image 18.
           Time:       Fri Apr  1 13:40:05 2022
           Time Point: 10.348 secs
           Intensity:  Min = 473, Max = 2352, Mean = 544.20807
           Photosensor reading: 6785784.0
           Exposure time: 0.101144 secs
           EX filter:  TRITC
           EM filter:  TRITC
           ND filter:  100%
           Stage coordinates:   (-1605.813,+545.029,+1.201)

Total number of images saved: 18
