# Supplementary material for: Chromatin binding by HORMAD proteins regulates meiotic recombination initiation
Source: EMBO J. 2024 Feb 8;43(5):8. doi: 10.1038/s44318-024-00034-3 (PMC10907721; doi:10.1038/s44318-024-00034-3)
Supplement: Supplementary file 6 — Source Data Fig. 5 [file 44318_2024_34_MOESM6_ESM.zip › Data_Figure_5/hop1_loop2 images/22-04-01/4-1-2022_11644-hr3_05_R3D.dv.log]

#
#Tag 0x00FF0408

Resolve3D softWoRx-Acquire Version: 7.2.1 Release RC1

Running on host: cn71689

Resolve3D Image File: /data1/Data/HochwagenLab/Cal/Hop1PHD/anti-hop1/2022-03-24/22-04-01/4-1-2022_11644-hr3_05_R3D.dv

Created  Fri Apr  1 14:08:41 2022


Optics:
  Objective:    	Olympus 100X/1.40, UPLS Apo, UIS2, 1-U2B836
  Lens ID:      	10007
  Aux Magn:     	2.00
  Illumination: 	Kohler

Image Properties:
  XY Dimensions:            	128 x 128
  ZWT Dimensions (expected):	6 x 3 x 1
  Pixel Size:               	0.07985 0.07985 0.200
  Binning:                  	1x1
  Flat-field Calibration:   	On

Camera:
  Type:        	PM1394Cam00 EMCCD / EVOLVE- 512
  Gain:        	1.00X
  Speed:       	10000KHz
  Temp Setting:	-85.0C


Resolve3D Macro:
--------------------------------------------------------
# Created by DeltaVision Experiment Designer (version: 7.2.1 Release RC1)
# Experiment Macro Name: April1-2022


# Open image file
OPF

# Starting Scan From Farthest Z (Bottom of sample)
# Move to start of sectioning from initial point.
FOCUS 0.000

# Z sectioning loop.
FIRST_Z
DO 6

  # Select Ex, Em, Nd Filters
  FILTERS DAPI,DAPI,100%
  ACTSHUT 17
  CCD 0.763500
  WRT

  # Select Ex, Em, Nd Filters
  FILTERS FITC,FITC,100%
  ACTSHUT 17
  CCD 0.132954
  WRT

  # Select Ex, Em, Nd Filters
  FILTERS TRITC,TRITC,100%
  ACTSHUT 17
  CCD 0.101144
  WRT

  SECTIONZ -0.200
  NEXT_Z
ENDDO

# Close image file(s) 
CLF

# Move to initial point from end of sectioning.
FOCUS 1.200
BEEP

#
#
#KEY Experiment Designer Keys: Don't Modify
#
#KEY EXPERIMENT_TYPE STANDARD
#KEY SCAN_SEQUENCE WZT
#KEY DO_FAST_ACQUISITION F
#KEY LAMPS_OFF_AT_END F
#KEY DO_Z_SECTIONING T
#KEY Z_APPLY_BACKLASH F
#KEY Z_START_POSITION BOTTOM
#KEY SECT_SPACING 0.2000
#KEY NUM_Z_SECTIONS 6
#KEY SAMPLE_THICKNESS 1.2000
#KEY CHANNEL 0.763500,DAPI,DAPI,100%,1
#KEY EX_SHUTTERS 3,EX=T,TRANS=F,LASER=F
#KEY EM_SHUTTERS 1,CCD1=T
#KEY CHANNEL 0.132954,FITC,FITC,100%,1
#KEY EX_SHUTTERS 3,EX=T,TRANS=F,LASER=F
#KEY EM_SHUTTERS 1,CCD1=T
#KEY CHANNEL 0.101144,TRITC,TRITC,100%,1
#KEY EX_SHUTTERS 3,EX=T,TRANS=F,LASER=F
#KEY EM_SHUTTERS 1,CCD1=T
#KEY DO_REFERENCE_IMAGE F
#KEY DO_CELL_TRACK F
#KEY DO_AUTOFOCUS F
#KEY DO_ULTIMATEFOCUS F
#KEY DO_OAI_SCANNING F
#KEY DO_TIME_LAPSE F
#KEY DO_POINT_VISITING F
#KEY DO_PANEL_COLLECTION F
#
#
--------------------------------------------------------

Experiment Record:
------------------
Image 1.
           Time:       Fri Apr  1 14:08:42 2022
           Time Point: 0.000 secs
           Intensity:  Min = 1570, Max = 4323, Mean = 2029.81689
           Photosensor reading: 575295.0
           Exposure time: 0.763500 secs
           EX filter:  DAPI
           EM filter:  DAPI
           ND filter:  100%
           Stage coordinates:   (-9950.527,-1216.423,+16.808)

Image 2.
           Time:       Fri Apr  1 14:08:42 2022
           Time Point: 0.946 secs
           Intensity:  Min = 524, Max = 683, Mean = 593.83691
           Photosensor reading: 2719021.0
           Exposure time: 0.132954 secs
           EX filter:  FITC
           EM filter:  FITC
           ND filter:  100%
           Stage coordinates:   (-9950.527,-1216.423,+16.808)

Image 3.
           Time:       Fri Apr  1 14:08:42 2022
           Time Point: 1.346 secs
           Intensity:  Min = 480, Max = 826, Mean = 572.55432
           Photosensor reading: 6573684.0
           Exposure time: 0.101144 secs
           EX filter:  TRITC
           EM filter:  TRITC
           ND filter:  100%
           Stage coordinates:   (-9950.527,-1216.423,+16.808)

Image 4.
           Time:       Fri Apr  1 14:08:44 2022
           Time Point: 1.714 secs
           Intensity:  Min = 1608, Max = 4316, Mean = 2008.45837
           Photosensor reading: 574649.0
           Exposure time: 0.763500 secs
           EX filter:  DAPI
           EM filter:  DAPI
           ND filter:  100%
           Stage coordinates:   (-9950.527,-1216.423,+16.613)

Image 5.
           Time:       Fri Apr  1 14:08:44 2022
           Time Point: 2.781 secs
           Intensity:  Min = 515, Max = 710, Mean = 595.35687
           Photosensor reading: 2719154.0
           Exposure time: 0.132954 secs
           EX filter:  FITC
           EM filter:  FITC
           ND filter:  100%
           Stage coordinates:   (-9950.527,-1216.423,+16.613)

Image 6.
           Time:       Fri Apr  1 14:08:44 2022
           Time Point: 3.185 secs
           Intensity:  Min = 476, Max = 869, Mean = 572.73804
           Photosensor reading: 6565563.0
           Exposure time: 0.101144 secs
           EX filter:  TRITC
           EM filter:  TRITC
           ND filter:  100%
           Stage coordinates:   (-9950.527,-1216.423,+16.613)

Image 7.
           Time:       Fri Apr  1 14:08:45 2022
           Time Point: 3.548 secs
           Intensity:  Min = 1583, Max = 4059, Mean = 1989.96838
           Photosensor reading: 574061.0
           Exposure time: 0.763500 secs
           EX filter:  DAPI
           EM filter:  DAPI
           ND filter:  100%
           Stage coordinates:   (-9950.527,-1216.423,+16.413)

Image 8.
           Time:       Fri Apr  1 14:08:46 2022
           Time Point: 4.550 secs
           Intensity:  Min = 515, Max = 751, Mean = 593.19696
           Photosensor reading: 2717256.0
           Exposure time: 0.132954 secs
           EX filter:  FITC
           EM filter:  FITC
           ND filter:  100%
           Stage coordinates:   (-9950.527,-1216.423,+16.413)

Image 9.
           Time:       Fri Apr  1 14:08:46 2022
           Time Point: 4.948 secs
           Intensity:  Min = 488, Max = 972, Mean = 576.64252
           Photosensor reading: 6562815.0
           Exposure time: 0.101144 secs
           EX filter:  TRITC
           EM filter:  TRITC
           ND filter:  100%
           Stage coordinates:   (-9950.527,-1216.423,+16.413)

Image 10.
           Time:       Fri Apr  1 14:08:47 2022
           Time Point: 5.316 secs
           Intensity:  Min = 1569, Max = 3500, Mean = 1966.97314
           Photosensor reading: 573499.0
           Exposure time: 0.763500 secs
           EX filter:  DAPI
           EM filter:  DAPI
           ND filter:  100%
           Stage coordinates:   (-9950.527,-1216.423,+16.208)

Image 11.
           Time:       Fri Apr  1 14:08:47 2022
           Time Point: 6.316 secs
           Intensity:  Min = 521, Max = 953, Mean = 596.59802
           Photosensor reading: 2716223.0
           Exposure time: 0.132954 secs
           EX filter:  FITC
           EM filter:  FITC
           ND filter:  100%
           Stage coordinates:   (-9950.527,-1216.423,+16.208)

Image 12.
           Time:       Fri Apr  1 14:08:48 2022
           Time Point: 6.718 secs
           Intensity:  Min = 489, Max = 1200, Mean = 575.68921
           Photosensor reading: 6561911.0
           Exposure time: 0.101144 secs
           EX filter:  TRITC
           EM filter:  TRITC
           ND filter:  100%
           Stage coordinates:   (-9950.527,-1216.423,+16.208)

Image 13.
           Time:       Fri Apr  1 14:08:49 2022
           Time Point: 7.084 secs
           Intensity:  Min = 1543, Max = 2960, Mean = 1954.58081
           Photosensor reading: 573066.0
           Exposure time: 0.763500 secs
           EX filter:  DAPI
           EM filter:  DAPI
           ND filter:  100%
           Stage coordinates:   (-9950.527,-1216.423,+16.013)

Image 14.
           Time:       Fri Apr  1 14:08:49 2022
           Time Point: 8.136 secs
           Intensity:  Min = 510, Max = 1232, Mean = 594.77802
           Photosensor reading: 2716104.0
           Exposure time: 0.132954 secs
           EX filter:  FITC
           EM filter:  FITC
           ND filter:  100%
           Stage coordinates:   (-9950.527,-1216.423,+16.013)

Image 15.
           Time:       Fri Apr  1 14:08:50 2022
           Time Point: 8.536 secs
           Intensity:  Min = 473, Max = 1625, Mean = 574.26904
           Photosensor reading: 6560196.0
           Exposure time: 0.101144 secs
           EX filter:  TRITC
           EM filter:  TRITC
           ND filter:  100%
           Stage coordinates:   (-9950.527,-1216.423,+16.013)

Image 16.
           Time:       Fri Apr  1 14:08:51 2022
           Time Point: 8.904 secs
           Intensity:  Min = 1564, Max = 2723, Mean = 1944.99341
           Photosensor reading: 572652.0
           Exposure time: 0.763500 secs
           EX filter:  DAPI
           EM filter:  DAPI
           ND filter:  100%
           Stage coordinates:   (-9950.527,-1216.423,+15.813)

Image 17.
           Time:       Fri Apr  1 14:08:51 2022
           Time Point: 9.905 secs
           Intensity:  Min = 498, Max = 1304, Mean = 591.95520
           Photosensor reading: 2715834.0
           Exposure time: 0.132954 secs
           EX filter:  FITC
           EM filter:  FITC
           ND filter:  100%
           Stage coordinates:   (-9950.527,-1216.423,+15.813)

Image 18.
           Time:       Fri Apr  1 14:08:52 2022
           Time Point: 10.304 secs
           Intensity:  Min = 479, Max = 1892, Mean = 578.03192
           Photosensor reading: 6561403.0
           Exposure time: 0.101144 secs
           EX filter:  TRITC
           EM filter:  TRITC
           ND filter:  100%
           Stage coordinates:   (-9950.527,-1216.423,+15.813)

Total number of images saved: 18
