# Supplementary material for: Chromatin binding by HORMAD proteins regulates meiotic recombination initiation
Source: EMBO J. 2024 Feb 8;43(5):8. doi: 10.1038/s44318-024-00034-3 (PMC10907721; doi:10.1038/s44318-024-00034-3)
Supplement: Supplementary file 6 — Source Data Fig. 5 [file 44318_2024_34_MOESM6_ESM.zip › Data_Figure_5/hop1_loop2 images/22-04-01/4-1-2022_11757-hr3_10_R3D.dv.log]

#
#Tag 0x00FF0408

Resolve3D softWoRx-Acquire Version: 7.2.1 Release RC1

Running on host: cn71689

Resolve3D Image File: /data1/Data/HochwagenLab/Cal/Hop1PHD/anti-hop1/2022-03-24/22-04-01/4-1-2022_11757-hr3_10_R3D.dv

Created  Fri Apr  1 15:20:01 2022


Optics:
  Objective:    	Olympus 100X/1.40, UPLS Apo, UIS2, 1-U2B836
  Lens ID:      	10007
  Aux Magn:     	2.00
  Illumination: 	Kohler

Image Properties:
  XY Dimensions:            	256 x 256
  ZWT Dimensions (expected):	6 x 3 x 1
  Pixel Size:               	0.07985 0.07985 0.200
  Binning:                  	1x1
  Flat-field Calibration:   	On

Camera:
  Type:        	PM1394Cam00 EMCCD / EVOLVE- 512
  Gain:        	1.00X
  Speed:       	10000KHz
  Temp Setting:	-85.0C


Resolve3D Macro:
--------------------------------------------------------
# Created by DeltaVision Experiment Designer (version: 7.2.1 Release RC1)
# Experiment Macro Name: April1-2022


# Open image file
OPF

# Starting Scan From Farthest Z (Bottom of sample)
# Move to start of sectioning from initial point.
FOCUS 0.000

# Z sectioning loop.
FIRST_Z
DO 6

  # Select Ex, Em, Nd Filters
  FILTERS DAPI,DAPI,100%
  ACTSHUT 17
  CCD 0.763500
  WRT

  # Select Ex, Em, Nd Filters
  FILTERS FITC,FITC,100%
  ACTSHUT 17
  CCD 0.132954
  WRT

  # Select Ex, Em, Nd Filters
  FILTERS TRITC,TRITC,100%
  ACTSHUT 17
  CCD 0.101144
  WRT

  SECTIONZ -0.200
  NEXT_Z
ENDDO

# Close image file(s) 
CLF

# Move to initial point from end of sectioning.
FOCUS 1.200
BEEP

#
#
#KEY Experiment Designer Keys: Don't Modify
#
#KEY EXPERIMENT_TYPE STANDARD
#KEY SCAN_SEQUENCE WZT
#KEY DO_FAST_ACQUISITION F
#KEY LAMPS_OFF_AT_END F
#KEY DO_Z_SECTIONING T
#KEY Z_APPLY_BACKLASH F
#KEY Z_START_POSITION BOTTOM
#KEY SECT_SPACING 0.2000
#KEY NUM_Z_SECTIONS 6
#KEY SAMPLE_THICKNESS 1.2000
#KEY CHANNEL 0.763500,DAPI,DAPI,100%,1
#KEY EX_SHUTTERS 3,EX=T,TRANS=F,LASER=F
#KEY EM_SHUTTERS 1,CCD1=T
#KEY CHANNEL 0.132954,FITC,FITC,100%,1
#KEY EX_SHUTTERS 3,EX=T,TRANS=F,LASER=F
#KEY EM_SHUTTERS 1,CCD1=T
#KEY CHANNEL 0.101144,TRITC,TRITC,100%,1
#KEY EX_SHUTTERS 3,EX=T,TRANS=F,LASER=F
#KEY EM_SHUTTERS 1,CCD1=T
#KEY DO_REFERENCE_IMAGE F
#KEY DO_CELL_TRACK F
#KEY DO_AUTOFOCUS F
#KEY DO_ULTIMATEFOCUS F
#KEY DO_OAI_SCANNING F
#KEY DO_TIME_LAPSE F
#KEY DO_POINT_VISITING F
#KEY DO_PANEL_COLLECTION F
#
#
--------------------------------------------------------

Experiment Record:
------------------
Image 1.
           Time:       Fri Apr  1 15:20:02 2022
           Time Point: 0.000 secs
           Intensity:  Min = 1474, Max = 4727, Mean = 1843.62146
           Photosensor reading: 572899.0
           Exposure time: 0.763500 secs
           EX filter:  DAPI
           EM filter:  DAPI
           ND filter:  100%
           Stage coordinates:   (-1221.683,+4628.275,+28.522)

Image 2.
           Time:       Fri Apr  1 15:20:02 2022
           Time Point: 1.031 secs
           Intensity:  Min = 515, Max = 984, Mean = 589.85822
           Photosensor reading: 2716887.0
           Exposure time: 0.132954 secs
           EX filter:  FITC
           EM filter:  FITC
           ND filter:  100%
           Stage coordinates:   (-1221.683,+4628.275,+28.522)

Image 3.
           Time:       Fri Apr  1 15:20:03 2022
           Time Point: 1.432 secs
           Intensity:  Min = 473, Max = 841, Mean = 536.24585
           Photosensor reading: 6419719.0
           Exposure time: 0.101144 secs
           EX filter:  TRITC
           EM filter:  TRITC
           ND filter:  100%
           Stage coordinates:   (-1221.683,+4628.275,+28.522)

Image 4.
           Time:       Fri Apr  1 15:20:04 2022
           Time Point: 1.814 secs
           Intensity:  Min = 1452, Max = 4196, Mean = 1823.25500
           Photosensor reading: 572266.0
           Exposure time: 0.763500 secs
           EX filter:  DAPI
           EM filter:  DAPI
           ND filter:  100%
           Stage coordinates:   (-1221.683,+4628.275,+28.322)

Image 5.
           Time:       Fri Apr  1 15:20:04 2022
           Time Point: 2.815 secs
           Intensity:  Min = 509, Max = 1267, Mean = 585.57153
           Photosensor reading: 2716124.0
           Exposure time: 0.132954 secs
           EX filter:  FITC
           EM filter:  FITC
           ND filter:  100%
           Stage coordinates:   (-1221.683,+4628.275,+28.322)

Image 6.
           Time:       Fri Apr  1 15:20:05 2022
           Time Point: 3.215 secs
           Intensity:  Min = 452, Max = 969, Mean = 533.30389
           Photosensor reading: 6413492.0
           Exposure time: 0.101144 secs
           EX filter:  TRITC
           EM filter:  TRITC
           ND filter:  100%
           Stage coordinates:   (-1221.683,+4628.275,+28.322)

Image 7.
           Time:       Fri Apr  1 15:20:06 2022
           Time Point: 3.585 secs
           Intensity:  Min = 1467, Max = 3631, Mean = 1802.81384
           Photosensor reading: 571836.0
           Exposure time: 0.763500 secs
           EX filter:  DAPI
           EM filter:  DAPI
           ND filter:  100%
           Stage coordinates:   (-1221.683,+4628.275,+28.122)

Image 8.
           Time:       Fri Apr  1 15:20:06 2022
           Time Point: 4.585 secs
           Intensity:  Min = 497, Max = 1747, Mean = 586.91229
           Photosensor reading: 2715815.0
           Exposure time: 0.132954 secs
           EX filter:  FITC
           EM filter:  FITC
           ND filter:  100%
           Stage coordinates:   (-1221.683,+4628.275,+28.122)

Image 9.
           Time:       Fri Apr  1 15:20:06 2022
           Time Point: 4.982 secs
           Intensity:  Min = 470, Max = 1163, Mean = 536.68915
           Photosensor reading: 6418299.0
           Exposure time: 0.101144 secs
           EX filter:  TRITC
           EM filter:  TRITC
           ND filter:  100%
           Stage coordinates:   (-1221.683,+4628.275,+28.122)

Image 10.
           Time:       Fri Apr  1 15:20:07 2022
           Time Point: 5.350 secs
           Intensity:  Min = 1415, Max = 3326, Mean = 1783.85913
           Photosensor reading: 571461.0
           Exposure time: 0.763500 secs
           EX filter:  DAPI
           EM filter:  DAPI
           ND filter:  100%
           Stage coordinates:   (-1221.683,+4628.275,+27.922)

Image 11.
           Time:       Fri Apr  1 15:20:08 2022
           Time Point: 6.419 secs
           Intensity:  Min = 497, Max = 2129, Mean = 590.48450
           Photosensor reading: 2715587.0
           Exposure time: 0.132954 secs
           EX filter:  FITC
           EM filter:  FITC
           ND filter:  100%
           Stage coordinates:   (-1221.683,+4628.275,+27.922)

Image 12.
           Time:       Fri Apr  1 15:20:08 2022
           Time Point: 6.816 secs
           Intensity:  Min = 466, Max = 1412, Mean = 536.42548
           Photosensor reading: 6420447.0
           Exposure time: 0.101144 secs
           EX filter:  TRITC
           EM filter:  TRITC
           ND filter:  100%
           Stage coordinates:   (-1221.683,+4628.275,+27.922)

Image 13.
           Time:       Fri Apr  1 15:20:09 2022
           Time Point: 7.185 secs
           Intensity:  Min = 1418, Max = 2956, Mean = 1764.00610
           Photosensor reading: 571127.0
           Exposure time: 0.763500 secs
           EX filter:  DAPI
           EM filter:  DAPI
           ND filter:  100%
           Stage coordinates:   (-1221.683,+4628.275,+27.721)

Image 14.
           Time:       Fri Apr  1 15:20:10 2022
           Time Point: 8.186 secs
           Intensity:  Min = 490, Max = 2142, Mean = 588.55432
           Photosensor reading: 2715335.0
           Exposure time: 0.132954 secs
           EX filter:  FITC
           EM filter:  FITC
           ND filter:  100%
           Stage coordinates:   (-1221.683,+4628.275,+27.721)

Image 15.
           Time:       Fri Apr  1 15:20:10 2022
           Time Point: 8.588 secs
           Intensity:  Min = 459, Max = 1834, Mean = 534.79175
           Photosensor reading: 6420650.0
           Exposure time: 0.101144 secs
           EX filter:  TRITC
           EM filter:  TRITC
           ND filter:  100%
           Stage coordinates:   (-1221.683,+4628.275,+27.721)

Image 16.
           Time:       Fri Apr  1 15:20:11 2022
           Time Point: 8.971 secs
           Intensity:  Min = 1410, Max = 2824, Mean = 1746.84119
           Photosensor reading: 570838.0
           Exposure time: 0.763500 secs
           EX filter:  DAPI
           EM filter:  DAPI
           ND filter:  100%
           Stage coordinates:   (-1221.683,+4628.275,+27.521)

Image 17.
           Time:       Fri Apr  1 15:20:11 2022
           Time Point: 9.972 secs
           Intensity:  Min = 504, Max = 1565, Mean = 587.94373
           Photosensor reading: 2715559.0
           Exposure time: 0.132954 secs
           EX filter:  FITC
           EM filter:  FITC
           ND filter:  100%
           Stage coordinates:   (-1221.683,+4628.275,+27.521)

Image 18.
           Time:       Fri Apr  1 15:20:12 2022
           Time Point: 10.370 secs
           Intensity:  Min = 458, Max = 1918, Mean = 536.50757
           Photosensor reading: 6424890.0
           Exposure time: 0.101144 secs
           EX filter:  TRITC
           EM filter:  TRITC
           ND filter:  100%
           Stage coordinates:   (-1221.683,+4628.275,+27.521)

Total number of images saved: 18
