# Supplementary material for: Chromatin binding by HORMAD proteins regulates meiotic recombination initiation
Source: EMBO J. 2024 Feb 8;43(5):8. doi: 10.1038/s44318-024-00034-3 (PMC10907721; doi:10.1038/s44318-024-00034-3)
Supplement: Supplementary file 6 — Source Data Fig. 5 [file 44318_2024_34_MOESM6_ESM.zip › Data_Figure_5/hop1_loop2 images/22-04-01/4-1-2022_7797-hr3_08_R3D.dv.log]

#
#Tag 0x00FF0408

Resolve3D softWoRx-Acquire Version: 7.2.1 Release RC1

Running on host: cn71689

Resolve3D Image File: /data1/Data/HochwagenLab/Cal/Hop1PHD/anti-hop1/2022-03-24/22-04-01/4-1-2022_7797-hr3_08_R3D.dv

Created  Fri Apr  1 13:50:59 2022


Optics:
  Objective:    	Olympus 100X/1.40, UPLS Apo, UIS2, 1-U2B836
  Lens ID:      	10007
  Aux Magn:     	2.00
  Illumination: 	Kohler

Image Properties:
  XY Dimensions:            	256 x 256
  ZWT Dimensions (expected):	6 x 3 x 1
  Pixel Size:               	0.07985 0.07985 0.200
  Binning:                  	1x1
  Flat-field Calibration:   	On

Camera:
  Type:        	PM1394Cam00 EMCCD / EVOLVE- 512
  Gain:        	1.00X
  Speed:       	10000KHz
  Temp Setting:	-85.0C


Resolve3D Macro:
--------------------------------------------------------
# Created by DeltaVision Experiment Designer (version: 7.2.1 Release RC1)
# Experiment Macro Name: April1-2022


# Open image file
OPF

# Starting Scan From Farthest Z (Bottom of sample)
# Move to start of sectioning from initial point.
FOCUS 0.000

# Z sectioning loop.
FIRST_Z
DO 6

  # Select Ex, Em, Nd Filters
  FILTERS DAPI,DAPI,100%
  ACTSHUT 17
  CCD 0.763500
  WRT

  # Select Ex, Em, Nd Filters
  FILTERS FITC,FITC,100%
  ACTSHUT 17
  CCD 0.132954
  WRT

  # Select Ex, Em, Nd Filters
  FILTERS TRITC,TRITC,100%
  ACTSHUT 17
  CCD 0.101144
  WRT

  SECTIONZ -0.200
  NEXT_Z
ENDDO

# Close image file(s) 
CLF

# Move to initial point from end of sectioning.
FOCUS 1.200
BEEP

#
#
#KEY Experiment Designer Keys: Don't Modify
#
#KEY EXPERIMENT_TYPE STANDARD
#KEY SCAN_SEQUENCE WZT
#KEY DO_FAST_ACQUISITION F
#KEY LAMPS_OFF_AT_END F
#KEY DO_Z_SECTIONING T
#KEY Z_APPLY_BACKLASH F
#KEY Z_START_POSITION BOTTOM
#KEY SECT_SPACING 0.2000
#KEY NUM_Z_SECTIONS 6
#KEY SAMPLE_THICKNESS 1.2000
#KEY CHANNEL 0.763500,DAPI,DAPI,100%,1
#KEY EX_SHUTTERS 3,EX=T,TRANS=F,LASER=F
#KEY EM_SHUTTERS 1,CCD1=T
#KEY CHANNEL 0.132954,FITC,FITC,100%,1
#KEY EX_SHUTTERS 3,EX=T,TRANS=F,LASER=F
#KEY EM_SHUTTERS 1,CCD1=T
#KEY CHANNEL 0.101144,TRITC,TRITC,100%,1
#KEY EX_SHUTTERS 3,EX=T,TRANS=F,LASER=F
#KEY EM_SHUTTERS 1,CCD1=T
#KEY DO_REFERENCE_IMAGE F
#KEY DO_CELL_TRACK F
#KEY DO_AUTOFOCUS F
#KEY DO_ULTIMATEFOCUS F
#KEY DO_OAI_SCANNING F
#KEY DO_TIME_LAPSE F
#KEY DO_POINT_VISITING F
#KEY DO_PANEL_COLLECTION F
#
#
--------------------------------------------------------

Experiment Record:
------------------
Image 1.
           Time:       Fri Apr  1 13:51:00 2022
           Time Point: 0.000 secs
           Intensity:  Min = 1284, Max = 3878, Mean = 1583.48877
           Photosensor reading: 575259.0
           Exposure time: 0.763500 secs
           EX filter:  DAPI
           EM filter:  DAPI
           ND filter:  100%
           Stage coordinates:   (-1024.474,-450.950,+9.004)

Image 2.
           Time:       Fri Apr  1 13:51:00 2022
           Time Point: 1.017 secs
           Intensity:  Min = 501, Max = 1200, Mean = 603.81067
           Photosensor reading: 2722643.0
           Exposure time: 0.132954 secs
           EX filter:  FITC
           EM filter:  FITC
           ND filter:  100%
           Stage coordinates:   (-1024.474,-450.950,+9.004)

Image 3.
           Time:       Fri Apr  1 13:51:00 2022
           Time Point: 1.433 secs
           Intensity:  Min = 460, Max = 1177, Mean = 540.72522
           Photosensor reading: 6607319.0
           Exposure time: 0.101144 secs
           EX filter:  TRITC
           EM filter:  TRITC
           ND filter:  100%
           Stage coordinates:   (-1024.474,-450.950,+9.004)

Image 4.
           Time:       Fri Apr  1 13:51:01 2022
           Time Point: 1.800 secs
           Intensity:  Min = 1274, Max = 3540, Mean = 1566.60132
           Photosensor reading: 574634.0
           Exposure time: 0.763500 secs
           EX filter:  DAPI
           EM filter:  DAPI
           ND filter:  100%
           Stage coordinates:   (-1024.474,-450.950,+8.799)

Image 5.
           Time:       Fri Apr  1 13:51:02 2022
           Time Point: 2.803 secs
           Intensity:  Min = 500, Max = 1557, Mean = 608.99457
           Photosensor reading: 2721784.0
           Exposure time: 0.132954 secs
           EX filter:  FITC
           EM filter:  FITC
           ND filter:  100%
           Stage coordinates:   (-1024.474,-450.950,+8.799)

Image 6.
           Time:       Fri Apr  1 13:51:02 2022
           Time Point: 3.200 secs
           Intensity:  Min = 471, Max = 1427, Mean = 548.05701
           Photosensor reading: 6602684.0
           Exposure time: 0.101144 secs
           EX filter:  TRITC
           EM filter:  TRITC
           ND filter:  100%
           Stage coordinates:   (-1024.474,-450.950,+8.799)

Image 7.
           Time:       Fri Apr  1 13:51:03 2022
           Time Point: 3.568 secs
           Intensity:  Min = 1261, Max = 3067, Mean = 1547.78772
           Photosensor reading: 574171.0
           Exposure time: 0.763500 secs
           EX filter:  DAPI
           EM filter:  DAPI
           ND filter:  100%
           Stage coordinates:   (-1024.474,-450.950,+8.599)

Image 8.
           Time:       Fri Apr  1 13:51:04 2022
           Time Point: 4.569 secs
           Intensity:  Min = 496, Max = 2160, Mean = 609.17700
           Photosensor reading: 2721694.0
           Exposure time: 0.132954 secs
           EX filter:  FITC
           EM filter:  FITC
           ND filter:  100%
           Stage coordinates:   (-1024.474,-450.950,+8.599)

Image 9.
           Time:       Fri Apr  1 13:51:04 2022
           Time Point: 4.969 secs
           Intensity:  Min = 466, Max = 2009, Mean = 546.76990
           Photosensor reading: 6603598.0
           Exposure time: 0.101144 secs
           EX filter:  TRITC
           EM filter:  TRITC
           ND filter:  100%
           Stage coordinates:   (-1024.474,-450.950,+8.599)

Image 10.
           Time:       Fri Apr  1 13:51:05 2022
           Time Point: 5.338 secs
           Intensity:  Min = 1257, Max = 2831, Mean = 1537.10303
           Photosensor reading: 573736.0
           Exposure time: 0.763500 secs
           EX filter:  DAPI
           EM filter:  DAPI
           ND filter:  100%
           Stage coordinates:   (-1024.474,-450.950,+8.404)

Image 11.
           Time:       Fri Apr  1 13:51:05 2022
           Time Point: 6.405 secs
           Intensity:  Min = 499, Max = 2703, Mean = 606.64825
           Photosensor reading: 2721461.0
           Exposure time: 0.132954 secs
           EX filter:  FITC
           EM filter:  FITC
           ND filter:  100%
           Stage coordinates:   (-1024.474,-450.950,+8.404)

Image 12.
           Time:       Fri Apr  1 13:51:06 2022
           Time Point: 6.805 secs
           Intensity:  Min = 464, Max = 2546, Mean = 545.70520
           Photosensor reading: 6601854.0
           Exposure time: 0.101144 secs
           EX filter:  TRITC
           EM filter:  TRITC
           ND filter:  100%
           Stage coordinates:   (-1024.474,-450.950,+8.404)

Image 13.
           Time:       Fri Apr  1 13:51:07 2022
           Time Point: 7.187 secs
           Intensity:  Min = 1248, Max = 2622, Mean = 1519.69666
           Photosensor reading: 573333.0
           Exposure time: 0.763500 secs
           EX filter:  DAPI
           EM filter:  DAPI
           ND filter:  100%
           Stage coordinates:   (-1024.474,-450.950,+8.204)

Image 14.
           Time:       Fri Apr  1 13:51:07 2022
           Time Point: 8.189 secs
           Intensity:  Min = 487, Max = 2606, Mean = 601.27808
           Photosensor reading: 2720699.0
           Exposure time: 0.132954 secs
           EX filter:  FITC
           EM filter:  FITC
           ND filter:  100%
           Stage coordinates:   (-1024.474,-450.950,+8.204)

Image 15.
           Time:       Fri Apr  1 13:51:08 2022
           Time Point: 8.589 secs
           Intensity:  Min = 466, Max = 3269, Mean = 545.21277
           Photosensor reading: 6606234.0
           Exposure time: 0.101144 secs
           EX filter:  TRITC
           EM filter:  TRITC
           ND filter:  100%
           Stage coordinates:   (-1024.474,-450.950,+8.204)

Image 16.
           Time:       Fri Apr  1 13:51:09 2022
           Time Point: 8.957 secs
           Intensity:  Min = 1239, Max = 2429, Mean = 1513.14734
           Photosensor reading: 572938.0
           Exposure time: 0.763500 secs
           EX filter:  DAPI
           EM filter:  DAPI
           ND filter:  100%
           Stage coordinates:   (-1024.474,-450.950,+8.004)

Image 17.
           Time:       Fri Apr  1 13:51:09 2022
           Time Point: 9.959 secs
           Intensity:  Min = 490, Max = 1761, Mean = 602.78198
           Photosensor reading: 2720483.0
           Exposure time: 0.132954 secs
           EX filter:  FITC
           EM filter:  FITC
           ND filter:  100%
           Stage coordinates:   (-1024.474,-450.950,+8.004)

Image 18.
           Time:       Fri Apr  1 13:51:09 2022
           Time Point: 10.356 secs
           Intensity:  Min = 464, Max = 3691, Mean = 547.81244
           Photosensor reading: 6604090.0
           Exposure time: 0.101144 secs
           EX filter:  TRITC
           EM filter:  TRITC
           ND filter:  100%
           Stage coordinates:   (-1024.474,-450.950,+8.004)

Total number of images saved: 18
