# Supplementary material for: Chromatin binding by HORMAD proteins regulates meiotic recombination initiation
Source: EMBO J. 2024 Feb 8;43(5):8. doi: 10.1038/s44318-024-00034-3 (PMC10907721; doi:10.1038/s44318-024-00034-3)
Supplement: Supplementary file 6 — Source Data Fig. 5 [file 44318_2024_34_MOESM6_ESM.zip › Data_Figure_5/hop1_loop2 images/22-04-01/4-1-2022_11644-hr3_02_R3D.dv.log]

#
#Tag 0x00FF0408

Resolve3D softWoRx-Acquire Version: 7.2.1 Release RC1

Running on host: cn71689

Resolve3D Image File: /data1/Data/HochwagenLab/Cal/Hop1PHD/anti-hop1/2022-03-24/22-04-01/4-1-2022_11644-hr3_02_R3D.dv

Created  Fri Apr  1 14:01:59 2022


Optics:
  Objective:    	Olympus 100X/1.40, UPLS Apo, UIS2, 1-U2B836
  Lens ID:      	10007
  Aux Magn:     	2.00
  Illumination: 	Kohler

Image Properties:
  XY Dimensions:            	128 x 128
  ZWT Dimensions (expected):	6 x 3 x 1
  Pixel Size:               	0.07985 0.07985 0.200
  Binning:                  	1x1
  Flat-field Calibration:   	On

Camera:
  Type:        	PM1394Cam00 EMCCD / EVOLVE- 512
  Gain:        	1.00X
  Speed:       	10000KHz
  Temp Setting:	-85.0C


Resolve3D Macro:
--------------------------------------------------------
# Created by DeltaVision Experiment Designer (version: 7.2.1 Release RC1)
# Experiment Macro Name: April1-2022


# Open image file
OPF

# Starting Scan From Farthest Z (Bottom of sample)
# Move to start of sectioning from initial point.
FOCUS 0.000

# Z sectioning loop.
FIRST_Z
DO 6

  # Select Ex, Em, Nd Filters
  FILTERS DAPI,DAPI,100%
  ACTSHUT 17
  CCD 0.763500
  WRT

  # Select Ex, Em, Nd Filters
  FILTERS FITC,FITC,100%
  ACTSHUT 17
  CCD 0.132954
  WRT

  # Select Ex, Em, Nd Filters
  FILTERS TRITC,TRITC,100%
  ACTSHUT 17
  CCD 0.101144
  WRT

  SECTIONZ -0.200
  NEXT_Z
ENDDO

# Close image file(s) 
CLF

# Move to initial point from end of sectioning.
FOCUS 1.200
BEEP

#
#
#KEY Experiment Designer Keys: Don't Modify
#
#KEY EXPERIMENT_TYPE STANDARD
#KEY SCAN_SEQUENCE WZT
#KEY DO_FAST_ACQUISITION F
#KEY LAMPS_OFF_AT_END F
#KEY DO_Z_SECTIONING T
#KEY Z_APPLY_BACKLASH F
#KEY Z_START_POSITION BOTTOM
#KEY SECT_SPACING 0.2000
#KEY NUM_Z_SECTIONS 6
#KEY SAMPLE_THICKNESS 1.2000
#KEY CHANNEL 0.763500,DAPI,DAPI,100%,1
#KEY EX_SHUTTERS 3,EX=T,TRANS=F,LASER=F
#KEY EM_SHUTTERS 1,CCD1=T
#KEY CHANNEL 0.132954,FITC,FITC,100%,1
#KEY EX_SHUTTERS 3,EX=T,TRANS=F,LASER=F
#KEY EM_SHUTTERS 1,CCD1=T
#KEY CHANNEL 0.101144,TRITC,TRITC,100%,1
#KEY EX_SHUTTERS 3,EX=T,TRANS=F,LASER=F
#KEY EM_SHUTTERS 1,CCD1=T
#KEY DO_REFERENCE_IMAGE F
#KEY DO_CELL_TRACK F
#KEY DO_AUTOFOCUS F
#KEY DO_ULTIMATEFOCUS F
#KEY DO_OAI_SCANNING F
#KEY DO_TIME_LAPSE F
#KEY DO_POINT_VISITING F
#KEY DO_PANEL_COLLECTION F
#
#
--------------------------------------------------------

Experiment Record:
------------------
Image 1.
           Time:       Fri Apr  1 14:02:00 2022
           Time Point: 0.000 secs
           Intensity:  Min = 1375, Max = 4468, Mean = 2023.92969
           Photosensor reading: 577798.0
           Exposure time: 0.763500 secs
           EX filter:  DAPI
           EM filter:  DAPI
           ND filter:  100%
           Stage coordinates:   (-10148.465,+856.091,+13.504)

Image 2.
           Time:       Fri Apr  1 14:02:00 2022
           Time Point: 0.952 secs
           Intensity:  Min = 522, Max = 2616, Mean = 616.15057
           Photosensor reading: 2719339.0
           Exposure time: 0.132954 secs
           EX filter:  FITC
           EM filter:  FITC
           ND filter:  100%
           Stage coordinates:   (-10148.465,+856.091,+13.504)

Image 3.
           Time:       Fri Apr  1 14:02:01 2022
           Time Point: 1.353 secs
           Intensity:  Min = 484, Max = 926, Mean = 577.32684
           Photosensor reading: 6695348.0
           Exposure time: 0.101144 secs
           EX filter:  TRITC
           EM filter:  TRITC
           ND filter:  100%
           Stage coordinates:   (-10148.465,+856.091,+13.504)

Image 4.
           Time:       Fri Apr  1 14:02:02 2022
           Time Point: 1.737 secs
           Intensity:  Min = 1386, Max = 4051, Mean = 2004.98853
           Photosensor reading: 577193.0
           Exposure time: 0.763500 secs
           EX filter:  DAPI
           EM filter:  DAPI
           ND filter:  100%
           Stage coordinates:   (-10148.465,+856.091,+13.304)

Image 5.
           Time:       Fri Apr  1 14:02:02 2022
           Time Point: 2.738 secs
           Intensity:  Min = 520, Max = 4059, Mean = 620.55530
           Photosensor reading: 2719017.0
           Exposure time: 0.132954 secs
           EX filter:  FITC
           EM filter:  FITC
           ND filter:  100%
           Stage coordinates:   (-10148.465,+856.091,+13.304)

Image 6.
           Time:       Fri Apr  1 14:02:02 2022
           Time Point: 3.137 secs
           Intensity:  Min = 479, Max = 1075, Mean = 575.88763
           Photosensor reading: 6692411.0
           Exposure time: 0.101144 secs
           EX filter:  TRITC
           EM filter:  TRITC
           ND filter:  100%
           Stage coordinates:   (-10148.465,+856.091,+13.304)

Image 7.
           Time:       Fri Apr  1 14:02:04 2022
           Time Point: 3.506 secs
           Intensity:  Min = 1370, Max = 3771, Mean = 1983.42383
           Photosensor reading: 576668.0
           Exposure time: 0.763500 secs
           EX filter:  DAPI
           EM filter:  DAPI
           ND filter:  100%
           Stage coordinates:   (-10148.465,+856.091,+13.098)

Image 8.
           Time:       Fri Apr  1 14:02:04 2022
           Time Point: 4.575 secs
           Intensity:  Min = 508, Max = 5605, Mean = 608.99896
           Photosensor reading: 2718873.0
           Exposure time: 0.132954 secs
           EX filter:  FITC
           EM filter:  FITC
           ND filter:  100%
           Stage coordinates:   (-10148.465,+856.091,+13.098)

Image 9.
           Time:       Fri Apr  1 14:02:04 2022
           Time Point: 4.973 secs
           Intensity:  Min = 474, Max = 1238, Mean = 580.93274
           Photosensor reading: 6691751.0
           Exposure time: 0.101144 secs
           EX filter:  TRITC
           EM filter:  TRITC
           ND filter:  100%
           Stage coordinates:   (-10148.465,+856.091,+13.098)

Image 10.
           Time:       Fri Apr  1 14:02:05 2022
           Time Point: 5.341 secs
           Intensity:  Min = 1374, Max = 3424, Mean = 1972.42603
           Photosensor reading: 576205.0
           Exposure time: 0.763500 secs
           EX filter:  DAPI
           EM filter:  DAPI
           ND filter:  100%
           Stage coordinates:   (-10148.465,+856.091,+12.903)

Image 11.
           Time:       Fri Apr  1 14:02:06 2022
           Time Point: 6.343 secs
           Intensity:  Min = 502, Max = 6531, Mean = 612.26697
           Photosensor reading: 2718661.0
           Exposure time: 0.132954 secs
           EX filter:  FITC
           EM filter:  FITC
           ND filter:  100%
           Stage coordinates:   (-10148.465,+856.091,+12.903)

Image 12.
           Time:       Fri Apr  1 14:02:06 2022
           Time Point: 6.742 secs
           Intensity:  Min = 479, Max = 1532, Mean = 580.15747
           Photosensor reading: 6689414.0
           Exposure time: 0.101144 secs
           EX filter:  TRITC
           EM filter:  TRITC
           ND filter:  100%
           Stage coordinates:   (-10148.465,+856.091,+12.903)

Image 13.
           Time:       Fri Apr  1 14:02:07 2022
           Time Point: 7.110 secs
           Intensity:  Min = 1376, Max = 3100, Mean = 1948.39075
           Photosensor reading: 575818.0
           Exposure time: 0.763500 secs
           EX filter:  DAPI
           EM filter:  DAPI
           ND filter:  100%
           Stage coordinates:   (-10148.465,+856.091,+12.698)

Image 14.
           Time:       Fri Apr  1 14:02:07 2022
           Time Point: 8.110 secs
           Intensity:  Min = 504, Max = 5022, Mean = 617.25702
           Photosensor reading: 2719517.0
           Exposure time: 0.132954 secs
           EX filter:  FITC
           EM filter:  FITC
           ND filter:  100%
           Stage coordinates:   (-10148.465,+856.091,+12.698)

Image 15.
           Time:       Fri Apr  1 14:02:08 2022
           Time Point: 8.509 secs
           Intensity:  Min = 474, Max = 1849, Mean = 579.06140
           Photosensor reading: 6687704.0
           Exposure time: 0.101144 secs
           EX filter:  TRITC
           EM filter:  TRITC
           ND filter:  100%
           Stage coordinates:   (-10148.465,+856.091,+12.698)

Image 16.
           Time:       Fri Apr  1 14:02:09 2022
           Time Point: 8.877 secs
           Intensity:  Min = 1415, Max = 2924, Mean = 1937.77954
           Photosensor reading: 575486.0
           Exposure time: 0.763500 secs
           EX filter:  DAPI
           EM filter:  DAPI
           ND filter:  100%
           Stage coordinates:   (-10148.465,+856.091,+12.503)

Image 17.
           Time:       Fri Apr  1 14:02:09 2022
           Time Point: 9.929 secs
           Intensity:  Min = 510, Max = 3305, Mean = 612.18060
           Photosensor reading: 2719947.0
           Exposure time: 0.132954 secs
           EX filter:  FITC
           EM filter:  FITC
           ND filter:  100%
           Stage coordinates:   (-10148.465,+856.091,+12.503)

Image 18.
           Time:       Fri Apr  1 14:02:10 2022
           Time Point: 10.329 secs
           Intensity:  Min = 482, Max = 1855, Mean = 585.39404
           Photosensor reading: 6687882.0
           Exposure time: 0.101144 secs
           EX filter:  TRITC
           EM filter:  TRITC
           ND filter:  100%
           Stage coordinates:   (-10148.465,+856.091,+12.503)

Total number of images saved: 18
