# Supplementary material for: Chromatin binding by HORMAD proteins regulates meiotic recombination initiation
Source: EMBO J. 2024 Feb 8;43(5):8. doi: 10.1038/s44318-024-00034-3 (PMC10907721; doi:10.1038/s44318-024-00034-3)
Supplement: Supplementary file 6 — Source Data Fig. 5 [file 44318_2024_34_MOESM6_ESM.zip › Data_Figure_5/hop1_loop2 images/22-04-01/4-1-2022_7797-hr3_05_R3D.dv.log]

#
#Tag 0x00FF0408

Resolve3D softWoRx-Acquire Version: 7.2.1 Release RC1

Running on host: cn71689

Resolve3D Image File: /data1/Data/HochwagenLab/Cal/Hop1PHD/anti-hop1/2022-03-24/22-04-01/4-1-2022_7797-hr3_05_R3D.dv

Created  Fri Apr  1 13:46:32 2022


Optics:
  Objective:    	Olympus 100X/1.40, UPLS Apo, UIS2, 1-U2B836
  Lens ID:      	10007
  Aux Magn:     	2.00
  Illumination: 	Kohler

Image Properties:
  XY Dimensions:            	128 x 128
  ZWT Dimensions (expected):	6 x 3 x 1
  Pixel Size:               	0.07985 0.07985 0.200
  Binning:                  	1x1
  Flat-field Calibration:   	On

Camera:
  Type:        	PM1394Cam00 EMCCD / EVOLVE- 512
  Gain:        	1.00X
  Speed:       	10000KHz
  Temp Setting:	-85.0C


Resolve3D Macro:
--------------------------------------------------------
# Created by DeltaVision Experiment Designer (version: 7.2.1 Release RC1)
# Experiment Macro Name: April1-2022


# Open image file
OPF

# Starting Scan From Farthest Z (Bottom of sample)
# Move to start of sectioning from initial point.
FOCUS 0.000

# Z sectioning loop.
FIRST_Z
DO 6

  # Select Ex, Em, Nd Filters
  FILTERS DAPI,DAPI,100%
  ACTSHUT 17
  CCD 0.763500
  WRT

  # Select Ex, Em, Nd Filters
  FILTERS FITC,FITC,100%
  ACTSHUT 17
  CCD 0.132954
  WRT

  # Select Ex, Em, Nd Filters
  FILTERS TRITC,TRITC,100%
  ACTSHUT 17
  CCD 0.101144
  WRT

  SECTIONZ -0.200
  NEXT_Z
ENDDO

# Close image file(s) 
CLF

# Move to initial point from end of sectioning.
FOCUS 1.200
BEEP

#
#
#KEY Experiment Designer Keys: Don't Modify
#
#KEY EXPERIMENT_TYPE STANDARD
#KEY SCAN_SEQUENCE WZT
#KEY DO_FAST_ACQUISITION F
#KEY LAMPS_OFF_AT_END F
#KEY DO_Z_SECTIONING T
#KEY Z_APPLY_BACKLASH F
#KEY Z_START_POSITION BOTTOM
#KEY SECT_SPACING 0.2000
#KEY NUM_Z_SECTIONS 6
#KEY SAMPLE_THICKNESS 1.2000
#KEY CHANNEL 0.763500,DAPI,DAPI,100%,1
#KEY EX_SHUTTERS 3,EX=T,TRANS=F,LASER=F
#KEY EM_SHUTTERS 1,CCD1=T
#KEY CHANNEL 0.132954,FITC,FITC,100%,1
#KEY EX_SHUTTERS 3,EX=T,TRANS=F,LASER=F
#KEY EM_SHUTTERS 1,CCD1=T
#KEY CHANNEL 0.101144,TRITC,TRITC,100%,1
#KEY EX_SHUTTERS 3,EX=T,TRANS=F,LASER=F
#KEY EM_SHUTTERS 1,CCD1=T
#KEY DO_REFERENCE_IMAGE F
#KEY DO_CELL_TRACK F
#KEY DO_AUTOFOCUS F
#KEY DO_ULTIMATEFOCUS F
#KEY DO_OAI_SCANNING F
#KEY DO_TIME_LAPSE F
#KEY DO_POINT_VISITING F
#KEY DO_PANEL_COLLECTION F
#
#
--------------------------------------------------------

Experiment Record:
------------------
Image 1.
           Time:       Fri Apr  1 13:46:33 2022
           Time Point: 0.000 secs
           Intensity:  Min = 1357, Max = 5419, Mean = 1903.52075
           Photosensor reading: 576869.0
           Exposure time: 0.763500 secs
           EX filter:  DAPI
           EM filter:  DAPI
           ND filter:  100%
           Stage coordinates:   (-1808.945,-1352.240,+5.803)

Image 2.
           Time:       Fri Apr  1 13:46:33 2022
           Time Point: 1.034 secs
           Intensity:  Min = 544, Max = 1672, Mean = 661.38855
           Photosensor reading: 2729440.0
           Exposure time: 0.132954 secs
           EX filter:  FITC
           EM filter:  FITC
           ND filter:  100%
           Stage coordinates:   (-1808.945,-1352.240,+5.803)

Image 3.
           Time:       Fri Apr  1 13:46:34 2022
           Time Point: 1.432 secs
           Intensity:  Min = 489, Max = 1127, Mean = 596.12360
           Photosensor reading: 6660769.0
           Exposure time: 0.101144 secs
           EX filter:  TRITC
           EM filter:  TRITC
           ND filter:  100%
           Stage coordinates:   (-1808.945,-1352.240,+5.803)

Image 4.
           Time:       Fri Apr  1 13:46:35 2022
           Time Point: 1.800 secs
           Intensity:  Min = 1349, Max = 5080, Mean = 1882.32153
           Photosensor reading: 576340.0
           Exposure time: 0.763500 secs
           EX filter:  DAPI
           EM filter:  DAPI
           ND filter:  100%
           Stage coordinates:   (-1808.945,-1352.240,+5.603)

Image 5.
           Time:       Fri Apr  1 13:46:35 2022
           Time Point: 2.801 secs
           Intensity:  Min = 541, Max = 2039, Mean = 667.36212
           Photosensor reading: 2729036.0
           Exposure time: 0.132954 secs
           EX filter:  FITC
           EM filter:  FITC
           ND filter:  100%
           Stage coordinates:   (-1808.945,-1352.240,+5.603)

Image 6.
           Time:       Fri Apr  1 13:46:35 2022
           Time Point: 3.200 secs
           Intensity:  Min = 479, Max = 1335, Mean = 595.08234
           Photosensor reading: 6656162.0
           Exposure time: 0.101144 secs
           EX filter:  TRITC
           EM filter:  TRITC
           ND filter:  100%
           Stage coordinates:   (-1808.945,-1352.240,+5.603)

Image 7.
           Time:       Fri Apr  1 13:46:36 2022
           Time Point: 3.566 secs
           Intensity:  Min = 1353, Max = 4399, Mean = 1863.19922
           Photosensor reading: 575861.0
           Exposure time: 0.763500 secs
           EX filter:  DAPI
           EM filter:  DAPI
           ND filter:  100%
           Stage coordinates:   (-1808.945,-1352.240,+5.403)

Image 8.
           Time:       Fri Apr  1 13:46:37 2022
           Time Point: 4.552 secs
           Intensity:  Min = 539, Max = 3049, Mean = 668.16016
           Photosensor reading: 2728815.0
           Exposure time: 0.132954 secs
           EX filter:  FITC
           EM filter:  FITC
           ND filter:  100%
           Stage coordinates:   (-1808.945,-1352.240,+5.403)

Image 9.
           Time:       Fri Apr  1 13:46:37 2022
           Time Point: 4.953 secs
           Intensity:  Min = 485, Max = 1859, Mean = 597.48773
           Photosensor reading: 6654293.0
           Exposure time: 0.101144 secs
           EX filter:  TRITC
           EM filter:  TRITC
           ND filter:  100%
           Stage coordinates:   (-1808.945,-1352.240,+5.403)

Image 10.
           Time:       Fri Apr  1 13:46:38 2022
           Time Point: 5.319 secs
           Intensity:  Min = 1374, Max = 3861, Mean = 1858.70508
           Photosensor reading: 575487.0
           Exposure time: 0.763500 secs
           EX filter:  DAPI
           EM filter:  DAPI
           ND filter:  100%
           Stage coordinates:   (-1808.945,-1352.240,+5.202)

Image 11.
           Time:       Fri Apr  1 13:46:39 2022
           Time Point: 6.370 secs
           Intensity:  Min = 523, Max = 4218, Mean = 666.45959
           Photosensor reading: 2728619.0
           Exposure time: 0.132954 secs
           EX filter:  FITC
           EM filter:  FITC
           ND filter:  100%
           Stage coordinates:   (-1808.945,-1352.240,+5.202)

Image 12.
           Time:       Fri Apr  1 13:46:39 2022
           Time Point: 6.770 secs
           Intensity:  Min = 477, Max = 2849, Mean = 597.46600
           Photosensor reading: 6651954.0
           Exposure time: 0.101144 secs
           EX filter:  TRITC
           EM filter:  TRITC
           ND filter:  100%
           Stage coordinates:   (-1808.945,-1352.240,+5.202)

Image 13.
           Time:       Fri Apr  1 13:46:40 2022
           Time Point: 7.137 secs
           Intensity:  Min = 1367, Max = 3500, Mean = 1841.71802
           Photosensor reading: 575136.0
           Exposure time: 0.763500 secs
           EX filter:  DAPI
           EM filter:  DAPI
           ND filter:  100%
           Stage coordinates:   (-1808.945,-1352.240,+5.002)

Image 14.
           Time:       Fri Apr  1 13:46:40 2022
           Time Point: 8.121 secs
           Intensity:  Min = 498, Max = 4396, Mean = 659.79541
           Photosensor reading: 2728139.0
           Exposure time: 0.132954 secs
           EX filter:  FITC
           EM filter:  FITC
           ND filter:  100%
           Stage coordinates:   (-1808.945,-1352.240,+5.002)

Image 15.
           Time:       Fri Apr  1 13:46:41 2022
           Time Point: 8.522 secs
           Intensity:  Min = 471, Max = 3722, Mean = 589.03271
           Photosensor reading: 6651827.0
           Exposure time: 0.101144 secs
           EX filter:  TRITC
           EM filter:  TRITC
           ND filter:  100%
           Stage coordinates:   (-1808.945,-1352.240,+5.002)

Image 16.
           Time:       Fri Apr  1 13:46:42 2022
           Time Point: 8.888 secs
           Intensity:  Min = 1362, Max = 3219, Mean = 1819.38721
           Photosensor reading: 574658.0
           Exposure time: 0.763500 secs
           EX filter:  DAPI
           EM filter:  DAPI
           ND filter:  100%
           Stage coordinates:   (-1808.945,-1352.240,+4.802)

Image 17.
           Time:       Fri Apr  1 13:46:42 2022
           Time Point: 9.872 secs
           Intensity:  Min = 498, Max = 3738, Mean = 662.19641
           Photosensor reading: 2728254.0
           Exposure time: 0.132954 secs
           EX filter:  FITC
           EM filter:  FITC
           ND filter:  100%
           Stage coordinates:   (-1808.945,-1352.240,+4.802)

Image 18.
           Time:       Fri Apr  1 13:46:43 2022
           Time Point: 10.273 secs
           Intensity:  Min = 485, Max = 4774, Mean = 601.31641
           Photosensor reading: 6651795.0
           Exposure time: 0.101144 secs
           EX filter:  TRITC
           EM filter:  TRITC
           ND filter:  100%
           Stage coordinates:   (-1808.945,-1352.240,+4.802)

Total number of images saved: 18
