# Supplementary material for: Chromatin binding by HORMAD proteins regulates meiotic recombination initiation
Source: EMBO J. 2024 Feb 8;43(5):8. doi: 10.1038/s44318-024-00034-3 (PMC10907721; doi:10.1038/s44318-024-00034-3)
Supplement: Supplementary file 6 — Source Data Fig. 5 [file 44318_2024_34_MOESM6_ESM.zip › Data_Figure_5/hop1_loop2 images/22-04-01/4-1-2022_11757-hr3_03_R3D.dv.log]

#
#Tag 0x00FF0408

Resolve3D softWoRx-Acquire Version: 7.2.1 Release RC1

Running on host: cn71689

Resolve3D Image File: /data1/Data/HochwagenLab/Cal/Hop1PHD/anti-hop1/2022-03-24/22-04-01/4-1-2022_11757-hr3_03_R3D.dv

Created  Fri Apr  1 14:48:17 2022


Optics:
  Objective:    	Olympus 100X/1.40, UPLS Apo, UIS2, 1-U2B836
  Lens ID:      	10007
  Aux Magn:     	2.00
  Illumination: 	Kohler

Image Properties:
  XY Dimensions:            	256 x 256
  ZWT Dimensions (expected):	6 x 3 x 1
  Pixel Size:               	0.07985 0.07985 0.200
  Binning:                  	1x1
  Flat-field Calibration:   	On

Camera:
  Type:        	PM1394Cam00 EMCCD / EVOLVE- 512
  Gain:        	1.00X
  Speed:       	10000KHz
  Temp Setting:	-85.0C


Resolve3D Macro:
--------------------------------------------------------
# Created by DeltaVision Experiment Designer (version: 7.2.1 Release RC1)
# Experiment Macro Name: April1-2022


# Open image file
OPF

# Starting Scan From Farthest Z (Bottom of sample)
# Move to start of sectioning from initial point.
FOCUS 0.000

# Z sectioning loop.
FIRST_Z
DO 6

  # Select Ex, Em, Nd Filters
  FILTERS DAPI,DAPI,100%
  ACTSHUT 17
  CCD 0.763500
  WRT

  # Select Ex, Em, Nd Filters
  FILTERS FITC,FITC,100%
  ACTSHUT 17
  CCD 0.132954
  WRT

  # Select Ex, Em, Nd Filters
  FILTERS TRITC,TRITC,100%
  ACTSHUT 17
  CCD 0.101144
  WRT

  SECTIONZ -0.200
  NEXT_Z
ENDDO

# Close image file(s) 
CLF

# Move to initial point from end of sectioning.
FOCUS 1.200
BEEP

#
#
#KEY Experiment Designer Keys: Don't Modify
#
#KEY EXPERIMENT_TYPE STANDARD
#KEY SCAN_SEQUENCE WZT
#KEY DO_FAST_ACQUISITION F
#KEY LAMPS_OFF_AT_END F
#KEY DO_Z_SECTIONING T
#KEY Z_APPLY_BACKLASH F
#KEY Z_START_POSITION BOTTOM
#KEY SECT_SPACING 0.2000
#KEY NUM_Z_SECTIONS 6
#KEY SAMPLE_THICKNESS 1.2000
#KEY CHANNEL 0.763500,DAPI,DAPI,100%,1
#KEY EX_SHUTTERS 3,EX=T,TRANS=F,LASER=F
#KEY EM_SHUTTERS 1,CCD1=T
#KEY CHANNEL 0.132954,FITC,FITC,100%,1
#KEY EX_SHUTTERS 3,EX=T,TRANS=F,LASER=F
#KEY EM_SHUTTERS 1,CCD1=T
#KEY CHANNEL 0.101144,TRITC,TRITC,100%,1
#KEY EX_SHUTTERS 3,EX=T,TRANS=F,LASER=F
#KEY EM_SHUTTERS 1,CCD1=T
#KEY DO_REFERENCE_IMAGE F
#KEY DO_CELL_TRACK F
#KEY DO_AUTOFOCUS F
#KEY DO_ULTIMATEFOCUS F
#KEY DO_OAI_SCANNING F
#KEY DO_TIME_LAPSE F
#KEY DO_POINT_VISITING F
#KEY DO_PANEL_COLLECTION F
#
#
--------------------------------------------------------

Experiment Record:
------------------
Image 1.
           Time:       Fri Apr  1 14:48:18 2022
           Time Point: 0.000 secs
           Intensity:  Min = 1419, Max = 3732, Mean = 1763.43665
           Photosensor reading: 574289.0
           Exposure time: 0.763500 secs
           EX filter:  DAPI
           EM filter:  DAPI
           ND filter:  100%
           Stage coordinates:   (-929.157,+2922.274,+24.320)

Image 2.
           Time:       Fri Apr  1 14:48:19 2022
           Time Point: 0.956 secs
           Intensity:  Min = 504, Max = 1112, Mean = 594.41229
           Photosensor reading: 2711455.0
           Exposure time: 0.132954 secs
           EX filter:  FITC
           EM filter:  FITC
           ND filter:  100%
           Stage coordinates:   (-929.157,+2922.274,+24.320)

Image 3.
           Time:       Fri Apr  1 14:48:19 2022
           Time Point: 1.352 secs
           Intensity:  Min = 463, Max = 656, Mean = 525.70190
           Photosensor reading: 6546549.0
           Exposure time: 0.101144 secs
           EX filter:  TRITC
           EM filter:  TRITC
           ND filter:  100%
           Stage coordinates:   (-929.157,+2922.274,+24.320)

Image 4.
           Time:       Fri Apr  1 14:48:20 2022
           Time Point: 1.719 secs
           Intensity:  Min = 1351, Max = 3413, Mean = 1740.31152
           Photosensor reading: 573480.0
           Exposure time: 0.763500 secs
           EX filter:  DAPI
           EM filter:  DAPI
           ND filter:  100%
           Stage coordinates:   (-929.157,+2922.274,+24.120)

Image 5.
           Time:       Fri Apr  1 14:48:20 2022
           Time Point: 2.722 secs
           Intensity:  Min = 499, Max = 1411, Mean = 593.07440
           Photosensor reading: 2709818.0
           Exposure time: 0.132954 secs
           EX filter:  FITC
           EM filter:  FITC
           ND filter:  100%
           Stage coordinates:   (-929.157,+2922.274,+24.120)

Image 6.
           Time:       Fri Apr  1 14:48:21 2022
           Time Point: 3.122 secs
           Intensity:  Min = 462, Max = 696, Mean = 526.44940
           Photosensor reading: 6539315.0
           Exposure time: 0.101144 secs
           EX filter:  TRITC
           EM filter:  TRITC
           ND filter:  100%
           Stage coordinates:   (-929.157,+2922.274,+24.120)

Image 7.
           Time:       Fri Apr  1 14:48:22 2022
           Time Point: 3.490 secs
           Intensity:  Min = 1381, Max = 3215, Mean = 1727.66431
           Photosensor reading: 572878.0
           Exposure time: 0.763500 secs
           EX filter:  DAPI
           EM filter:  DAPI
           ND filter:  100%
           Stage coordinates:   (-929.157,+2922.274,+23.920)

Image 8.
           Time:       Fri Apr  1 14:48:22 2022
           Time Point: 4.558 secs
           Intensity:  Min = 498, Max = 1627, Mean = 595.63959
           Photosensor reading: 2709301.0
           Exposure time: 0.132954 secs
           EX filter:  FITC
           EM filter:  FITC
           ND filter:  100%
           Stage coordinates:   (-929.157,+2922.274,+23.920)

Image 9.
           Time:       Fri Apr  1 14:48:23 2022
           Time Point: 4.961 secs
           Intensity:  Min = 455, Max = 751, Mean = 527.19922
           Photosensor reading: 6540182.0
           Exposure time: 0.101144 secs
           EX filter:  TRITC
           EM filter:  TRITC
           ND filter:  100%
           Stage coordinates:   (-929.157,+2922.274,+23.920)

Image 10.
           Time:       Fri Apr  1 14:48:24 2022
           Time Point: 5.341 secs
           Intensity:  Min = 1383, Max = 3028, Mean = 1711.62854
           Photosensor reading: 572364.0
           Exposure time: 0.763500 secs
           EX filter:  DAPI
           EM filter:  DAPI
           ND filter:  100%
           Stage coordinates:   (-929.157,+2922.274,+23.719)

Image 11.
           Time:       Fri Apr  1 14:48:24 2022
           Time Point: 6.341 secs
           Intensity:  Min = 494, Max = 1653, Mean = 595.33075
           Photosensor reading: 2709033.0
           Exposure time: 0.132954 secs
           EX filter:  FITC
           EM filter:  FITC
           ND filter:  100%
           Stage coordinates:   (-929.157,+2922.274,+23.719)

Image 12.
           Time:       Fri Apr  1 14:48:24 2022
           Time Point: 6.741 secs
           Intensity:  Min = 465, Max = 807, Mean = 532.07819
           Photosensor reading: 6534455.0
           Exposure time: 0.101144 secs
           EX filter:  TRITC
           EM filter:  TRITC
           ND filter:  100%
           Stage coordinates:   (-929.157,+2922.274,+23.719)

Image 13.
           Time:       Fri Apr  1 14:48:25 2022
           Time Point: 7.109 secs
           Intensity:  Min = 1386, Max = 2861, Mean = 1704.87671
           Photosensor reading: 571928.0
           Exposure time: 0.763500 secs
           EX filter:  DAPI
           EM filter:  DAPI
           ND filter:  100%
           Stage coordinates:   (-929.157,+2922.274,+23.519)

Image 14.
           Time:       Fri Apr  1 14:48:26 2022
           Time Point: 8.112 secs
           Intensity:  Min = 485, Max = 1382, Mean = 591.43848
           Photosensor reading: 2709252.0
           Exposure time: 0.132954 secs
           EX filter:  FITC
           EM filter:  FITC
           ND filter:  100%
           Stage coordinates:   (-929.157,+2922.274,+23.519)

Image 15.
           Time:       Fri Apr  1 14:48:26 2022
           Time Point: 8.513 secs
           Intensity:  Min = 469, Max = 835, Mean = 535.93591
           Photosensor reading: 6533102.0
           Exposure time: 0.101144 secs
           EX filter:  TRITC
           EM filter:  TRITC
           ND filter:  100%
           Stage coordinates:   (-929.157,+2922.274,+23.519)

Image 16.
           Time:       Fri Apr  1 14:48:27 2022
           Time Point: 8.895 secs
           Intensity:  Min = 1351, Max = 2750, Mean = 1687.59204
           Photosensor reading: 571588.0
           Exposure time: 0.763500 secs
           EX filter:  DAPI
           EM filter:  DAPI
           ND filter:  100%
           Stage coordinates:   (-929.157,+2922.274,+23.319)

Image 17.
           Time:       Fri Apr  1 14:48:28 2022
           Time Point: 9.961 secs
           Intensity:  Min = 492, Max = 1180, Mean = 589.87280
           Photosensor reading: 2709559.0
           Exposure time: 0.132954 secs
           EX filter:  FITC
           EM filter:  FITC
           ND filter:  100%
           Stage coordinates:   (-929.157,+2922.274,+23.319)

Image 18.
           Time:       Fri Apr  1 14:48:28 2022
           Time Point: 10.360 secs
           Intensity:  Min = 467, Max = 856, Mean = 531.25867
           Photosensor reading: 6534424.0
           Exposure time: 0.101144 secs
           EX filter:  TRITC
           EM filter:  TRITC
           ND filter:  100%
           Stage coordinates:   (-929.157,+2922.274,+23.319)

Total number of images saved: 18
