# Supplementary material for: Chromatin binding by HORMAD proteins regulates meiotic recombination initiation
Source: EMBO J. 2024 Feb 8;43(5):8. doi: 10.1038/s44318-024-00034-3 (PMC10907721; doi:10.1038/s44318-024-00034-3)
Supplement: Supplementary file 6 — Source Data Fig. 5 [file 44318_2024_34_MOESM6_ESM.zip › Data_Figure_5/hop1_loop2 images/22-04-01/4-1-2022_11644-hr3_07_R3D.dv.log]

#
#Tag 0x00FF0408

Resolve3D softWoRx-Acquire Version: 7.2.1 Release RC1

Running on host: cn71689

Resolve3D Image File: /data1/Data/HochwagenLab/Cal/Hop1PHD/anti-hop1/2022-03-24/22-04-01/4-1-2022_11644-hr3_07_R3D.dv

Created  Fri Apr  1 14:12:21 2022


Optics:
  Objective:    	Olympus 100X/1.40, UPLS Apo, UIS2, 1-U2B836
  Lens ID:      	10007
  Aux Magn:     	2.00
  Illumination: 	Kohler

Image Properties:
  XY Dimensions:            	256 x 256
  ZWT Dimensions (expected):	6 x 3 x 1
  Pixel Size:               	0.07985 0.07985 0.200
  Binning:                  	1x1
  Flat-field Calibration:   	On

Camera:
  Type:        	PM1394Cam00 EMCCD / EVOLVE- 512
  Gain:        	1.00X
  Speed:       	10000KHz
  Temp Setting:	-85.0C


Resolve3D Macro:
--------------------------------------------------------
# Created by DeltaVision Experiment Designer (version: 7.2.1 Release RC1)
# Experiment Macro Name: April1-2022


# Open image file
OPF

# Starting Scan From Farthest Z (Bottom of sample)
# Move to start of sectioning from initial point.
FOCUS 0.000

# Z sectioning loop.
FIRST_Z
DO 6

  # Select Ex, Em, Nd Filters
  FILTERS DAPI,DAPI,100%
  ACTSHUT 17
  CCD 0.763500
  WRT

  # Select Ex, Em, Nd Filters
  FILTERS FITC,FITC,100%
  ACTSHUT 17
  CCD 0.132954
  WRT

  # Select Ex, Em, Nd Filters
  FILTERS TRITC,TRITC,100%
  ACTSHUT 17
  CCD 0.101144
  WRT

  SECTIONZ -0.200
  NEXT_Z
ENDDO

# Close image file(s) 
CLF

# Move to initial point from end of sectioning.
FOCUS 1.200
BEEP

#
#
#KEY Experiment Designer Keys: Don't Modify
#
#KEY EXPERIMENT_TYPE STANDARD
#KEY SCAN_SEQUENCE WZT
#KEY DO_FAST_ACQUISITION F
#KEY LAMPS_OFF_AT_END F
#KEY DO_Z_SECTIONING T
#KEY Z_APPLY_BACKLASH F
#KEY Z_START_POSITION BOTTOM
#KEY SECT_SPACING 0.2000
#KEY NUM_Z_SECTIONS 6
#KEY SAMPLE_THICKNESS 1.2000
#KEY CHANNEL 0.763500,DAPI,DAPI,100%,1
#KEY EX_SHUTTERS 3,EX=T,TRANS=F,LASER=F
#KEY EM_SHUTTERS 1,CCD1=T
#KEY CHANNEL 0.132954,FITC,FITC,100%,1
#KEY EX_SHUTTERS 3,EX=T,TRANS=F,LASER=F
#KEY EM_SHUTTERS 1,CCD1=T
#KEY CHANNEL 0.101144,TRITC,TRITC,100%,1
#KEY EX_SHUTTERS 3,EX=T,TRANS=F,LASER=F
#KEY EM_SHUTTERS 1,CCD1=T
#KEY DO_REFERENCE_IMAGE F
#KEY DO_CELL_TRACK F
#KEY DO_AUTOFOCUS F
#KEY DO_ULTIMATEFOCUS F
#KEY DO_OAI_SCANNING F
#KEY DO_TIME_LAPSE F
#KEY DO_POINT_VISITING F
#KEY DO_PANEL_COLLECTION F
#
#
--------------------------------------------------------

Experiment Record:
------------------
Image 1.
           Time:       Fri Apr  1 14:12:22 2022
           Time Point: 0.000 secs
           Intensity:  Min = 1490, Max = 4225, Mean = 1816.21973
           Photosensor reading: 573533.0
           Exposure time: 0.763500 secs
           EX filter:  DAPI
           EM filter:  DAPI
           ND filter:  100%
           Stage coordinates:   (-9372.710,-1324.725,+19.015)

Image 2.
           Time:       Fri Apr  1 14:12:23 2022
           Time Point: 0.979 secs
           Intensity:  Min = 505, Max = 806, Mean = 589.44360
           Photosensor reading: 2716783.0
           Exposure time: 0.132954 secs
           EX filter:  FITC
           EM filter:  FITC
           ND filter:  100%
           Stage coordinates:   (-9372.710,-1324.725,+19.015)

Image 3.
           Time:       Fri Apr  1 14:12:23 2022
           Time Point: 1.442 secs
           Intensity:  Min = 470, Max = 1021, Mean = 543.06927
           Photosensor reading: 6670993.0
           Exposure time: 0.101144 secs
           EX filter:  TRITC
           EM filter:  TRITC
           ND filter:  100%
           Stage coordinates:   (-9372.710,-1324.725,+19.015)

Image 4.
           Time:       Fri Apr  1 14:12:24 2022
           Time Point: 1.815 secs
           Intensity:  Min = 1471, Max = 3656, Mean = 1797.74060
           Photosensor reading: 572881.0
           Exposure time: 0.763500 secs
           EX filter:  DAPI
           EM filter:  DAPI
           ND filter:  100%
           Stage coordinates:   (-9372.710,-1324.725,+18.809)

Image 5.
           Time:       Fri Apr  1 14:12:25 2022
           Time Point: 2.817 secs
           Intensity:  Min = 510, Max = 1036, Mean = 594.20343
           Photosensor reading: 2714196.0
           Exposure time: 0.132954 secs
           EX filter:  FITC
           EM filter:  FITC
           ND filter:  100%
           Stage coordinates:   (-9372.710,-1324.725,+18.809)

Image 6.
           Time:       Fri Apr  1 14:12:25 2022
           Time Point: 3.214 secs
           Intensity:  Min = 474, Max = 1214, Mean = 547.31268
           Photosensor reading: 6652057.0
           Exposure time: 0.101144 secs
           EX filter:  TRITC
           EM filter:  TRITC
           ND filter:  100%
           Stage coordinates:   (-9372.710,-1324.725,+18.809)

Image 7.
           Time:       Fri Apr  1 14:12:26 2022
           Time Point: 3.582 secs
           Intensity:  Min = 1447, Max = 3293, Mean = 1778.01367
           Photosensor reading: 572358.0
           Exposure time: 0.763500 secs
           EX filter:  DAPI
           EM filter:  DAPI
           ND filter:  100%
           Stage coordinates:   (-9372.710,-1324.725,+18.609)

Image 8.
           Time:       Fri Apr  1 14:12:26 2022
           Time Point: 4.583 secs
           Intensity:  Min = 499, Max = 1245, Mean = 591.97754
           Photosensor reading: 2713362.0
           Exposure time: 0.132954 secs
           EX filter:  FITC
           EM filter:  FITC
           ND filter:  100%
           Stage coordinates:   (-9372.710,-1324.725,+18.609)

Image 9.
           Time:       Fri Apr  1 14:12:27 2022
           Time Point: 4.988 secs
           Intensity:  Min = 460, Max = 1491, Mean = 543.01331
           Photosensor reading: 6647848.0
           Exposure time: 0.101144 secs
           EX filter:  TRITC
           EM filter:  TRITC
           ND filter:  100%
           Stage coordinates:   (-9372.710,-1324.725,+18.609)

Image 10.
           Time:       Fri Apr  1 14:12:28 2022
           Time Point: 5.367 secs
           Intensity:  Min = 1406, Max = 2973, Mean = 1760.43433
           Photosensor reading: 571890.0
           Exposure time: 0.763500 secs
           EX filter:  DAPI
           EM filter:  DAPI
           ND filter:  100%
           Stage coordinates:   (-9372.710,-1324.725,+18.409)

Image 11.
           Time:       Fri Apr  1 14:12:28 2022
           Time Point: 6.368 secs
           Intensity:  Min = 490, Max = 1379, Mean = 589.87823
           Photosensor reading: 2714815.0
           Exposure time: 0.132954 secs
           EX filter:  FITC
           EM filter:  FITC
           ND filter:  100%
           Stage coordinates:   (-9372.710,-1324.725,+18.409)

Image 12.
           Time:       Fri Apr  1 14:12:29 2022
           Time Point: 6.834 secs
           Intensity:  Min = 475, Max = 1791, Mean = 547.80347
           Photosensor reading: 6643495.0
           Exposure time: 0.101144 secs
           EX filter:  TRITC
           EM filter:  TRITC
           ND filter:  100%
           Stage coordinates:   (-9372.710,-1324.725,+18.409)

Image 13.
           Time:       Fri Apr  1 14:12:30 2022
           Time Point: 7.202 secs
           Intensity:  Min = 1416, Max = 2834, Mean = 1754.72729
           Photosensor reading: 571524.0
           Exposure time: 0.763500 secs
           EX filter:  DAPI
           EM filter:  DAPI
           ND filter:  100%
           Stage coordinates:   (-9372.710,-1324.725,+18.209)

Image 14.
           Time:       Fri Apr  1 14:12:30 2022
           Time Point: 8.203 secs
           Intensity:  Min = 495, Max = 1126, Mean = 585.66150
           Photosensor reading: 2714959.0
           Exposure time: 0.132954 secs
           EX filter:  FITC
           EM filter:  FITC
           ND filter:  100%
           Stage coordinates:   (-9372.710,-1324.725,+18.209)

Image 15.
           Time:       Fri Apr  1 14:12:30 2022
           Time Point: 8.602 secs
           Intensity:  Min = 476, Max = 2184, Mean = 550.76184
           Photosensor reading: 6640922.0
           Exposure time: 0.101144 secs
           EX filter:  TRITC
           EM filter:  TRITC
           ND filter:  100%
           Stage coordinates:   (-9372.710,-1324.725,+18.209)

Image 16.
           Time:       Fri Apr  1 14:12:31 2022
           Time Point: 8.969 secs
           Intensity:  Min = 1414, Max = 2698, Mean = 1740.38843
           Photosensor reading: 571209.0
           Exposure time: 0.763500 secs
           EX filter:  DAPI
           EM filter:  DAPI
           ND filter:  100%
           Stage coordinates:   (-9372.710,-1324.725,+18.014)

Image 17.
           Time:       Fri Apr  1 14:12:32 2022
           Time Point: 9.971 secs
           Intensity:  Min = 497, Max = 877, Mean = 587.19025
           Photosensor reading: 2715098.0
           Exposure time: 0.132954 secs
           EX filter:  FITC
           EM filter:  FITC
           ND filter:  100%
           Stage coordinates:   (-9372.710,-1324.725,+18.014)

Image 18.
           Time:       Fri Apr  1 14:12:32 2022
           Time Point: 10.369 secs
           Intensity:  Min = 468, Max = 2250, Mean = 549.16779
           Photosensor reading: 6638004.0
           Exposure time: 0.101144 secs
           EX filter:  TRITC
           EM filter:  TRITC
           ND filter:  100%
           Stage coordinates:   (-9372.710,-1324.725,+18.014)

Total number of images saved: 18
