# Supplementary material for: Chromatin binding by HORMAD proteins regulates meiotic recombination initiation
Source: EMBO J. 2024 Feb 8;43(5):8. doi: 10.1038/s44318-024-00034-3 (PMC10907721; doi:10.1038/s44318-024-00034-3)
Supplement: Supplementary file 6 — Source Data Fig. 5 [file 44318_2024_34_MOESM6_ESM.zip › Data_Figure_5/hop1_loop2 images/22-4-7_TRITVNOtRIT/4-5-2022_NOTRIT_11644-H3-14_R3D.dv.log]

#
#Tag 0x00FF0408

Resolve3D softWoRx-Acquire Version: 7.2.1 Release RC1

Running on host: cn71689

Resolve3D Image File: /data1/Data/HochwagenLab/Cal/Hop1PHD/anti-hop1/2022-03-24/22-4-7_TRITVNOtRIT/4-5-2022_NOTRIT_11644-H3-14_R3D.dv

Created  Thu Apr  7 12:37:38 2022


Optics:
  Objective:    	Olympus 100X/1.40, UPLS Apo, UIS2, 1-U2B836
  Lens ID:      	10007
  Aux Magn:     	2.00
  Illumination: 	Kohler

Image Properties:
  XY Dimensions:            	128 x 128
  ZWT Dimensions (expected):	10 x 3 x 1
  Pixel Size:               	0.07985 0.07985 0.100
  Binning:                  	1x1
  Flat-field Calibration:   	On

Camera:
  Type:        	PM1394Cam00 EMCCD / EVOLVE- 512
  Gain:        	1.00X
  Speed:       	10000KHz
  Temp Setting:	-85.0C


Resolve3D Macro:
--------------------------------------------------------
# Created by DeltaVision Experiment Designer (version: 7.2.1 Release RC1)
# Experiment Macro Name: 4-7-22


# Open image file
OPF

# Starting Scan From Farthest Z (Bottom of sample)
# Move to start of sectioning from initial point.
FOCUS 0.000

# Z sectioning loop.
FIRST_Z
DO 10

  # Select Ex, Em, Nd Filters
  FILTERS DAPI,DAPI,100%
  ACTSHUT 17
  CCD 0.093631
  WRT

  # Select Ex, Em, Nd Filters
  FILTERS FITC,FITC,100%
  ACTSHUT 17
  CCD 0.158310
  WRT

  # Select Ex, Em, Nd Filters
  FILTERS TRITC,TRITC,100%
  ACTSHUT 17
  CCD 0.182118
  WRT

  SECTIONZ -0.100
  NEXT_Z
ENDDO

# Close image file(s) 
CLF

# Move to initial point from end of sectioning.
FOCUS 1.000
BEEP

#
#
#KEY Experiment Designer Keys: Don't Modify
#
#KEY EXPERIMENT_TYPE STANDARD
#KEY SCAN_SEQUENCE WZT
#KEY DO_FAST_ACQUISITION F
#KEY LAMPS_OFF_AT_END F
#KEY DO_Z_SECTIONING T
#KEY Z_APPLY_BACKLASH F
#KEY Z_START_POSITION BOTTOM
#KEY SECT_SPACING 0.1000
#KEY NUM_Z_SECTIONS 10
#KEY SAMPLE_THICKNESS 1.0000
#KEY CHANNEL 0.093631,DAPI,DAPI,100%,1
#KEY EX_SHUTTERS 3,EX=T,TRANS=F,LASER=F
#KEY EM_SHUTTERS 1,CCD1=T
#KEY CHANNEL 0.158310,FITC,FITC,100%,1
#KEY EX_SHUTTERS 3,EX=T,TRANS=F,LASER=F
#KEY EM_SHUTTERS 1,CCD1=T
#KEY CHANNEL 0.182118,TRITC,TRITC,100%,1
#KEY EX_SHUTTERS 3,EX=T,TRANS=F,LASER=F
#KEY EM_SHUTTERS 1,CCD1=T
#KEY DO_REFERENCE_IMAGE F
#KEY DO_CELL_TRACK F
#KEY DO_AUTOFOCUS F
#KEY DO_ULTIMATEFOCUS F
#KEY DO_OAI_SCANNING F
#KEY DO_TIME_LAPSE F
#KEY DO_POINT_VISITING F
#KEY DO_PANEL_COLLECTION F
#
#
--------------------------------------------------------

Experiment Record:
------------------
Image 1.
           Time:       Thu Apr  7 12:37:38 2022
           Time Point: 0.000 secs
           Intensity:  Min = 675, Max = 5036, Mean = 1046.10303
           Photosensor reading: 584373.0
           Exposure time: 0.093631 secs
           EX filter:  DAPI
           EM filter:  DAPI
           ND filter:  100%
           Stage coordinates:   (-7188.571,+8255.371,+54.464)

Image 2.
           Time:       Thu Apr  7 12:37:38 2022
           Time Point: 0.283 secs
           Intensity:  Min = 525, Max = 1364, Mean = 625.72443
           Photosensor reading: 2598413.0
           Exposure time: 0.158310 secs
           EX filter:  FITC
           EM filter:  FITC
           ND filter:  100%
           Stage coordinates:   (-7188.571,+8255.371,+54.464)

Image 3.
           Time:       Thu Apr  7 12:37:39 2022
           Time Point: 0.765 secs
           Intensity:  Min = 508, Max = 1470, Mean = 620.03168
           Photosensor reading: 6755864.0
           Exposure time: 0.182118 secs
           EX filter:  TRITC
           EM filter:  TRITC
           ND filter:  100%
           Stage coordinates:   (-7188.571,+8255.371,+54.464)

Image 4.
           Time:       Thu Apr  7 12:37:39 2022
           Time Point: 1.216 secs
           Intensity:  Min = 685, Max = 4982, Mean = 1048.41162
           Photosensor reading: 584356.0
           Exposure time: 0.093631 secs
           EX filter:  DAPI
           EM filter:  DAPI
           ND filter:  100%
           Stage coordinates:   (-7188.571,+8255.371,+54.361)

Image 5.
           Time:       Thu Apr  7 12:37:40 2022
           Time Point: 1.550 secs
           Intensity:  Min = 521, Max = 1366, Mean = 622.30292
           Photosensor reading: 2590653.0
           Exposure time: 0.158310 secs
           EX filter:  FITC
           EM filter:  FITC
           ND filter:  100%
           Stage coordinates:   (-7188.571,+8255.371,+54.361)

Image 6.
           Time:       Thu Apr  7 12:37:40 2022
           Time Point: 1.972 secs
           Intensity:  Min = 498, Max = 1466, Mean = 615.37305
           Photosensor reading: 6735750.0
           Exposure time: 0.182118 secs
           EX filter:  TRITC
           EM filter:  TRITC
           ND filter:  100%
           Stage coordinates:   (-7188.571,+8255.371,+54.361)

Image 7.
           Time:       Thu Apr  7 12:37:40 2022
           Time Point: 2.416 secs
           Intensity:  Min = 660, Max = 4939, Mean = 1043.54346
           Photosensor reading: 584301.0
           Exposure time: 0.093631 secs
           EX filter:  DAPI
           EM filter:  DAPI
           ND filter:  100%
           Stage coordinates:   (-7188.571,+8255.371,+54.258)

Image 8.
           Time:       Thu Apr  7 12:37:41 2022
           Time Point: 2.751 secs
           Intensity:  Min = 519, Max = 1471, Mean = 621.17651
           Photosensor reading: 2600614.0
           Exposure time: 0.158310 secs
           EX filter:  FITC
           EM filter:  FITC
           ND filter:  100%
           Stage coordinates:   (-7188.571,+8255.371,+54.258)

Image 9.
           Time:       Thu Apr  7 12:37:41 2022
           Time Point: 3.167 secs
           Intensity:  Min = 502, Max = 1527, Mean = 616.66241
           Photosensor reading: 6738675.0
           Exposure time: 0.182118 secs
           EX filter:  TRITC
           EM filter:  TRITC
           ND filter:  100%
           Stage coordinates:   (-7188.571,+8255.371,+54.258)

Image 10.
           Time:       Thu Apr  7 12:37:42 2022
           Time Point: 3.620 secs
           Intensity:  Min = 679, Max = 4895, Mean = 1036.73572
           Photosensor reading: 584266.0
           Exposure time: 0.093631 secs
           EX filter:  DAPI
           EM filter:  DAPI
           ND filter:  100%
           Stage coordinates:   (-7188.571,+8255.371,+54.161)

Image 11.
           Time:       Thu Apr  7 12:37:42 2022
           Time Point: 3.951 secs
           Intensity:  Min = 516, Max = 1539, Mean = 623.34302
           Photosensor reading: 2601299.0
           Exposure time: 0.158310 secs
           EX filter:  FITC
           EM filter:  FITC
           ND filter:  100%
           Stage coordinates:   (-7188.571,+8255.371,+54.161)

Image 12.
           Time:       Thu Apr  7 12:37:42 2022
           Time Point: 4.371 secs
           Intensity:  Min = 504, Max = 1569, Mean = 614.54706
           Photosensor reading: 6740753.0
           Exposure time: 0.182118 secs
           EX filter:  TRITC
           EM filter:  TRITC
           ND filter:  100%
           Stage coordinates:   (-7188.571,+8255.371,+54.161)

Image 13.
           Time:       Thu Apr  7 12:37:43 2022
           Time Point: 4.819 secs
           Intensity:  Min = 641, Max = 4684, Mean = 1041.13379
           Photosensor reading: 584202.0
           Exposure time: 0.093631 secs
           EX filter:  DAPI
           EM filter:  DAPI
           ND filter:  100%
           Stage coordinates:   (-7188.571,+8255.371,+54.064)

Image 14.
           Time:       Thu Apr  7 12:37:43 2022
           Time Point: 5.136 secs
           Intensity:  Min = 517, Max = 1699, Mean = 620.98273
           Photosensor reading: 2598219.0
           Exposure time: 0.158310 secs
           EX filter:  FITC
           EM filter:  FITC
           ND filter:  100%
           Stage coordinates:   (-7188.571,+8255.371,+54.064)

Image 15.
           Time:       Thu Apr  7 12:37:44 2022
           Time Point: 5.561 secs
           Intensity:  Min = 510, Max = 1690, Mean = 623.62714
           Photosensor reading: 6741639.0
           Exposure time: 0.182118 secs
           EX filter:  TRITC
           EM filter:  TRITC
           ND filter:  100%
           Stage coordinates:   (-7188.571,+8255.371,+54.064)

Image 16.
           Time:       Thu Apr  7 12:37:44 2022
           Time Point: 6.069 secs
           Intensity:  Min = 679, Max = 4507, Mean = 1041.47290
           Photosensor reading: 584154.0
           Exposure time: 0.093631 secs
           EX filter:  DAPI
           EM filter:  DAPI
           ND filter:  100%
           Stage coordinates:   (-7188.571,+8255.371,+53.961)

Image 17.
           Time:       Thu Apr  7 12:37:44 2022
           Time Point: 6.388 secs
           Intensity:  Min = 516, Max = 1759, Mean = 622.52917
           Photosensor reading: 2603440.0
           Exposure time: 0.158310 secs
           EX filter:  FITC
           EM filter:  FITC
           ND filter:  100%
           Stage coordinates:   (-7188.571,+8255.371,+53.961)

Image 18.
           Time:       Thu Apr  7 12:37:45 2022
           Time Point: 6.804 secs
           Intensity:  Min = 510, Max = 1768, Mean = 621.32123
           Photosensor reading: 6742652.0
           Exposure time: 0.182118 secs
           EX filter:  TRITC
           EM filter:  TRITC
           ND filter:  100%
           Stage coordinates:   (-7188.571,+8255.371,+53.961)

Image 19.
           Time:       Thu Apr  7 12:37:45 2022
           Time Point: 7.255 secs
           Intensity:  Min = 657, Max = 4308, Mean = 1040.19409
           Photosensor reading: 584126.0
           Exposure time: 0.093631 secs
           EX filter:  DAPI
           EM filter:  DAPI
           ND filter:  100%
           Stage coordinates:   (-7188.571,+8255.371,+53.864)

Image 20.
           Time:       Thu Apr  7 12:37:46 2022
           Time Point: 7.571 secs
           Intensity:  Min = 502, Max = 1927, Mean = 618.51843
           Photosensor reading: 2604238.0
           Exposure time: 0.158310 secs
           EX filter:  FITC
           EM filter:  FITC
           ND filter:  100%
           Stage coordinates:   (-7188.571,+8255.371,+53.864)

Image 21.
           Time:       Thu Apr  7 12:37:46 2022
           Time Point: 7.988 secs
           Intensity:  Min = 499, Max = 1829, Mean = 619.07574
           Photosensor reading: 6741357.0
           Exposure time: 0.182118 secs
           EX filter:  TRITC
           EM filter:  TRITC
           ND filter:  100%
           Stage coordinates:   (-7188.571,+8255.371,+53.864)

Image 22.
           Time:       Thu Apr  7 12:37:46 2022
           Time Point: 8.438 secs
           Intensity:  Min = 679, Max = 4175, Mean = 1034.36279
           Photosensor reading: 584059.0
           Exposure time: 0.093631 secs
           EX filter:  DAPI
           EM filter:  DAPI
           ND filter:  100%
           Stage coordinates:   (-7188.571,+8255.371,+53.761)

Image 23.
           Time:       Thu Apr  7 12:37:47 2022
           Time Point: 8.756 secs
           Intensity:  Min = 515, Max = 1905, Mean = 626.29156
           Photosensor reading: 2604755.0
           Exposure time: 0.158310 secs
           EX filter:  FITC
           EM filter:  FITC
           ND filter:  100%
           Stage coordinates:   (-7188.571,+8255.371,+53.761)

Image 24.
           Time:       Thu Apr  7 12:37:47 2022
           Time Point: 9.173 secs
           Intensity:  Min = 500, Max = 1931, Mean = 618.87061
           Photosensor reading: 6738991.0
           Exposure time: 0.182118 secs
           EX filter:  TRITC
           EM filter:  TRITC
           ND filter:  100%
           Stage coordinates:   (-7188.571,+8255.371,+53.761)

Image 25.
           Time:       Thu Apr  7 12:37:48 2022
           Time Point: 9.623 secs
           Intensity:  Min = 661, Max = 4031, Mean = 1034.29187
           Photosensor reading: 584000.0
           Exposure time: 0.093631 secs
           EX filter:  DAPI
           EM filter:  DAPI
           ND filter:  100%
           Stage coordinates:   (-7188.571,+8255.371,+53.664)

Image 26.
           Time:       Thu Apr  7 12:37:48 2022
           Time Point: 9.957 secs
           Intensity:  Min = 508, Max = 1920, Mean = 615.70630
           Photosensor reading: 2605076.0
           Exposure time: 0.158310 secs
           EX filter:  FITC
           EM filter:  FITC
           ND filter:  100%
           Stage coordinates:   (-7188.571,+8255.371,+53.664)

Image 27.
           Time:       Thu Apr  7 12:37:48 2022
           Time Point: 10.375 secs
           Intensity:  Min = 499, Max = 1956, Mean = 618.29163
           Photosensor reading: 6736426.0
           Exposure time: 0.182118 secs
           EX filter:  TRITC
           EM filter:  TRITC
           ND filter:  100%
           Stage coordinates:   (-7188.571,+8255.371,+53.664)

Image 28.
           Time:       Thu Apr  7 12:37:49 2022
           Time Point: 10.825 secs
           Intensity:  Min = 674, Max = 3864, Mean = 1032.30994
           Photosensor reading: 583921.0
           Exposure time: 0.093631 secs
           EX filter:  DAPI
           EM filter:  DAPI
           ND filter:  100%
           Stage coordinates:   (-7188.571,+8255.371,+53.561)

Image 29.
           Time:       Thu Apr  7 12:37:49 2022
           Time Point: 11.209 secs
           Intensity:  Min = 492, Max = 1938, Mean = 620.20959
           Photosensor reading: 2606421.0
           Exposure time: 0.158310 secs
           EX filter:  FITC
           EM filter:  FITC
           ND filter:  100%
           Stage coordinates:   (-7188.571,+8255.371,+53.561)

Image 30.
           Time:       Thu Apr  7 12:37:50 2022
           Time Point: 11.625 secs
           Intensity:  Min = 498, Max = 2033, Mean = 615.29272
           Photosensor reading: 6734891.0
           Exposure time: 0.182118 secs
           EX filter:  TRITC
           EM filter:  TRITC
           ND filter:  100%
           Stage coordinates:   (-7188.571,+8255.371,+53.561)

Total number of images saved: 30
