# Supplementary material for: Chromatin binding by HORMAD proteins regulates meiotic recombination initiation
Source: EMBO J. 2024 Feb 8;43(5):8. doi: 10.1038/s44318-024-00034-3 (PMC10907721; doi:10.1038/s44318-024-00034-3)
Supplement: Supplementary file 6 — Source Data Fig. 5 [file 44318_2024_34_MOESM6_ESM.zip › Data_Figure_5/hop1_loop2 images/22-4-7_TRITVNOtRIT/4-5-2022_TRITwashed_7797-H3-28_R3D.dv.log]

#
#Tag 0x00FF0408

Resolve3D softWoRx-Acquire Version: 7.2.1 Release RC1

Running on host: cn71689

Resolve3D Image File: /data1/Data/HochwagenLab/Cal/Hop1PHD/anti-hop1/2022-03-24/22-4-7_TRITVNOtRIT/4-5-2022_TRITwashed_7797-H3-28_R3D.dv

Created  Thu Apr  7 15:14:23 2022


Optics:
  Objective:    	Olympus 100X/1.40, UPLS Apo, UIS2, 1-U2B836
  Lens ID:      	10007
  Aux Magn:     	2.00
  Illumination: 	Kohler

Image Properties:
  XY Dimensions:            	256 x 256
  ZWT Dimensions (expected):	10 x 3 x 1
  Pixel Size:               	0.07985 0.07985 0.100
  Binning:                  	1x1
  Flat-field Calibration:   	On

Camera:
  Type:        	PM1394Cam00 EMCCD / EVOLVE- 512
  Gain:        	1.00X
  Speed:       	10000KHz
  Temp Setting:	-85.0C


Resolve3D Macro:
--------------------------------------------------------
# Created by DeltaVision Experiment Designer (version: 7.2.1 Release RC1)
# Experiment Macro Name: 4-7-22


# Open image file
OPF

# Starting Scan From Farthest Z (Bottom of sample)
# Move to start of sectioning from initial point.
FOCUS 0.000

# Z sectioning loop.
FIRST_Z
DO 10

  # Select Ex, Em, Nd Filters
  FILTERS DAPI,DAPI,100%
  ACTSHUT 17
  CCD 0.093631
  WRT

  # Select Ex, Em, Nd Filters
  FILTERS FITC,FITC,100%
  ACTSHUT 17
  CCD 0.158310
  WRT

  # Select Ex, Em, Nd Filters
  FILTERS TRITC,TRITC,100%
  ACTSHUT 17
  CCD 0.182118
  WRT

  SECTIONZ -0.100
  NEXT_Z
ENDDO

# Close image file(s) 
CLF

# Move to initial point from end of sectioning.
FOCUS 1.000
BEEP

#
#
#KEY Experiment Designer Keys: Don't Modify
#
#KEY EXPERIMENT_TYPE STANDARD
#KEY SCAN_SEQUENCE WZT
#KEY DO_FAST_ACQUISITION F
#KEY LAMPS_OFF_AT_END F
#KEY DO_Z_SECTIONING T
#KEY Z_APPLY_BACKLASH F
#KEY Z_START_POSITION BOTTOM
#KEY SECT_SPACING 0.1000
#KEY NUM_Z_SECTIONS 10
#KEY SAMPLE_THICKNESS 1.0000
#KEY CHANNEL 0.093631,DAPI,DAPI,100%,1
#KEY EX_SHUTTERS 3,EX=T,TRANS=F,LASER=F
#KEY EM_SHUTTERS 1,CCD1=T
#KEY CHANNEL 0.158310,FITC,FITC,100%,1
#KEY EX_SHUTTERS 3,EX=T,TRANS=F,LASER=F
#KEY EM_SHUTTERS 1,CCD1=T
#KEY CHANNEL 0.182118,TRITC,TRITC,100%,1
#KEY EX_SHUTTERS 3,EX=T,TRANS=F,LASER=F
#KEY EM_SHUTTERS 1,CCD1=T
#KEY DO_REFERENCE_IMAGE F
#KEY DO_CELL_TRACK F
#KEY DO_AUTOFOCUS F
#KEY DO_ULTIMATEFOCUS F
#KEY DO_OAI_SCANNING F
#KEY DO_TIME_LAPSE F
#KEY DO_POINT_VISITING F
#KEY DO_PANEL_COLLECTION F
#
#
--------------------------------------------------------

Experiment Record:
------------------
Image 1.
           Time:       Thu Apr  7 15:14:23 2022
           Time Point: 0.000 secs
           Intensity:  Min = 579, Max = 948, Mean = 656.83490
           Photosensor reading: 585075.0
           Exposure time: 0.093631 secs
           EX filter:  DAPI
           EM filter:  DAPI
           ND filter:  100%
           Stage coordinates:   (-3540.623,+4543.108,+66.210)

Image 2.
           Time:       Thu Apr  7 15:14:24 2022
           Time Point: 0.295 secs
           Intensity:  Min = 520, Max = 1093, Mean = 613.91724
           Photosensor reading: 2673793.0
           Exposure time: 0.158310 secs
           EX filter:  FITC
           EM filter:  FITC
           ND filter:  100%
           Stage coordinates:   (-3540.623,+4543.108,+66.210)

Image 3.
           Time:       Thu Apr  7 15:14:24 2022
           Time Point: 0.734 secs
           Intensity:  Min = 481, Max = 892, Mean = 569.25452
           Photosensor reading: 6763798.0
           Exposure time: 0.182118 secs
           EX filter:  TRITC
           EM filter:  TRITC
           ND filter:  100%
           Stage coordinates:   (-3540.623,+4543.108,+66.210)

Image 4.
           Time:       Thu Apr  7 15:14:25 2022
           Time Point: 1.196 secs
           Intensity:  Min = 579, Max = 936, Mean = 662.78094
           Photosensor reading: 585111.0
           Exposure time: 0.093631 secs
           EX filter:  DAPI
           EM filter:  DAPI
           ND filter:  100%
           Stage coordinates:   (-3540.623,+4543.108,+66.113)

Image 5.
           Time:       Thu Apr  7 15:14:25 2022
           Time Point: 1.528 secs
           Intensity:  Min = 522, Max = 1209, Mean = 615.12952
           Photosensor reading: 2664916.0
           Exposure time: 0.158310 secs
           EX filter:  FITC
           EM filter:  FITC
           ND filter:  100%
           Stage coordinates:   (-3540.623,+4543.108,+66.113)

Image 6.
           Time:       Thu Apr  7 15:14:26 2022
           Time Point: 1.961 secs
           Intensity:  Min = 476, Max = 934, Mean = 568.47632
           Photosensor reading: 6743044.0
           Exposure time: 0.182118 secs
           EX filter:  TRITC
           EM filter:  TRITC
           ND filter:  100%
           Stage coordinates:   (-3540.623,+4543.108,+66.113)

Image 7.
           Time:       Thu Apr  7 15:14:26 2022
           Time Point: 2.413 secs
           Intensity:  Min = 579, Max = 925, Mean = 663.52789
           Photosensor reading: 585153.0
           Exposure time: 0.093631 secs
           EX filter:  DAPI
           EM filter:  DAPI
           ND filter:  100%
           Stage coordinates:   (-3540.623,+4543.108,+66.010)

Image 8.
           Time:       Thu Apr  7 15:14:26 2022
           Time Point: 2.747 secs
           Intensity:  Min = 515, Max = 1351, Mean = 614.91858
           Photosensor reading: 2677231.0
           Exposure time: 0.158310 secs
           EX filter:  FITC
           EM filter:  FITC
           ND filter:  100%
           Stage coordinates:   (-3540.623,+4543.108,+66.010)

Image 9.
           Time:       Thu Apr  7 15:14:27 2022
           Time Point: 3.179 secs
           Intensity:  Min = 486, Max = 986, Mean = 567.53320
           Photosensor reading: 6749817.0
           Exposure time: 0.182118 secs
           EX filter:  TRITC
           EM filter:  TRITC
           ND filter:  100%
           Stage coordinates:   (-3540.623,+4543.108,+66.010)

Image 10.
           Time:       Thu Apr  7 15:14:27 2022
           Time Point: 3.632 secs
           Intensity:  Min = 585, Max = 898, Mean = 661.60065
           Photosensor reading: 585173.0
           Exposure time: 0.093631 secs
           EX filter:  DAPI
           EM filter:  DAPI
           ND filter:  100%
           Stage coordinates:   (-3540.623,+4543.108,+65.913)

Image 11.
           Time:       Thu Apr  7 15:14:28 2022
           Time Point: 3.964 secs
           Intensity:  Min = 520, Max = 1588, Mean = 614.64313
           Photosensor reading: 2674641.0
           Exposure time: 0.158310 secs
           EX filter:  FITC
           EM filter:  FITC
           ND filter:  100%
           Stage coordinates:   (-3540.623,+4543.108,+65.913)

Image 12.
           Time:       Thu Apr  7 15:14:28 2022
           Time Point: 4.462 secs
           Intensity:  Min = 484, Max = 1052, Mean = 569.05853
           Photosensor reading: 6752575.0
           Exposure time: 0.182118 secs
           EX filter:  TRITC
           EM filter:  TRITC
           ND filter:  100%
           Stage coordinates:   (-3540.623,+4543.108,+65.913)

Image 13.
           Time:       Thu Apr  7 15:14:29 2022
           Time Point: 4.915 secs
           Intensity:  Min = 573, Max = 868, Mean = 655.87262
           Photosensor reading: 585197.0
           Exposure time: 0.093631 secs
           EX filter:  DAPI
           EM filter:  DAPI
           ND filter:  100%
           Stage coordinates:   (-3540.623,+4543.108,+65.810)

Image 14.
           Time:       Thu Apr  7 15:14:29 2022
           Time Point: 5.862 secs
           Intensity:  Min = 501, Max = 1867, Mean = 608.80939
           Photosensor reading: 2677019.0
           Exposure time: 0.158310 secs
           EX filter:  FITC
           EM filter:  FITC
           ND filter:  100%
           Stage coordinates:   (-3540.623,+4543.108,+65.810)

Image 15.
           Time:       Thu Apr  7 15:14:30 2022
           Time Point: 6.300 secs
           Intensity:  Min = 488, Max = 1105, Mean = 567.90643
           Photosensor reading: 6744445.0
           Exposure time: 0.182118 secs
           EX filter:  TRITC
           EM filter:  TRITC
           ND filter:  100%
           Stage coordinates:   (-3540.623,+4543.108,+65.810)

Image 16.
           Time:       Thu Apr  7 15:14:30 2022
           Time Point: 6.749 secs
           Intensity:  Min = 583, Max = 871, Mean = 661.25311
           Photosensor reading: 585223.0
           Exposure time: 0.093631 secs
           EX filter:  DAPI
           EM filter:  DAPI
           ND filter:  100%
           Stage coordinates:   (-3540.623,+4543.108,+65.713)

Image 17.
           Time:       Thu Apr  7 15:14:31 2022
           Time Point: 7.083 secs
           Intensity:  Min = 513, Max = 2218, Mean = 616.88770
           Photosensor reading: 2677026.0
           Exposure time: 0.158310 secs
           EX filter:  FITC
           EM filter:  FITC
           ND filter:  100%
           Stage coordinates:   (-3540.623,+4543.108,+65.713)

Image 18.
           Time:       Thu Apr  7 15:14:31 2022
           Time Point: 7.515 secs
           Intensity:  Min = 481, Max = 1254, Mean = 565.09698
           Photosensor reading: 6746487.0
           Exposure time: 0.182118 secs
           EX filter:  TRITC
           EM filter:  TRITC
           ND filter:  100%
           Stage coordinates:   (-3540.623,+4543.108,+65.713)

Image 19.
           Time:       Thu Apr  7 15:14:31 2022
           Time Point: 7.973 secs
           Intensity:  Min = 572, Max = 829, Mean = 652.79926
           Photosensor reading: 585189.0
           Exposure time: 0.093631 secs
           EX filter:  DAPI
           EM filter:  DAPI
           ND filter:  100%
           Stage coordinates:   (-3540.623,+4543.108,+65.610)

Image 20.
           Time:       Thu Apr  7 15:14:32 2022
           Time Point: 8.302 secs
           Intensity:  Min = 509, Max = 2626, Mean = 613.52600
           Photosensor reading: 2666455.0
           Exposure time: 0.158310 secs
           EX filter:  FITC
           EM filter:  FITC
           ND filter:  100%
           Stage coordinates:   (-3540.623,+4543.108,+65.610)

Image 21.
           Time:       Thu Apr  7 15:14:32 2022
           Time Point: 8.735 secs
           Intensity:  Min = 484, Max = 1450, Mean = 564.39136
           Photosensor reading: 6748105.0
           Exposure time: 0.182118 secs
           EX filter:  TRITC
           EM filter:  TRITC
           ND filter:  100%
           Stage coordinates:   (-3540.623,+4543.108,+65.610)

Image 22.
           Time:       Thu Apr  7 15:14:33 2022
           Time Point: 9.188 secs
           Intensity:  Min = 570, Max = 826, Mean = 653.61377
           Photosensor reading: 585225.0
           Exposure time: 0.093631 secs
           EX filter:  DAPI
           EM filter:  DAPI
           ND filter:  100%
           Stage coordinates:   (-3540.623,+4543.108,+65.507)

Image 23.
           Time:       Thu Apr  7 15:14:33 2022
           Time Point: 9.602 secs
           Intensity:  Min = 507, Max = 3070, Mean = 615.72198
           Photosensor reading: 2673207.0
           Exposure time: 0.158310 secs
           EX filter:  FITC
           EM filter:  FITC
           ND filter:  100%
           Stage coordinates:   (-3540.623,+4543.108,+65.507)

Image 24.
           Time:       Thu Apr  7 15:14:34 2022
           Time Point: 10.034 secs
           Intensity:  Min = 479, Max = 1723, Mean = 563.15021
           Photosensor reading: 6748518.0
           Exposure time: 0.182118 secs
           EX filter:  TRITC
           EM filter:  TRITC
           ND filter:  100%
           Stage coordinates:   (-3540.623,+4543.108,+65.507)

Image 25.
           Time:       Thu Apr  7 15:14:34 2022
           Time Point: 10.487 secs
           Intensity:  Min = 570, Max = 836, Mean = 655.92041
           Photosensor reading: 585244.0
           Exposure time: 0.093631 secs
           EX filter:  DAPI
           EM filter:  DAPI
           ND filter:  100%
           Stage coordinates:   (-3540.623,+4543.108,+65.410)

Image 26.
           Time:       Thu Apr  7 15:14:34 2022
           Time Point: 10.821 secs
           Intensity:  Min = 506, Max = 3011, Mean = 614.19995
           Photosensor reading: 2667090.0
           Exposure time: 0.158310 secs
           EX filter:  FITC
           EM filter:  FITC
           ND filter:  100%
           Stage coordinates:   (-3540.623,+4543.108,+65.410)

Image 27.
           Time:       Thu Apr  7 15:14:35 2022
           Time Point: 11.274 secs
           Intensity:  Min = 491, Max = 2037, Mean = 569.11530
           Photosensor reading: 6748274.0
           Exposure time: 0.182118 secs
           EX filter:  TRITC
           EM filter:  TRITC
           ND filter:  100%
           Stage coordinates:   (-3540.623,+4543.108,+65.410)

Image 28.
           Time:       Thu Apr  7 15:14:35 2022
           Time Point: 11.721 secs
           Intensity:  Min = 583, Max = 829, Mean = 657.55151
           Photosensor reading: 585229.0
           Exposure time: 0.093631 secs
           EX filter:  DAPI
           EM filter:  DAPI
           ND filter:  100%
           Stage coordinates:   (-3540.623,+4543.108,+65.312)

Image 29.
           Time:       Thu Apr  7 15:14:36 2022
           Time Point: 12.055 secs
           Intensity:  Min = 498, Max = 2765, Mean = 610.56311
           Photosensor reading: 2673425.0
           Exposure time: 0.158310 secs
           EX filter:  FITC
           EM filter:  FITC
           ND filter:  100%
           Stage coordinates:   (-3540.623,+4543.108,+65.312)

Image 30.
           Time:       Thu Apr  7 15:14:36 2022
           Time Point: 12.486 secs
           Intensity:  Min = 493, Max = 2171, Mean = 569.89648
           Photosensor reading: 6747886.0
           Exposure time: 0.182118 secs
           EX filter:  TRITC
           EM filter:  TRITC
           ND filter:  100%
           Stage coordinates:   (-3540.623,+4543.108,+65.312)

Total number of images saved: 30
