# Supplementary material for: Chromatin binding by HORMAD proteins regulates meiotic recombination initiation
Source: EMBO J. 2024 Feb 8;43(5):8. doi: 10.1038/s44318-024-00034-3 (PMC10907721; doi:10.1038/s44318-024-00034-3)
Supplement: Supplementary file 6 — Source Data Fig. 5 [file 44318_2024_34_MOESM6_ESM.zip › Data_Figure_5/hop1_loop2 images/22-4-7_TRITVNOtRIT/4-5-2022_NOTRIT_11644-H3-19_R3D.dv.log]

#
#Tag 0x00FF0408

Resolve3D softWoRx-Acquire Version: 7.2.1 Release RC1

Running on host: cn71689

Resolve3D Image File: /data1/Data/HochwagenLab/Cal/Hop1PHD/anti-hop1/2022-03-24/22-4-7_TRITVNOtRIT/4-5-2022_NOTRIT_11644-H3-19_R3D.dv

Created  Thu Apr  7 12:47:06 2022


Optics:
  Objective:    	Olympus 100X/1.40, UPLS Apo, UIS2, 1-U2B836
  Lens ID:      	10007
  Aux Magn:     	2.00
  Illumination: 	Kohler

Image Properties:
  XY Dimensions:            	128 x 128
  ZWT Dimensions (expected):	10 x 3 x 1
  Pixel Size:               	0.07985 0.07985 0.100
  Binning:                  	1x1
  Flat-field Calibration:   	On

Camera:
  Type:        	PM1394Cam00 EMCCD / EVOLVE- 512
  Gain:        	1.00X
  Speed:       	10000KHz
  Temp Setting:	-85.0C


Resolve3D Macro:
--------------------------------------------------------
# Created by DeltaVision Experiment Designer (version: 7.2.1 Release RC1)
# Experiment Macro Name: 4-7-22


# Open image file
OPF

# Starting Scan From Farthest Z (Bottom of sample)
# Move to start of sectioning from initial point.
FOCUS 0.000

# Z sectioning loop.
FIRST_Z
DO 10

  # Select Ex, Em, Nd Filters
  FILTERS DAPI,DAPI,100%
  ACTSHUT 17
  CCD 0.093631
  WRT

  # Select Ex, Em, Nd Filters
  FILTERS FITC,FITC,100%
  ACTSHUT 17
  CCD 0.158310
  WRT

  # Select Ex, Em, Nd Filters
  FILTERS TRITC,TRITC,100%
  ACTSHUT 17
  CCD 0.182118
  WRT

  SECTIONZ -0.100
  NEXT_Z
ENDDO

# Close image file(s) 
CLF

# Move to initial point from end of sectioning.
FOCUS 1.000
BEEP

#
#
#KEY Experiment Designer Keys: Don't Modify
#
#KEY EXPERIMENT_TYPE STANDARD
#KEY SCAN_SEQUENCE WZT
#KEY DO_FAST_ACQUISITION F
#KEY LAMPS_OFF_AT_END F
#KEY DO_Z_SECTIONING T
#KEY Z_APPLY_BACKLASH F
#KEY Z_START_POSITION BOTTOM
#KEY SECT_SPACING 0.1000
#KEY NUM_Z_SECTIONS 10
#KEY SAMPLE_THICKNESS 1.0000
#KEY CHANNEL 0.093631,DAPI,DAPI,100%,1
#KEY EX_SHUTTERS 3,EX=T,TRANS=F,LASER=F
#KEY EM_SHUTTERS 1,CCD1=T
#KEY CHANNEL 0.158310,FITC,FITC,100%,1
#KEY EX_SHUTTERS 3,EX=T,TRANS=F,LASER=F
#KEY EM_SHUTTERS 1,CCD1=T
#KEY CHANNEL 0.182118,TRITC,TRITC,100%,1
#KEY EX_SHUTTERS 3,EX=T,TRANS=F,LASER=F
#KEY EM_SHUTTERS 1,CCD1=T
#KEY DO_REFERENCE_IMAGE F
#KEY DO_CELL_TRACK F
#KEY DO_AUTOFOCUS F
#KEY DO_ULTIMATEFOCUS F
#KEY DO_OAI_SCANNING F
#KEY DO_TIME_LAPSE F
#KEY DO_POINT_VISITING F
#KEY DO_PANEL_COLLECTION F
#
#
--------------------------------------------------------

Experiment Record:
------------------
Image 1.
           Time:       Thu Apr  7 12:47:07 2022
           Time Point: 0.000 secs
           Intensity:  Min = 643, Max = 2539, Mean = 952.64508
           Photosensor reading: 584577.0
           Exposure time: 0.093631 secs
           EX filter:  DAPI
           EM filter:  DAPI
           ND filter:  100%
           Stage coordinates:   (-5921.491,+8981.706,+58.093)

Image 2.
           Time:       Thu Apr  7 12:47:07 2022
           Time Point: 0.276 secs
           Intensity:  Min = 529, Max = 1511, Mean = 635.27570
           Photosensor reading: 2665621.0
           Exposure time: 0.158310 secs
           EX filter:  FITC
           EM filter:  FITC
           ND filter:  100%
           Stage coordinates:   (-5921.491,+8981.706,+58.093)

Image 3.
           Time:       Thu Apr  7 12:47:08 2022
           Time Point: 0.692 secs
           Intensity:  Min = 499, Max = 1081, Mean = 586.97522
           Photosensor reading: 6638646.0
           Exposure time: 0.182118 secs
           EX filter:  TRITC
           EM filter:  TRITC
           ND filter:  100%
           Stage coordinates:   (-5921.491,+8981.706,+58.093)

Image 4.
           Time:       Thu Apr  7 12:47:08 2022
           Time Point: 1.146 secs
           Intensity:  Min = 654, Max = 2493, Mean = 957.70648
           Photosensor reading: 584627.0
           Exposure time: 0.093631 secs
           EX filter:  DAPI
           EM filter:  DAPI
           ND filter:  100%
           Stage coordinates:   (-5921.491,+8981.706,+57.990)

Image 5.
           Time:       Thu Apr  7 12:47:08 2022
           Time Point: 1.478 secs
           Intensity:  Min = 525, Max = 1706, Mean = 629.43933
           Photosensor reading: 2655158.0
           Exposure time: 0.158310 secs
           EX filter:  FITC
           EM filter:  FITC
           ND filter:  100%
           Stage coordinates:   (-5921.491,+8981.706,+57.990)

Image 6.
           Time:       Thu Apr  7 12:47:09 2022
           Time Point: 1.895 secs
           Intensity:  Min = 498, Max = 1103, Mean = 584.07800
           Photosensor reading: 6636673.0
           Exposure time: 0.182118 secs
           EX filter:  TRITC
           EM filter:  TRITC
           ND filter:  100%
           Stage coordinates:   (-5921.491,+8981.706,+57.990)

Image 7.
           Time:       Thu Apr  7 12:47:09 2022
           Time Point: 2.412 secs
           Intensity:  Min = 649, Max = 2396, Mean = 952.26831
           Photosensor reading: 584636.0
           Exposure time: 0.093631 secs
           EX filter:  DAPI
           EM filter:  DAPI
           ND filter:  100%
           Stage coordinates:   (-5921.491,+8981.706,+57.893)

Image 8.
           Time:       Thu Apr  7 12:47:10 2022
           Time Point: 2.746 secs
           Intensity:  Min = 522, Max = 1950, Mean = 635.81122
           Photosensor reading: 2665977.0
           Exposure time: 0.158310 secs
           EX filter:  FITC
           EM filter:  FITC
           ND filter:  100%
           Stage coordinates:   (-5921.491,+8981.706,+57.893)

Image 9.
           Time:       Thu Apr  7 12:47:10 2022
           Time Point: 3.163 secs
           Intensity:  Min = 492, Max = 1206, Mean = 586.45471
           Photosensor reading: 6638935.0
           Exposure time: 0.182118 secs
           EX filter:  TRITC
           EM filter:  TRITC
           ND filter:  100%
           Stage coordinates:   (-5921.491,+8981.706,+57.893)

Image 10.
           Time:       Thu Apr  7 12:47:10 2022
           Time Point: 3.614 secs
           Intensity:  Min = 660, Max = 2339, Mean = 959.30737
           Photosensor reading: 584641.0
           Exposure time: 0.093631 secs
           EX filter:  DAPI
           EM filter:  DAPI
           ND filter:  100%
           Stage coordinates:   (-5921.491,+8981.706,+57.790)

Image 11.
           Time:       Thu Apr  7 12:47:11 2022
           Time Point: 3.947 secs
           Intensity:  Min = 526, Max = 2055, Mean = 638.10559
           Photosensor reading: 2667614.0
           Exposure time: 0.158310 secs
           EX filter:  FITC
           EM filter:  FITC
           ND filter:  100%
           Stage coordinates:   (-5921.491,+8981.706,+57.790)

Image 12.
           Time:       Thu Apr  7 12:47:11 2022
           Time Point: 4.361 secs
           Intensity:  Min = 496, Max = 1315, Mean = 582.81171
           Photosensor reading: 6644567.0
           Exposure time: 0.182118 secs
           EX filter:  TRITC
           EM filter:  TRITC
           ND filter:  100%
           Stage coordinates:   (-5921.491,+8981.706,+57.790)

Image 13.
           Time:       Thu Apr  7 12:47:12 2022
           Time Point: 4.815 secs
           Intensity:  Min = 658, Max = 2259, Mean = 952.70825
           Photosensor reading: 584628.0
           Exposure time: 0.093631 secs
           EX filter:  DAPI
           EM filter:  DAPI
           ND filter:  100%
           Stage coordinates:   (-5921.491,+8981.706,+57.693)

Image 14.
           Time:       Thu Apr  7 12:47:12 2022
           Time Point: 5.152 secs
           Intensity:  Min = 510, Max = 2134, Mean = 628.61444
           Photosensor reading: 2668565.0
           Exposure time: 0.158310 secs
           EX filter:  FITC
           EM filter:  FITC
           ND filter:  100%
           Stage coordinates:   (-5921.491,+8981.706,+57.693)

Image 15.
           Time:       Thu Apr  7 12:47:12 2022
           Time Point: 5.579 secs
           Intensity:  Min = 497, Max = 1379, Mean = 587.53564
           Photosensor reading: 6645796.0
           Exposure time: 0.182118 secs
           EX filter:  TRITC
           EM filter:  TRITC
           ND filter:  100%
           Stage coordinates:   (-5921.491,+8981.706,+57.693)

Image 16.
           Time:       Thu Apr  7 12:47:13 2022
           Time Point: 6.031 secs
           Intensity:  Min = 659, Max = 2217, Mean = 950.68475
           Photosensor reading: 584602.0
           Exposure time: 0.093631 secs
           EX filter:  DAPI
           EM filter:  DAPI
           ND filter:  100%
           Stage coordinates:   (-5921.491,+8981.706,+57.590)

Image 17.
           Time:       Thu Apr  7 12:47:13 2022
           Time Point: 6.365 secs
           Intensity:  Min = 519, Max = 2091, Mean = 631.83899
           Photosensor reading: 2666072.0
           Exposure time: 0.158310 secs
           EX filter:  FITC
           EM filter:  FITC
           ND filter:  100%
           Stage coordinates:   (-5921.491,+8981.706,+57.590)

Image 18.
           Time:       Thu Apr  7 12:47:14 2022
           Time Point: 6.788 secs
           Intensity:  Min = 497, Max = 1436, Mean = 587.94153
           Photosensor reading: 6646105.0
           Exposure time: 0.182118 secs
           EX filter:  TRITC
           EM filter:  TRITC
           ND filter:  100%
           Stage coordinates:   (-5921.491,+8981.706,+57.590)

Image 19.
           Time:       Thu Apr  7 12:47:14 2022
           Time Point: 7.303 secs
           Intensity:  Min = 660, Max = 2095, Mean = 955.75745
           Photosensor reading: 584598.0
           Exposure time: 0.093631 secs
           EX filter:  DAPI
           EM filter:  DAPI
           ND filter:  100%
           Stage coordinates:   (-5921.491,+8981.706,+57.487)

Image 20.
           Time:       Thu Apr  7 12:47:14 2022
           Time Point: 7.633 secs
           Intensity:  Min = 529, Max = 1954, Mean = 639.68878
           Photosensor reading: 2667591.0
           Exposure time: 0.158310 secs
           EX filter:  FITC
           EM filter:  FITC
           ND filter:  100%
           Stage coordinates:   (-5921.491,+8981.706,+57.487)

Image 21.
           Time:       Thu Apr  7 12:47:15 2022
           Time Point: 8.048 secs
           Intensity:  Min = 498, Max = 1439, Mean = 586.62689
           Photosensor reading: 6643228.0
           Exposure time: 0.182118 secs
           EX filter:  TRITC
           EM filter:  TRITC
           ND filter:  100%
           Stage coordinates:   (-5921.491,+8981.706,+57.487)

Image 22.
           Time:       Thu Apr  7 12:47:15 2022
           Time Point: 8.502 secs
           Intensity:  Min = 655, Max = 2026, Mean = 952.16840
           Photosensor reading: 584593.0
           Exposure time: 0.093631 secs
           EX filter:  DAPI
           EM filter:  DAPI
           ND filter:  100%
           Stage coordinates:   (-5921.491,+8981.706,+57.390)

Image 23.
           Time:       Thu Apr  7 12:47:16 2022
           Time Point: 8.834 secs
           Intensity:  Min = 518, Max = 1570, Mean = 635.49854
           Photosensor reading: 2667598.0
           Exposure time: 0.158310 secs
           EX filter:  FITC
           EM filter:  FITC
           ND filter:  100%
           Stage coordinates:   (-5921.491,+8981.706,+57.390)

Image 24.
           Time:       Thu Apr  7 12:47:16 2022
           Time Point: 9.251 secs
           Intensity:  Min = 496, Max = 1403, Mean = 586.00208
           Photosensor reading: 6642631.0
           Exposure time: 0.182118 secs
           EX filter:  TRITC
           EM filter:  TRITC
           ND filter:  100%
           Stage coordinates:   (-5921.491,+8981.706,+57.390)

Image 25.
           Time:       Thu Apr  7 12:47:16 2022
           Time Point: 9.701 secs
           Intensity:  Min = 658, Max = 1939, Mean = 944.53192
           Photosensor reading: 584591.0
           Exposure time: 0.093631 secs
           EX filter:  DAPI
           EM filter:  DAPI
           ND filter:  100%
           Stage coordinates:   (-5921.491,+8981.706,+57.292)

Image 26.
           Time:       Thu Apr  7 12:47:17 2022
           Time Point: 10.018 secs
           Intensity:  Min = 520, Max = 1297, Mean = 629.63098
           Photosensor reading: 2667333.0
           Exposure time: 0.158310 secs
           EX filter:  FITC
           EM filter:  FITC
           ND filter:  100%
           Stage coordinates:   (-5921.491,+8981.706,+57.292)

Image 27.
           Time:       Thu Apr  7 12:47:17 2022
           Time Point: 10.433 secs
           Intensity:  Min = 495, Max = 1420, Mean = 587.48462
           Photosensor reading: 6641906.0
           Exposure time: 0.182118 secs
           EX filter:  TRITC
           EM filter:  TRITC
           ND filter:  100%
           Stage coordinates:   (-5921.491,+8981.706,+57.292)

Image 28.
           Time:       Thu Apr  7 12:47:18 2022
           Time Point: 10.887 secs
           Intensity:  Min = 659, Max = 1883, Mean = 948.11804
           Photosensor reading: 584567.0
           Exposure time: 0.093631 secs
           EX filter:  DAPI
           EM filter:  DAPI
           ND filter:  100%
           Stage coordinates:   (-5921.491,+8981.706,+57.190)

Image 29.
           Time:       Thu Apr  7 12:47:18 2022
           Time Point: 11.202 secs
           Intensity:  Min = 523, Max = 1193, Mean = 634.99390
           Photosensor reading: 2667471.0
           Exposure time: 0.158310 secs
           EX filter:  FITC
           EM filter:  FITC
           ND filter:  100%
           Stage coordinates:   (-5921.491,+8981.706,+57.190)

Image 30.
           Time:       Thu Apr  7 12:47:19 2022
           Time Point: 11.626 secs
           Intensity:  Min = 499, Max = 1354, Mean = 589.64490
           Photosensor reading: 6641670.0
           Exposure time: 0.182118 secs
           EX filter:  TRITC
           EM filter:  TRITC
           ND filter:  100%
           Stage coordinates:   (-5921.491,+8981.706,+57.190)

Total number of images saved: 30
