# Supplementary material for: Chromatin binding by HORMAD proteins regulates meiotic recombination initiation
Source: EMBO J. 2024 Feb 8;43(5):8. doi: 10.1038/s44318-024-00034-3 (PMC10907721; doi:10.1038/s44318-024-00034-3)
Supplement: Supplementary file 6 — Source Data Fig. 5 [file 44318_2024_34_MOESM6_ESM.zip › Data_Figure_5/hop1_loop2 images/22-4-7_TRITVNOtRIT/4-5-2022_TRITwashed_7797-H3-25_R3D.dv.log]

#
#Tag 0x00FF0408

Resolve3D softWoRx-Acquire Version: 7.2.1 Release RC1

Running on host: cn71689

Resolve3D Image File: /data1/Data/HochwagenLab/Cal/Hop1PHD/anti-hop1/2022-03-24/22-4-7_TRITVNOtRIT/4-5-2022_TRITwashed_7797-H3-25_R3D.dv

Created  Thu Apr  7 15:05:13 2022


Optics:
  Objective:    	Olympus 100X/1.40, UPLS Apo, UIS2, 1-U2B836
  Lens ID:      	10007
  Aux Magn:     	2.00
  Illumination: 	Kohler

Image Properties:
  XY Dimensions:            	256 x 256
  ZWT Dimensions (expected):	10 x 3 x 1
  Pixel Size:               	0.07985 0.07985 0.100
  Binning:                  	1x1
  Flat-field Calibration:   	On

Camera:
  Type:        	PM1394Cam00 EMCCD / EVOLVE- 512
  Gain:        	1.00X
  Speed:       	10000KHz
  Temp Setting:	-85.0C


Resolve3D Macro:
--------------------------------------------------------
# Created by DeltaVision Experiment Designer (version: 7.2.1 Release RC1)
# Experiment Macro Name: 4-7-22


# Open image file
OPF

# Starting Scan From Farthest Z (Bottom of sample)
# Move to start of sectioning from initial point.
FOCUS 0.000

# Z sectioning loop.
FIRST_Z
DO 10

  # Select Ex, Em, Nd Filters
  FILTERS DAPI,DAPI,100%
  ACTSHUT 17
  CCD 0.093631
  WRT

  # Select Ex, Em, Nd Filters
  FILTERS FITC,FITC,100%
  ACTSHUT 17
  CCD 0.158310
  WRT

  # Select Ex, Em, Nd Filters
  FILTERS TRITC,TRITC,100%
  ACTSHUT 17
  CCD 0.182118
  WRT

  SECTIONZ -0.100
  NEXT_Z
ENDDO

# Close image file(s) 
CLF

# Move to initial point from end of sectioning.
FOCUS 1.000
BEEP

#
#
#KEY Experiment Designer Keys: Don't Modify
#
#KEY EXPERIMENT_TYPE STANDARD
#KEY SCAN_SEQUENCE WZT
#KEY DO_FAST_ACQUISITION F
#KEY LAMPS_OFF_AT_END F
#KEY DO_Z_SECTIONING T
#KEY Z_APPLY_BACKLASH F
#KEY Z_START_POSITION BOTTOM
#KEY SECT_SPACING 0.1000
#KEY NUM_Z_SECTIONS 10
#KEY SAMPLE_THICKNESS 1.0000
#KEY CHANNEL 0.093631,DAPI,DAPI,100%,1
#KEY EX_SHUTTERS 3,EX=T,TRANS=F,LASER=F
#KEY EM_SHUTTERS 1,CCD1=T
#KEY CHANNEL 0.158310,FITC,FITC,100%,1
#KEY EX_SHUTTERS 3,EX=T,TRANS=F,LASER=F
#KEY EM_SHUTTERS 1,CCD1=T
#KEY CHANNEL 0.182118,TRITC,TRITC,100%,1
#KEY EX_SHUTTERS 3,EX=T,TRANS=F,LASER=F
#KEY EM_SHUTTERS 1,CCD1=T
#KEY DO_REFERENCE_IMAGE F
#KEY DO_CELL_TRACK F
#KEY DO_AUTOFOCUS F
#KEY DO_ULTIMATEFOCUS F
#KEY DO_OAI_SCANNING F
#KEY DO_TIME_LAPSE F
#KEY DO_POINT_VISITING F
#KEY DO_PANEL_COLLECTION F
#
#
--------------------------------------------------------

Experiment Record:
------------------
Image 1.
           Time:       Thu Apr  7 15:05:13 2022
           Time Point: 0.000 secs
           Intensity:  Min = 574, Max = 1010, Mean = 658.80560
           Photosensor reading: 582588.0
           Exposure time: 0.093631 secs
           EX filter:  DAPI
           EM filter:  DAPI
           ND filter:  100%
           Stage coordinates:   (-7531.406,+4874.535,+63.106)

Image 2.
           Time:       Thu Apr  7 15:05:14 2022
           Time Point: 0.285 secs
           Intensity:  Min = 517, Max = 1236, Mean = 612.95752
           Photosensor reading: 2667398.0
           Exposure time: 0.158310 secs
           EX filter:  FITC
           EM filter:  FITC
           ND filter:  100%
           Stage coordinates:   (-7531.406,+4874.535,+63.106)

Image 3.
           Time:       Thu Apr  7 15:05:14 2022
           Time Point: 0.718 secs
           Intensity:  Min = 486, Max = 1497, Mean = 579.45209
           Photosensor reading: 6529656.0
           Exposure time: 0.182118 secs
           EX filter:  TRITC
           EM filter:  TRITC
           ND filter:  100%
           Stage coordinates:   (-7531.406,+4874.535,+63.106)

Image 4.
           Time:       Thu Apr  7 15:05:15 2022
           Time Point: 1.235 secs
           Intensity:  Min = 563, Max = 988, Mean = 653.45026
           Photosensor reading: 582594.0
           Exposure time: 0.093631 secs
           EX filter:  DAPI
           EM filter:  DAPI
           ND filter:  100%
           Stage coordinates:   (-7531.406,+4874.535,+63.014)

Image 5.
           Time:       Thu Apr  7 15:05:15 2022
           Time Point: 1.572 secs
           Intensity:  Min = 529, Max = 1220, Mean = 613.28021
           Photosensor reading: 2674517.0
           Exposure time: 0.158310 secs
           EX filter:  FITC
           EM filter:  FITC
           ND filter:  100%
           Stage coordinates:   (-7531.406,+4874.535,+63.014)

Image 6.
           Time:       Thu Apr  7 15:05:15 2022
           Time Point: 2.003 secs
           Intensity:  Min = 484, Max = 1507, Mean = 578.25244
           Photosensor reading: 6530189.0
           Exposure time: 0.182118 secs
           EX filter:  TRITC
           EM filter:  TRITC
           ND filter:  100%
           Stage coordinates:   (-7531.406,+4874.535,+63.014)

Image 7.
           Time:       Thu Apr  7 15:05:16 2022
           Time Point: 2.451 secs
           Intensity:  Min = 582, Max = 974, Mean = 658.54736
           Photosensor reading: 582562.0
           Exposure time: 0.093631 secs
           EX filter:  DAPI
           EM filter:  DAPI
           ND filter:  100%
           Stage coordinates:   (-7531.406,+4874.535,+62.911)

Image 8.
           Time:       Thu Apr  7 15:05:16 2022
           Time Point: 2.785 secs
           Intensity:  Min = 515, Max = 1383, Mean = 605.23053
           Photosensor reading: 2674463.0
           Exposure time: 0.158310 secs
           EX filter:  FITC
           EM filter:  FITC
           ND filter:  100%
           Stage coordinates:   (-7531.406,+4874.535,+62.911)

Image 9.
           Time:       Thu Apr  7 15:05:17 2022
           Time Point: 3.219 secs
           Intensity:  Min = 487, Max = 1653, Mean = 578.77362
           Photosensor reading: 6538143.0
           Exposure time: 0.182118 secs
           EX filter:  TRITC
           EM filter:  TRITC
           ND filter:  100%
           Stage coordinates:   (-7531.406,+4874.535,+62.911)

Image 10.
           Time:       Thu Apr  7 15:05:17 2022
           Time Point: 3.668 secs
           Intensity:  Min = 576, Max = 942, Mean = 655.80981
           Photosensor reading: 582550.0
           Exposure time: 0.093631 secs
           EX filter:  DAPI
           EM filter:  DAPI
           ND filter:  100%
           Stage coordinates:   (-7531.406,+4874.535,+62.814)

Image 11.
           Time:       Thu Apr  7 15:05:17 2022
           Time Point: 4.004 secs
           Intensity:  Min = 519, Max = 1671, Mean = 610.21497
           Photosensor reading: 2674528.0
           Exposure time: 0.158310 secs
           EX filter:  FITC
           EM filter:  FITC
           ND filter:  100%
           Stage coordinates:   (-7531.406,+4874.535,+62.814)

Image 12.
           Time:       Thu Apr  7 15:05:18 2022
           Time Point: 4.437 secs
           Intensity:  Min = 481, Max = 1968, Mean = 576.69000
           Photosensor reading: 6541614.0
           Exposure time: 0.182118 secs
           EX filter:  TRITC
           EM filter:  TRITC
           ND filter:  100%
           Stage coordinates:   (-7531.406,+4874.535,+62.814)

Image 13.
           Time:       Thu Apr  7 15:05:18 2022
           Time Point: 4.886 secs
           Intensity:  Min = 575, Max = 899, Mean = 656.75757
           Photosensor reading: 582554.0
           Exposure time: 0.093631 secs
           EX filter:  DAPI
           EM filter:  DAPI
           ND filter:  100%
           Stage coordinates:   (-7531.406,+4874.535,+62.711)

Image 14.
           Time:       Thu Apr  7 15:05:19 2022
           Time Point: 5.222 secs
           Intensity:  Min = 501, Max = 2055, Mean = 605.16309
           Photosensor reading: 2673744.0
           Exposure time: 0.158310 secs
           EX filter:  FITC
           EM filter:  FITC
           ND filter:  100%
           Stage coordinates:   (-7531.406,+4874.535,+62.711)

Image 15.
           Time:       Thu Apr  7 15:05:19 2022
           Time Point: 5.658 secs
           Intensity:  Min = 486, Max = 2309, Mean = 579.33014
           Photosensor reading: 6542546.0
           Exposure time: 0.182118 secs
           EX filter:  TRITC
           EM filter:  TRITC
           ND filter:  100%
           Stage coordinates:   (-7531.406,+4874.535,+62.711)

Image 16.
           Time:       Thu Apr  7 15:05:19 2022
           Time Point: 6.190 secs
           Intensity:  Min = 568, Max = 879, Mean = 654.98047
           Photosensor reading: 582560.0
           Exposure time: 0.093631 secs
           EX filter:  DAPI
           EM filter:  DAPI
           ND filter:  100%
           Stage coordinates:   (-7531.406,+4874.535,+62.614)

Image 17.
           Time:       Thu Apr  7 15:05:20 2022
           Time Point: 6.523 secs
           Intensity:  Min = 508, Max = 2380, Mean = 609.21716
           Photosensor reading: 2673695.0
           Exposure time: 0.158310 secs
           EX filter:  FITC
           EM filter:  FITC
           ND filter:  100%
           Stage coordinates:   (-7531.406,+4874.535,+62.614)

Image 18.
           Time:       Thu Apr  7 15:05:20 2022
           Time Point: 6.955 secs
           Intensity:  Min = 485, Max = 2697, Mean = 575.57806
           Photosensor reading: 6542739.0
           Exposure time: 0.182118 secs
           EX filter:  TRITC
           EM filter:  TRITC
           ND filter:  100%
           Stage coordinates:   (-7531.406,+4874.535,+62.614)

Image 19.
           Time:       Thu Apr  7 15:05:21 2022
           Time Point: 7.405 secs
           Intensity:  Min = 575, Max = 881, Mean = 656.73755
           Photosensor reading: 582514.0
           Exposure time: 0.093631 secs
           EX filter:  DAPI
           EM filter:  DAPI
           ND filter:  100%
           Stage coordinates:   (-7531.406,+4874.535,+62.511)

Image 20.
           Time:       Thu Apr  7 15:05:21 2022
           Time Point: 7.740 secs
           Intensity:  Min = 510, Max = 2676, Mean = 609.70850
           Photosensor reading: 2673351.0
           Exposure time: 0.158310 secs
           EX filter:  FITC
           EM filter:  FITC
           ND filter:  100%
           Stage coordinates:   (-7531.406,+4874.535,+62.511)

Image 21.
           Time:       Thu Apr  7 15:05:22 2022
           Time Point: 8.176 secs
           Intensity:  Min = 491, Max = 2941, Mean = 581.58862
           Photosensor reading: 6544642.0
           Exposure time: 0.182118 secs
           EX filter:  TRITC
           EM filter:  TRITC
           ND filter:  100%
           Stage coordinates:   (-7531.406,+4874.535,+62.511)

Image 22.
           Time:       Thu Apr  7 15:05:22 2022
           Time Point: 8.641 secs
           Intensity:  Min = 567, Max = 847, Mean = 649.80585
           Photosensor reading: 582434.0
           Exposure time: 0.093631 secs
           EX filter:  DAPI
           EM filter:  DAPI
           ND filter:  100%
           Stage coordinates:   (-7531.406,+4874.535,+62.408)

Image 23.
           Time:       Thu Apr  7 15:05:22 2022
           Time Point: 8.974 secs
           Intensity:  Min = 488, Max = 2908, Mean = 604.32935
           Photosensor reading: 2672920.0
           Exposure time: 0.158310 secs
           EX filter:  FITC
           EM filter:  FITC
           ND filter:  100%
           Stage coordinates:   (-7531.406,+4874.535,+62.408)

Image 24.
           Time:       Thu Apr  7 15:05:23 2022
           Time Point: 9.406 secs
           Intensity:  Min = 475, Max = 3382, Mean = 575.55865
           Photosensor reading: 6544466.0
           Exposure time: 0.182118 secs
           EX filter:  TRITC
           EM filter:  TRITC
           ND filter:  100%
           Stage coordinates:   (-7531.406,+4874.535,+62.408)

Image 25.
           Time:       Thu Apr  7 15:05:23 2022
           Time Point: 9.859 secs
           Intensity:  Min = 569, Max = 842, Mean = 648.57996
           Photosensor reading: 582393.0
           Exposure time: 0.093631 secs
           EX filter:  DAPI
           EM filter:  DAPI
           ND filter:  100%
           Stage coordinates:   (-7531.406,+4874.535,+62.311)

Image 26.
           Time:       Thu Apr  7 15:05:24 2022
           Time Point: 10.193 secs
           Intensity:  Min = 485, Max = 3206, Mean = 607.95789
           Photosensor reading: 2672379.0
           Exposure time: 0.158310 secs
           EX filter:  FITC
           EM filter:  FITC
           ND filter:  100%
           Stage coordinates:   (-7531.406,+4874.535,+62.311)

Image 27.
           Time:       Thu Apr  7 15:05:24 2022
           Time Point: 10.624 secs
           Intensity:  Min = 478, Max = 3872, Mean = 581.76788
           Photosensor reading: 6546863.0
           Exposure time: 0.182118 secs
           EX filter:  TRITC
           EM filter:  TRITC
           ND filter:  100%
           Stage coordinates:   (-7531.406,+4874.535,+62.311)

Image 28.
           Time:       Thu Apr  7 15:05:24 2022
           Time Point: 11.076 secs
           Intensity:  Min = 574, Max = 840, Mean = 653.71948
           Photosensor reading: 582303.0
           Exposure time: 0.093631 secs
           EX filter:  DAPI
           EM filter:  DAPI
           ND filter:  100%
           Stage coordinates:   (-7531.406,+4874.535,+62.214)

Image 29.
           Time:       Thu Apr  7 15:05:25 2022
           Time Point: 11.477 secs
           Intensity:  Min = 501, Max = 3247, Mean = 605.91455
           Photosensor reading: 2672146.0
           Exposure time: 0.158310 secs
           EX filter:  FITC
           EM filter:  FITC
           ND filter:  100%
           Stage coordinates:   (-7531.406,+4874.535,+62.214)

Image 30.
           Time:       Thu Apr  7 15:05:25 2022
           Time Point: 11.907 secs
           Intensity:  Min = 479, Max = 4433, Mean = 580.68604
           Photosensor reading: 6548275.0
           Exposure time: 0.182118 secs
           EX filter:  TRITC
           EM filter:  TRITC
           ND filter:  100%
           Stage coordinates:   (-7531.406,+4874.535,+62.214)

Total number of images saved: 30
