# Supplementary material for: Chromatin binding by HORMAD proteins regulates meiotic recombination initiation
Source: EMBO J. 2024 Feb 8;43(5):8. doi: 10.1038/s44318-024-00034-3 (PMC10907721; doi:10.1038/s44318-024-00034-3)
Supplement: Supplementary file 6 — Source Data Fig. 5 [file 44318_2024_34_MOESM6_ESM.zip › Data_Figure_5/hop1_loop2 images/22-4-7_TRITVNOtRIT/4-5-2022_NOTRIT_7797-H3-05_R3D.dv.log]

#
#Tag 0x00FF0408

Resolve3D softWoRx-Acquire Version: 7.2.1 Release RC1

Running on host: cn71689

Resolve3D Image File: /data1/Data/HochwagenLab/Cal/Hop1PHD/anti-hop1/2022-03-24/22-4-7_TRITVNOtRIT/4-5-2022_NOTRIT_7797-H3-05_R3D.dv

Created  Thu Apr  7 12:17:11 2022


Optics:
  Objective:    	Olympus 100X/1.40, UPLS Apo, UIS2, 1-U2B836
  Lens ID:      	10007
  Aux Magn:     	2.00
  Illumination: 	Kohler

Image Properties:
  XY Dimensions:            	128 x 128
  ZWT Dimensions (expected):	10 x 3 x 1
  Pixel Size:               	0.07985 0.07985 0.100
  Binning:                  	1x1
  Flat-field Calibration:   	On

Camera:
  Type:        	PM1394Cam00 EMCCD / EVOLVE- 512
  Gain:        	1.00X
  Speed:       	10000KHz
  Temp Setting:	-85.0C


Resolve3D Macro:
--------------------------------------------------------
# Created by DeltaVision Experiment Designer (version: 7.2.1 Release RC1)
# Experiment Macro Name: 4-7-22


# Open image file
OPF

# Starting Scan From Farthest Z (Bottom of sample)
# Move to start of sectioning from initial point.
FOCUS 0.000

# Z sectioning loop.
FIRST_Z
DO 10

  # Select Ex, Em, Nd Filters
  FILTERS DAPI,DAPI,100%
  ACTSHUT 17
  CCD 0.093631
  WRT

  # Select Ex, Em, Nd Filters
  FILTERS FITC,FITC,100%
  ACTSHUT 17
  CCD 0.158310
  WRT

  # Select Ex, Em, Nd Filters
  FILTERS TRITC,TRITC,100%
  ACTSHUT 17
  CCD 0.182118
  WRT

  SECTIONZ -0.100
  NEXT_Z
ENDDO

# Close image file(s) 
CLF

# Move to initial point from end of sectioning.
FOCUS 1.000
BEEP

#
#
#KEY Experiment Designer Keys: Don't Modify
#
#KEY EXPERIMENT_TYPE STANDARD
#KEY SCAN_SEQUENCE WZT
#KEY DO_FAST_ACQUISITION F
#KEY LAMPS_OFF_AT_END F
#KEY DO_Z_SECTIONING T
#KEY Z_APPLY_BACKLASH F
#KEY Z_START_POSITION BOTTOM
#KEY SECT_SPACING 0.1000
#KEY NUM_Z_SECTIONS 10
#KEY SAMPLE_THICKNESS 1.0000
#KEY CHANNEL 0.093631,DAPI,DAPI,100%,1
#KEY EX_SHUTTERS 3,EX=T,TRANS=F,LASER=F
#KEY EM_SHUTTERS 1,CCD1=T
#KEY CHANNEL 0.158310,FITC,FITC,100%,1
#KEY EX_SHUTTERS 3,EX=T,TRANS=F,LASER=F
#KEY EM_SHUTTERS 1,CCD1=T
#KEY CHANNEL 0.182118,TRITC,TRITC,100%,1
#KEY EX_SHUTTERS 3,EX=T,TRANS=F,LASER=F
#KEY EM_SHUTTERS 1,CCD1=T
#KEY DO_REFERENCE_IMAGE F
#KEY DO_CELL_TRACK F
#KEY DO_AUTOFOCUS F
#KEY DO_ULTIMATEFOCUS F
#KEY DO_OAI_SCANNING F
#KEY DO_TIME_LAPSE F
#KEY DO_POINT_VISITING F
#KEY DO_PANEL_COLLECTION F
#
#
--------------------------------------------------------

Experiment Record:
------------------
Image 1.
           Time:       Thu Apr  7 12:17:11 2022
           Time Point: 0.000 secs
           Intensity:  Min = 594, Max = 1992, Mean = 892.94995
           Photosensor reading: 587405.0
           Exposure time: 0.093631 secs
           EX filter:  DAPI
           EM filter:  DAPI
           ND filter:  100%
           Stage coordinates:   (-5188.431,+3763.683,+45.941)

Image 2.
           Time:       Thu Apr  7 12:17:12 2022
           Time Point: 0.287 secs
           Intensity:  Min = 524, Max = 1616, Mean = 675.41614
           Photosensor reading: 2639219.0
           Exposure time: 0.158310 secs
           EX filter:  FITC
           EM filter:  FITC
           ND filter:  100%
           Stage coordinates:   (-5188.431,+3763.683,+45.941)

Image 3.
           Time:       Thu Apr  7 12:17:12 2022
           Time Point: 0.769 secs
           Intensity:  Min = 493, Max = 1213, Mean = 636.43628
           Photosensor reading: 6773685.0
           Exposure time: 0.182118 secs
           EX filter:  TRITC
           EM filter:  TRITC
           ND filter:  100%
           Stage coordinates:   (-5188.431,+3763.683,+45.941)

Image 4.
           Time:       Thu Apr  7 12:17:13 2022
           Time Point: 1.220 secs
           Intensity:  Min = 594, Max = 1951, Mean = 893.34943
           Photosensor reading: 587407.0
           Exposure time: 0.093631 secs
           EX filter:  DAPI
           EM filter:  DAPI
           ND filter:  100%
           Stage coordinates:   (-5188.431,+3763.683,+45.838)

Image 5.
           Time:       Thu Apr  7 12:17:13 2022
           Time Point: 1.538 secs
           Intensity:  Min = 532, Max = 1715, Mean = 682.31714
           Photosensor reading: 2658342.0
           Exposure time: 0.158310 secs
           EX filter:  FITC
           EM filter:  FITC
           ND filter:  100%
           Stage coordinates:   (-5188.431,+3763.683,+45.838)

Image 6.
           Time:       Thu Apr  7 12:17:14 2022
           Time Point: 1.954 secs
           Intensity:  Min = 485, Max = 1241, Mean = 631.79419
           Photosensor reading: 6774485.0
           Exposure time: 0.182118 secs
           EX filter:  TRITC
           EM filter:  TRITC
           ND filter:  100%
           Stage coordinates:   (-5188.431,+3763.683,+45.838)

Image 7.
           Time:       Thu Apr  7 12:17:14 2022
           Time Point: 2.406 secs
           Intensity:  Min = 583, Max = 1935, Mean = 883.73883
           Photosensor reading: 587375.0
           Exposure time: 0.093631 secs
           EX filter:  DAPI
           EM filter:  DAPI
           ND filter:  100%
           Stage coordinates:   (-5188.431,+3763.683,+45.741)

Image 8.
           Time:       Thu Apr  7 12:17:14 2022
           Time Point: 2.738 secs
           Intensity:  Min = 530, Max = 1955, Mean = 680.39478
           Photosensor reading: 2659250.0
           Exposure time: 0.158310 secs
           EX filter:  FITC
           EM filter:  FITC
           ND filter:  100%
           Stage coordinates:   (-5188.431,+3763.683,+45.741)

Image 9.
           Time:       Thu Apr  7 12:17:15 2022
           Time Point: 3.153 secs
           Intensity:  Min = 491, Max = 1339, Mean = 637.76483
           Photosensor reading: 6783489.0
           Exposure time: 0.182118 secs
           EX filter:  TRITC
           EM filter:  TRITC
           ND filter:  100%
           Stage coordinates:   (-5188.431,+3763.683,+45.741)

Image 10.
           Time:       Thu Apr  7 12:17:15 2022
           Time Point: 3.606 secs
           Intensity:  Min = 582, Max = 1850, Mean = 882.67871
           Photosensor reading: 587323.0
           Exposure time: 0.093631 secs
           EX filter:  DAPI
           EM filter:  DAPI
           ND filter:  100%
           Stage coordinates:   (-5188.431,+3763.683,+45.644)

Image 11.
           Time:       Thu Apr  7 12:17:15 2022
           Time Point: 3.923 secs
           Intensity:  Min = 512, Max = 2177, Mean = 675.88397
           Photosensor reading: 2659659.0
           Exposure time: 0.158310 secs
           EX filter:  FITC
           EM filter:  FITC
           ND filter:  100%
           Stage coordinates:   (-5188.431,+3763.683,+45.644)

Image 12.
           Time:       Thu Apr  7 12:17:16 2022
           Time Point: 4.341 secs
           Intensity:  Min = 490, Max = 1470, Mean = 636.35345
           Photosensor reading: 6787698.0
           Exposure time: 0.182118 secs
           EX filter:  TRITC
           EM filter:  TRITC
           ND filter:  100%
           Stage coordinates:   (-5188.431,+3763.683,+45.644)

Image 13.
           Time:       Thu Apr  7 12:17:17 2022
           Time Point: 4.789 secs
           Intensity:  Min = 596, Max = 1816, Mean = 883.89679
           Photosensor reading: 587277.0
           Exposure time: 0.093631 secs
           EX filter:  DAPI
           EM filter:  DAPI
           ND filter:  100%
           Stage coordinates:   (-5188.431,+3763.683,+45.541)

Image 14.
           Time:       Thu Apr  7 12:17:17 2022
           Time Point: 5.837 secs
           Intensity:  Min = 534, Max = 2394, Mean = 677.10455
           Photosensor reading: 2659194.0
           Exposure time: 0.158310 secs
           EX filter:  FITC
           EM filter:  FITC
           ND filter:  100%
           Stage coordinates:   (-5188.431,+3763.683,+45.541)

Image 15.
           Time:       Thu Apr  7 12:17:18 2022
           Time Point: 6.258 secs
           Intensity:  Min = 490, Max = 1588, Mean = 635.67706
           Photosensor reading: 6779056.0
           Exposure time: 0.182118 secs
           EX filter:  TRITC
           EM filter:  TRITC
           ND filter:  100%
           Stage coordinates:   (-5188.431,+3763.683,+45.541)

Image 16.
           Time:       Thu Apr  7 12:17:18 2022
           Time Point: 6.707 secs
           Intensity:  Min = 594, Max = 1761, Mean = 884.35229
           Photosensor reading: 587256.0
           Exposure time: 0.093631 secs
           EX filter:  DAPI
           EM filter:  DAPI
           ND filter:  100%
           Stage coordinates:   (-5188.431,+3763.683,+45.443)

Image 17.
           Time:       Thu Apr  7 12:17:19 2022
           Time Point: 7.028 secs
           Intensity:  Min = 527, Max = 2705, Mean = 673.03247
           Photosensor reading: 2659152.0
           Exposure time: 0.158310 secs
           EX filter:  FITC
           EM filter:  FITC
           ND filter:  100%
           Stage coordinates:   (-5188.431,+3763.683,+45.443)

Image 18.
           Time:       Thu Apr  7 12:17:19 2022
           Time Point: 7.441 secs
           Intensity:  Min = 488, Max = 1733, Mean = 631.58118
           Photosensor reading: 6780980.0
           Exposure time: 0.182118 secs
           EX filter:  TRITC
           EM filter:  TRITC
           ND filter:  100%
           Stage coordinates:   (-5188.431,+3763.683,+45.443)

Image 19.
           Time:       Thu Apr  7 12:17:19 2022
           Time Point: 7.894 secs
           Intensity:  Min = 583, Max = 1729, Mean = 882.49445
           Photosensor reading: 587150.0
           Exposure time: 0.093631 secs
           EX filter:  DAPI
           EM filter:  DAPI
           ND filter:  100%
           Stage coordinates:   (-5188.431,+3763.683,+45.341)

Image 20.
           Time:       Thu Apr  7 12:17:20 2022
           Time Point: 8.226 secs
           Intensity:  Min = 523, Max = 2908, Mean = 676.36700
           Photosensor reading: 2656195.0
           Exposure time: 0.158310 secs
           EX filter:  FITC
           EM filter:  FITC
           ND filter:  100%
           Stage coordinates:   (-5188.431,+3763.683,+45.341)

Image 21.
           Time:       Thu Apr  7 12:17:20 2022
           Time Point: 8.642 secs
           Intensity:  Min = 497, Max = 2230, Mean = 639.65527
           Photosensor reading: 6782591.0
           Exposure time: 0.182118 secs
           EX filter:  TRITC
           EM filter:  TRITC
           ND filter:  100%
           Stage coordinates:   (-5188.431,+3763.683,+45.341)

Image 22.
           Time:       Thu Apr  7 12:17:21 2022
           Time Point: 9.093 secs
           Intensity:  Min = 590, Max = 1686, Mean = 881.92072
           Photosensor reading: 587130.0
           Exposure time: 0.093631 secs
           EX filter:  DAPI
           EM filter:  DAPI
           ND filter:  100%
           Stage coordinates:   (-5188.431,+3763.683,+45.243)

Image 23.
           Time:       Thu Apr  7 12:17:21 2022
           Time Point: 9.411 secs
           Intensity:  Min = 521, Max = 2789, Mean = 681.38861
           Photosensor reading: 2659299.0
           Exposure time: 0.158310 secs
           EX filter:  FITC
           EM filter:  FITC
           ND filter:  100%
           Stage coordinates:   (-5188.431,+3763.683,+45.243)

Image 24.
           Time:       Thu Apr  7 12:17:21 2022
           Time Point: 9.825 secs
           Intensity:  Min = 489, Max = 2805, Mean = 636.32111
           Photosensor reading: 6784160.0
           Exposure time: 0.182118 secs
           EX filter:  TRITC
           EM filter:  TRITC
           ND filter:  100%
           Stage coordinates:   (-5188.431,+3763.683,+45.243)

Image 25.
           Time:       Thu Apr  7 12:17:22 2022
           Time Point: 10.278 secs
           Intensity:  Min = 587, Max = 1629, Mean = 880.33459
           Photosensor reading: 587123.0
           Exposure time: 0.093631 secs
           EX filter:  DAPI
           EM filter:  DAPI
           ND filter:  100%
           Stage coordinates:   (-5188.431,+3763.683,+45.141)

Image 26.
           Time:       Thu Apr  7 12:17:22 2022
           Time Point: 10.596 secs
           Intensity:  Min = 525, Max = 2528, Mean = 676.43573
           Photosensor reading: 2659360.0
           Exposure time: 0.158310 secs
           EX filter:  FITC
           EM filter:  FITC
           ND filter:  100%
           Stage coordinates:   (-5188.431,+3763.683,+45.141)

Image 27.
           Time:       Thu Apr  7 12:17:23 2022
           Time Point: 11.080 secs
           Intensity:  Min = 491, Max = 3174, Mean = 634.91071
           Photosensor reading: 6781716.0
           Exposure time: 0.182118 secs
           EX filter:  TRITC
           EM filter:  TRITC
           ND filter:  100%
           Stage coordinates:   (-5188.431,+3763.683,+45.141)

Image 28.
           Time:       Thu Apr  7 12:17:23 2022
           Time Point: 11.531 secs
           Intensity:  Min = 591, Max = 1563, Mean = 877.90900
           Photosensor reading: 587095.0
           Exposure time: 0.093631 secs
           EX filter:  DAPI
           EM filter:  DAPI
           ND filter:  100%
           Stage coordinates:   (-5188.431,+3763.683,+45.038)

Image 29.
           Time:       Thu Apr  7 12:17:23 2022
           Time Point: 11.845 secs
           Intensity:  Min = 522, Max = 2233, Mean = 674.45074
           Photosensor reading: 2659787.0
           Exposure time: 0.158310 secs
           EX filter:  FITC
           EM filter:  FITC
           ND filter:  100%
           Stage coordinates:   (-5188.431,+3763.683,+45.038)

Image 30.
           Time:       Thu Apr  7 12:17:24 2022
           Time Point: 12.264 secs
           Intensity:  Min = 481, Max = 3510, Mean = 635.25354
           Photosensor reading: 6783456.0
           Exposure time: 0.182118 secs
           EX filter:  TRITC
           EM filter:  TRITC
           ND filter:  100%
           Stage coordinates:   (-5188.431,+3763.683,+45.038)

Total number of images saved: 30
