# Supplementary material for: Chromatin binding by HORMAD proteins regulates meiotic recombination initiation
Source: EMBO J. 2024 Feb 8;43(5):8. doi: 10.1038/s44318-024-00034-3 (PMC10907721; doi:10.1038/s44318-024-00034-3)
Supplement: Supplementary file 6 — Source Data Fig. 5 [file 44318_2024_34_MOESM6_ESM.zip › Data_Figure_5/hop1_loop2 images/22-4-7_TRITVNOtRIT/4-5-2022_TRITwashed_7797-H3-20_R3D.dv.log]

#
#Tag 0x00FF0408

Resolve3D softWoRx-Acquire Version: 7.2.1 Release RC1

Running on host: cn71689

Resolve3D Image File: /data1/Data/HochwagenLab/Cal/Hop1PHD/anti-hop1/2022-03-24/22-4-7_TRITVNOtRIT/4-5-2022_TRITwashed_7797-H3-20_R3D.dv

Created  Thu Apr  7 14:23:56 2022


Optics:
  Objective:    	Olympus 100X/1.40, UPLS Apo, UIS2, 1-U2B836
  Lens ID:      	10007
  Aux Magn:     	2.00
  Illumination: 	Kohler

Image Properties:
  XY Dimensions:            	128 x 128
  ZWT Dimensions (expected):	10 x 3 x 1
  Pixel Size:               	0.07985 0.07985 0.100
  Binning:                  	1x1
  Flat-field Calibration:   	On

Camera:
  Type:        	PM1394Cam00 EMCCD / EVOLVE- 512
  Gain:        	1.00X
  Speed:       	10000KHz
  Temp Setting:	-85.0C


Resolve3D Macro:
--------------------------------------------------------
# Created by DeltaVision Experiment Designer (version: 7.2.1 Release RC1)
# Experiment Macro Name: 4-7-22


# Open image file
OPF

# Starting Scan From Farthest Z (Bottom of sample)
# Move to start of sectioning from initial point.
FOCUS 0.000

# Z sectioning loop.
FIRST_Z
DO 10

  # Select Ex, Em, Nd Filters
  FILTERS DAPI,DAPI,100%
  ACTSHUT 17
  CCD 0.093631
  WRT

  # Select Ex, Em, Nd Filters
  FILTERS FITC,FITC,100%
  ACTSHUT 17
  CCD 0.158310
  WRT

  # Select Ex, Em, Nd Filters
  FILTERS TRITC,TRITC,100%
  ACTSHUT 17
  CCD 0.182118
  WRT

  SECTIONZ -0.100
  NEXT_Z
ENDDO

# Close image file(s) 
CLF

# Move to initial point from end of sectioning.
FOCUS 1.000
BEEP

#
#
#KEY Experiment Designer Keys: Don't Modify
#
#KEY EXPERIMENT_TYPE STANDARD
#KEY SCAN_SEQUENCE WZT
#KEY DO_FAST_ACQUISITION F
#KEY LAMPS_OFF_AT_END F
#KEY DO_Z_SECTIONING T
#KEY Z_APPLY_BACKLASH F
#KEY Z_START_POSITION BOTTOM
#KEY SECT_SPACING 0.1000
#KEY NUM_Z_SECTIONS 10
#KEY SAMPLE_THICKNESS 1.0000
#KEY CHANNEL 0.093631,DAPI,DAPI,100%,1
#KEY EX_SHUTTERS 3,EX=T,TRANS=F,LASER=F
#KEY EM_SHUTTERS 1,CCD1=T
#KEY CHANNEL 0.158310,FITC,FITC,100%,1
#KEY EX_SHUTTERS 3,EX=T,TRANS=F,LASER=F
#KEY EM_SHUTTERS 1,CCD1=T
#KEY CHANNEL 0.182118,TRITC,TRITC,100%,1
#KEY EX_SHUTTERS 3,EX=T,TRANS=F,LASER=F
#KEY EM_SHUTTERS 1,CCD1=T
#KEY DO_REFERENCE_IMAGE F
#KEY DO_CELL_TRACK F
#KEY DO_AUTOFOCUS F
#KEY DO_ULTIMATEFOCUS F
#KEY DO_OAI_SCANNING F
#KEY DO_TIME_LAPSE F
#KEY DO_POINT_VISITING F
#KEY DO_PANEL_COLLECTION F
#
#
--------------------------------------------------------

Experiment Record:
------------------
Image 1.
           Time:       Thu Apr  7 14:23:57 2022
           Time Point: 0.000 secs
           Intensity:  Min = 594, Max = 1124, Mean = 696.46228
           Photosensor reading: 585114.0
           Exposure time: 0.093631 secs
           EX filter:  DAPI
           EM filter:  DAPI
           ND filter:  100%
           Stage coordinates:   (-8525.772,+5505.331,+58.893)

Image 2.
           Time:       Thu Apr  7 14:23:57 2022
           Time Point: 0.276 secs
           Intensity:  Min = 526, Max = 2007, Mean = 710.32886
           Photosensor reading: 2662066.0
           Exposure time: 0.158310 secs
           EX filter:  FITC
           EM filter:  FITC
           ND filter:  100%
           Stage coordinates:   (-8525.772,+5505.331,+58.893)

Image 3.
           Time:       Thu Apr  7 14:23:58 2022
           Time Point: 0.694 secs
           Intensity:  Min = 499, Max = 1151, Mean = 634.18689
           Photosensor reading: 6684665.0
           Exposure time: 0.182118 secs
           EX filter:  TRITC
           EM filter:  TRITC
           ND filter:  100%
           Stage coordinates:   (-8525.772,+5505.331,+58.893)

Image 4.
           Time:       Thu Apr  7 14:23:58 2022
           Time Point: 1.145 secs
           Intensity:  Min = 572, Max = 1128, Mean = 688.43152
           Photosensor reading: 585079.0
           Exposure time: 0.093631 secs
           EX filter:  DAPI
           EM filter:  DAPI
           ND filter:  100%
           Stage coordinates:   (-8525.772,+5505.331,+58.790)

Image 5.
           Time:       Thu Apr  7 14:23:58 2022
           Time Point: 1.478 secs
           Intensity:  Min = 533, Max = 2175, Mean = 714.05066
           Photosensor reading: 2652127.0
           Exposure time: 0.158310 secs
           EX filter:  FITC
           EM filter:  FITC
           ND filter:  100%
           Stage coordinates:   (-8525.772,+5505.331,+58.790)

Image 6.
           Time:       Thu Apr  7 14:23:59 2022
           Time Point: 1.893 secs
           Intensity:  Min = 502, Max = 1181, Mean = 637.36664
           Photosensor reading: 6699081.0
           Exposure time: 0.182118 secs
           EX filter:  TRITC
           EM filter:  TRITC
           ND filter:  100%
           Stage coordinates:   (-8525.772,+5505.331,+58.790)

Image 7.
           Time:       Thu Apr  7 14:23:59 2022
           Time Point: 2.345 secs
           Intensity:  Min = 588, Max = 1118, Mean = 692.60529
           Photosensor reading: 585078.0
           Exposure time: 0.093631 secs
           EX filter:  DAPI
           EM filter:  DAPI
           ND filter:  100%
           Stage coordinates:   (-8525.772,+5505.331,+58.693)

Image 8.
           Time:       Thu Apr  7 14:24:00 2022
           Time Point: 2.662 secs
           Intensity:  Min = 525, Max = 2620, Mean = 709.93890
           Photosensor reading: 2657598.0
           Exposure time: 0.158310 secs
           EX filter:  FITC
           EM filter:  FITC
           ND filter:  100%
           Stage coordinates:   (-8525.772,+5505.331,+58.693)

Image 9.
           Time:       Thu Apr  7 14:24:00 2022
           Time Point: 3.145 secs
           Intensity:  Min = 496, Max = 1246, Mean = 632.02417
           Photosensor reading: 6710820.0
           Exposure time: 0.182118 secs
           EX filter:  TRITC
           EM filter:  TRITC
           ND filter:  100%
           Stage coordinates:   (-8525.772,+5505.331,+58.693)

Image 10.
           Time:       Thu Apr  7 14:24:00 2022
           Time Point: 3.595 secs
           Intensity:  Min = 582, Max = 1082, Mean = 692.66571
           Photosensor reading: 585062.0
           Exposure time: 0.093631 secs
           EX filter:  DAPI
           EM filter:  DAPI
           ND filter:  100%
           Stage coordinates:   (-8525.772,+5505.331,+58.590)

Image 11.
           Time:       Thu Apr  7 14:24:01 2022
           Time Point: 3.913 secs
           Intensity:  Min = 521, Max = 2949, Mean = 712.99536
           Photosensor reading: 2649117.0
           Exposure time: 0.158310 secs
           EX filter:  FITC
           EM filter:  FITC
           ND filter:  100%
           Stage coordinates:   (-8525.772,+5505.331,+58.590)

Image 12.
           Time:       Thu Apr  7 14:24:01 2022
           Time Point: 4.328 secs
           Intensity:  Min = 490, Max = 1304, Mean = 633.54724
           Photosensor reading: 6714310.0
           Exposure time: 0.182118 secs
           EX filter:  TRITC
           EM filter:  TRITC
           ND filter:  100%
           Stage coordinates:   (-8525.772,+5505.331,+58.590)

Image 13.
           Time:       Thu Apr  7 14:24:02 2022
           Time Point: 4.782 secs
           Intensity:  Min = 586, Max = 1069, Mean = 694.49835
           Photosensor reading: 585047.0
           Exposure time: 0.093631 secs
           EX filter:  DAPI
           EM filter:  DAPI
           ND filter:  100%
           Stage coordinates:   (-8525.772,+5505.331,+58.493)

Image 14.
           Time:       Thu Apr  7 14:24:03 2022
           Time Point: 5.843 secs
           Intensity:  Min = 510, Max = 3263, Mean = 703.13770
           Photosensor reading: 2647775.0
           Exposure time: 0.158310 secs
           EX filter:  FITC
           EM filter:  FITC
           ND filter:  100%
           Stage coordinates:   (-8525.772,+5505.331,+58.493)

Image 15.
           Time:       Thu Apr  7 14:24:03 2022
           Time Point: 6.264 secs
           Intensity:  Min = 495, Max = 1384, Mean = 633.27460
           Photosensor reading: 6706194.0
           Exposure time: 0.182118 secs
           EX filter:  TRITC
           EM filter:  TRITC
           ND filter:  100%
           Stage coordinates:   (-8525.772,+5505.331,+58.493)

Image 16.
           Time:       Thu Apr  7 14:24:03 2022
           Time Point: 6.714 secs
           Intensity:  Min = 588, Max = 1055, Mean = 689.72510
           Photosensor reading: 585074.0
           Exposure time: 0.093631 secs
           EX filter:  DAPI
           EM filter:  DAPI
           ND filter:  100%
           Stage coordinates:   (-8525.772,+5505.331,+58.390)

Image 17.
           Time:       Thu Apr  7 14:24:04 2022
           Time Point: 7.034 secs
           Intensity:  Min = 511, Max = 3625, Mean = 701.56281
           Photosensor reading: 2646873.0
           Exposure time: 0.158310 secs
           EX filter:  FITC
           EM filter:  FITC
           ND filter:  100%
           Stage coordinates:   (-8525.772,+5505.331,+58.390)

Image 18.
           Time:       Thu Apr  7 14:24:04 2022
           Time Point: 7.449 secs
           Intensity:  Min = 493, Max = 1473, Mean = 637.06854
           Photosensor reading: 6710670.0
           Exposure time: 0.182118 secs
           EX filter:  TRITC
           EM filter:  TRITC
           ND filter:  100%
           Stage coordinates:   (-8525.772,+5505.331,+58.390)

Image 19.
           Time:       Thu Apr  7 14:24:05 2022
           Time Point: 7.902 secs
           Intensity:  Min = 577, Max = 1026, Mean = 688.80902
           Photosensor reading: 585064.0
           Exposure time: 0.093631 secs
           EX filter:  DAPI
           EM filter:  DAPI
           ND filter:  100%
           Stage coordinates:   (-8525.772,+5505.331,+58.293)

Image 20.
           Time:       Thu Apr  7 14:24:05 2022
           Time Point: 8.301 secs
           Intensity:  Min = 518, Max = 4063, Mean = 705.19269
           Photosensor reading: 2647910.0
           Exposure time: 0.158310 secs
           EX filter:  FITC
           EM filter:  FITC
           ND filter:  100%
           Stage coordinates:   (-8525.772,+5505.331,+58.293)

Image 21.
           Time:       Thu Apr  7 14:24:06 2022
           Time Point: 8.717 secs
           Intensity:  Min = 501, Max = 1575, Mean = 642.97333
           Photosensor reading: 6714087.0
           Exposure time: 0.182118 secs
           EX filter:  TRITC
           EM filter:  TRITC
           ND filter:  100%
           Stage coordinates:   (-8525.772,+5505.331,+58.293)

Image 22.
           Time:       Thu Apr  7 14:24:06 2022
           Time Point: 9.168 secs
           Intensity:  Min = 566, Max = 971, Mean = 685.20270
           Photosensor reading: 585028.0
           Exposure time: 0.093631 secs
           EX filter:  DAPI
           EM filter:  DAPI
           ND filter:  100%
           Stage coordinates:   (-8525.772,+5505.331,+58.190)

Image 23.
           Time:       Thu Apr  7 14:24:06 2022
           Time Point: 9.501 secs
           Intensity:  Min = 510, Max = 4558, Mean = 708.88617
           Photosensor reading: 2646567.0
           Exposure time: 0.158310 secs
           EX filter:  FITC
           EM filter:  FITC
           ND filter:  100%
           Stage coordinates:   (-8525.772,+5505.331,+58.190)

Image 24.
           Time:       Thu Apr  7 14:24:07 2022
           Time Point: 9.915 secs
           Intensity:  Min = 493, Max = 1661, Mean = 639.81506
           Photosensor reading: 6714655.0
           Exposure time: 0.182118 secs
           EX filter:  TRITC
           EM filter:  TRITC
           ND filter:  100%
           Stage coordinates:   (-8525.772,+5505.331,+58.190)

Image 25.
           Time:       Thu Apr  7 14:24:08 2022
           Time Point: 10.754 secs
           Intensity:  Min = 577, Max = 949, Mean = 688.29010
           Photosensor reading: 585089.0
           Exposure time: 0.093631 secs
           EX filter:  DAPI
           EM filter:  DAPI
           ND filter:  100%
           Stage coordinates:   (-8525.772,+5505.331,+58.093)

Image 26.
           Time:       Thu Apr  7 14:24:08 2022
           Time Point: 11.085 secs
           Intensity:  Min = 507, Max = 4828, Mean = 704.77948
           Photosensor reading: 2646576.0
           Exposure time: 0.158310 secs
           EX filter:  FITC
           EM filter:  FITC
           ND filter:  100%
           Stage coordinates:   (-8525.772,+5505.331,+58.093)

Image 27.
           Time:       Thu Apr  7 14:24:08 2022
           Time Point: 11.501 secs
           Intensity:  Min = 505, Max = 1905, Mean = 642.51202
           Photosensor reading: 6709699.0
           Exposure time: 0.182118 secs
           EX filter:  TRITC
           EM filter:  TRITC
           ND filter:  100%
           Stage coordinates:   (-8525.772,+5505.331,+58.093)

Image 28.
           Time:       Thu Apr  7 14:24:09 2022
           Time Point: 11.954 secs
           Intensity:  Min = 583, Max = 917, Mean = 686.28387
           Photosensor reading: 585125.0
           Exposure time: 0.093631 secs
           EX filter:  DAPI
           EM filter:  DAPI
           ND filter:  100%
           Stage coordinates:   (-8525.772,+5505.331,+57.990)

Image 29.
           Time:       Thu Apr  7 14:24:09 2022
           Time Point: 12.285 secs
           Intensity:  Min = 508, Max = 4812, Mean = 706.08667
           Photosensor reading: 2646047.0
           Exposure time: 0.158310 secs
           EX filter:  FITC
           EM filter:  FITC
           ND filter:  100%
           Stage coordinates:   (-8525.772,+5505.331,+57.990)

Image 30.
           Time:       Thu Apr  7 14:24:10 2022
           Time Point: 12.703 secs
           Intensity:  Min = 492, Max = 2083, Mean = 638.64185
           Photosensor reading: 6711776.0
           Exposure time: 0.182118 secs
           EX filter:  TRITC
           EM filter:  TRITC
           ND filter:  100%
           Stage coordinates:   (-8525.772,+5505.331,+57.990)

Total number of images saved: 30
