# Supplementary material for: Chromatin binding by HORMAD proteins regulates meiotic recombination initiation
Source: EMBO J. 2024 Feb 8;43(5):8. doi: 10.1038/s44318-024-00034-3 (PMC10907721; doi:10.1038/s44318-024-00034-3)
Supplement: Supplementary file 6 — Source Data Fig. 5 [file 44318_2024_34_MOESM6_ESM.zip › Data_Figure_5/hop1_loop2 images/22-4-7_TRITVNOtRIT/4-5-2022_NOTRIT_11644-H3-11_R3D.dv.log]

#
#Tag 0x00FF0408

Resolve3D softWoRx-Acquire Version: 7.2.1 Release RC1

Running on host: cn71689

Resolve3D Image File: /data1/Data/HochwagenLab/Cal/Hop1PHD/anti-hop1/2022-03-24/22-4-7_TRITVNOtRIT/4-5-2022_NOTRIT_11644-H3-11_R3D.dv

Created  Thu Apr  7 12:28:30 2022


Optics:
  Objective:    	Olympus 100X/1.40, UPLS Apo, UIS2, 1-U2B836
  Lens ID:      	10007
  Aux Magn:     	2.00
  Illumination: 	Kohler

Image Properties:
  XY Dimensions:            	128 x 128
  ZWT Dimensions (expected):	10 x 3 x 1
  Pixel Size:               	0.07985 0.07985 0.100
  Binning:                  	1x1
  Flat-field Calibration:   	On

Camera:
  Type:        	PM1394Cam00 EMCCD / EVOLVE- 512
  Gain:        	1.00X
  Speed:       	10000KHz
  Temp Setting:	-85.0C


Resolve3D Macro:
--------------------------------------------------------
# Created by DeltaVision Experiment Designer (version: 7.2.1 Release RC1)
# Experiment Macro Name: 4-7-22


# Open image file
OPF

# Starting Scan From Farthest Z (Bottom of sample)
# Move to start of sectioning from initial point.
FOCUS 0.000

# Z sectioning loop.
FIRST_Z
DO 10

  # Select Ex, Em, Nd Filters
  FILTERS DAPI,DAPI,100%
  ACTSHUT 17
  CCD 0.093631
  WRT

  # Select Ex, Em, Nd Filters
  FILTERS FITC,FITC,100%
  ACTSHUT 17
  CCD 0.158310
  WRT

  # Select Ex, Em, Nd Filters
  FILTERS TRITC,TRITC,100%
  ACTSHUT 17
  CCD 0.182118
  WRT

  SECTIONZ -0.100
  NEXT_Z
ENDDO

# Close image file(s) 
CLF

# Move to initial point from end of sectioning.
FOCUS 1.000
BEEP

#
#
#KEY Experiment Designer Keys: Don't Modify
#
#KEY EXPERIMENT_TYPE STANDARD
#KEY SCAN_SEQUENCE WZT
#KEY DO_FAST_ACQUISITION F
#KEY LAMPS_OFF_AT_END F
#KEY DO_Z_SECTIONING T
#KEY Z_APPLY_BACKLASH F
#KEY Z_START_POSITION BOTTOM
#KEY SECT_SPACING 0.1000
#KEY NUM_Z_SECTIONS 10
#KEY SAMPLE_THICKNESS 1.0000
#KEY CHANNEL 0.093631,DAPI,DAPI,100%,1
#KEY EX_SHUTTERS 3,EX=T,TRANS=F,LASER=F
#KEY EM_SHUTTERS 1,CCD1=T
#KEY CHANNEL 0.158310,FITC,FITC,100%,1
#KEY EX_SHUTTERS 3,EX=T,TRANS=F,LASER=F
#KEY EM_SHUTTERS 1,CCD1=T
#KEY CHANNEL 0.182118,TRITC,TRITC,100%,1
#KEY EX_SHUTTERS 3,EX=T,TRANS=F,LASER=F
#KEY EM_SHUTTERS 1,CCD1=T
#KEY DO_REFERENCE_IMAGE F
#KEY DO_CELL_TRACK F
#KEY DO_AUTOFOCUS F
#KEY DO_ULTIMATEFOCUS F
#KEY DO_OAI_SCANNING F
#KEY DO_TIME_LAPSE F
#KEY DO_POINT_VISITING F
#KEY DO_PANEL_COLLECTION F
#
#
--------------------------------------------------------

Experiment Record:
------------------
Image 1.
           Time:       Thu Apr  7 12:28:30 2022
           Time Point: 0.000 secs
           Intensity:  Min = 687, Max = 3421, Mean = 944.27734
           Photosensor reading: 579012.0
           Exposure time: 0.093631 secs
           EX filter:  DAPI
           EM filter:  DAPI
           ND filter:  100%
           Stage coordinates:   (-7651.058,+1966.713,+50.749)

Image 2.
           Time:       Thu Apr  7 12:28:31 2022
           Time Point: 0.284 secs
           Intensity:  Min = 525, Max = 698, Mean = 588.48743
           Photosensor reading: 2651489.0
           Exposure time: 0.158310 secs
           EX filter:  FITC
           EM filter:  FITC
           ND filter:  100%
           Stage coordinates:   (-7651.058,+1966.713,+50.749)

Image 3.
           Time:       Thu Apr  7 12:28:31 2022
           Time Point: 0.702 secs
           Intensity:  Min = 502, Max = 2619, Mean = 659.44006
           Photosensor reading: 6667963.0
           Exposure time: 0.182118 secs
           EX filter:  TRITC
           EM filter:  TRITC
           ND filter:  100%
           Stage coordinates:   (-7651.058,+1966.713,+50.749)

Image 4.
           Time:       Thu Apr  7 12:28:31 2022
           Time Point: 1.157 secs
           Intensity:  Min = 676, Max = 3440, Mean = 940.65356
           Photosensor reading: 579090.0
           Exposure time: 0.093631 secs
           EX filter:  DAPI
           EM filter:  DAPI
           ND filter:  100%
           Stage coordinates:   (-7651.058,+1966.713,+50.651)

Image 5.
           Time:       Thu Apr  7 12:28:32 2022
           Time Point: 1.488 secs
           Intensity:  Min = 522, Max = 722, Mean = 590.40704
           Photosensor reading: 2651398.0
           Exposure time: 0.158310 secs
           EX filter:  FITC
           EM filter:  FITC
           ND filter:  100%
           Stage coordinates:   (-7651.058,+1966.713,+50.651)

Image 6.
           Time:       Thu Apr  7 12:28:32 2022
           Time Point: 1.904 secs
           Intensity:  Min = 524, Max = 2767, Mean = 668.89429
           Photosensor reading: 6664446.0
           Exposure time: 0.182118 secs
           EX filter:  TRITC
           EM filter:  TRITC
           ND filter:  100%
           Stage coordinates:   (-7651.058,+1966.713,+50.651)

Image 7.
           Time:       Thu Apr  7 12:28:33 2022
           Time Point: 2.354 secs
           Intensity:  Min = 691, Max = 3511, Mean = 943.30200
           Photosensor reading: 579131.0
           Exposure time: 0.093631 secs
           EX filter:  DAPI
           EM filter:  DAPI
           ND filter:  100%
           Stage coordinates:   (-7651.058,+1966.713,+50.554)

Image 8.
           Time:       Thu Apr  7 12:28:33 2022
           Time Point: 2.691 secs
           Intensity:  Min = 530, Max = 738, Mean = 596.12518
           Photosensor reading: 2650755.0
           Exposure time: 0.158310 secs
           EX filter:  FITC
           EM filter:  FITC
           ND filter:  100%
           Stage coordinates:   (-7651.058,+1966.713,+50.554)

Image 9.
           Time:       Thu Apr  7 12:28:33 2022
           Time Point: 3.123 secs
           Intensity:  Min = 500, Max = 3135, Mean = 657.69958
           Photosensor reading: 6669497.0
           Exposure time: 0.182118 secs
           EX filter:  TRITC
           EM filter:  TRITC
           ND filter:  100%
           Stage coordinates:   (-7651.058,+1966.713,+50.554)

Image 10.
           Time:       Thu Apr  7 12:28:34 2022
           Time Point: 3.572 secs
           Intensity:  Min = 684, Max = 3438, Mean = 940.80182
           Photosensor reading: 579190.0
           Exposure time: 0.093631 secs
           EX filter:  DAPI
           EM filter:  DAPI
           ND filter:  100%
           Stage coordinates:   (-7651.058,+1966.713,+50.451)

Image 11.
           Time:       Thu Apr  7 12:28:34 2022
           Time Point: 3.889 secs
           Intensity:  Min = 509, Max = 759, Mean = 589.20825
           Photosensor reading: 2650389.0
           Exposure time: 0.158310 secs
           EX filter:  FITC
           EM filter:  FITC
           ND filter:  100%
           Stage coordinates:   (-7651.058,+1966.713,+50.451)

Image 12.
           Time:       Thu Apr  7 12:28:35 2022
           Time Point: 4.377 secs
           Intensity:  Min = 523, Max = 3403, Mean = 670.43207
           Photosensor reading: 6672110.0
           Exposure time: 0.182118 secs
           EX filter:  TRITC
           EM filter:  TRITC
           ND filter:  100%
           Stage coordinates:   (-7651.058,+1966.713,+50.451)

Image 13.
           Time:       Thu Apr  7 12:28:35 2022
           Time Point: 4.824 secs
           Intensity:  Min = 664, Max = 3463, Mean = 939.99170
           Photosensor reading: 579209.0
           Exposure time: 0.093631 secs
           EX filter:  DAPI
           EM filter:  DAPI
           ND filter:  100%
           Stage coordinates:   (-7651.058,+1966.713,+50.354)

Image 14.
           Time:       Thu Apr  7 12:28:35 2022
           Time Point: 5.141 secs
           Intensity:  Min = 521, Max = 793, Mean = 589.59454
           Photosensor reading: 2650115.0
           Exposure time: 0.158310 secs
           EX filter:  FITC
           EM filter:  FITC
           ND filter:  100%
           Stage coordinates:   (-7651.058,+1966.713,+50.354)

Image 15.
           Time:       Thu Apr  7 12:28:36 2022
           Time Point: 5.576 secs
           Intensity:  Min = 518, Max = 3670, Mean = 666.33197
           Photosensor reading: 6675366.0
           Exposure time: 0.182118 secs
           EX filter:  TRITC
           EM filter:  TRITC
           ND filter:  100%
           Stage coordinates:   (-7651.058,+1966.713,+50.354)

Image 16.
           Time:       Thu Apr  7 12:28:36 2022
           Time Point: 6.024 secs
           Intensity:  Min = 674, Max = 3482, Mean = 937.53320
           Photosensor reading: 579250.0
           Exposure time: 0.093631 secs
           EX filter:  DAPI
           EM filter:  DAPI
           ND filter:  100%
           Stage coordinates:   (-7651.058,+1966.713,+50.251)

Image 17.
           Time:       Thu Apr  7 12:28:37 2022
           Time Point: 6.366 secs
           Intensity:  Min = 522, Max = 844, Mean = 591.73138
           Photosensor reading: 2649670.0
           Exposure time: 0.158310 secs
           EX filter:  FITC
           EM filter:  FITC
           ND filter:  100%
           Stage coordinates:   (-7651.058,+1966.713,+50.251)

Image 18.
           Time:       Thu Apr  7 12:28:37 2022
           Time Point: 6.789 secs
           Intensity:  Min = 517, Max = 3917, Mean = 667.48505
           Photosensor reading: 6676247.0
           Exposure time: 0.182118 secs
           EX filter:  TRITC
           EM filter:  TRITC
           ND filter:  100%
           Stage coordinates:   (-7651.058,+1966.713,+50.251)

Image 19.
           Time:       Thu Apr  7 12:28:38 2022
           Time Point: 7.241 secs
           Intensity:  Min = 687, Max = 3403, Mean = 946.66925
           Photosensor reading: 579250.0
           Exposure time: 0.093631 secs
           EX filter:  DAPI
           EM filter:  DAPI
           ND filter:  100%
           Stage coordinates:   (-7651.058,+1966.713,+50.154)

Image 20.
           Time:       Thu Apr  7 12:28:38 2022
           Time Point: 7.559 secs
           Intensity:  Min = 514, Max = 883, Mean = 593.95776
           Photosensor reading: 2649244.0
           Exposure time: 0.158310 secs
           EX filter:  FITC
           EM filter:  FITC
           ND filter:  100%
           Stage coordinates:   (-7651.058,+1966.713,+50.154)

Image 21.
           Time:       Thu Apr  7 12:28:38 2022
           Time Point: 7.974 secs
           Intensity:  Min = 511, Max = 4303, Mean = 667.23193
           Photosensor reading: 6675025.0
           Exposure time: 0.182118 secs
           EX filter:  TRITC
           EM filter:  TRITC
           ND filter:  100%
           Stage coordinates:   (-7651.058,+1966.713,+50.154)

Image 22.
           Time:       Thu Apr  7 12:28:39 2022
           Time Point: 8.427 secs
           Intensity:  Min = 662, Max = 3291, Mean = 937.71857
           Photosensor reading: 579289.0
           Exposure time: 0.093631 secs
           EX filter:  DAPI
           EM filter:  DAPI
           ND filter:  100%
           Stage coordinates:   (-7651.058,+1966.713,+50.051)

Image 23.
           Time:       Thu Apr  7 12:28:39 2022
           Time Point: 8.758 secs
           Intensity:  Min = 514, Max = 933, Mean = 590.53094
           Photosensor reading: 2649560.0
           Exposure time: 0.158310 secs
           EX filter:  FITC
           EM filter:  FITC
           ND filter:  100%
           Stage coordinates:   (-7651.058,+1966.713,+50.051)

Image 24.
           Time:       Thu Apr  7 12:28:40 2022
           Time Point: 9.176 secs
           Intensity:  Min = 504, Max = 4725, Mean = 662.45886
           Photosensor reading: 6674639.0
           Exposure time: 0.182118 secs
           EX filter:  TRITC
           EM filter:  TRITC
           ND filter:  100%
           Stage coordinates:   (-7651.058,+1966.713,+50.051)

Image 25.
           Time:       Thu Apr  7 12:28:40 2022
           Time Point: 9.694 secs
           Intensity:  Min = 689, Max = 3160, Mean = 938.75873
           Photosensor reading: 579370.0
           Exposure time: 0.093631 secs
           EX filter:  DAPI
           EM filter:  DAPI
           ND filter:  100%
           Stage coordinates:   (-7651.058,+1966.713,+49.954)

Image 26.
           Time:       Thu Apr  7 12:28:40 2022
           Time Point: 10.029 secs
           Intensity:  Min = 507, Max = 971, Mean = 584.21057
           Photosensor reading: 2649599.0
           Exposure time: 0.158310 secs
           EX filter:  FITC
           EM filter:  FITC
           ND filter:  100%
           Stage coordinates:   (-7651.058,+1966.713,+49.954)

Image 27.
           Time:       Thu Apr  7 12:28:41 2022
           Time Point: 10.443 secs
           Intensity:  Min = 512, Max = 5316, Mean = 669.20306
           Photosensor reading: 6672461.0
           Exposure time: 0.182118 secs
           EX filter:  TRITC
           EM filter:  TRITC
           ND filter:  100%
           Stage coordinates:   (-7651.058,+1966.713,+49.954)

Image 28.
           Time:       Thu Apr  7 12:28:41 2022
           Time Point: 10.894 secs
           Intensity:  Min = 670, Max = 3061, Mean = 938.54285
           Photosensor reading: 579444.0
           Exposure time: 0.093631 secs
           EX filter:  DAPI
           EM filter:  DAPI
           ND filter:  100%
           Stage coordinates:   (-7651.058,+1966.713,+49.851)

Image 29.
           Time:       Thu Apr  7 12:28:42 2022
           Time Point: 11.228 secs
           Intensity:  Min = 505, Max = 994, Mean = 589.43475
           Photosensor reading: 2649704.0
           Exposure time: 0.158310 secs
           EX filter:  FITC
           EM filter:  FITC
           ND filter:  100%
           Stage coordinates:   (-7651.058,+1966.713,+49.851)

Image 30.
           Time:       Thu Apr  7 12:28:42 2022
           Time Point: 11.646 secs
           Intensity:  Min = 508, Max = 5863, Mean = 668.85602
           Photosensor reading: 6670322.0
           Exposure time: 0.182118 secs
           EX filter:  TRITC
           EM filter:  TRITC
           ND filter:  100%
           Stage coordinates:   (-7651.058,+1966.713,+49.851)

Total number of images saved: 30
