# Supplementary material for: Chromatin binding by HORMAD proteins regulates meiotic recombination initiation
Source: EMBO J. 2024 Feb 8;43(5):8. doi: 10.1038/s44318-024-00034-3 (PMC10907721; doi:10.1038/s44318-024-00034-3)
Supplement: Supplementary file 6 — Source Data Fig. 5 [file 44318_2024_34_MOESM6_ESM.zip › Data_Figure_5/hop1_loop2 images/22-4-7_TRITVNOtRIT/4-5-2022_NOTRIT_7797-H3-08_R3D.dv.log]

#
#Tag 0x00FF0408

Resolve3D softWoRx-Acquire Version: 7.2.1 Release RC1

Running on host: cn71689

Resolve3D Image File: /data1/Data/HochwagenLab/Cal/Hop1PHD/anti-hop1/2022-03-24/22-4-7_TRITVNOtRIT/4-5-2022_NOTRIT_7797-H3-08_R3D.dv

Created  Thu Apr  7 12:22:22 2022


Optics:
  Objective:    	Olympus 100X/1.40, UPLS Apo, UIS2, 1-U2B836
  Lens ID:      	10007
  Aux Magn:     	2.00
  Illumination: 	Kohler

Image Properties:
  XY Dimensions:            	128 x 128
  ZWT Dimensions (expected):	10 x 3 x 1
  Pixel Size:               	0.07985 0.07985 0.100
  Binning:                  	1x1
  Flat-field Calibration:   	On

Camera:
  Type:        	PM1394Cam00 EMCCD / EVOLVE- 512
  Gain:        	1.00X
  Speed:       	10000KHz
  Temp Setting:	-85.0C


Resolve3D Macro:
--------------------------------------------------------
# Created by DeltaVision Experiment Designer (version: 7.2.1 Release RC1)
# Experiment Macro Name: 4-7-22


# Open image file
OPF

# Starting Scan From Farthest Z (Bottom of sample)
# Move to start of sectioning from initial point.
FOCUS 0.000

# Z sectioning loop.
FIRST_Z
DO 10

  # Select Ex, Em, Nd Filters
  FILTERS DAPI,DAPI,100%
  ACTSHUT 17
  CCD 0.093631
  WRT

  # Select Ex, Em, Nd Filters
  FILTERS FITC,FITC,100%
  ACTSHUT 17
  CCD 0.158310
  WRT

  # Select Ex, Em, Nd Filters
  FILTERS TRITC,TRITC,100%
  ACTSHUT 17
  CCD 0.182118
  WRT

  SECTIONZ -0.100
  NEXT_Z
ENDDO

# Close image file(s) 
CLF

# Move to initial point from end of sectioning.
FOCUS 1.000
BEEP

#
#
#KEY Experiment Designer Keys: Don't Modify
#
#KEY EXPERIMENT_TYPE STANDARD
#KEY SCAN_SEQUENCE WZT
#KEY DO_FAST_ACQUISITION F
#KEY LAMPS_OFF_AT_END F
#KEY DO_Z_SECTIONING T
#KEY Z_APPLY_BACKLASH F
#KEY Z_START_POSITION BOTTOM
#KEY SECT_SPACING 0.1000
#KEY NUM_Z_SECTIONS 10
#KEY SAMPLE_THICKNESS 1.0000
#KEY CHANNEL 0.093631,DAPI,DAPI,100%,1
#KEY EX_SHUTTERS 3,EX=T,TRANS=F,LASER=F
#KEY EM_SHUTTERS 1,CCD1=T
#KEY CHANNEL 0.158310,FITC,FITC,100%,1
#KEY EX_SHUTTERS 3,EX=T,TRANS=F,LASER=F
#KEY EM_SHUTTERS 1,CCD1=T
#KEY CHANNEL 0.182118,TRITC,TRITC,100%,1
#KEY EX_SHUTTERS 3,EX=T,TRANS=F,LASER=F
#KEY EM_SHUTTERS 1,CCD1=T
#KEY DO_REFERENCE_IMAGE F
#KEY DO_CELL_TRACK F
#KEY DO_AUTOFOCUS F
#KEY DO_ULTIMATEFOCUS F
#KEY DO_OAI_SCANNING F
#KEY DO_TIME_LAPSE F
#KEY DO_POINT_VISITING F
#KEY DO_PANEL_COLLECTION F
#
#
--------------------------------------------------------

Experiment Record:
------------------
Image 1.
           Time:       Thu Apr  7 12:22:22 2022
           Time Point: 0.000 secs
           Intensity:  Min = 585, Max = 1970, Mean = 840.78729
           Photosensor reading: 585550.0
           Exposure time: 0.093631 secs
           EX filter:  DAPI
           EM filter:  DAPI
           ND filter:  100%
           Stage coordinates:   (-4310.485,+3970.594,+48.250)

Image 2.
           Time:       Thu Apr  7 12:22:23 2022
           Time Point: 0.281 secs
           Intensity:  Min = 526, Max = 1691, Mean = 702.96106
           Photosensor reading: 2635974.0
           Exposure time: 0.158310 secs
           EX filter:  FITC
           EM filter:  FITC
           ND filter:  100%
           Stage coordinates:   (-4310.485,+3970.594,+48.250)

Image 3.
           Time:       Thu Apr  7 12:22:23 2022
           Time Point: 0.698 secs
           Intensity:  Min = 497, Max = 1064, Mean = 604.99530
           Photosensor reading: 6657333.0
           Exposure time: 0.182118 secs
           EX filter:  TRITC
           EM filter:  TRITC
           ND filter:  100%
           Stage coordinates:   (-4310.485,+3970.594,+48.250)

Image 4.
           Time:       Thu Apr  7 12:22:24 2022
           Time Point: 1.217 secs
           Intensity:  Min = 585, Max = 1966, Mean = 844.78320
           Photosensor reading: 585476.0
           Exposure time: 0.093631 secs
           EX filter:  DAPI
           EM filter:  DAPI
           ND filter:  100%
           Stage coordinates:   (-4310.485,+3970.594,+48.153)

Image 5.
           Time:       Thu Apr  7 12:22:24 2022
           Time Point: 1.533 secs
           Intensity:  Min = 533, Max = 1762, Mean = 702.70813
           Photosensor reading: 2638318.0
           Exposure time: 0.158310 secs
           EX filter:  FITC
           EM filter:  FITC
           ND filter:  100%
           Stage coordinates:   (-4310.485,+3970.594,+48.153)

Image 6.
           Time:       Thu Apr  7 12:22:24 2022
           Time Point: 1.952 secs
           Intensity:  Min = 493, Max = 1071, Mean = 607.43030
           Photosensor reading: 6659772.0
           Exposure time: 0.182118 secs
           EX filter:  TRITC
           EM filter:  TRITC
           ND filter:  100%
           Stage coordinates:   (-4310.485,+3970.594,+48.153)

Image 7.
           Time:       Thu Apr  7 12:22:25 2022
           Time Point: 2.400 secs
           Intensity:  Min = 583, Max = 1866, Mean = 832.18640
           Photosensor reading: 585395.0
           Exposure time: 0.093631 secs
           EX filter:  DAPI
           EM filter:  DAPI
           ND filter:  100%
           Stage coordinates:   (-4310.485,+3970.594,+48.050)

Image 8.
           Time:       Thu Apr  7 12:22:25 2022
           Time Point: 2.719 secs
           Intensity:  Min = 525, Max = 1984, Mean = 702.21960
           Photosensor reading: 2638260.0
           Exposure time: 0.158310 secs
           EX filter:  FITC
           EM filter:  FITC
           ND filter:  100%
           Stage coordinates:   (-4310.485,+3970.594,+48.050)

Image 9.
           Time:       Thu Apr  7 12:22:26 2022
           Time Point: 3.134 secs
           Intensity:  Min = 489, Max = 1147, Mean = 603.62457
           Photosensor reading: 6669839.0
           Exposure time: 0.182118 secs
           EX filter:  TRITC
           EM filter:  TRITC
           ND filter:  100%
           Stage coordinates:   (-4310.485,+3970.594,+48.050)

Image 10.
           Time:       Thu Apr  7 12:22:26 2022
           Time Point: 3.585 secs
           Intensity:  Min = 585, Max = 1767, Mean = 836.65277
           Photosensor reading: 585342.0
           Exposure time: 0.093631 secs
           EX filter:  DAPI
           EM filter:  DAPI
           ND filter:  100%
           Stage coordinates:   (-4310.485,+3970.594,+47.953)

Image 11.
           Time:       Thu Apr  7 12:22:26 2022
           Time Point: 3.920 secs
           Intensity:  Min = 526, Max = 2360, Mean = 702.63245
           Photosensor reading: 2638582.0
           Exposure time: 0.158310 secs
           EX filter:  FITC
           EM filter:  FITC
           ND filter:  100%
           Stage coordinates:   (-4310.485,+3970.594,+47.953)

Image 12.
           Time:       Thu Apr  7 12:22:27 2022
           Time Point: 4.336 secs
           Intensity:  Min = 493, Max = 1390, Mean = 604.40771
           Photosensor reading: 6677796.0
           Exposure time: 0.182118 secs
           EX filter:  TRITC
           EM filter:  TRITC
           ND filter:  100%
           Stage coordinates:   (-4310.485,+3970.594,+47.953)

Image 13.
           Time:       Thu Apr  7 12:22:27 2022
           Time Point: 4.788 secs
           Intensity:  Min = 594, Max = 1707, Mean = 830.18317
           Photosensor reading: 585310.0
           Exposure time: 0.093631 secs
           EX filter:  DAPI
           EM filter:  DAPI
           ND filter:  100%
           Stage coordinates:   (-4310.485,+3970.594,+47.850)

Image 14.
           Time:       Thu Apr  7 12:22:27 2022
           Time Point: 5.103 secs
           Intensity:  Min = 515, Max = 2665, Mean = 703.73358
           Photosensor reading: 2638722.0
           Exposure time: 0.158310 secs
           EX filter:  FITC
           EM filter:  FITC
           ND filter:  100%
           Stage coordinates:   (-4310.485,+3970.594,+47.850)

Image 15.
           Time:       Thu Apr  7 12:22:28 2022
           Time Point: 5.520 secs
           Intensity:  Min = 493, Max = 1748, Mean = 603.98901
           Photosensor reading: 6684707.0
           Exposure time: 0.182118 secs
           EX filter:  TRITC
           EM filter:  TRITC
           ND filter:  100%
           Stage coordinates:   (-4310.485,+3970.594,+47.850)

Image 16.
           Time:       Thu Apr  7 12:22:28 2022
           Time Point: 5.970 secs
           Intensity:  Min = 583, Max = 1638, Mean = 833.18982
           Photosensor reading: 585277.0
           Exposure time: 0.093631 secs
           EX filter:  DAPI
           EM filter:  DAPI
           ND filter:  100%
           Stage coordinates:   (-4310.485,+3970.594,+47.753)

Image 17.
           Time:       Thu Apr  7 12:22:29 2022
           Time Point: 6.356 secs
           Intensity:  Min = 522, Max = 2757, Mean = 701.41766
           Photosensor reading: 2639181.0
           Exposure time: 0.158310 secs
           EX filter:  FITC
           EM filter:  FITC
           ND filter:  100%
           Stage coordinates:   (-4310.485,+3970.594,+47.753)

Image 18.
           Time:       Thu Apr  7 12:22:29 2022
           Time Point: 6.771 secs
           Intensity:  Min = 483, Max = 2043, Mean = 601.57465
           Photosensor reading: 6683802.0
           Exposure time: 0.182118 secs
           EX filter:  TRITC
           EM filter:  TRITC
           ND filter:  100%
           Stage coordinates:   (-4310.485,+3970.594,+47.753)

Image 19.
           Time:       Thu Apr  7 12:22:30 2022
           Time Point: 7.221 secs
           Intensity:  Min = 593, Max = 1581, Mean = 829.12012
           Photosensor reading: 585259.0
           Exposure time: 0.093631 secs
           EX filter:  DAPI
           EM filter:  DAPI
           ND filter:  100%
           Stage coordinates:   (-4310.485,+3970.594,+47.650)

Image 20.
           Time:       Thu Apr  7 12:22:30 2022
           Time Point: 7.540 secs
           Intensity:  Min = 518, Max = 2666, Mean = 705.96576
           Photosensor reading: 2639070.0
           Exposure time: 0.158310 secs
           EX filter:  FITC
           EM filter:  FITC
           ND filter:  100%
           Stage coordinates:   (-4310.485,+3970.594,+47.650)

Image 21.
           Time:       Thu Apr  7 12:22:30 2022
           Time Point: 7.955 secs
           Intensity:  Min = 486, Max = 2360, Mean = 601.54028
           Photosensor reading: 6684716.0
           Exposure time: 0.182118 secs
           EX filter:  TRITC
           EM filter:  TRITC
           ND filter:  100%
           Stage coordinates:   (-4310.485,+3970.594,+47.650)

Image 22.
           Time:       Thu Apr  7 12:22:31 2022
           Time Point: 8.406 secs
           Intensity:  Min = 591, Max = 1535, Mean = 824.45642
           Photosensor reading: 585207.0
           Exposure time: 0.093631 secs
           EX filter:  DAPI
           EM filter:  DAPI
           ND filter:  100%
           Stage coordinates:   (-4310.485,+3970.594,+47.553)

Image 23.
           Time:       Thu Apr  7 12:22:31 2022
           Time Point: 8.724 secs
           Intensity:  Min = 521, Max = 2518, Mean = 699.63654
           Photosensor reading: 2639229.0
           Exposure time: 0.158310 secs
           EX filter:  FITC
           EM filter:  FITC
           ND filter:  100%
           Stage coordinates:   (-4310.485,+3970.594,+47.553)

Image 24.
           Time:       Thu Apr  7 12:22:32 2022
           Time Point: 9.140 secs
           Intensity:  Min = 492, Max = 2780, Mean = 605.99420
           Photosensor reading: 6684503.0
           Exposure time: 0.182118 secs
           EX filter:  TRITC
           EM filter:  TRITC
           ND filter:  100%
           Stage coordinates:   (-4310.485,+3970.594,+47.553)

Image 25.
           Time:       Thu Apr  7 12:22:32 2022
           Time Point: 9.590 secs
           Intensity:  Min = 585, Max = 1502, Mean = 828.03967
           Photosensor reading: 585178.0
           Exposure time: 0.093631 secs
           EX filter:  DAPI
           EM filter:  DAPI
           ND filter:  100%
           Stage coordinates:   (-4310.485,+3970.594,+47.450)

Image 26.
           Time:       Thu Apr  7 12:22:32 2022
           Time Point: 9.909 secs
           Intensity:  Min = 514, Max = 2220, Mean = 696.94147
           Photosensor reading: 2638983.0
           Exposure time: 0.158310 secs
           EX filter:  FITC
           EM filter:  FITC
           ND filter:  100%
           Stage coordinates:   (-4310.485,+3970.594,+47.450)

Image 27.
           Time:       Thu Apr  7 12:22:33 2022
           Time Point: 10.324 secs
           Intensity:  Min = 499, Max = 3173, Mean = 609.56421
           Photosensor reading: 6683598.0
           Exposure time: 0.182118 secs
           EX filter:  TRITC
           EM filter:  TRITC
           ND filter:  100%
           Stage coordinates:   (-4310.485,+3970.594,+47.450)

Image 28.
           Time:       Thu Apr  7 12:22:33 2022
           Time Point: 10.774 secs
           Intensity:  Min = 595, Max = 1452, Mean = 821.19214
           Photosensor reading: 585120.0
           Exposure time: 0.093631 secs
           EX filter:  DAPI
           EM filter:  DAPI
           ND filter:  100%
           Stage coordinates:   (-4310.485,+3970.594,+47.352)

Image 29.
           Time:       Thu Apr  7 12:22:34 2022
           Time Point: 11.095 secs
           Intensity:  Min = 528, Max = 2058, Mean = 700.18060
           Photosensor reading: 2639354.0
           Exposure time: 0.158310 secs
           EX filter:  FITC
           EM filter:  FITC
           ND filter:  100%
           Stage coordinates:   (-4310.485,+3970.594,+47.352)

Image 30.
           Time:       Thu Apr  7 12:22:34 2022
           Time Point: 11.574 secs
           Intensity:  Min = 485, Max = 3478, Mean = 596.76508
           Photosensor reading: 6682484.0
           Exposure time: 0.182118 secs
           EX filter:  TRITC
           EM filter:  TRITC
           ND filter:  100%
           Stage coordinates:   (-4310.485,+3970.594,+47.352)

Total number of images saved: 30
