# Supplementary material for: Chromatin binding by HORMAD proteins regulates meiotic recombination initiation
Source: EMBO J. 2024 Feb 8;43(5):8. doi: 10.1038/s44318-024-00034-3 (PMC10907721; doi:10.1038/s44318-024-00034-3)
Supplement: Supplementary file 6 — Source Data Fig. 5 [file 44318_2024_34_MOESM6_ESM.zip › Data_Figure_5/hop1_loop2 images/22-4-7_TRITVNOtRIT/4-5-2022_NOTRIT_11644-H3-16_R3D.dv.log]

#
#Tag 0x00FF0408

Resolve3D softWoRx-Acquire Version: 7.2.1 Release RC1

Running on host: cn71689

Resolve3D Image File: /data1/Data/HochwagenLab/Cal/Hop1PHD/anti-hop1/2022-03-24/22-4-7_TRITVNOtRIT/4-5-2022_NOTRIT_11644-H3-16_R3D.dv

Created  Thu Apr  7 12:40:11 2022


Optics:
  Objective:    	Olympus 100X/1.40, UPLS Apo, UIS2, 1-U2B836
  Lens ID:      	10007
  Aux Magn:     	2.00
  Illumination: 	Kohler

Image Properties:
  XY Dimensions:            	128 x 128
  ZWT Dimensions (expected):	10 x 3 x 1
  Pixel Size:               	0.07985 0.07985 0.100
  Binning:                  	1x1
  Flat-field Calibration:   	On

Camera:
  Type:        	PM1394Cam00 EMCCD / EVOLVE- 512
  Gain:        	1.00X
  Speed:       	10000KHz
  Temp Setting:	-85.0C


Resolve3D Macro:
--------------------------------------------------------
# Created by DeltaVision Experiment Designer (version: 7.2.1 Release RC1)
# Experiment Macro Name: 4-7-22


# Open image file
OPF

# Starting Scan From Farthest Z (Bottom of sample)
# Move to start of sectioning from initial point.
FOCUS 0.000

# Z sectioning loop.
FIRST_Z
DO 10

  # Select Ex, Em, Nd Filters
  FILTERS DAPI,DAPI,100%
  ACTSHUT 17
  CCD 0.093631
  WRT

  # Select Ex, Em, Nd Filters
  FILTERS FITC,FITC,100%
  ACTSHUT 17
  CCD 0.158310
  WRT

  # Select Ex, Em, Nd Filters
  FILTERS TRITC,TRITC,100%
  ACTSHUT 17
  CCD 0.182118
  WRT

  SECTIONZ -0.100
  NEXT_Z
ENDDO

# Close image file(s) 
CLF

# Move to initial point from end of sectioning.
FOCUS 1.000
BEEP

#
#
#KEY Experiment Designer Keys: Don't Modify
#
#KEY EXPERIMENT_TYPE STANDARD
#KEY SCAN_SEQUENCE WZT
#KEY DO_FAST_ACQUISITION F
#KEY LAMPS_OFF_AT_END F
#KEY DO_Z_SECTIONING T
#KEY Z_APPLY_BACKLASH F
#KEY Z_START_POSITION BOTTOM
#KEY SECT_SPACING 0.1000
#KEY NUM_Z_SECTIONS 10
#KEY SAMPLE_THICKNESS 1.0000
#KEY CHANNEL 0.093631,DAPI,DAPI,100%,1
#KEY EX_SHUTTERS 3,EX=T,TRANS=F,LASER=F
#KEY EM_SHUTTERS 1,CCD1=T
#KEY CHANNEL 0.158310,FITC,FITC,100%,1
#KEY EX_SHUTTERS 3,EX=T,TRANS=F,LASER=F
#KEY EM_SHUTTERS 1,CCD1=T
#KEY CHANNEL 0.182118,TRITC,TRITC,100%,1
#KEY EX_SHUTTERS 3,EX=T,TRANS=F,LASER=F
#KEY EM_SHUTTERS 1,CCD1=T
#KEY DO_REFERENCE_IMAGE F
#KEY DO_CELL_TRACK F
#KEY DO_AUTOFOCUS F
#KEY DO_ULTIMATEFOCUS F
#KEY DO_OAI_SCANNING F
#KEY DO_TIME_LAPSE F
#KEY DO_POINT_VISITING F
#KEY DO_PANEL_COLLECTION F
#
#
--------------------------------------------------------

Experiment Record:
------------------
Image 1.
           Time:       Thu Apr  7 12:40:12 2022
           Time Point: 0.000 secs
           Intensity:  Min = 646, Max = 3808, Mean = 895.62787
           Photosensor reading: 584024.0
           Exposure time: 0.093631 secs
           EX filter:  DAPI
           EM filter:  DAPI
           ND filter:  100%
           Stage coordinates:   (-6840.992,+8397.499,+56.276)

Image 2.
           Time:       Thu Apr  7 12:40:12 2022
           Time Point: 0.270 secs
           Intensity:  Min = 513, Max = 1299, Mean = 602.51587
           Photosensor reading: 2642353.0
           Exposure time: 0.158310 secs
           EX filter:  FITC
           EM filter:  FITC
           ND filter:  100%
           Stage coordinates:   (-6840.992,+8397.499,+56.276)

Image 3.
           Time:       Thu Apr  7 12:40:13 2022
           Time Point: 0.693 secs
           Intensity:  Min = 494, Max = 1065, Mean = 588.70453
           Photosensor reading: 6728950.0
           Exposure time: 0.182118 secs
           EX filter:  TRITC
           EM filter:  TRITC
           ND filter:  100%
           Stage coordinates:   (-6840.992,+8397.499,+56.276)

Image 4.
           Time:       Thu Apr  7 12:40:13 2022
           Time Point: 1.141 secs
           Intensity:  Min = 666, Max = 3815, Mean = 895.07745
           Photosensor reading: 583949.0
           Exposure time: 0.093631 secs
           EX filter:  DAPI
           EM filter:  DAPI
           ND filter:  100%
           Stage coordinates:   (-6840.992,+8397.499,+56.184)

Image 5.
           Time:       Thu Apr  7 12:40:13 2022
           Time Point: 1.472 secs
           Intensity:  Min = 523, Max = 1365, Mean = 609.37439
           Photosensor reading: 2643036.0
           Exposure time: 0.158310 secs
           EX filter:  FITC
           EM filter:  FITC
           ND filter:  100%
           Stage coordinates:   (-6840.992,+8397.499,+56.184)

Image 6.
           Time:       Thu Apr  7 12:40:14 2022
           Time Point: 1.887 secs
           Intensity:  Min = 493, Max = 1057, Mean = 581.36542
           Photosensor reading: 6706626.0
           Exposure time: 0.182118 secs
           EX filter:  TRITC
           EM filter:  TRITC
           ND filter:  100%
           Stage coordinates:   (-6840.992,+8397.499,+56.184)

Image 7.
           Time:       Thu Apr  7 12:40:14 2022
           Time Point: 2.336 secs
           Intensity:  Min = 650, Max = 3719, Mean = 891.11554
           Photosensor reading: 583894.0
           Exposure time: 0.093631 secs
           EX filter:  DAPI
           EM filter:  DAPI
           ND filter:  100%
           Stage coordinates:   (-6840.992,+8397.499,+56.081)

Image 8.
           Time:       Thu Apr  7 12:40:14 2022
           Time Point: 2.655 secs
           Intensity:  Min = 519, Max = 1432, Mean = 604.00629
           Photosensor reading: 2642894.0
           Exposure time: 0.158310 secs
           EX filter:  FITC
           EM filter:  FITC
           ND filter:  100%
           Stage coordinates:   (-6840.992,+8397.499,+56.081)

Image 9.
           Time:       Thu Apr  7 12:40:15 2022
           Time Point: 3.073 secs
           Intensity:  Min = 499, Max = 1147, Mean = 586.49847
           Photosensor reading: 6707631.0
           Exposure time: 0.182118 secs
           EX filter:  TRITC
           EM filter:  TRITC
           ND filter:  100%
           Stage coordinates:   (-6840.992,+8397.499,+56.081)

Image 10.
           Time:       Thu Apr  7 12:40:15 2022
           Time Point: 3.525 secs
           Intensity:  Min = 657, Max = 3607, Mean = 891.18842
           Photosensor reading: 583869.0
           Exposure time: 0.093631 secs
           EX filter:  DAPI
           EM filter:  DAPI
           ND filter:  100%
           Stage coordinates:   (-6840.992,+8397.499,+55.984)

Image 11.
           Time:       Thu Apr  7 12:40:16 2022
           Time Point: 3.857 secs
           Intensity:  Min = 509, Max = 1509, Mean = 604.47528
           Photosensor reading: 2643533.0
           Exposure time: 0.158310 secs
           EX filter:  FITC
           EM filter:  FITC
           ND filter:  100%
           Stage coordinates:   (-6840.992,+8397.499,+55.984)

Image 12.
           Time:       Thu Apr  7 12:40:16 2022
           Time Point: 4.273 secs
           Intensity:  Min = 496, Max = 1226, Mean = 585.83905
           Photosensor reading: 6710213.0
           Exposure time: 0.182118 secs
           EX filter:  TRITC
           EM filter:  TRITC
           ND filter:  100%
           Stage coordinates:   (-6840.992,+8397.499,+55.984)

Image 13.
           Time:       Thu Apr  7 12:40:16 2022
           Time Point: 4.724 secs
           Intensity:  Min = 660, Max = 3486, Mean = 883.67285
           Photosensor reading: 583839.0
           Exposure time: 0.093631 secs
           EX filter:  DAPI
           EM filter:  DAPI
           ND filter:  100%
           Stage coordinates:   (-6840.992,+8397.499,+55.881)

Image 14.
           Time:       Thu Apr  7 12:40:17 2022
           Time Point: 5.120 secs
           Intensity:  Min = 513, Max = 1580, Mean = 608.17590
           Photosensor reading: 2643834.0
           Exposure time: 0.158310 secs
           EX filter:  FITC
           EM filter:  FITC
           ND filter:  100%
           Stage coordinates:   (-6840.992,+8397.499,+55.881)

Image 15.
           Time:       Thu Apr  7 12:40:17 2022
           Time Point: 5.541 secs
           Intensity:  Min = 495, Max = 1266, Mean = 589.83588
           Photosensor reading: 6710468.0
           Exposure time: 0.182118 secs
           EX filter:  TRITC
           EM filter:  TRITC
           ND filter:  100%
           Stage coordinates:   (-6840.992,+8397.499,+55.881)

Image 16.
           Time:       Thu Apr  7 12:40:18 2022
           Time Point: 5.995 secs
           Intensity:  Min = 663, Max = 3356, Mean = 894.81250
           Photosensor reading: 583811.0
           Exposure time: 0.093631 secs
           EX filter:  DAPI
           EM filter:  DAPI
           ND filter:  100%
           Stage coordinates:   (-6840.992,+8397.499,+55.784)

Image 17.
           Time:       Thu Apr  7 12:40:18 2022
           Time Point: 6.328 secs
           Intensity:  Min = 518, Max = 1572, Mean = 607.01416
           Photosensor reading: 2643988.0
           Exposure time: 0.158310 secs
           EX filter:  FITC
           EM filter:  FITC
           ND filter:  100%
           Stage coordinates:   (-6840.992,+8397.499,+55.784)

Image 18.
           Time:       Thu Apr  7 12:40:19 2022
           Time Point: 6.740 secs
           Intensity:  Min = 507, Max = 1372, Mean = 586.53156
           Photosensor reading: 6709905.0
           Exposure time: 0.182118 secs
           EX filter:  TRITC
           EM filter:  TRITC
           ND filter:  100%
           Stage coordinates:   (-6840.992,+8397.499,+55.784)

Image 19.
           Time:       Thu Apr  7 12:40:19 2022
           Time Point: 7.192 secs
           Intensity:  Min = 638, Max = 3273, Mean = 887.74518
           Photosensor reading: 583784.0
           Exposure time: 0.093631 secs
           EX filter:  DAPI
           EM filter:  DAPI
           ND filter:  100%
           Stage coordinates:   (-6840.992,+8397.499,+55.681)

Image 20.
           Time:       Thu Apr  7 12:40:19 2022
           Time Point: 7.526 secs
           Intensity:  Min = 514, Max = 1579, Mean = 607.99744
           Photosensor reading: 2643438.0
           Exposure time: 0.158310 secs
           EX filter:  FITC
           EM filter:  FITC
           ND filter:  100%
           Stage coordinates:   (-6840.992,+8397.499,+55.681)

Image 21.
           Time:       Thu Apr  7 12:40:20 2022
           Time Point: 7.942 secs
           Intensity:  Min = 499, Max = 1428, Mean = 589.63300
           Photosensor reading: 6707843.0
           Exposure time: 0.182118 secs
           EX filter:  TRITC
           EM filter:  TRITC
           ND filter:  100%
           Stage coordinates:   (-6840.992,+8397.499,+55.681)

Image 22.
           Time:       Thu Apr  7 12:40:20 2022
           Time Point: 8.396 secs
           Intensity:  Min = 660, Max = 3131, Mean = 887.19275
           Photosensor reading: 583763.0
           Exposure time: 0.093631 secs
           EX filter:  DAPI
           EM filter:  DAPI
           ND filter:  100%
           Stage coordinates:   (-6840.992,+8397.499,+55.583)

Image 23.
           Time:       Thu Apr  7 12:40:21 2022
           Time Point: 8.727 secs
           Intensity:  Min = 511, Max = 1592, Mean = 606.04352
           Photosensor reading: 2643746.0
           Exposure time: 0.158310 secs
           EX filter:  FITC
           EM filter:  FITC
           ND filter:  100%
           Stage coordinates:   (-6840.992,+8397.499,+55.583)

Image 24.
           Time:       Thu Apr  7 12:40:21 2022
           Time Point: 9.144 secs
           Intensity:  Min = 498, Max = 1469, Mean = 588.34717
           Photosensor reading: 6706032.0
           Exposure time: 0.182118 secs
           EX filter:  TRITC
           EM filter:  TRITC
           ND filter:  100%
           Stage coordinates:   (-6840.992,+8397.499,+55.583)

Image 25.
           Time:       Thu Apr  7 12:40:21 2022
           Time Point: 9.596 secs
           Intensity:  Min = 647, Max = 2913, Mean = 884.80090
           Photosensor reading: 583741.0
           Exposure time: 0.093631 secs
           EX filter:  DAPI
           EM filter:  DAPI
           ND filter:  100%
           Stage coordinates:   (-6840.992,+8397.499,+55.481)

Image 26.
           Time:       Thu Apr  7 12:40:22 2022
           Time Point: 9.929 secs
           Intensity:  Min = 507, Max = 1617, Mean = 607.12012
           Photosensor reading: 2643600.0
           Exposure time: 0.158310 secs
           EX filter:  FITC
           EM filter:  FITC
           ND filter:  100%
           Stage coordinates:   (-6840.992,+8397.499,+55.481)

Image 27.
           Time:       Thu Apr  7 12:40:22 2022
           Time Point: 10.412 secs
           Intensity:  Min = 498, Max = 1547, Mean = 588.74469
           Photosensor reading: 6703797.0
           Exposure time: 0.182118 secs
           EX filter:  TRITC
           EM filter:  TRITC
           ND filter:  100%
           Stage coordinates:   (-6840.992,+8397.499,+55.481)

Image 28.
           Time:       Thu Apr  7 12:40:23 2022
           Time Point: 10.862 secs
           Intensity:  Min = 657, Max = 2716, Mean = 881.77582
           Photosensor reading: 583748.0
           Exposure time: 0.093631 secs
           EX filter:  DAPI
           EM filter:  DAPI
           ND filter:  100%
           Stage coordinates:   (-6840.992,+8397.499,+55.383)

Image 29.
           Time:       Thu Apr  7 12:40:23 2022
           Time Point: 11.179 secs
           Intensity:  Min = 508, Max = 1491, Mean = 603.48645
           Photosensor reading: 2643698.0
           Exposure time: 0.158310 secs
           EX filter:  FITC
           EM filter:  FITC
           ND filter:  100%
           Stage coordinates:   (-6840.992,+8397.499,+55.383)

Image 30.
           Time:       Thu Apr  7 12:40:24 2022
           Time Point: 11.594 secs
           Intensity:  Min = 496, Max = 1559, Mean = 588.57690
           Photosensor reading: 6701969.0
           Exposure time: 0.182118 secs
           EX filter:  TRITC
           EM filter:  TRITC
           ND filter:  100%
           Stage coordinates:   (-6840.992,+8397.499,+55.383)

Total number of images saved: 30
