# Supplementary material for: Chromatin binding by HORMAD proteins regulates meiotic recombination initiation
Source: EMBO J. 2024 Feb 8;43(5):8. doi: 10.1038/s44318-024-00034-3 (PMC10907721; doi:10.1038/s44318-024-00034-3)
Supplement: Supplementary file 6 — Source Data Fig. 5 [file 44318_2024_34_MOESM6_ESM.zip › Data_Figure_5/hop1_loop2 images/22-4-7_TRITVNOtRIT/4-5-2022_TRITwashed_11644-H3-33_R3D.dv.log]

#
#Tag 0x00FF0408

Resolve3D softWoRx-Acquire Version: 7.2.1 Release RC1

Running on host: cn71689

Resolve3D Image File: /data1/Data/HochwagenLab/Cal/Hop1PHD/anti-hop1/2022-03-24/22-4-7_TRITVNOtRIT/4-5-2022_TRITwashed_11644-H3-33_R3D.dv

Created  Thu Apr  7 15:26:04 2022


Optics:
  Objective:    	Olympus 100X/1.40, UPLS Apo, UIS2, 1-U2B836
  Lens ID:      	10007
  Aux Magn:     	2.00
  Illumination: 	Kohler

Image Properties:
  XY Dimensions:            	256 x 256
  ZWT Dimensions (expected):	10 x 3 x 1
  Pixel Size:               	0.07985 0.07985 0.100
  Binning:                  	1x1
  Flat-field Calibration:   	On

Camera:
  Type:        	PM1394Cam00 EMCCD / EVOLVE- 512
  Gain:        	1.00X
  Speed:       	10000KHz
  Temp Setting:	-85.0C


Resolve3D Macro:
--------------------------------------------------------
# Created by DeltaVision Experiment Designer (version: 7.2.1 Release RC1)
# Experiment Macro Name: 4-7-22


# Open image file
OPF

# Starting Scan From Farthest Z (Bottom of sample)
# Move to start of sectioning from initial point.
FOCUS 0.000

# Z sectioning loop.
FIRST_Z
DO 10

  # Select Ex, Em, Nd Filters
  FILTERS DAPI,DAPI,100%
  ACTSHUT 17
  CCD 0.093631
  WRT

  # Select Ex, Em, Nd Filters
  FILTERS FITC,FITC,100%
  ACTSHUT 17
  CCD 0.158310
  WRT

  # Select Ex, Em, Nd Filters
  FILTERS TRITC,TRITC,100%
  ACTSHUT 17
  CCD 0.182118
  WRT

  SECTIONZ -0.100
  NEXT_Z
ENDDO

# Close image file(s) 
CLF

# Move to initial point from end of sectioning.
FOCUS 1.000
BEEP

#
#
#KEY Experiment Designer Keys: Don't Modify
#
#KEY EXPERIMENT_TYPE STANDARD
#KEY SCAN_SEQUENCE WZT
#KEY DO_FAST_ACQUISITION F
#KEY LAMPS_OFF_AT_END F
#KEY DO_Z_SECTIONING T
#KEY Z_APPLY_BACKLASH F
#KEY Z_START_POSITION BOTTOM
#KEY SECT_SPACING 0.1000
#KEY NUM_Z_SECTIONS 10
#KEY SAMPLE_THICKNESS 1.0000
#KEY CHANNEL 0.093631,DAPI,DAPI,100%,1
#KEY EX_SHUTTERS 3,EX=T,TRANS=F,LASER=F
#KEY EM_SHUTTERS 1,CCD1=T
#KEY CHANNEL 0.158310,FITC,FITC,100%,1
#KEY EX_SHUTTERS 3,EX=T,TRANS=F,LASER=F
#KEY EM_SHUTTERS 1,CCD1=T
#KEY CHANNEL 0.182118,TRITC,TRITC,100%,1
#KEY EX_SHUTTERS 3,EX=T,TRANS=F,LASER=F
#KEY EM_SHUTTERS 1,CCD1=T
#KEY DO_REFERENCE_IMAGE F
#KEY DO_CELL_TRACK F
#KEY DO_AUTOFOCUS F
#KEY DO_ULTIMATEFOCUS F
#KEY DO_OAI_SCANNING F
#KEY DO_TIME_LAPSE F
#KEY DO_POINT_VISITING F
#KEY DO_PANEL_COLLECTION F
#
#
--------------------------------------------------------

Experiment Record:
------------------
Image 1.
           Time:       Thu Apr  7 15:26:04 2022
           Time Point: 0.000 secs
           Intensity:  Min = 500, Max = 847, Mean = 571.46814
           Photosensor reading: 582566.0
           Exposure time: 0.093631 secs
           EX filter:  DAPI
           EM filter:  DAPI
           ND filter:  100%
           Stage coordinates:   (+2544.696,+1825.135,+68.411)

Image 2.
           Time:       Thu Apr  7 15:26:05 2022
           Time Point: 0.354 secs
           Intensity:  Min = 518, Max = 1014, Mean = 609.06970
           Photosensor reading: 2633066.0
           Exposure time: 0.158310 secs
           EX filter:  FITC
           EM filter:  FITC
           ND filter:  100%
           Stage coordinates:   (+2544.696,+1825.135,+68.411)

Image 3.
           Time:       Thu Apr  7 15:26:05 2022
           Time Point: 0.787 secs
           Intensity:  Min = 471, Max = 4529, Mean = 591.52698
           Photosensor reading: 6557833.0
           Exposure time: 0.182118 secs
           EX filter:  TRITC
           EM filter:  TRITC
           ND filter:  100%
           Stage coordinates:   (+2544.696,+1825.135,+68.411)

Image 4.
           Time:       Thu Apr  7 15:26:06 2022
           Time Point: 1.236 secs
           Intensity:  Min = 503, Max = 843, Mean = 569.64917
           Photosensor reading: 582552.0
           Exposure time: 0.093631 secs
           EX filter:  DAPI
           EM filter:  DAPI
           ND filter:  100%
           Stage coordinates:   (+2544.696,+1825.135,+68.308)

Image 5.
           Time:       Thu Apr  7 15:26:06 2022
           Time Point: 1.571 secs
           Intensity:  Min = 519, Max = 1062, Mean = 609.37073
           Photosensor reading: 2635217.0
           Exposure time: 0.158310 secs
           EX filter:  FITC
           EM filter:  FITC
           ND filter:  100%
           Stage coordinates:   (+2544.696,+1825.135,+68.308)

Image 6.
           Time:       Thu Apr  7 15:26:07 2022
           Time Point: 2.004 secs
           Intensity:  Min = 471, Max = 4826, Mean = 590.27814
           Photosensor reading: 6561801.0
           Exposure time: 0.182118 secs
           EX filter:  TRITC
           EM filter:  TRITC
           ND filter:  100%
           Stage coordinates:   (+2544.696,+1825.135,+68.308)

Image 7.
           Time:       Thu Apr  7 15:26:07 2022
           Time Point: 2.454 secs
           Intensity:  Min = 503, Max = 826, Mean = 570.87628
           Photosensor reading: 582543.0
           Exposure time: 0.093631 secs
           EX filter:  DAPI
           EM filter:  DAPI
           ND filter:  100%
           Stage coordinates:   (+2544.696,+1825.135,+68.211)

Image 8.
           Time:       Thu Apr  7 15:26:07 2022
           Time Point: 2.788 secs
           Intensity:  Min = 513, Max = 1234, Mean = 609.56836
           Photosensor reading: 2634277.0
           Exposure time: 0.158310 secs
           EX filter:  FITC
           EM filter:  FITC
           ND filter:  100%
           Stage coordinates:   (+2544.696,+1825.135,+68.211)

Image 9.
           Time:       Thu Apr  7 15:26:08 2022
           Time Point: 3.223 secs
           Intensity:  Min = 471, Max = 6198, Mean = 591.41980
           Photosensor reading: 6568486.0
           Exposure time: 0.182118 secs
           EX filter:  TRITC
           EM filter:  TRITC
           ND filter:  100%
           Stage coordinates:   (+2544.696,+1825.135,+68.211)

Image 10.
           Time:       Thu Apr  7 15:26:08 2022
           Time Point: 3.671 secs
           Intensity:  Min = 493, Max = 795, Mean = 570.73291
           Photosensor reading: 582544.0
           Exposure time: 0.093631 secs
           EX filter:  DAPI
           EM filter:  DAPI
           ND filter:  100%
           Stage coordinates:   (+2544.696,+1825.135,+68.114)

Image 11.
           Time:       Thu Apr  7 15:26:09 2022
           Time Point: 4.007 secs
           Intensity:  Min = 508, Max = 1559, Mean = 611.83051
           Photosensor reading: 2630804.0
           Exposure time: 0.158310 secs
           EX filter:  FITC
           EM filter:  FITC
           ND filter:  100%
           Stage coordinates:   (+2544.696,+1825.135,+68.114)

Image 12.
           Time:       Thu Apr  7 15:26:09 2022
           Time Point: 4.439 secs
           Intensity:  Min = 459, Max = 7806, Mean = 584.68042
           Photosensor reading: 6572244.0
           Exposure time: 0.182118 secs
           EX filter:  TRITC
           EM filter:  TRITC
           ND filter:  100%
           Stage coordinates:   (+2544.696,+1825.135,+68.114)

Image 13.
           Time:       Thu Apr  7 15:26:09 2022
           Time Point: 4.890 secs
           Intensity:  Min = 497, Max = 797, Mean = 573.33588
           Photosensor reading: 582536.0
           Exposure time: 0.093631 secs
           EX filter:  DAPI
           EM filter:  DAPI
           ND filter:  100%
           Stage coordinates:   (+2544.696,+1825.135,+68.011)

Image 14.
           Time:       Thu Apr  7 15:26:10 2022
           Time Point: 5.224 secs
           Intensity:  Min = 507, Max = 1753, Mean = 612.13373
           Photosensor reading: 2630188.0
           Exposure time: 0.158310 secs
           EX filter:  FITC
           EM filter:  FITC
           ND filter:  100%
           Stage coordinates:   (+2544.696,+1825.135,+68.011)

Image 15.
           Time:       Thu Apr  7 15:26:10 2022
           Time Point: 5.723 secs
           Intensity:  Min = 465, Max = 9545, Mean = 588.24390
           Photosensor reading: 6574997.0
           Exposure time: 0.182118 secs
           EX filter:  TRITC
           EM filter:  TRITC
           ND filter:  100%
           Stage coordinates:   (+2544.696,+1825.135,+68.011)

Image 16.
           Time:       Thu Apr  7 15:26:11 2022
           Time Point: 6.174 secs
           Intensity:  Min = 505, Max = 785, Mean = 569.46912
           Photosensor reading: 582481.0
           Exposure time: 0.093631 secs
           EX filter:  DAPI
           EM filter:  DAPI
           ND filter:  100%
           Stage coordinates:   (+2544.696,+1825.135,+67.914)

Image 17.
           Time:       Thu Apr  7 15:26:11 2022
           Time Point: 6.509 secs
           Intensity:  Min = 506, Max = 1836, Mean = 609.49939
           Photosensor reading: 2630464.0
           Exposure time: 0.158310 secs
           EX filter:  FITC
           EM filter:  FITC
           ND filter:  100%
           Stage coordinates:   (+2544.696,+1825.135,+67.914)

Image 18.
           Time:       Thu Apr  7 15:26:12 2022
           Time Point: 6.941 secs
           Intensity:  Min = 471, Max = 11180, Mean = 590.24481
           Photosensor reading: 6574265.0
           Exposure time: 0.182118 secs
           EX filter:  TRITC
           EM filter:  TRITC
           ND filter:  100%
           Stage coordinates:   (+2544.696,+1825.135,+67.914)

Image 19.
           Time:       Thu Apr  7 15:26:12 2022
           Time Point: 7.393 secs
           Intensity:  Min = 494, Max = 754, Mean = 565.22491
           Photosensor reading: 582423.0
           Exposure time: 0.093631 secs
           EX filter:  DAPI
           EM filter:  DAPI
           ND filter:  100%
           Stage coordinates:   (+2544.696,+1825.135,+67.811)

Image 20.
           Time:       Thu Apr  7 15:26:12 2022
           Time Point: 7.726 secs
           Intensity:  Min = 505, Max = 1904, Mean = 608.91504
           Photosensor reading: 2630815.0
           Exposure time: 0.158310 secs
           EX filter:  FITC
           EM filter:  FITC
           ND filter:  100%
           Stage coordinates:   (+2544.696,+1825.135,+67.811)

Image 21.
           Time:       Thu Apr  7 15:26:13 2022
           Time Point: 8.157 secs
           Intensity:  Min = 473, Max = 13347, Mean = 591.55945
           Photosensor reading: 6571987.0
           Exposure time: 0.182118 secs
           EX filter:  TRITC
           EM filter:  TRITC
           ND filter:  100%
           Stage coordinates:   (+2544.696,+1825.135,+67.811)

Image 22.
           Time:       Thu Apr  7 15:26:13 2022
           Time Point: 8.610 secs
           Intensity:  Min = 496, Max = 749, Mean = 566.04761
           Photosensor reading: 580990.0
           Exposure time: 0.093631 secs
           EX filter:  DAPI
           EM filter:  DAPI
           ND filter:  100%
           Stage coordinates:   (+2544.696,+1825.135,+67.708)

Image 23.
           Time:       Thu Apr  7 15:26:14 2022
           Time Point: 8.943 secs
           Intensity:  Min = 503, Max = 1875, Mean = 607.81183
           Photosensor reading: 2630444.0
           Exposure time: 0.158310 secs
           EX filter:  FITC
           EM filter:  FITC
           ND filter:  100%
           Stage coordinates:   (+2544.696,+1825.135,+67.708)

Image 24.
           Time:       Thu Apr  7 15:26:14 2022
           Time Point: 9.375 secs
           Intensity:  Min = 464, Max = 15969, Mean = 588.29980
           Photosensor reading: 6572523.0
           Exposure time: 0.182118 secs
           EX filter:  TRITC
           EM filter:  TRITC
           ND filter:  100%
           Stage coordinates:   (+2544.696,+1825.135,+67.708)

Image 25.
           Time:       Thu Apr  7 15:26:14 2022
           Time Point: 9.827 secs
           Intensity:  Min = 495, Max = 763, Mean = 569.14185
           Photosensor reading: 582283.0
           Exposure time: 0.093631 secs
           EX filter:  DAPI
           EM filter:  DAPI
           ND filter:  100%
           Stage coordinates:   (+2544.696,+1825.135,+67.611)

Image 26.
           Time:       Thu Apr  7 15:26:15 2022
           Time Point: 10.161 secs
           Intensity:  Min = 509, Max = 1634, Mean = 609.63715
           Photosensor reading: 2630069.0
           Exposure time: 0.158310 secs
           EX filter:  FITC
           EM filter:  FITC
           ND filter:  100%
           Stage coordinates:   (+2544.696,+1825.135,+67.611)

Image 27.
           Time:       Thu Apr  7 15:26:15 2022
           Time Point: 10.658 secs
           Intensity:  Min = 468, Max = 18543, Mean = 585.44250
           Photosensor reading: 6570865.0
           Exposure time: 0.182118 secs
           EX filter:  TRITC
           EM filter:  TRITC
           ND filter:  100%
           Stage coordinates:   (+2544.696,+1825.135,+67.611)

Image 28.
           Time:       Thu Apr  7 15:26:16 2022
           Time Point: 11.111 secs
           Intensity:  Min = 499, Max = 748, Mean = 573.57513
           Photosensor reading: 582232.0
           Exposure time: 0.093631 secs
           EX filter:  DAPI
           EM filter:  DAPI
           ND filter:  100%
           Stage coordinates:   (+2544.696,+1825.135,+67.508)

Image 29.
           Time:       Thu Apr  7 15:26:16 2022
           Time Point: 11.445 secs
           Intensity:  Min = 510, Max = 1425, Mean = 609.38458
           Photosensor reading: 2630197.0
           Exposure time: 0.158310 secs
           EX filter:  FITC
           EM filter:  FITC
           ND filter:  100%
           Stage coordinates:   (+2544.696,+1825.135,+67.508)

Image 30.
           Time:       Thu Apr  7 15:26:17 2022
           Time Point: 11.878 secs
           Intensity:  Min = 474, Max = 19163, Mean = 590.38800
           Photosensor reading: 6569796.0
           Exposure time: 0.182118 secs
           EX filter:  TRITC
           EM filter:  TRITC
           ND filter:  100%
           Stage coordinates:   (+2544.696,+1825.135,+67.508)

Total number of images saved: 30
