# Supplementary material for: Chromatin binding by HORMAD proteins regulates meiotic recombination initiation
Source: EMBO J. 2024 Feb 8;43(5):8. doi: 10.1038/s44318-024-00034-3 (PMC10907721; doi:10.1038/s44318-024-00034-3)
Supplement: Supplementary file 6 — Source Data Fig. 5 [file 44318_2024_34_MOESM6_ESM.zip › Data_Figure_5/hop1_loop2 images/22-4-7_TRITVNOtRIT/4-5-2022_TRITwashed_7797-H3-22_R3D.dv.log]

#
#Tag 0x00FF0408

Resolve3D softWoRx-Acquire Version: 7.2.1 Release RC1

Running on host: cn71689

Resolve3D Image File: /data1/Data/HochwagenLab/Cal/Hop1PHD/anti-hop1/2022-03-24/22-4-7_TRITVNOtRIT/4-5-2022_TRITwashed_7797-H3-22_R3D.dv

Created  Thu Apr  7 14:26:33 2022


Optics:
  Objective:    	Olympus 100X/1.40, UPLS Apo, UIS2, 1-U2B836
  Lens ID:      	10007
  Aux Magn:     	2.00
  Illumination: 	Kohler

Image Properties:
  XY Dimensions:            	128 x 128
  ZWT Dimensions (expected):	10 x 3 x 1
  Pixel Size:               	0.07985 0.07985 0.100
  Binning:                  	1x1
  Flat-field Calibration:   	On

Camera:
  Type:        	PM1394Cam00 EMCCD / EVOLVE- 512
  Gain:        	1.00X
  Speed:       	10000KHz
  Temp Setting:	-85.0C


Resolve3D Macro:
--------------------------------------------------------
# Created by DeltaVision Experiment Designer (version: 7.2.1 Release RC1)
# Experiment Macro Name: 4-7-22


# Open image file
OPF

# Starting Scan From Farthest Z (Bottom of sample)
# Move to start of sectioning from initial point.
FOCUS 0.000

# Z sectioning loop.
FIRST_Z
DO 10

  # Select Ex, Em, Nd Filters
  FILTERS DAPI,DAPI,100%
  ACTSHUT 17
  CCD 0.093631
  WRT

  # Select Ex, Em, Nd Filters
  FILTERS FITC,FITC,100%
  ACTSHUT 17
  CCD 0.158310
  WRT

  # Select Ex, Em, Nd Filters
  FILTERS TRITC,TRITC,100%
  ACTSHUT 17
  CCD 0.182118
  WRT

  SECTIONZ -0.100
  NEXT_Z
ENDDO

# Close image file(s) 
CLF

# Move to initial point from end of sectioning.
FOCUS 1.000
BEEP

#
#
#KEY Experiment Designer Keys: Don't Modify
#
#KEY EXPERIMENT_TYPE STANDARD
#KEY SCAN_SEQUENCE WZT
#KEY DO_FAST_ACQUISITION F
#KEY LAMPS_OFF_AT_END F
#KEY DO_Z_SECTIONING T
#KEY Z_APPLY_BACKLASH F
#KEY Z_START_POSITION BOTTOM
#KEY SECT_SPACING 0.1000
#KEY NUM_Z_SECTIONS 10
#KEY SAMPLE_THICKNESS 1.0000
#KEY CHANNEL 0.093631,DAPI,DAPI,100%,1
#KEY EX_SHUTTERS 3,EX=T,TRANS=F,LASER=F
#KEY EM_SHUTTERS 1,CCD1=T
#KEY CHANNEL 0.158310,FITC,FITC,100%,1
#KEY EX_SHUTTERS 3,EX=T,TRANS=F,LASER=F
#KEY EM_SHUTTERS 1,CCD1=T
#KEY CHANNEL 0.182118,TRITC,TRITC,100%,1
#KEY EX_SHUTTERS 3,EX=T,TRANS=F,LASER=F
#KEY EM_SHUTTERS 1,CCD1=T
#KEY DO_REFERENCE_IMAGE F
#KEY DO_CELL_TRACK F
#KEY DO_AUTOFOCUS F
#KEY DO_ULTIMATEFOCUS F
#KEY DO_OAI_SCANNING F
#KEY DO_TIME_LAPSE F
#KEY DO_POINT_VISITING F
#KEY DO_PANEL_COLLECTION F
#
#
--------------------------------------------------------

Experiment Record:
------------------
Image 1.
           Time:       Thu Apr  7 14:26:33 2022
           Time Point: 0.000 secs
           Intensity:  Min = 583, Max = 1098, Mean = 687.41675
           Photosensor reading: 585476.0
           Exposure time: 0.093631 secs
           EX filter:  DAPI
           EM filter:  DAPI
           ND filter:  100%
           Stage coordinates:   (-8281.526,+5775.955,+60.602)

Image 2.
           Time:       Thu Apr  7 14:26:33 2022
           Time Point: 0.278 secs
           Intensity:  Min = 527, Max = 1537, Mean = 692.14166
           Photosensor reading: 2655688.0
           Exposure time: 0.158310 secs
           EX filter:  FITC
           EM filter:  FITC
           ND filter:  100%
           Stage coordinates:   (-8281.526,+5775.955,+60.602)

Image 3.
           Time:       Thu Apr  7 14:26:34 2022
           Time Point: 0.696 secs
           Intensity:  Min = 498, Max = 1386, Mean = 636.76019
           Photosensor reading: 6695018.0
           Exposure time: 0.182118 secs
           EX filter:  TRITC
           EM filter:  TRITC
           ND filter:  100%
           Stage coordinates:   (-8281.526,+5775.955,+60.602)

Image 4.
           Time:       Thu Apr  7 14:26:34 2022
           Time Point: 1.146 secs
           Intensity:  Min = 576, Max = 1092, Mean = 691.19794
           Photosensor reading: 585473.0
           Exposure time: 0.093631 secs
           EX filter:  DAPI
           EM filter:  DAPI
           ND filter:  100%
           Stage coordinates:   (-8281.526,+5775.955,+60.499)

Image 5.
           Time:       Thu Apr  7 14:26:34 2022
           Time Point: 1.465 secs
           Intensity:  Min = 513, Max = 1593, Mean = 682.20007
           Photosensor reading: 2663936.0
           Exposure time: 0.158310 secs
           EX filter:  FITC
           EM filter:  FITC
           ND filter:  100%
           Stage coordinates:   (-8281.526,+5775.955,+60.499)

Image 6.
           Time:       Thu Apr  7 14:26:35 2022
           Time Point: 1.880 secs
           Intensity:  Min = 491, Max = 1401, Mean = 637.40338
           Photosensor reading: 6707672.0
           Exposure time: 0.182118 secs
           EX filter:  TRITC
           EM filter:  TRITC
           ND filter:  100%
           Stage coordinates:   (-8281.526,+5775.955,+60.499)

Image 7.
           Time:       Thu Apr  7 14:26:35 2022
           Time Point: 2.331 secs
           Intensity:  Min = 579, Max = 1091, Mean = 691.14276
           Photosensor reading: 585464.0
           Exposure time: 0.093631 secs
           EX filter:  DAPI
           EM filter:  DAPI
           ND filter:  100%
           Stage coordinates:   (-8281.526,+5775.955,+60.402)

Image 8.
           Time:       Thu Apr  7 14:26:36 2022
           Time Point: 2.670 secs
           Intensity:  Min = 528, Max = 1709, Mean = 689.21136
           Photosensor reading: 2660572.0
           Exposure time: 0.158310 secs
           EX filter:  FITC
           EM filter:  FITC
           ND filter:  100%
           Stage coordinates:   (-8281.526,+5775.955,+60.402)

Image 9.
           Time:       Thu Apr  7 14:26:36 2022
           Time Point: 3.097 secs
           Intensity:  Min = 499, Max = 1471, Mean = 643.28284
           Photosensor reading: 6717750.0
           Exposure time: 0.182118 secs
           EX filter:  TRITC
           EM filter:  TRITC
           ND filter:  100%
           Stage coordinates:   (-8281.526,+5775.955,+60.402)

Image 10.
           Time:       Thu Apr  7 14:26:36 2022
           Time Point: 3.548 secs
           Intensity:  Min = 580, Max = 1065, Mean = 691.73547
           Photosensor reading: 585466.0
           Exposure time: 0.093631 secs
           EX filter:  DAPI
           EM filter:  DAPI
           ND filter:  100%
           Stage coordinates:   (-8281.526,+5775.955,+60.299)

Image 11.
           Time:       Thu Apr  7 14:26:37 2022
           Time Point: 3.865 secs
           Intensity:  Min = 519, Max = 1864, Mean = 684.01129
           Photosensor reading: 2662746.0
           Exposure time: 0.158310 secs
           EX filter:  FITC
           EM filter:  FITC
           ND filter:  100%
           Stage coordinates:   (-8281.526,+5775.955,+60.299)

Image 12.
           Time:       Thu Apr  7 14:26:37 2022
           Time Point: 4.287 secs
           Intensity:  Min = 497, Max = 1584, Mean = 641.43329
           Photosensor reading: 6723321.0
           Exposure time: 0.182118 secs
           EX filter:  TRITC
           EM filter:  TRITC
           ND filter:  100%
           Stage coordinates:   (-8281.526,+5775.955,+60.299)

Image 13.
           Time:       Thu Apr  7 14:26:38 2022
           Time Point: 4.800 secs
           Intensity:  Min = 577, Max = 1031, Mean = 685.54114
           Photosensor reading: 585443.0
           Exposure time: 0.093631 secs
           EX filter:  DAPI
           EM filter:  DAPI
           ND filter:  100%
           Stage coordinates:   (-8281.526,+5775.955,+60.202)

Image 14.
           Time:       Thu Apr  7 14:26:38 2022
           Time Point: 5.135 secs
           Intensity:  Min = 512, Max = 2147, Mean = 686.43988
           Photosensor reading: 2663907.0
           Exposure time: 0.158310 secs
           EX filter:  FITC
           EM filter:  FITC
           ND filter:  100%
           Stage coordinates:   (-8281.526,+5775.955,+60.202)

Image 15.
           Time:       Thu Apr  7 14:26:38 2022
           Time Point: 5.551 secs
           Intensity:  Min = 498, Max = 1781, Mean = 644.16199
           Photosensor reading: 6723490.0
           Exposure time: 0.182118 secs
           EX filter:  TRITC
           EM filter:  TRITC
           ND filter:  100%
           Stage coordinates:   (-8281.526,+5775.955,+60.202)

Image 16.
           Time:       Thu Apr  7 14:26:39 2022
           Time Point: 6.001 secs
           Intensity:  Min = 587, Max = 1019, Mean = 692.01251
           Photosensor reading: 585457.0
           Exposure time: 0.093631 secs
           EX filter:  DAPI
           EM filter:  DAPI
           ND filter:  100%
           Stage coordinates:   (-8281.526,+5775.955,+60.099)

Image 17.
           Time:       Thu Apr  7 14:26:39 2022
           Time Point: 6.317 secs
           Intensity:  Min = 516, Max = 2608, Mean = 688.32874
           Photosensor reading: 2663526.0
           Exposure time: 0.158310 secs
           EX filter:  FITC
           EM filter:  FITC
           ND filter:  100%
           Stage coordinates:   (-8281.526,+5775.955,+60.099)

Image 18.
           Time:       Thu Apr  7 14:26:40 2022
           Time Point: 6.733 secs
           Intensity:  Min = 509, Max = 2097, Mean = 647.38983
           Photosensor reading: 6725892.0
           Exposure time: 0.182118 secs
           EX filter:  TRITC
           EM filter:  TRITC
           ND filter:  100%
           Stage coordinates:   (-8281.526,+5775.955,+60.099)

Image 19.
           Time:       Thu Apr  7 14:26:40 2022
           Time Point: 7.187 secs
           Intensity:  Min = 581, Max = 966, Mean = 691.56165
           Photosensor reading: 585459.0
           Exposure time: 0.093631 secs
           EX filter:  DAPI
           EM filter:  DAPI
           ND filter:  100%
           Stage coordinates:   (-8281.526,+5775.955,+59.996)

Image 20.
           Time:       Thu Apr  7 14:26:40 2022
           Time Point: 7.519 secs
           Intensity:  Min = 520, Max = 3030, Mean = 688.60046
           Photosensor reading: 2663971.0
           Exposure time: 0.158310 secs
           EX filter:  FITC
           EM filter:  FITC
           ND filter:  100%
           Stage coordinates:   (-8281.526,+5775.955,+59.996)

Image 21.
           Time:       Thu Apr  7 14:26:41 2022
           Time Point: 7.935 secs
           Intensity:  Min = 491, Max = 2378, Mean = 640.88763
           Photosensor reading: 6726225.0
           Exposure time: 0.182118 secs
           EX filter:  TRITC
           EM filter:  TRITC
           ND filter:  100%
           Stage coordinates:   (-8281.526,+5775.955,+59.996)

Image 22.
           Time:       Thu Apr  7 14:26:41 2022
           Time Point: 8.385 secs
           Intensity:  Min = 584, Max = 961, Mean = 689.40796
           Photosensor reading: 585448.0
           Exposure time: 0.093631 secs
           EX filter:  DAPI
           EM filter:  DAPI
           ND filter:  100%
           Stage coordinates:   (-8281.526,+5775.955,+59.899)

Image 23.
           Time:       Thu Apr  7 14:26:42 2022
           Time Point: 8.703 secs
           Intensity:  Min = 510, Max = 3327, Mean = 685.45477
           Photosensor reading: 2664053.0
           Exposure time: 0.158310 secs
           EX filter:  FITC
           EM filter:  FITC
           ND filter:  100%
           Stage coordinates:   (-8281.526,+5775.955,+59.899)

Image 24.
           Time:       Thu Apr  7 14:26:42 2022
           Time Point: 9.119 secs
           Intensity:  Min = 478, Max = 2659, Mean = 635.25726
           Photosensor reading: 6725994.0
           Exposure time: 0.182118 secs
           EX filter:  TRITC
           EM filter:  TRITC
           ND filter:  100%
           Stage coordinates:   (-8281.526,+5775.955,+59.899)

Image 25.
           Time:       Thu Apr  7 14:26:42 2022
           Time Point: 9.570 secs
           Intensity:  Min = 585, Max = 945, Mean = 691.27063
           Photosensor reading: 585426.0
           Exposure time: 0.093631 secs
           EX filter:  DAPI
           EM filter:  DAPI
           ND filter:  100%
           Stage coordinates:   (-8281.526,+5775.955,+59.802)

Image 26.
           Time:       Thu Apr  7 14:26:43 2022
           Time Point: 9.954 secs
           Intensity:  Min = 510, Max = 3458, Mean = 686.33453
           Photosensor reading: 2664294.0
           Exposure time: 0.158310 secs
           EX filter:  FITC
           EM filter:  FITC
           ND filter:  100%
           Stage coordinates:   (-8281.526,+5775.955,+59.802)

Image 27.
           Time:       Thu Apr  7 14:26:43 2022
           Time Point: 10.370 secs
           Intensity:  Min = 485, Max = 2872, Mean = 636.72095
           Photosensor reading: 6721815.0
           Exposure time: 0.182118 secs
           EX filter:  TRITC
           EM filter:  TRITC
           ND filter:  100%
           Stage coordinates:   (-8281.526,+5775.955,+59.802)

Image 28.
           Time:       Thu Apr  7 14:26:44 2022
           Time Point: 10.819 secs
           Intensity:  Min = 576, Max = 930, Mean = 685.02271
           Photosensor reading: 585379.0
           Exposure time: 0.093631 secs
           EX filter:  DAPI
           EM filter:  DAPI
           ND filter:  100%
           Stage coordinates:   (-8281.526,+5775.955,+59.699)

Image 29.
           Time:       Thu Apr  7 14:26:44 2022
           Time Point: 11.138 secs
           Intensity:  Min = 511, Max = 3455, Mean = 687.24139
           Photosensor reading: 2663855.0
           Exposure time: 0.158310 secs
           EX filter:  FITC
           EM filter:  FITC
           ND filter:  100%
           Stage coordinates:   (-8281.526,+5775.955,+59.699)

Image 30.
           Time:       Thu Apr  7 14:26:45 2022
           Time Point: 11.553 secs
           Intensity:  Min = 498, Max = 3052, Mean = 643.41650
           Photosensor reading: 6719477.0
           Exposure time: 0.182118 secs
           EX filter:  TRITC
           EM filter:  TRITC
           ND filter:  100%
           Stage coordinates:   (-8281.526,+5775.955,+59.699)

Total number of images saved: 30
