# Supplementary material for: Chromatin binding by HORMAD proteins regulates meiotic recombination initiation
Source: EMBO J. 2024 Feb 8;43(5):8. doi: 10.1038/s44318-024-00034-3 (PMC10907721; doi:10.1038/s44318-024-00034-3)
Supplement: Supplementary file 6 — Source Data Fig. 5 [file 44318_2024_34_MOESM6_ESM.zip › Data_Figure_5/hop1_loop2 images/22-4-7_TRITVNOtRIT/4-5-2022_NOTRIT_7797-H3-07_R3D.dv.log]

#
#Tag 0x00FF0408

Resolve3D softWoRx-Acquire Version: 7.2.1 Release RC1

Running on host: cn71689

Resolve3D Image File: /data1/Data/HochwagenLab/Cal/Hop1PHD/anti-hop1/2022-03-24/22-4-7_TRITVNOtRIT/4-5-2022_NOTRIT_7797-H3-07_R3D.dv

Created  Thu Apr  7 12:20:39 2022


Optics:
  Objective:    	Olympus 100X/1.40, UPLS Apo, UIS2, 1-U2B836
  Lens ID:      	10007
  Aux Magn:     	2.00
  Illumination: 	Kohler

Image Properties:
  XY Dimensions:            	128 x 128
  ZWT Dimensions (expected):	10 x 3 x 1
  Pixel Size:               	0.07985 0.07985 0.100
  Binning:                  	1x1
  Flat-field Calibration:   	On

Camera:
  Type:        	PM1394Cam00 EMCCD / EVOLVE- 512
  Gain:        	1.00X
  Speed:       	10000KHz
  Temp Setting:	-85.0C


Resolve3D Macro:
--------------------------------------------------------
# Created by DeltaVision Experiment Designer (version: 7.2.1 Release RC1)
# Experiment Macro Name: 4-7-22


# Open image file
OPF

# Starting Scan From Farthest Z (Bottom of sample)
# Move to start of sectioning from initial point.
FOCUS 0.000

# Z sectioning loop.
FIRST_Z
DO 10

  # Select Ex, Em, Nd Filters
  FILTERS DAPI,DAPI,100%
  ACTSHUT 17
  CCD 0.093631
  WRT

  # Select Ex, Em, Nd Filters
  FILTERS FITC,FITC,100%
  ACTSHUT 17
  CCD 0.158310
  WRT

  # Select Ex, Em, Nd Filters
  FILTERS TRITC,TRITC,100%
  ACTSHUT 17
  CCD 0.182118
  WRT

  SECTIONZ -0.100
  NEXT_Z
ENDDO

# Close image file(s) 
CLF

# Move to initial point from end of sectioning.
FOCUS 1.000
BEEP

#
#
#KEY Experiment Designer Keys: Don't Modify
#
#KEY EXPERIMENT_TYPE STANDARD
#KEY SCAN_SEQUENCE WZT
#KEY DO_FAST_ACQUISITION F
#KEY LAMPS_OFF_AT_END F
#KEY DO_Z_SECTIONING T
#KEY Z_APPLY_BACKLASH F
#KEY Z_START_POSITION BOTTOM
#KEY SECT_SPACING 0.1000
#KEY NUM_Z_SECTIONS 10
#KEY SAMPLE_THICKNESS 1.0000
#KEY CHANNEL 0.093631,DAPI,DAPI,100%,1
#KEY EX_SHUTTERS 3,EX=T,TRANS=F,LASER=F
#KEY EM_SHUTTERS 1,CCD1=T
#KEY CHANNEL 0.158310,FITC,FITC,100%,1
#KEY EX_SHUTTERS 3,EX=T,TRANS=F,LASER=F
#KEY EM_SHUTTERS 1,CCD1=T
#KEY CHANNEL 0.182118,TRITC,TRITC,100%,1
#KEY EX_SHUTTERS 3,EX=T,TRANS=F,LASER=F
#KEY EM_SHUTTERS 1,CCD1=T
#KEY DO_REFERENCE_IMAGE F
#KEY DO_CELL_TRACK F
#KEY DO_AUTOFOCUS F
#KEY DO_ULTIMATEFOCUS F
#KEY DO_OAI_SCANNING F
#KEY DO_TIME_LAPSE F
#KEY DO_POINT_VISITING F
#KEY DO_PANEL_COLLECTION F
#
#
--------------------------------------------------------

Experiment Record:
------------------
Image 1.
           Time:       Thu Apr  7 12:20:39 2022
           Time Point: 0.000 secs
           Intensity:  Min = 585, Max = 2280, Mean = 894.57379
           Photosensor reading: 585866.0
           Exposure time: 0.093631 secs
           EX filter:  DAPI
           EM filter:  DAPI
           ND filter:  100%
           Stage coordinates:   (-4669.310,+3799.510,+47.845)

Image 2.
           Time:       Thu Apr  7 12:20:39 2022
           Time Point: 0.280 secs
           Intensity:  Min = 543, Max = 1288, Mean = 716.40088
           Photosensor reading: 2653053.0
           Exposure time: 0.158310 secs
           EX filter:  FITC
           EM filter:  FITC
           ND filter:  100%
           Stage coordinates:   (-4669.310,+3799.510,+47.845)

Image 3.
           Time:       Thu Apr  7 12:20:40 2022
           Time Point: 0.693 secs
           Intensity:  Min = 498, Max = 1166, Mean = 644.54291
           Photosensor reading: 6568021.0
           Exposure time: 0.182118 secs
           EX filter:  TRITC
           EM filter:  TRITC
           ND filter:  100%
           Stage coordinates:   (-4669.310,+3799.510,+47.845)

Image 4.
           Time:       Thu Apr  7 12:20:40 2022
           Time Point: 1.144 secs
           Intensity:  Min = 582, Max = 2260, Mean = 894.78497
           Photosensor reading: 585815.0
           Exposure time: 0.093631 secs
           EX filter:  DAPI
           EM filter:  DAPI
           ND filter:  100%
           Stage coordinates:   (-4669.310,+3799.510,+47.753)

Image 5.
           Time:       Thu Apr  7 12:20:41 2022
           Time Point: 1.462 secs
           Intensity:  Min = 542, Max = 1345, Mean = 714.62952
           Photosensor reading: 2654741.0
           Exposure time: 0.158310 secs
           EX filter:  FITC
           EM filter:  FITC
           ND filter:  100%
           Stage coordinates:   (-4669.310,+3799.510,+47.753)

Image 6.
           Time:       Thu Apr  7 12:20:41 2022
           Time Point: 1.881 secs
           Intensity:  Min = 500, Max = 1192, Mean = 642.97919
           Photosensor reading: 6564818.0
           Exposure time: 0.182118 secs
           EX filter:  TRITC
           EM filter:  TRITC
           ND filter:  100%
           Stage coordinates:   (-4669.310,+3799.510,+47.753)

Image 7.
           Time:       Thu Apr  7 12:20:42 2022
           Time Point: 2.397 secs
           Intensity:  Min = 580, Max = 2234, Mean = 892.97015
           Photosensor reading: 585767.0
           Exposure time: 0.093631 secs
           EX filter:  DAPI
           EM filter:  DAPI
           ND filter:  100%
           Stage coordinates:   (-4669.310,+3799.510,+47.650)

Image 8.
           Time:       Thu Apr  7 12:20:42 2022
           Time Point: 2.731 secs
           Intensity:  Min = 533, Max = 1409, Mean = 714.63226
           Photosensor reading: 2654525.0
           Exposure time: 0.158310 secs
           EX filter:  FITC
           EM filter:  FITC
           ND filter:  100%
           Stage coordinates:   (-4669.310,+3799.510,+47.650)

Image 9.
           Time:       Thu Apr  7 12:20:42 2022
           Time Point: 3.147 secs
           Intensity:  Min = 494, Max = 1256, Mean = 643.68890
           Photosensor reading: 6568577.0
           Exposure time: 0.182118 secs
           EX filter:  TRITC
           EM filter:  TRITC
           ND filter:  100%
           Stage coordinates:   (-4669.310,+3799.510,+47.650)

Image 10.
           Time:       Thu Apr  7 12:20:43 2022
           Time Point: 3.597 secs
           Intensity:  Min = 575, Max = 2184, Mean = 890.74261
           Photosensor reading: 585721.0
           Exposure time: 0.093631 secs
           EX filter:  DAPI
           EM filter:  DAPI
           ND filter:  100%
           Stage coordinates:   (-4669.310,+3799.510,+47.553)

Image 11.
           Time:       Thu Apr  7 12:20:43 2022
           Time Point: 3.938 secs
           Intensity:  Min = 527, Max = 1498, Mean = 716.92279
           Photosensor reading: 2656737.0
           Exposure time: 0.158310 secs
           EX filter:  FITC
           EM filter:  FITC
           ND filter:  100%
           Stage coordinates:   (-4669.310,+3799.510,+47.553)

Image 12.
           Time:       Thu Apr  7 12:20:44 2022
           Time Point: 4.363 secs
           Intensity:  Min = 491, Max = 1286, Mean = 635.13055
           Photosensor reading: 6573931.0
           Exposure time: 0.182118 secs
           EX filter:  TRITC
           EM filter:  TRITC
           ND filter:  100%
           Stage coordinates:   (-4669.310,+3799.510,+47.553)

Image 13.
           Time:       Thu Apr  7 12:20:44 2022
           Time Point: 4.814 secs
           Intensity:  Min = 583, Max = 2086, Mean = 888.78748
           Photosensor reading: 585665.0
           Exposure time: 0.093631 secs
           EX filter:  DAPI
           EM filter:  DAPI
           ND filter:  100%
           Stage coordinates:   (-4669.310,+3799.510,+47.450)

Image 14.
           Time:       Thu Apr  7 12:20:44 2022
           Time Point: 5.133 secs
           Intensity:  Min = 538, Max = 1618, Mean = 718.90344
           Photosensor reading: 2656942.0
           Exposure time: 0.158310 secs
           EX filter:  FITC
           EM filter:  FITC
           ND filter:  100%
           Stage coordinates:   (-4669.310,+3799.510,+47.450)

Image 15.
           Time:       Thu Apr  7 12:20:45 2022
           Time Point: 5.548 secs
           Intensity:  Min = 493, Max = 1395, Mean = 645.03632
           Photosensor reading: 6579019.0
           Exposure time: 0.182118 secs
           EX filter:  TRITC
           EM filter:  TRITC
           ND filter:  100%
           Stage coordinates:   (-4669.310,+3799.510,+47.450)

Image 16.
           Time:       Thu Apr  7 12:20:45 2022
           Time Point: 5.999 secs
           Intensity:  Min = 581, Max = 2066, Mean = 890.12457
           Photosensor reading: 585644.0
           Exposure time: 0.093631 secs
           EX filter:  DAPI
           EM filter:  DAPI
           ND filter:  100%
           Stage coordinates:   (-4669.310,+3799.510,+47.352)

Image 17.
           Time:       Thu Apr  7 12:20:45 2022
           Time Point: 6.316 secs
           Intensity:  Min = 530, Max = 1876, Mean = 716.57635
           Photosensor reading: 2656362.0
           Exposure time: 0.158310 secs
           EX filter:  FITC
           EM filter:  FITC
           ND filter:  100%
           Stage coordinates:   (-4669.310,+3799.510,+47.352)

Image 18.
           Time:       Thu Apr  7 12:20:46 2022
           Time Point: 6.732 secs
           Intensity:  Min = 498, Max = 1603, Mean = 643.30469
           Photosensor reading: 6578810.0
           Exposure time: 0.182118 secs
           EX filter:  TRITC
           EM filter:  TRITC
           ND filter:  100%
           Stage coordinates:   (-4669.310,+3799.510,+47.352)

Image 19.
           Time:       Thu Apr  7 12:20:46 2022
           Time Point: 7.183 secs
           Intensity:  Min = 595, Max = 1962, Mean = 886.65430
           Photosensor reading: 585633.0
           Exposure time: 0.093631 secs
           EX filter:  DAPI
           EM filter:  DAPI
           ND filter:  100%
           Stage coordinates:   (-4669.310,+3799.510,+47.250)

Image 20.
           Time:       Thu Apr  7 12:20:47 2022
           Time Point: 7.586 secs
           Intensity:  Min = 540, Max = 2272, Mean = 719.67975
           Photosensor reading: 2657013.0
           Exposure time: 0.158310 secs
           EX filter:  FITC
           EM filter:  FITC
           ND filter:  100%
           Stage coordinates:   (-4669.310,+3799.510,+47.250)

Image 21.
           Time:       Thu Apr  7 12:20:47 2022
           Time Point: 8.000 secs
           Intensity:  Min = 485, Max = 1967, Mean = 644.93964
           Photosensor reading: 6578360.0
           Exposure time: 0.182118 secs
           EX filter:  TRITC
           EM filter:  TRITC
           ND filter:  100%
           Stage coordinates:   (-4669.310,+3799.510,+47.250)

Image 22.
           Time:       Thu Apr  7 12:20:48 2022
           Time Point: 8.453 secs
           Intensity:  Min = 593, Max = 1878, Mean = 890.01996
           Photosensor reading: 585643.0
           Exposure time: 0.093631 secs
           EX filter:  DAPI
           EM filter:  DAPI
           ND filter:  100%
           Stage coordinates:   (-4669.310,+3799.510,+47.152)

Image 23.
           Time:       Thu Apr  7 12:20:48 2022
           Time Point: 8.769 secs
           Intensity:  Min = 522, Max = 2753, Mean = 711.18225
           Photosensor reading: 2655822.0
           Exposure time: 0.158310 secs
           EX filter:  FITC
           EM filter:  FITC
           ND filter:  100%
           Stage coordinates:   (-4669.310,+3799.510,+47.152)

Image 24.
           Time:       Thu Apr  7 12:20:48 2022
           Time Point: 9.184 secs
           Intensity:  Min = 490, Max = 2376, Mean = 642.41010
           Photosensor reading: 6581508.0
           Exposure time: 0.182118 secs
           EX filter:  TRITC
           EM filter:  TRITC
           ND filter:  100%
           Stage coordinates:   (-4669.310,+3799.510,+47.152)

Image 25.
           Time:       Thu Apr  7 12:20:49 2022
           Time Point: 9.635 secs
           Intensity:  Min = 594, Max = 1836, Mean = 887.02222
           Photosensor reading: 585646.0
           Exposure time: 0.093631 secs
           EX filter:  DAPI
           EM filter:  DAPI
           ND filter:  100%
           Stage coordinates:   (-4669.310,+3799.510,+47.050)

Image 26.
           Time:       Thu Apr  7 12:20:49 2022
           Time Point: 9.953 secs
           Intensity:  Min = 520, Max = 3019, Mean = 718.50275
           Photosensor reading: 2656110.0
           Exposure time: 0.158310 secs
           EX filter:  FITC
           EM filter:  FITC
           ND filter:  100%
           Stage coordinates:   (-4669.310,+3799.510,+47.050)

Image 27.
           Time:       Thu Apr  7 12:20:50 2022
           Time Point: 10.369 secs
           Intensity:  Min = 497, Max = 2818, Mean = 646.22784
           Photosensor reading: 6578444.0
           Exposure time: 0.182118 secs
           EX filter:  TRITC
           EM filter:  TRITC
           ND filter:  100%
           Stage coordinates:   (-4669.310,+3799.510,+47.050)

Image 28.
           Time:       Thu Apr  7 12:20:50 2022
           Time Point: 10.820 secs
           Intensity:  Min = 579, Max = 1807, Mean = 876.89050
           Photosensor reading: 585637.0
           Exposure time: 0.093631 secs
           EX filter:  DAPI
           EM filter:  DAPI
           ND filter:  100%
           Stage coordinates:   (-4669.310,+3799.510,+46.952)

Image 29.
           Time:       Thu Apr  7 12:20:50 2022
           Time Point: 11.140 secs
           Intensity:  Min = 522, Max = 3177, Mean = 717.17712
           Photosensor reading: 2653487.0
           Exposure time: 0.158310 secs
           EX filter:  FITC
           EM filter:  FITC
           ND filter:  100%
           Stage coordinates:   (-4669.310,+3799.510,+46.952)

Image 30.
           Time:       Thu Apr  7 12:20:51 2022
           Time Point: 11.554 secs
           Intensity:  Min = 485, Max = 3252, Mean = 642.40631
           Photosensor reading: 6575696.0
           Exposure time: 0.182118 secs
           EX filter:  TRITC
           EM filter:  TRITC
           ND filter:  100%
           Stage coordinates:   (-4669.310,+3799.510,+46.952)

Total number of images saved: 30
