# Supplementary material for: Chromatin binding by HORMAD proteins regulates meiotic recombination initiation
Source: EMBO J. 2024 Feb 8;43(5):8. doi: 10.1038/s44318-024-00034-3 (PMC10907721; doi:10.1038/s44318-024-00034-3)
Supplement: Supplementary file 6 — Source Data Fig. 5 [file 44318_2024_34_MOESM6_ESM.zip › Data_Figure_5/hop1_loop2 images/22-4-7_TRITVNOtRIT/4-5-2022_TRITwashed_7797-H3-21_R3D.dv.log]

#
#Tag 0x00FF0408

Resolve3D softWoRx-Acquire Version: 7.2.1 Release RC1

Running on host: cn71689

Resolve3D Image File: /data1/Data/HochwagenLab/Cal/Hop1PHD/anti-hop1/2022-03-24/22-4-7_TRITVNOtRIT/4-5-2022_TRITwashed_7797-H3-21_R3D.dv

Created  Thu Apr  7 14:25:21 2022


Optics:
  Objective:    	Olympus 100X/1.40, UPLS Apo, UIS2, 1-U2B836
  Lens ID:      	10007
  Aux Magn:     	2.00
  Illumination: 	Kohler

Image Properties:
  XY Dimensions:            	128 x 128
  ZWT Dimensions (expected):	10 x 3 x 1
  Pixel Size:               	0.07985 0.07985 0.100
  Binning:                  	1x1
  Flat-field Calibration:   	On

Camera:
  Type:        	PM1394Cam00 EMCCD / EVOLVE- 512
  Gain:        	1.00X
  Speed:       	10000KHz
  Temp Setting:	-85.0C


Resolve3D Macro:
--------------------------------------------------------
# Created by DeltaVision Experiment Designer (version: 7.2.1 Release RC1)
# Experiment Macro Name: 4-7-22


# Open image file
OPF

# Starting Scan From Farthest Z (Bottom of sample)
# Move to start of sectioning from initial point.
FOCUS 0.000

# Z sectioning loop.
FIRST_Z
DO 10

  # Select Ex, Em, Nd Filters
  FILTERS DAPI,DAPI,100%
  ACTSHUT 17
  CCD 0.093631
  WRT

  # Select Ex, Em, Nd Filters
  FILTERS FITC,FITC,100%
  ACTSHUT 17
  CCD 0.158310
  WRT

  # Select Ex, Em, Nd Filters
  FILTERS TRITC,TRITC,100%
  ACTSHUT 17
  CCD 0.182118
  WRT

  SECTIONZ -0.100
  NEXT_Z
ENDDO

# Close image file(s) 
CLF

# Move to initial point from end of sectioning.
FOCUS 1.000
BEEP

#
#
#KEY Experiment Designer Keys: Don't Modify
#
#KEY EXPERIMENT_TYPE STANDARD
#KEY SCAN_SEQUENCE WZT
#KEY DO_FAST_ACQUISITION F
#KEY LAMPS_OFF_AT_END F
#KEY DO_Z_SECTIONING T
#KEY Z_APPLY_BACKLASH F
#KEY Z_START_POSITION BOTTOM
#KEY SECT_SPACING 0.1000
#KEY NUM_Z_SECTIONS 10
#KEY SAMPLE_THICKNESS 1.0000
#KEY CHANNEL 0.093631,DAPI,DAPI,100%,1
#KEY EX_SHUTTERS 3,EX=T,TRANS=F,LASER=F
#KEY EM_SHUTTERS 1,CCD1=T
#KEY CHANNEL 0.158310,FITC,FITC,100%,1
#KEY EX_SHUTTERS 3,EX=T,TRANS=F,LASER=F
#KEY EM_SHUTTERS 1,CCD1=T
#KEY CHANNEL 0.182118,TRITC,TRITC,100%,1
#KEY EX_SHUTTERS 3,EX=T,TRANS=F,LASER=F
#KEY EM_SHUTTERS 1,CCD1=T
#KEY DO_REFERENCE_IMAGE F
#KEY DO_CELL_TRACK F
#KEY DO_AUTOFOCUS F
#KEY DO_ULTIMATEFOCUS F
#KEY DO_OAI_SCANNING F
#KEY DO_TIME_LAPSE F
#KEY DO_POINT_VISITING F
#KEY DO_PANEL_COLLECTION F
#
#
--------------------------------------------------------

Experiment Record:
------------------
Image 1.
           Time:       Thu Apr  7 14:25:21 2022
           Time Point: 0.000 secs
           Intensity:  Min = 574, Max = 956, Mean = 680.57452
           Photosensor reading: 584544.0
           Exposure time: 0.093631 secs
           EX filter:  DAPI
           EM filter:  DAPI
           ND filter:  100%
           Stage coordinates:   (-8416.237,+5713.362,+59.796)

Image 2.
           Time:       Thu Apr  7 14:25:21 2022
           Time Point: 0.282 secs
           Intensity:  Min = 518, Max = 1131, Mean = 655.42194
           Photosensor reading: 2656338.0
           Exposure time: 0.158310 secs
           EX filter:  FITC
           EM filter:  FITC
           ND filter:  100%
           Stage coordinates:   (-8416.237,+5713.362,+59.796)

Image 3.
           Time:       Thu Apr  7 14:25:22 2022
           Time Point: 0.698 secs
           Intensity:  Min = 504, Max = 1056, Mean = 607.48749
           Photosensor reading: 6747093.0
           Exposure time: 0.182118 secs
           EX filter:  TRITC
           EM filter:  TRITC
           ND filter:  100%
           Stage coordinates:   (-8416.237,+5713.362,+59.796)

Image 4.
           Time:       Thu Apr  7 14:25:22 2022
           Time Point: 1.150 secs
           Intensity:  Min = 585, Max = 962, Mean = 686.69202
           Photosensor reading: 585929.0
           Exposure time: 0.093631 secs
           EX filter:  DAPI
           EM filter:  DAPI
           ND filter:  100%
           Stage coordinates:   (-8416.237,+5713.362,+59.699)

Image 5.
           Time:       Thu Apr  7 14:25:23 2022
           Time Point: 1.483 secs
           Intensity:  Min = 507, Max = 1131, Mean = 651.94049
           Photosensor reading: 2659334.0
           Exposure time: 0.158310 secs
           EX filter:  FITC
           EM filter:  FITC
           ND filter:  100%
           Stage coordinates:   (-8416.237,+5713.362,+59.699)

Image 6.
           Time:       Thu Apr  7 14:25:23 2022
           Time Point: 1.899 secs
           Intensity:  Min = 497, Max = 1037, Mean = 606.50787
           Photosensor reading: 6730294.0
           Exposure time: 0.182118 secs
           EX filter:  TRITC
           EM filter:  TRITC
           ND filter:  100%
           Stage coordinates:   (-8416.237,+5713.362,+59.699)

Image 7.
           Time:       Thu Apr  7 14:25:23 2022
           Time Point: 2.353 secs
           Intensity:  Min = 582, Max = 939, Mean = 684.78723
           Photosensor reading: 585863.0
           Exposure time: 0.093631 secs
           EX filter:  DAPI
           EM filter:  DAPI
           ND filter:  100%
           Stage coordinates:   (-8416.237,+5713.362,+59.602)

Image 8.
           Time:       Thu Apr  7 14:25:24 2022
           Time Point: 2.686 secs
           Intensity:  Min = 531, Max = 1236, Mean = 657.37323
           Photosensor reading: 2659170.0
           Exposure time: 0.158310 secs
           EX filter:  FITC
           EM filter:  FITC
           ND filter:  100%
           Stage coordinates:   (-8416.237,+5713.362,+59.602)

Image 9.
           Time:       Thu Apr  7 14:25:24 2022
           Time Point: 3.100 secs
           Intensity:  Min = 504, Max = 1100, Mean = 607.15796
           Photosensor reading: 6735850.0
           Exposure time: 0.182118 secs
           EX filter:  TRITC
           EM filter:  TRITC
           ND filter:  100%
           Stage coordinates:   (-8416.237,+5713.362,+59.602)

Image 10.
           Time:       Thu Apr  7 14:25:25 2022
           Time Point: 3.551 secs
           Intensity:  Min = 587, Max = 915, Mean = 684.31714
           Photosensor reading: 585799.0
           Exposure time: 0.093631 secs
           EX filter:  DAPI
           EM filter:  DAPI
           ND filter:  100%
           Stage coordinates:   (-8416.237,+5713.362,+59.499)

Image 11.
           Time:       Thu Apr  7 14:25:25 2022
           Time Point: 3.868 secs
           Intensity:  Min = 517, Max = 1412, Mean = 654.89502
           Photosensor reading: 2658461.0
           Exposure time: 0.158310 secs
           EX filter:  FITC
           EM filter:  FITC
           ND filter:  100%
           Stage coordinates:   (-8416.237,+5713.362,+59.499)

Image 12.
           Time:       Thu Apr  7 14:25:25 2022
           Time Point: 4.282 secs
           Intensity:  Min = 491, Max = 1182, Mean = 607.14288
           Photosensor reading: 6740190.0
           Exposure time: 0.182118 secs
           EX filter:  TRITC
           EM filter:  TRITC
           ND filter:  100%
           Stage coordinates:   (-8416.237,+5713.362,+59.499)

Image 13.
           Time:       Thu Apr  7 14:25:26 2022
           Time Point: 4.738 secs
           Intensity:  Min = 584, Max = 893, Mean = 683.91095
           Photosensor reading: 585779.0
           Exposure time: 0.093631 secs
           EX filter:  DAPI
           EM filter:  DAPI
           ND filter:  100%
           Stage coordinates:   (-8416.237,+5713.362,+59.401)

Image 14.
           Time:       Thu Apr  7 14:25:26 2022
           Time Point: 5.136 secs
           Intensity:  Min = 506, Max = 1724, Mean = 651.25299
           Photosensor reading: 2659473.0
           Exposure time: 0.158310 secs
           EX filter:  FITC
           EM filter:  FITC
           ND filter:  100%
           Stage coordinates:   (-8416.237,+5713.362,+59.401)

Image 15.
           Time:       Thu Apr  7 14:25:27 2022
           Time Point: 5.552 secs
           Intensity:  Min = 491, Max = 1283, Mean = 604.46918
           Photosensor reading: 6743820.0
           Exposure time: 0.182118 secs
           EX filter:  TRITC
           EM filter:  TRITC
           ND filter:  100%
           Stage coordinates:   (-8416.237,+5713.362,+59.401)

Image 16.
           Time:       Thu Apr  7 14:25:27 2022
           Time Point: 6.003 secs
           Intensity:  Min = 583, Max = 868, Mean = 682.31958
           Photosensor reading: 585728.0
           Exposure time: 0.093631 secs
           EX filter:  DAPI
           EM filter:  DAPI
           ND filter:  100%
           Stage coordinates:   (-8416.237,+5713.362,+59.299)

Image 17.
           Time:       Thu Apr  7 14:25:27 2022
           Time Point: 6.331 secs
           Intensity:  Min = 513, Max = 2058, Mean = 657.63495
           Photosensor reading: 2655054.0
           Exposure time: 0.158310 secs
           EX filter:  FITC
           EM filter:  FITC
           ND filter:  100%
           Stage coordinates:   (-8416.237,+5713.362,+59.299)

Image 18.
           Time:       Thu Apr  7 14:25:28 2022
           Time Point: 6.754 secs
           Intensity:  Min = 496, Max = 1396, Mean = 603.38385
           Photosensor reading: 6742858.0
           Exposure time: 0.182118 secs
           EX filter:  TRITC
           EM filter:  TRITC
           ND filter:  100%
           Stage coordinates:   (-8416.237,+5713.362,+59.299)

Image 19.
           Time:       Thu Apr  7 14:25:28 2022
           Time Point: 7.206 secs
           Intensity:  Min = 580, Max = 869, Mean = 681.14752
           Photosensor reading: 585672.0
           Exposure time: 0.093631 secs
           EX filter:  DAPI
           EM filter:  DAPI
           ND filter:  100%
           Stage coordinates:   (-8416.237,+5713.362,+59.201)

Image 20.
           Time:       Thu Apr  7 14:25:29 2022
           Time Point: 7.523 secs
           Intensity:  Min = 506, Max = 2318, Mean = 653.18390
           Photosensor reading: 2657149.0
           Exposure time: 0.158310 secs
           EX filter:  FITC
           EM filter:  FITC
           ND filter:  100%
           Stage coordinates:   (-8416.237,+5713.362,+59.201)

Image 21.
           Time:       Thu Apr  7 14:25:29 2022
           Time Point: 7.936 secs
           Intensity:  Min = 499, Max = 1567, Mean = 608.36926
           Photosensor reading: 6743482.0
           Exposure time: 0.182118 secs
           EX filter:  TRITC
           EM filter:  TRITC
           ND filter:  100%
           Stage coordinates:   (-8416.237,+5713.362,+59.201)

Image 22.
           Time:       Thu Apr  7 14:25:29 2022
           Time Point: 8.390 secs
           Intensity:  Min = 583, Max = 857, Mean = 679.52106
           Photosensor reading: 585621.0
           Exposure time: 0.093631 secs
           EX filter:  DAPI
           EM filter:  DAPI
           ND filter:  100%
           Stage coordinates:   (-8416.237,+5713.362,+59.104)

Image 23.
           Time:       Thu Apr  7 14:25:30 2022
           Time Point: 8.708 secs
           Intensity:  Min = 505, Max = 2431, Mean = 653.26440
           Photosensor reading: 2657688.0
           Exposure time: 0.158310 secs
           EX filter:  FITC
           EM filter:  FITC
           ND filter:  100%
           Stage coordinates:   (-8416.237,+5713.362,+59.104)

Image 24.
           Time:       Thu Apr  7 14:25:30 2022
           Time Point: 9.125 secs
           Intensity:  Min = 491, Max = 1604, Mean = 602.47772
           Photosensor reading: 6743678.0
           Exposure time: 0.182118 secs
           EX filter:  TRITC
           EM filter:  TRITC
           ND filter:  100%
           Stage coordinates:   (-8416.237,+5713.362,+59.104)

Image 25.
           Time:       Thu Apr  7 14:25:31 2022
           Time Point: 9.573 secs
           Intensity:  Min = 570, Max = 846, Mean = 674.29150
           Photosensor reading: 585558.0
           Exposure time: 0.093631 secs
           EX filter:  DAPI
           EM filter:  DAPI
           ND filter:  100%
           Stage coordinates:   (-8416.237,+5713.362,+59.001)

Image 26.
           Time:       Thu Apr  7 14:25:31 2022
           Time Point: 9.891 secs
           Intensity:  Min = 503, Max = 2610, Mean = 652.11572
           Photosensor reading: 2658430.0
           Exposure time: 0.158310 secs
           EX filter:  FITC
           EM filter:  FITC
           ND filter:  100%
           Stage coordinates:   (-8416.237,+5713.362,+59.001)

Image 27.
           Time:       Thu Apr  7 14:25:32 2022
           Time Point: 10.375 secs
           Intensity:  Min = 496, Max = 1730, Mean = 611.46344
           Photosensor reading: 6741717.0
           Exposure time: 0.182118 secs
           EX filter:  TRITC
           EM filter:  TRITC
           ND filter:  100%
           Stage coordinates:   (-8416.237,+5713.362,+59.001)

Image 28.
           Time:       Thu Apr  7 14:25:32 2022
           Time Point: 10.825 secs
           Intensity:  Min = 581, Max = 852, Mean = 684.16595
           Photosensor reading: 585488.0
           Exposure time: 0.093631 secs
           EX filter:  DAPI
           EM filter:  DAPI
           ND filter:  100%
           Stage coordinates:   (-8416.237,+5713.362,+58.904)

Image 29.
           Time:       Thu Apr  7 14:25:32 2022
           Time Point: 11.159 secs
           Intensity:  Min = 494, Max = 2451, Mean = 652.19177
           Photosensor reading: 2659045.0
           Exposure time: 0.158310 secs
           EX filter:  FITC
           EM filter:  FITC
           ND filter:  100%
           Stage coordinates:   (-8416.237,+5713.362,+58.904)

Image 30.
           Time:       Thu Apr  7 14:25:33 2022
           Time Point: 11.575 secs
           Intensity:  Min = 491, Max = 1852, Mean = 602.33459
           Photosensor reading: 6740254.0
           Exposure time: 0.182118 secs
           EX filter:  TRITC
           EM filter:  TRITC
           ND filter:  100%
           Stage coordinates:   (-8416.237,+5713.362,+58.904)

Total number of images saved: 30
