# Supplementary material for: Chromatin binding by HORMAD proteins regulates meiotic recombination initiation
Source: EMBO J. 2024 Feb 8;43(5):8. doi: 10.1038/s44318-024-00034-3 (PMC10907721; doi:10.1038/s44318-024-00034-3)
Supplement: Supplementary file 6 — Source Data Fig. 5 [file 44318_2024_34_MOESM6_ESM.zip › Data_Figure_5/hop1_loop2 images/22-4-7_TRITVNOtRIT/4-5-2022_NOTRIT_7797-H3-09_R3D.dv.log]

#
#Tag 0x00FF0408

Resolve3D softWoRx-Acquire Version: 7.2.1 Release RC1

Running on host: cn71689

Resolve3D Image File: /data1/Data/HochwagenLab/Cal/Hop1PHD/anti-hop1/2022-03-24/22-4-7_TRITVNOtRIT/4-5-2022_NOTRIT_7797-H3-09_R3D.dv

Created  Thu Apr  7 12:24:01 2022


Optics:
  Objective:    	Olympus 100X/1.40, UPLS Apo, UIS2, 1-U2B836
  Lens ID:      	10007
  Aux Magn:     	2.00
  Illumination: 	Kohler

Image Properties:
  XY Dimensions:            	128 x 128
  ZWT Dimensions (expected):	10 x 3 x 1
  Pixel Size:               	0.07985 0.07985 0.100
  Binning:                  	1x1
  Flat-field Calibration:   	On

Camera:
  Type:        	PM1394Cam00 EMCCD / EVOLVE- 512
  Gain:        	1.00X
  Speed:       	10000KHz
  Temp Setting:	-85.0C


Resolve3D Macro:
--------------------------------------------------------
# Created by DeltaVision Experiment Designer (version: 7.2.1 Release RC1)
# Experiment Macro Name: 4-7-22


# Open image file
OPF

# Starting Scan From Farthest Z (Bottom of sample)
# Move to start of sectioning from initial point.
FOCUS 0.000

# Z sectioning loop.
FIRST_Z
DO 10

  # Select Ex, Em, Nd Filters
  FILTERS DAPI,DAPI,100%
  ACTSHUT 17
  CCD 0.093631
  WRT

  # Select Ex, Em, Nd Filters
  FILTERS FITC,FITC,100%
  ACTSHUT 17
  CCD 0.158310
  WRT

  # Select Ex, Em, Nd Filters
  FILTERS TRITC,TRITC,100%
  ACTSHUT 17
  CCD 0.182118
  WRT

  SECTIONZ -0.100
  NEXT_Z
ENDDO

# Close image file(s) 
CLF

# Move to initial point from end of sectioning.
FOCUS 1.000
BEEP

#
#
#KEY Experiment Designer Keys: Don't Modify
#
#KEY EXPERIMENT_TYPE STANDARD
#KEY SCAN_SEQUENCE WZT
#KEY DO_FAST_ACQUISITION F
#KEY LAMPS_OFF_AT_END F
#KEY DO_Z_SECTIONING T
#KEY Z_APPLY_BACKLASH F
#KEY Z_START_POSITION BOTTOM
#KEY SECT_SPACING 0.1000
#KEY NUM_Z_SECTIONS 10
#KEY SAMPLE_THICKNESS 1.0000
#KEY CHANNEL 0.093631,DAPI,DAPI,100%,1
#KEY EX_SHUTTERS 3,EX=T,TRANS=F,LASER=F
#KEY EM_SHUTTERS 1,CCD1=T
#KEY CHANNEL 0.158310,FITC,FITC,100%,1
#KEY EX_SHUTTERS 3,EX=T,TRANS=F,LASER=F
#KEY EM_SHUTTERS 1,CCD1=T
#KEY CHANNEL 0.182118,TRITC,TRITC,100%,1
#KEY EX_SHUTTERS 3,EX=T,TRANS=F,LASER=F
#KEY EM_SHUTTERS 1,CCD1=T
#KEY DO_REFERENCE_IMAGE F
#KEY DO_CELL_TRACK F
#KEY DO_AUTOFOCUS F
#KEY DO_ULTIMATEFOCUS F
#KEY DO_OAI_SCANNING F
#KEY DO_TIME_LAPSE F
#KEY DO_POINT_VISITING F
#KEY DO_PANEL_COLLECTION F
#
#
--------------------------------------------------------

Experiment Record:
------------------
Image 1.
           Time:       Thu Apr  7 12:24:02 2022
           Time Point: 0.000 secs
           Intensity:  Min = 573, Max = 2034, Mean = 852.57837
           Photosensor reading: 584313.0
           Exposure time: 0.093631 secs
           EX filter:  DAPI
           EM filter:  DAPI
           ND filter:  100%
           Stage coordinates:   (-4445.976,+4554.061,+49.251)

Image 2.
           Time:       Thu Apr  7 12:24:02 2022
           Time Point: 0.283 secs
           Intensity:  Min = 532, Max = 1437, Mean = 641.92041
           Photosensor reading: 2644831.0
           Exposure time: 0.158310 secs
           EX filter:  FITC
           EM filter:  FITC
           ND filter:  100%
           Stage coordinates:   (-4445.976,+4554.061,+49.251)

Image 3.
           Time:       Thu Apr  7 12:24:02 2022
           Time Point: 0.700 secs
           Intensity:  Min = 485, Max = 2090, Mean = 692.57642
           Photosensor reading: 6573582.0
           Exposure time: 0.182118 secs
           EX filter:  TRITC
           EM filter:  TRITC
           ND filter:  100%
           Stage coordinates:   (-4445.976,+4554.061,+49.251)

Image 4.
           Time:       Thu Apr  7 12:24:03 2022
           Time Point: 1.166 secs
           Intensity:  Min = 579, Max = 1970, Mean = 850.88214
           Photosensor reading: 584295.0
           Exposure time: 0.093631 secs
           EX filter:  DAPI
           EM filter:  DAPI
           ND filter:  100%
           Stage coordinates:   (-4445.976,+4554.061,+49.153)

Image 5.
           Time:       Thu Apr  7 12:24:03 2022
           Time Point: 1.483 secs
           Intensity:  Min = 538, Max = 1577, Mean = 640.62292
           Photosensor reading: 2648421.0
           Exposure time: 0.158310 secs
           EX filter:  FITC
           EM filter:  FITC
           ND filter:  100%
           Stage coordinates:   (-4445.976,+4554.061,+49.153)

Image 6.
           Time:       Thu Apr  7 12:24:04 2022
           Time Point: 1.902 secs
           Intensity:  Min = 493, Max = 2270, Mean = 694.54150
           Photosensor reading: 6580688.0
           Exposure time: 0.182118 secs
           EX filter:  TRITC
           EM filter:  TRITC
           ND filter:  100%
           Stage coordinates:   (-4445.976,+4554.061,+49.153)

Image 7.
           Time:       Thu Apr  7 12:24:04 2022
           Time Point: 2.351 secs
           Intensity:  Min = 589, Max = 1912, Mean = 857.52417
           Photosensor reading: 584273.0
           Exposure time: 0.093631 secs
           EX filter:  DAPI
           EM filter:  DAPI
           ND filter:  100%
           Stage coordinates:   (-4445.976,+4554.061,+49.051)

Image 8.
           Time:       Thu Apr  7 12:24:04 2022
           Time Point: 2.667 secs
           Intensity:  Min = 535, Max = 1858, Mean = 646.68085
           Photosensor reading: 2648406.0
           Exposure time: 0.158310 secs
           EX filter:  FITC
           EM filter:  FITC
           ND filter:  100%
           Stage coordinates:   (-4445.976,+4554.061,+49.051)

Image 9.
           Time:       Thu Apr  7 12:24:05 2022
           Time Point: 3.084 secs
           Intensity:  Min = 494, Max = 2602, Mean = 695.93103
           Photosensor reading: 6588664.0
           Exposure time: 0.182118 secs
           EX filter:  TRITC
           EM filter:  TRITC
           ND filter:  100%
           Stage coordinates:   (-4445.976,+4554.061,+49.051)

Image 10.
           Time:       Thu Apr  7 12:24:05 2022
           Time Point: 3.602 secs
           Intensity:  Min = 569, Max = 1864, Mean = 849.00592
           Photosensor reading: 584240.0
           Exposure time: 0.093631 secs
           EX filter:  DAPI
           EM filter:  DAPI
           ND filter:  100%
           Stage coordinates:   (-4445.976,+4554.061,+48.953)

Image 11.
           Time:       Thu Apr  7 12:24:06 2022
           Time Point: 3.920 secs
           Intensity:  Min = 535, Max = 2154, Mean = 641.33380
           Photosensor reading: 2649564.0
           Exposure time: 0.158310 secs
           EX filter:  FITC
           EM filter:  FITC
           ND filter:  100%
           Stage coordinates:   (-4445.976,+4554.061,+48.953)

Image 12.
           Time:       Thu Apr  7 12:24:06 2022
           Time Point: 4.336 secs
           Intensity:  Min = 483, Max = 2995, Mean = 694.16608
           Photosensor reading: 6592516.0
           Exposure time: 0.182118 secs
           EX filter:  TRITC
           EM filter:  TRITC
           ND filter:  100%
           Stage coordinates:   (-4445.976,+4554.061,+48.953)

Image 13.
           Time:       Thu Apr  7 12:24:06 2022
           Time Point: 4.785 secs
           Intensity:  Min = 576, Max = 1827, Mean = 839.00836
           Photosensor reading: 584153.0
           Exposure time: 0.093631 secs
           EX filter:  DAPI
           EM filter:  DAPI
           ND filter:  100%
           Stage coordinates:   (-4445.976,+4554.061,+48.850)

Image 14.
           Time:       Thu Apr  7 12:24:07 2022
           Time Point: 5.105 secs
           Intensity:  Min = 522, Max = 2465, Mean = 642.85522
           Photosensor reading: 2651030.0
           Exposure time: 0.158310 secs
           EX filter:  FITC
           EM filter:  FITC
           ND filter:  100%
           Stage coordinates:   (-4445.976,+4554.061,+48.850)

Image 15.
           Time:       Thu Apr  7 12:24:07 2022
           Time Point: 5.519 secs
           Intensity:  Min = 487, Max = 3627, Mean = 695.19745
           Photosensor reading: 6596811.0
           Exposure time: 0.182118 secs
           EX filter:  TRITC
           EM filter:  TRITC
           ND filter:  100%
           Stage coordinates:   (-4445.976,+4554.061,+48.850)

Image 16.
           Time:       Thu Apr  7 12:24:08 2022
           Time Point: 5.972 secs
           Intensity:  Min = 590, Max = 1741, Mean = 847.47229
           Photosensor reading: 584080.0
           Exposure time: 0.093631 secs
           EX filter:  DAPI
           EM filter:  DAPI
           ND filter:  100%
           Stage coordinates:   (-4445.976,+4554.061,+48.753)

Image 17.
           Time:       Thu Apr  7 12:24:08 2022
           Time Point: 6.287 secs
           Intensity:  Min = 532, Max = 2674, Mean = 644.24487
           Photosensor reading: 2650060.0
           Exposure time: 0.158310 secs
           EX filter:  FITC
           EM filter:  FITC
           ND filter:  100%
           Stage coordinates:   (-4445.976,+4554.061,+48.753)

Image 18.
           Time:       Thu Apr  7 12:24:08 2022
           Time Point: 6.705 secs
           Intensity:  Min = 489, Max = 4618, Mean = 695.82300
           Photosensor reading: 6595871.0
           Exposure time: 0.182118 secs
           EX filter:  TRITC
           EM filter:  TRITC
           ND filter:  100%
           Stage coordinates:   (-4445.976,+4554.061,+48.753)

Image 19.
           Time:       Thu Apr  7 12:24:09 2022
           Time Point: 7.154 secs
           Intensity:  Min = 586, Max = 1694, Mean = 844.63702
           Photosensor reading: 584005.0
           Exposure time: 0.093631 secs
           EX filter:  DAPI
           EM filter:  DAPI
           ND filter:  100%
           Stage coordinates:   (-4445.976,+4554.061,+48.650)

Image 20.
           Time:       Thu Apr  7 12:24:09 2022
           Time Point: 7.474 secs
           Intensity:  Min = 519, Max = 2626, Mean = 644.70306
           Photosensor reading: 2649580.0
           Exposure time: 0.158310 secs
           EX filter:  FITC
           EM filter:  FITC
           ND filter:  100%
           Stage coordinates:   (-4445.976,+4554.061,+48.650)

Image 21.
           Time:       Thu Apr  7 12:24:10 2022
           Time Point: 7.897 secs
           Intensity:  Min = 490, Max = 6127, Mean = 692.68304
           Photosensor reading: 6595839.0
           Exposure time: 0.182118 secs
           EX filter:  TRITC
           EM filter:  TRITC
           ND filter:  100%
           Stage coordinates:   (-4445.976,+4554.061,+48.650)

Image 22.
           Time:       Thu Apr  7 12:24:10 2022
           Time Point: 8.342 secs
           Intensity:  Min = 573, Max = 1660, Mean = 839.86981
           Photosensor reading: 583973.0
           Exposure time: 0.093631 secs
           EX filter:  DAPI
           EM filter:  DAPI
           ND filter:  100%
           Stage coordinates:   (-4445.976,+4554.061,+48.548)

Image 23.
           Time:       Thu Apr  7 12:24:10 2022
           Time Point: 8.725 secs
           Intensity:  Min = 514, Max = 2292, Mean = 639.07312
           Photosensor reading: 2650090.0
           Exposure time: 0.158310 secs
           EX filter:  FITC
           EM filter:  FITC
           ND filter:  100%
           Stage coordinates:   (-4445.976,+4554.061,+48.548)

Image 24.
           Time:       Thu Apr  7 12:24:11 2022
           Time Point: 9.140 secs
           Intensity:  Min = 494, Max = 7157, Mean = 695.18896
           Photosensor reading: 6597649.0
           Exposure time: 0.182118 secs
           EX filter:  TRITC
           EM filter:  TRITC
           ND filter:  100%
           Stage coordinates:   (-4445.976,+4554.061,+48.548)

Image 25.
           Time:       Thu Apr  7 12:24:11 2022
           Time Point: 9.590 secs
           Intensity:  Min = 579, Max = 1620, Mean = 835.74243
           Photosensor reading: 583912.0
           Exposure time: 0.093631 secs
           EX filter:  DAPI
           EM filter:  DAPI
           ND filter:  100%
           Stage coordinates:   (-4445.976,+4554.061,+48.450)

Image 26.
           Time:       Thu Apr  7 12:24:12 2022
           Time Point: 9.911 secs
           Intensity:  Min = 511, Max = 1920, Mean = 634.42096
           Photosensor reading: 2649747.0
           Exposure time: 0.158310 secs
           EX filter:  FITC
           EM filter:  FITC
           ND filter:  100%
           Stage coordinates:   (-4445.976,+4554.061,+48.450)

Image 27.
           Time:       Thu Apr  7 12:24:12 2022
           Time Point: 10.323 secs
           Intensity:  Min = 489, Max = 7746, Mean = 693.66833
           Photosensor reading: 6597706.0
           Exposure time: 0.182118 secs
           EX filter:  TRITC
           EM filter:  TRITC
           ND filter:  100%
           Stage coordinates:   (-4445.976,+4554.061,+48.450)

Image 28.
           Time:       Thu Apr  7 12:24:12 2022
           Time Point: 10.783 secs
           Intensity:  Min = 584, Max = 1606, Mean = 833.90851
           Photosensor reading: 583852.0
           Exposure time: 0.093631 secs
           EX filter:  DAPI
           EM filter:  DAPI
           ND filter:  100%
           Stage coordinates:   (-4445.976,+4554.061,+48.353)

Image 29.
           Time:       Thu Apr  7 12:24:13 2022
           Time Point: 11.109 secs
           Intensity:  Min = 525, Max = 1696, Mean = 636.11005
           Photosensor reading: 2649281.0
           Exposure time: 0.158310 secs
           EX filter:  FITC
           EM filter:  FITC
           ND filter:  100%
           Stage coordinates:   (-4445.976,+4554.061,+48.353)

Image 30.
           Time:       Thu Apr  7 12:24:13 2022
           Time Point: 11.524 secs
           Intensity:  Min = 482, Max = 7997, Mean = 696.55817
           Photosensor reading: 6596577.0
           Exposure time: 0.182118 secs
           EX filter:  TRITC
           EM filter:  TRITC
           ND filter:  100%
           Stage coordinates:   (-4445.976,+4554.061,+48.353)

Total number of images saved: 30
