# Supplementary material for: Chromatin binding by HORMAD proteins regulates meiotic recombination initiation
Source: EMBO J. 2024 Feb 8;43(5):8. doi: 10.1038/s44318-024-00034-3 (PMC10907721; doi:10.1038/s44318-024-00034-3)
Supplement: Supplementary file 6 — Source Data Fig. 5 [file 44318_2024_34_MOESM6_ESM.zip › Data_Figure_5/hop1_loop2 images/22-4-7_TRITVNOtRIT/4-5-2022_NOTRIT_11644-H3-15_R3D.dv.log]

#
#Tag 0x00FF0408

Resolve3D softWoRx-Acquire Version: 7.2.1 Release RC1

Running on host: cn71689

Resolve3D Image File: /data1/Data/HochwagenLab/Cal/Hop1PHD/anti-hop1/2022-03-24/22-4-7_TRITVNOtRIT/4-5-2022_NOTRIT_11644-H3-15_R3D.dv

Created  Thu Apr  7 12:39:01 2022


Optics:
  Objective:    	Olympus 100X/1.40, UPLS Apo, UIS2, 1-U2B836
  Lens ID:      	10007
  Aux Magn:     	2.00
  Illumination: 	Kohler

Image Properties:
  XY Dimensions:            	128 x 128
  ZWT Dimensions (expected):	10 x 3 x 1
  Pixel Size:               	0.07985 0.07985 0.100
  Binning:                  	1x1
  Flat-field Calibration:   	On

Camera:
  Type:        	PM1394Cam00 EMCCD / EVOLVE- 512
  Gain:        	1.00X
  Speed:       	10000KHz
  Temp Setting:	-85.0C


Resolve3D Macro:
--------------------------------------------------------
# Created by DeltaVision Experiment Designer (version: 7.2.1 Release RC1)
# Experiment Macro Name: 4-7-22


# Open image file
OPF

# Starting Scan From Farthest Z (Bottom of sample)
# Move to start of sectioning from initial point.
FOCUS 0.000

# Z sectioning loop.
FIRST_Z
DO 10

  # Select Ex, Em, Nd Filters
  FILTERS DAPI,DAPI,100%
  ACTSHUT 17
  CCD 0.093631
  WRT

  # Select Ex, Em, Nd Filters
  FILTERS FITC,FITC,100%
  ACTSHUT 17
  CCD 0.158310
  WRT

  # Select Ex, Em, Nd Filters
  FILTERS TRITC,TRITC,100%
  ACTSHUT 17
  CCD 0.182118
  WRT

  SECTIONZ -0.100
  NEXT_Z
ENDDO

# Close image file(s) 
CLF

# Move to initial point from end of sectioning.
FOCUS 1.000
BEEP

#
#
#KEY Experiment Designer Keys: Don't Modify
#
#KEY EXPERIMENT_TYPE STANDARD
#KEY SCAN_SEQUENCE WZT
#KEY DO_FAST_ACQUISITION F
#KEY LAMPS_OFF_AT_END F
#KEY DO_Z_SECTIONING T
#KEY Z_APPLY_BACKLASH F
#KEY Z_START_POSITION BOTTOM
#KEY SECT_SPACING 0.1000
#KEY NUM_Z_SECTIONS 10
#KEY SAMPLE_THICKNESS 1.0000
#KEY CHANNEL 0.093631,DAPI,DAPI,100%,1
#KEY EX_SHUTTERS 3,EX=T,TRANS=F,LASER=F
#KEY EM_SHUTTERS 1,CCD1=T
#KEY CHANNEL 0.158310,FITC,FITC,100%,1
#KEY EX_SHUTTERS 3,EX=T,TRANS=F,LASER=F
#KEY EM_SHUTTERS 1,CCD1=T
#KEY CHANNEL 0.182118,TRITC,TRITC,100%,1
#KEY EX_SHUTTERS 3,EX=T,TRANS=F,LASER=F
#KEY EM_SHUTTERS 1,CCD1=T
#KEY DO_REFERENCE_IMAGE F
#KEY DO_CELL_TRACK F
#KEY DO_AUTOFOCUS F
#KEY DO_ULTIMATEFOCUS F
#KEY DO_OAI_SCANNING F
#KEY DO_TIME_LAPSE F
#KEY DO_POINT_VISITING F
#KEY DO_PANEL_COLLECTION F
#
#
--------------------------------------------------------

Experiment Record:
------------------
Image 1.
           Time:       Thu Apr  7 12:39:01 2022
           Time Point: 0.000 secs
           Intensity:  Min = 668, Max = 2478, Mean = 869.77893
           Photosensor reading: 584152.0
           Exposure time: 0.093631 secs
           EX filter:  DAPI
           EM filter:  DAPI
           ND filter:  100%
           Stage coordinates:   (-7203.059,+8405.071,+55.367)

Image 2.
           Time:       Thu Apr  7 12:39:01 2022
           Time Point: 0.286 secs
           Intensity:  Min = 517, Max = 1104, Mean = 600.99554
           Photosensor reading: 2636490.0
           Exposure time: 0.158310 secs
           EX filter:  FITC
           EM filter:  FITC
           ND filter:  100%
           Stage coordinates:   (-7203.059,+8405.071,+55.367)

Image 3.
           Time:       Thu Apr  7 12:39:02 2022
           Time Point: 0.703 secs
           Intensity:  Min = 499, Max = 821, Mean = 580.50964
           Photosensor reading: 6691521.0
           Exposure time: 0.182118 secs
           EX filter:  TRITC
           EM filter:  TRITC
           ND filter:  100%
           Stage coordinates:   (-7203.059,+8405.071,+55.367)

Image 4.
           Time:       Thu Apr  7 12:39:02 2022
           Time Point: 1.153 secs
           Intensity:  Min = 677, Max = 2487, Mean = 870.29346
           Photosensor reading: 584163.0
           Exposure time: 0.093631 secs
           EX filter:  DAPI
           EM filter:  DAPI
           ND filter:  100%
           Stage coordinates:   (-7203.059,+8405.071,+55.270)

Image 5.
           Time:       Thu Apr  7 12:39:03 2022
           Time Point: 1.471 secs
           Intensity:  Min = 517, Max = 1191, Mean = 600.32947
           Photosensor reading: 2639535.0
           Exposure time: 0.158310 secs
           EX filter:  FITC
           EM filter:  FITC
           ND filter:  100%
           Stage coordinates:   (-7203.059,+8405.071,+55.270)

Image 6.
           Time:       Thu Apr  7 12:39:03 2022
           Time Point: 1.886 secs
           Intensity:  Min = 503, Max = 849, Mean = 582.24225
           Photosensor reading: 6705058.0
           Exposure time: 0.182118 secs
           EX filter:  TRITC
           EM filter:  TRITC
           ND filter:  100%
           Stage coordinates:   (-7203.059,+8405.071,+55.270)

Image 7.
           Time:       Thu Apr  7 12:39:03 2022
           Time Point: 2.337 secs
           Intensity:  Min = 676, Max = 2451, Mean = 870.50446
           Photosensor reading: 584191.0
           Exposure time: 0.093631 secs
           EX filter:  DAPI
           EM filter:  DAPI
           ND filter:  100%
           Stage coordinates:   (-7203.059,+8405.071,+55.172)

Image 8.
           Time:       Thu Apr  7 12:39:04 2022
           Time Point: 2.654 secs
           Intensity:  Min = 516, Max = 1360, Mean = 596.03711
           Photosensor reading: 2639787.0
           Exposure time: 0.158310 secs
           EX filter:  FITC
           EM filter:  FITC
           ND filter:  100%
           Stage coordinates:   (-7203.059,+8405.071,+55.172)

Image 9.
           Time:       Thu Apr  7 12:39:04 2022
           Time Point: 3.070 secs
           Intensity:  Min = 499, Max = 873, Mean = 578.08252
           Photosensor reading: 6714998.0
           Exposure time: 0.182118 secs
           EX filter:  TRITC
           EM filter:  TRITC
           ND filter:  100%
           Stage coordinates:   (-7203.059,+8405.071,+55.172)

Image 10.
           Time:       Thu Apr  7 12:39:05 2022
           Time Point: 3.522 secs
           Intensity:  Min = 662, Max = 2343, Mean = 868.24841
           Photosensor reading: 584192.0
           Exposure time: 0.093631 secs
           EX filter:  DAPI
           EM filter:  DAPI
           ND filter:  100%
           Stage coordinates:   (-7203.059,+8405.071,+55.070)

Image 11.
           Time:       Thu Apr  7 12:39:05 2022
           Time Point: 3.840 secs
           Intensity:  Min = 521, Max = 1564, Mean = 599.98029
           Photosensor reading: 2639631.0
           Exposure time: 0.158310 secs
           EX filter:  FITC
           EM filter:  FITC
           ND filter:  100%
           Stage coordinates:   (-7203.059,+8405.071,+55.070)

Image 12.
           Time:       Thu Apr  7 12:39:05 2022
           Time Point: 4.307 secs
           Intensity:  Min = 498, Max = 910, Mean = 582.44116
           Photosensor reading: 6720353.0
           Exposure time: 0.182118 secs
           EX filter:  TRITC
           EM filter:  TRITC
           ND filter:  100%
           Stage coordinates:   (-7203.059,+8405.071,+55.070)

Image 13.
           Time:       Thu Apr  7 12:39:06 2022
           Time Point: 4.757 secs
           Intensity:  Min = 668, Max = 2270, Mean = 866.65509
           Photosensor reading: 584200.0
           Exposure time: 0.093631 secs
           EX filter:  DAPI
           EM filter:  DAPI
           ND filter:  100%
           Stage coordinates:   (-7203.059,+8405.071,+54.972)

Image 14.
           Time:       Thu Apr  7 12:39:06 2022
           Time Point: 5.090 secs
           Intensity:  Min = 512, Max = 1880, Mean = 598.58563
           Photosensor reading: 2640135.0
           Exposure time: 0.158310 secs
           EX filter:  FITC
           EM filter:  FITC
           ND filter:  100%
           Stage coordinates:   (-7203.059,+8405.071,+54.972)

Image 15.
           Time:       Thu Apr  7 12:39:07 2022
           Time Point: 5.506 secs
           Intensity:  Min = 499, Max = 1013, Mean = 582.59344
           Photosensor reading: 6720769.0
           Exposure time: 0.182118 secs
           EX filter:  TRITC
           EM filter:  TRITC
           ND filter:  100%
           Stage coordinates:   (-7203.059,+8405.071,+54.972)

Image 16.
           Time:       Thu Apr  7 12:39:07 2022
           Time Point: 5.957 secs
           Intensity:  Min = 653, Max = 2169, Mean = 863.28375
           Photosensor reading: 584177.0
           Exposure time: 0.093631 secs
           EX filter:  DAPI
           EM filter:  DAPI
           ND filter:  100%
           Stage coordinates:   (-7203.059,+8405.071,+54.870)

Image 17.
           Time:       Thu Apr  7 12:39:07 2022
           Time Point: 6.276 secs
           Intensity:  Min = 509, Max = 2170, Mean = 598.30396
           Photosensor reading: 2639739.0
           Exposure time: 0.158310 secs
           EX filter:  FITC
           EM filter:  FITC
           ND filter:  100%
           Stage coordinates:   (-7203.059,+8405.071,+54.870)

Image 18.
           Time:       Thu Apr  7 12:39:08 2022
           Time Point: 6.692 secs
           Intensity:  Min = 508, Max = 1119, Mean = 587.79779
           Photosensor reading: 6722373.0
           Exposure time: 0.182118 secs
           EX filter:  TRITC
           EM filter:  TRITC
           ND filter:  100%
           Stage coordinates:   (-7203.059,+8405.071,+54.870)

Image 19.
           Time:       Thu Apr  7 12:39:08 2022
           Time Point: 7.142 secs
           Intensity:  Min = 661, Max = 2090, Mean = 866.03223
           Photosensor reading: 584156.0
           Exposure time: 0.093631 secs
           EX filter:  DAPI
           EM filter:  DAPI
           ND filter:  100%
           Stage coordinates:   (-7203.059,+8405.071,+54.767)

Image 20.
           Time:       Thu Apr  7 12:39:09 2022
           Time Point: 7.459 secs
           Intensity:  Min = 508, Max = 2648, Mean = 599.18353
           Photosensor reading: 2640128.0
           Exposure time: 0.158310 secs
           EX filter:  FITC
           EM filter:  FITC
           ND filter:  100%
           Stage coordinates:   (-7203.059,+8405.071,+54.767)

Image 21.
           Time:       Thu Apr  7 12:39:09 2022
           Time Point: 7.875 secs
           Intensity:  Min = 503, Max = 1267, Mean = 585.26569
           Photosensor reading: 6722011.0
           Exposure time: 0.182118 secs
           EX filter:  TRITC
           EM filter:  TRITC
           ND filter:  100%
           Stage coordinates:   (-7203.059,+8405.071,+54.767)

Image 22.
           Time:       Thu Apr  7 12:39:09 2022
           Time Point: 8.326 secs
           Intensity:  Min = 665, Max = 1937, Mean = 863.16980
           Photosensor reading: 584169.0
           Exposure time: 0.093631 secs
           EX filter:  DAPI
           EM filter:  DAPI
           ND filter:  100%
           Stage coordinates:   (-7203.059,+8405.071,+54.669)

Image 23.
           Time:       Thu Apr  7 12:39:10 2022
           Time Point: 8.662 secs
           Intensity:  Min = 513, Max = 3067, Mean = 597.58521
           Photosensor reading: 2640373.0
           Exposure time: 0.158310 secs
           EX filter:  FITC
           EM filter:  FITC
           ND filter:  100%
           Stage coordinates:   (-7203.059,+8405.071,+54.669)

Image 24.
           Time:       Thu Apr  7 12:39:10 2022
           Time Point: 9.076 secs
           Intensity:  Min = 498, Max = 1424, Mean = 584.15967
           Photosensor reading: 6719240.0
           Exposure time: 0.182118 secs
           EX filter:  TRITC
           EM filter:  TRITC
           ND filter:  100%
           Stage coordinates:   (-7203.059,+8405.071,+54.669)

Image 25.
           Time:       Thu Apr  7 12:39:11 2022
           Time Point: 9.595 secs
           Intensity:  Min = 654, Max = 1871, Mean = 866.82629
           Photosensor reading: 584175.0
           Exposure time: 0.093631 secs
           EX filter:  DAPI
           EM filter:  DAPI
           ND filter:  100%
           Stage coordinates:   (-7203.059,+8405.071,+54.572)

Image 26.
           Time:       Thu Apr  7 12:39:11 2022
           Time Point: 9.928 secs
           Intensity:  Min = 510, Max = 3272, Mean = 598.35614
           Photosensor reading: 2640558.0
           Exposure time: 0.158310 secs
           EX filter:  FITC
           EM filter:  FITC
           ND filter:  100%
           Stage coordinates:   (-7203.059,+8405.071,+54.572)

Image 27.
           Time:       Thu Apr  7 12:39:12 2022
           Time Point: 10.344 secs
           Intensity:  Min = 502, Max = 1538, Mean = 582.27527
           Photosensor reading: 6715386.0
           Exposure time: 0.182118 secs
           EX filter:  TRITC
           EM filter:  TRITC
           ND filter:  100%
           Stage coordinates:   (-7203.059,+8405.071,+54.572)

Image 28.
           Time:       Thu Apr  7 12:39:12 2022
           Time Point: 10.799 secs
           Intensity:  Min = 671, Max = 1849, Mean = 862.59650
           Photosensor reading: 584169.0
           Exposure time: 0.093631 secs
           EX filter:  DAPI
           EM filter:  DAPI
           ND filter:  100%
           Stage coordinates:   (-7203.059,+8405.071,+54.469)

Image 29.
           Time:       Thu Apr  7 12:39:12 2022
           Time Point: 11.130 secs
           Intensity:  Min = 512, Max = 3233, Mean = 600.27905
           Photosensor reading: 2640594.0
           Exposure time: 0.158310 secs
           EX filter:  FITC
           EM filter:  FITC
           ND filter:  100%
           Stage coordinates:   (-7203.059,+8405.071,+54.469)

Image 30.
           Time:       Thu Apr  7 12:39:13 2022
           Time Point: 11.545 secs
           Intensity:  Min = 492, Max = 1580, Mean = 578.19281
           Photosensor reading: 6715857.0
           Exposure time: 0.182118 secs
           EX filter:  TRITC
           EM filter:  TRITC
           ND filter:  100%
           Stage coordinates:   (-7203.059,+8405.071,+54.469)

Total number of images saved: 30
