# Supplementary material for: Chromatin binding by HORMAD proteins regulates meiotic recombination initiation
Source: EMBO J. 2024 Feb 8;43(5):8. doi: 10.1038/s44318-024-00034-3 (PMC10907721; doi:10.1038/s44318-024-00034-3)
Supplement: Supplementary file 6 — Source Data Fig. 5 [file 44318_2024_34_MOESM6_ESM.zip › Data_Figure_5/hop1_loop2 images/22-4-7_TRITVNOtRIT/4-5-2022_NOTRIT_11644-H3-18_R3D.dv.log]

#
#Tag 0x00FF0408

Resolve3D softWoRx-Acquire Version: 7.2.1 Release RC1

Running on host: cn71689

Resolve3D Image File: /data1/Data/HochwagenLab/Cal/Hop1PHD/anti-hop1/2022-03-24/22-4-7_TRITVNOtRIT/4-5-2022_NOTRIT_11644-H3-18_R3D.dv

Created  Thu Apr  7 12:45:09 2022


Optics:
  Objective:    	Olympus 100X/1.40, UPLS Apo, UIS2, 1-U2B836
  Lens ID:      	10007
  Aux Magn:     	2.00
  Illumination: 	Kohler

Image Properties:
  XY Dimensions:            	128 x 128
  ZWT Dimensions (expected):	10 x 3 x 1
  Pixel Size:               	0.07985 0.07985 0.100
  Binning:                  	1x1
  Flat-field Calibration:   	On

Camera:
  Type:        	PM1394Cam00 EMCCD / EVOLVE- 512
  Gain:        	1.00X
  Speed:       	10000KHz
  Temp Setting:	-85.0C


Resolve3D Macro:
--------------------------------------------------------
# Created by DeltaVision Experiment Designer (version: 7.2.1 Release RC1)
# Experiment Macro Name: 4-7-22


# Open image file
OPF

# Starting Scan From Farthest Z (Bottom of sample)
# Move to start of sectioning from initial point.
FOCUS 0.000

# Z sectioning loop.
FIRST_Z
DO 10

  # Select Ex, Em, Nd Filters
  FILTERS DAPI,DAPI,100%
  ACTSHUT 17
  CCD 0.093631
  WRT

  # Select Ex, Em, Nd Filters
  FILTERS FITC,FITC,100%
  ACTSHUT 17
  CCD 0.158310
  WRT

  # Select Ex, Em, Nd Filters
  FILTERS TRITC,TRITC,100%
  ACTSHUT 17
  CCD 0.182118
  WRT

  SECTIONZ -0.100
  NEXT_Z
ENDDO

# Close image file(s) 
CLF

# Move to initial point from end of sectioning.
FOCUS 1.000
BEEP

#
#
#KEY Experiment Designer Keys: Don't Modify
#
#KEY EXPERIMENT_TYPE STANDARD
#KEY SCAN_SEQUENCE WZT
#KEY DO_FAST_ACQUISITION F
#KEY LAMPS_OFF_AT_END F
#KEY DO_Z_SECTIONING T
#KEY Z_APPLY_BACKLASH F
#KEY Z_START_POSITION BOTTOM
#KEY SECT_SPACING 0.1000
#KEY NUM_Z_SECTIONS 10
#KEY SAMPLE_THICKNESS 1.0000
#KEY CHANNEL 0.093631,DAPI,DAPI,100%,1
#KEY EX_SHUTTERS 3,EX=T,TRANS=F,LASER=F
#KEY EM_SHUTTERS 1,CCD1=T
#KEY CHANNEL 0.158310,FITC,FITC,100%,1
#KEY EX_SHUTTERS 3,EX=T,TRANS=F,LASER=F
#KEY EM_SHUTTERS 1,CCD1=T
#KEY CHANNEL 0.182118,TRITC,TRITC,100%,1
#KEY EX_SHUTTERS 3,EX=T,TRANS=F,LASER=F
#KEY EM_SHUTTERS 1,CCD1=T
#KEY DO_REFERENCE_IMAGE F
#KEY DO_CELL_TRACK F
#KEY DO_AUTOFOCUS F
#KEY DO_ULTIMATEFOCUS F
#KEY DO_OAI_SCANNING F
#KEY DO_TIME_LAPSE F
#KEY DO_POINT_VISITING F
#KEY DO_PANEL_COLLECTION F
#
#
--------------------------------------------------------

Experiment Record:
------------------
Image 1.
           Time:       Thu Apr  7 12:45:09 2022
           Time Point: 0.000 secs
           Intensity:  Min = 671, Max = 2449, Mean = 1013.99957
           Photosensor reading: 585065.0
           Exposure time: 0.093631 secs
           EX filter:  DAPI
           EM filter:  DAPI
           ND filter:  100%
           Stage coordinates:   (-5898.017,+8638.367,+57.287)

Image 2.
           Time:       Thu Apr  7 12:45:10 2022
           Time Point: 0.278 secs
           Intensity:  Min = 522, Max = 1295, Mean = 647.67084
           Photosensor reading: 2652400.0
           Exposure time: 0.158310 secs
           EX filter:  FITC
           EM filter:  FITC
           ND filter:  100%
           Stage coordinates:   (-5898.017,+8638.367,+57.287)

Image 3.
           Time:       Thu Apr  7 12:45:10 2022
           Time Point: 0.695 secs
           Intensity:  Min = 502, Max = 3063, Mean = 644.41980
           Photosensor reading: 6721481.0
           Exposure time: 0.182118 secs
           EX filter:  TRITC
           EM filter:  TRITC
           ND filter:  100%
           Stage coordinates:   (-5898.017,+8638.367,+57.287)

Image 4.
           Time:       Thu Apr  7 12:45:11 2022
           Time Point: 1.146 secs
           Intensity:  Min = 674, Max = 2437, Mean = 1017.36102
           Photosensor reading: 585076.0
           Exposure time: 0.093631 secs
           EX filter:  DAPI
           EM filter:  DAPI
           ND filter:  100%
           Stage coordinates:   (-5898.017,+8638.367,+57.190)

Image 5.
           Time:       Thu Apr  7 12:45:11 2022
           Time Point: 1.479 secs
           Intensity:  Min = 526, Max = 1327, Mean = 654.16522
           Photosensor reading: 2654851.0
           Exposure time: 0.158310 secs
           EX filter:  FITC
           EM filter:  FITC
           ND filter:  100%
           Stage coordinates:   (-5898.017,+8638.367,+57.190)

Image 6.
           Time:       Thu Apr  7 12:45:12 2022
           Time Point: 1.964 secs
           Intensity:  Min = 512, Max = 3169, Mean = 644.55170
           Photosensor reading: 6707390.0
           Exposure time: 0.182118 secs
           EX filter:  TRITC
           EM filter:  TRITC
           ND filter:  100%
           Stage coordinates:   (-5898.017,+8638.367,+57.190)

Image 7.
           Time:       Thu Apr  7 12:45:12 2022
           Time Point: 2.414 secs
           Intensity:  Min = 669, Max = 2384, Mean = 1018.04987
           Photosensor reading: 585040.0
           Exposure time: 0.093631 secs
           EX filter:  DAPI
           EM filter:  DAPI
           ND filter:  100%
           Stage coordinates:   (-5898.017,+8638.367,+57.092)

Image 8.
           Time:       Thu Apr  7 12:45:12 2022
           Time Point: 2.746 secs
           Intensity:  Min = 519, Max = 1460, Mean = 650.27869
           Photosensor reading: 2654830.0
           Exposure time: 0.158310 secs
           EX filter:  FITC
           EM filter:  FITC
           ND filter:  100%
           Stage coordinates:   (-5898.017,+8638.367,+57.092)

Image 9.
           Time:       Thu Apr  7 12:45:13 2022
           Time Point: 3.162 secs
           Intensity:  Min = 510, Max = 3475, Mean = 644.01752
           Photosensor reading: 6714496.0
           Exposure time: 0.182118 secs
           EX filter:  TRITC
           EM filter:  TRITC
           ND filter:  100%
           Stage coordinates:   (-5898.017,+8638.367,+57.092)

Image 10.
           Time:       Thu Apr  7 12:45:13 2022
           Time Point: 3.615 secs
           Intensity:  Min = 670, Max = 2313, Mean = 1010.49817
           Photosensor reading: 584988.0
           Exposure time: 0.093631 secs
           EX filter:  DAPI
           EM filter:  DAPI
           ND filter:  100%
           Stage coordinates:   (-5898.017,+8638.367,+56.990)

Image 11.
           Time:       Thu Apr  7 12:45:14 2022
           Time Point: 3.949 secs
           Intensity:  Min = 519, Max = 1467, Mean = 647.83801
           Photosensor reading: 2654782.0
           Exposure time: 0.158310 secs
           EX filter:  FITC
           EM filter:  FITC
           ND filter:  100%
           Stage coordinates:   (-5898.017,+8638.367,+56.990)

Image 12.
           Time:       Thu Apr  7 12:45:14 2022
           Time Point: 4.381 secs
           Intensity:  Min = 499, Max = 3791, Mean = 643.67700
           Photosensor reading: 6720055.0
           Exposure time: 0.182118 secs
           EX filter:  TRITC
           EM filter:  TRITC
           ND filter:  100%
           Stage coordinates:   (-5898.017,+8638.367,+56.990)

Image 13.
           Time:       Thu Apr  7 12:45:14 2022
           Time Point: 4.832 secs
           Intensity:  Min = 676, Max = 2288, Mean = 1013.30780
           Photosensor reading: 584924.0
           Exposure time: 0.093631 secs
           EX filter:  DAPI
           EM filter:  DAPI
           ND filter:  100%
           Stage coordinates:   (-5898.017,+8638.367,+56.892)

Image 14.
           Time:       Thu Apr  7 12:45:15 2022
           Time Point: 5.149 secs
           Intensity:  Min = 526, Max = 1586, Mean = 649.76337
           Photosensor reading: 2645275.0
           Exposure time: 0.158310 secs
           EX filter:  FITC
           EM filter:  FITC
           ND filter:  100%
           Stage coordinates:   (-5898.017,+8638.367,+56.892)

Image 15.
           Time:       Thu Apr  7 12:45:15 2022
           Time Point: 5.566 secs
           Intensity:  Min = 500, Max = 4046, Mean = 646.57275
           Photosensor reading: 6721511.0
           Exposure time: 0.182118 secs
           EX filter:  TRITC
           EM filter:  TRITC
           ND filter:  100%
           Stage coordinates:   (-5898.017,+8638.367,+56.892)

Image 16.
           Time:       Thu Apr  7 12:45:15 2022
           Time Point: 6.016 secs
           Intensity:  Min = 677, Max = 2194, Mean = 1012.08795
           Photosensor reading: 584848.0
           Exposure time: 0.093631 secs
           EX filter:  DAPI
           EM filter:  DAPI
           ND filter:  100%
           Stage coordinates:   (-5898.017,+8638.367,+56.789)

Image 17.
           Time:       Thu Apr  7 12:45:16 2022
           Time Point: 6.336 secs
           Intensity:  Min = 524, Max = 1572, Mean = 654.90161
           Photosensor reading: 2649427.0
           Exposure time: 0.158310 secs
           EX filter:  FITC
           EM filter:  FITC
           ND filter:  100%
           Stage coordinates:   (-5898.017,+8638.367,+56.789)

Image 18.
           Time:       Thu Apr  7 12:45:16 2022
           Time Point: 6.749 secs
           Intensity:  Min = 497, Max = 4349, Mean = 644.94568
           Photosensor reading: 6722184.0
           Exposure time: 0.182118 secs
           EX filter:  TRITC
           EM filter:  TRITC
           ND filter:  100%
           Stage coordinates:   (-5898.017,+8638.367,+56.789)

Image 19.
           Time:       Thu Apr  7 12:45:17 2022
           Time Point: 7.268 secs
           Intensity:  Min = 668, Max = 2119, Mean = 1007.66522
           Photosensor reading: 584821.0
           Exposure time: 0.093631 secs
           EX filter:  DAPI
           EM filter:  DAPI
           ND filter:  100%
           Stage coordinates:   (-5898.017,+8638.367,+56.692)

Image 20.
           Time:       Thu Apr  7 12:45:17 2022
           Time Point: 7.602 secs
           Intensity:  Min = 520, Max = 1493, Mean = 652.02893
           Photosensor reading: 2651067.0
           Exposure time: 0.158310 secs
           EX filter:  FITC
           EM filter:  FITC
           ND filter:  100%
           Stage coordinates:   (-5898.017,+8638.367,+56.692)

Image 21.
           Time:       Thu Apr  7 12:45:18 2022
           Time Point: 8.035 secs
           Intensity:  Min = 501, Max = 4513, Mean = 645.99719
           Photosensor reading: 6720620.0
           Exposure time: 0.182118 secs
           EX filter:  TRITC
           EM filter:  TRITC
           ND filter:  100%
           Stage coordinates:   (-5898.017,+8638.367,+56.692)

Image 22.
           Time:       Thu Apr  7 12:45:18 2022
           Time Point: 8.484 secs
           Intensity:  Min = 666, Max = 2058, Mean = 1003.83899
           Photosensor reading: 584762.0
           Exposure time: 0.093631 secs
           EX filter:  DAPI
           EM filter:  DAPI
           ND filter:  100%
           Stage coordinates:   (-5898.017,+8638.367,+56.589)

Image 23.
           Time:       Thu Apr  7 12:45:18 2022
           Time Point: 8.802 secs
           Intensity:  Min = 509, Max = 1389, Mean = 650.91339
           Photosensor reading: 2650758.0
           Exposure time: 0.158310 secs
           EX filter:  FITC
           EM filter:  FITC
           ND filter:  100%
           Stage coordinates:   (-5898.017,+8638.367,+56.589)

Image 24.
           Time:       Thu Apr  7 12:45:19 2022
           Time Point: 9.218 secs
           Intensity:  Min = 497, Max = 4587, Mean = 646.41437
           Photosensor reading: 6720058.0
           Exposure time: 0.182118 secs
           EX filter:  TRITC
           EM filter:  TRITC
           ND filter:  100%
           Stage coordinates:   (-5898.017,+8638.367,+56.589)

Image 25.
           Time:       Thu Apr  7 12:45:19 2022
           Time Point: 9.669 secs
           Intensity:  Min = 658, Max = 2004, Mean = 999.88507
           Photosensor reading: 584728.0
           Exposure time: 0.093631 secs
           EX filter:  DAPI
           EM filter:  DAPI
           ND filter:  100%
           Stage coordinates:   (-5898.017,+8638.367,+56.492)

Image 26.
           Time:       Thu Apr  7 12:45:20 2022
           Time Point: 10.003 secs
           Intensity:  Min = 517, Max = 1282, Mean = 652.49841
           Photosensor reading: 2648331.0
           Exposure time: 0.158310 secs
           EX filter:  FITC
           EM filter:  FITC
           ND filter:  100%
           Stage coordinates:   (-5898.017,+8638.367,+56.492)

Image 27.
           Time:       Thu Apr  7 12:45:20 2022
           Time Point: 10.428 secs
           Intensity:  Min = 511, Max = 4517, Mean = 648.30963
           Photosensor reading: 6718854.0
           Exposure time: 0.182118 secs
           EX filter:  TRITC
           EM filter:  TRITC
           ND filter:  100%
           Stage coordinates:   (-5898.017,+8638.367,+56.492)

Image 28.
           Time:       Thu Apr  7 12:45:20 2022
           Time Point: 10.872 secs
           Intensity:  Min = 673, Max = 1967, Mean = 1000.98102
           Photosensor reading: 584647.0
           Exposure time: 0.093631 secs
           EX filter:  DAPI
           EM filter:  DAPI
           ND filter:  100%
           Stage coordinates:   (-5898.017,+8638.367,+56.389)

Image 29.
           Time:       Thu Apr  7 12:45:21 2022
           Time Point: 11.204 secs
           Intensity:  Min = 518, Max = 1195, Mean = 652.91980
           Photosensor reading: 2654219.0
           Exposure time: 0.158310 secs
           EX filter:  FITC
           EM filter:  FITC
           ND filter:  100%
           Stage coordinates:   (-5898.017,+8638.367,+56.389)

Image 30.
           Time:       Thu Apr  7 12:45:21 2022
           Time Point: 11.619 secs
           Intensity:  Min = 501, Max = 4258, Mean = 646.56128
           Photosensor reading: 6717832.0
           Exposure time: 0.182118 secs
           EX filter:  TRITC
           EM filter:  TRITC
           ND filter:  100%
           Stage coordinates:   (-5898.017,+8638.367,+56.389)

Total number of images saved: 30
