# Supplementary material for: Chromatin binding by HORMAD proteins regulates meiotic recombination initiation
Source: EMBO J. 2024 Feb 8;43(5):8. doi: 10.1038/s44318-024-00034-3 (PMC10907721; doi:10.1038/s44318-024-00034-3)
Supplement: Supplementary file 6 — Source Data Fig. 5 [file 44318_2024_34_MOESM6_ESM.zip › Data_Figure_5/hop1_loop2 images/22-4-7_TRITVNOtRIT/4-5-2022_TRITwashed_7797-H3-24_R3D.dv.log]

#
#Tag 0x00FF0408

Resolve3D softWoRx-Acquire Version: 7.2.1 Release RC1

Running on host: cn71689

Resolve3D Image File: /data1/Data/HochwagenLab/Cal/Hop1PHD/anti-hop1/2022-03-24/22-4-7_TRITVNOtRIT/4-5-2022_TRITwashed_7797-H3-24_R3D.dv

Created  Thu Apr  7 15:02:23 2022


Optics:
  Objective:    	Olympus 100X/1.40, UPLS Apo, UIS2, 1-U2B836
  Lens ID:      	10007
  Aux Magn:     	2.00
  Illumination: 	Kohler

Image Properties:
  XY Dimensions:            	256 x 256
  ZWT Dimensions (expected):	10 x 3 x 1
  Pixel Size:               	0.07985 0.07985 0.100
  Binning:                  	1x1
  Flat-field Calibration:   	On

Camera:
  Type:        	PM1394Cam00 EMCCD / EVOLVE- 512
  Gain:        	1.00X
  Speed:       	10000KHz
  Temp Setting:	-85.0C


Resolve3D Macro:
--------------------------------------------------------
# Created by DeltaVision Experiment Designer (version: 7.2.1 Release RC1)
# Experiment Macro Name: 4-7-22


# Open image file
OPF

# Starting Scan From Farthest Z (Bottom of sample)
# Move to start of sectioning from initial point.
FOCUS 0.000

# Z sectioning loop.
FIRST_Z
DO 10

  # Select Ex, Em, Nd Filters
  FILTERS DAPI,DAPI,100%
  ACTSHUT 17
  CCD 0.093631
  WRT

  # Select Ex, Em, Nd Filters
  FILTERS FITC,FITC,100%
  ACTSHUT 17
  CCD 0.158310
  WRT

  # Select Ex, Em, Nd Filters
  FILTERS TRITC,TRITC,100%
  ACTSHUT 17
  CCD 0.182118
  WRT

  SECTIONZ -0.100
  NEXT_Z
ENDDO

# Close image file(s) 
CLF

# Move to initial point from end of sectioning.
FOCUS 1.000
BEEP

#
#
#KEY Experiment Designer Keys: Don't Modify
#
#KEY EXPERIMENT_TYPE STANDARD
#KEY SCAN_SEQUENCE WZT
#KEY DO_FAST_ACQUISITION F
#KEY LAMPS_OFF_AT_END F
#KEY DO_Z_SECTIONING T
#KEY Z_APPLY_BACKLASH F
#KEY Z_START_POSITION BOTTOM
#KEY SECT_SPACING 0.1000
#KEY NUM_Z_SECTIONS 10
#KEY SAMPLE_THICKNESS 1.0000
#KEY CHANNEL 0.093631,DAPI,DAPI,100%,1
#KEY EX_SHUTTERS 3,EX=T,TRANS=F,LASER=F
#KEY EM_SHUTTERS 1,CCD1=T
#KEY CHANNEL 0.158310,FITC,FITC,100%,1
#KEY EX_SHUTTERS 3,EX=T,TRANS=F,LASER=F
#KEY EM_SHUTTERS 1,CCD1=T
#KEY CHANNEL 0.182118,TRITC,TRITC,100%,1
#KEY EX_SHUTTERS 3,EX=T,TRANS=F,LASER=F
#KEY EM_SHUTTERS 1,CCD1=T
#KEY DO_REFERENCE_IMAGE F
#KEY DO_CELL_TRACK F
#KEY DO_AUTOFOCUS F
#KEY DO_ULTIMATEFOCUS F
#KEY DO_OAI_SCANNING F
#KEY DO_TIME_LAPSE F
#KEY DO_POINT_VISITING F
#KEY DO_PANEL_COLLECTION F
#
#
--------------------------------------------------------

Experiment Record:
------------------
Image 1.
           Time:       Thu Apr  7 15:02:23 2022
           Time Point: 0.000 secs
           Intensity:  Min = 572, Max = 939, Mean = 650.01282
           Photosensor reading: 585703.0
           Exposure time: 0.093631 secs
           EX filter:  DAPI
           EM filter:  DAPI
           ND filter:  100%
           Stage coordinates:   (-7560.834,+6169.314,+62.003)

Image 2.
           Time:       Thu Apr  7 15:02:23 2022
           Time Point: 0.281 secs
           Intensity:  Min = 505, Max = 1063, Mean = 593.35266
           Photosensor reading: 2666406.0
           Exposure time: 0.158310 secs
           EX filter:  FITC
           EM filter:  FITC
           ND filter:  100%
           Stage coordinates:   (-7560.834,+6169.314,+62.003)

Image 3.
           Time:       Thu Apr  7 15:02:24 2022
           Time Point: 0.714 secs
           Intensity:  Min = 492, Max = 802, Mean = 564.04633
           Photosensor reading: 6708358.0
           Exposure time: 0.182118 secs
           EX filter:  TRITC
           EM filter:  TRITC
           ND filter:  100%
           Stage coordinates:   (-7560.834,+6169.314,+62.003)

Image 4.
           Time:       Thu Apr  7 15:02:24 2022
           Time Point: 1.165 secs
           Intensity:  Min = 569, Max = 941, Mean = 651.30542
           Photosensor reading: 585664.0
           Exposure time: 0.093631 secs
           EX filter:  DAPI
           EM filter:  DAPI
           ND filter:  100%
           Stage coordinates:   (-7560.834,+6169.314,+61.900)

Image 5.
           Time:       Thu Apr  7 15:02:25 2022
           Time Point: 1.500 secs
           Intensity:  Min = 504, Max = 1103, Mean = 593.62183
           Photosensor reading: 2665687.0
           Exposure time: 0.158310 secs
           EX filter:  FITC
           EM filter:  FITC
           ND filter:  100%
           Stage coordinates:   (-7560.834,+6169.314,+61.900)

Image 6.
           Time:       Thu Apr  7 15:02:25 2022
           Time Point: 1.932 secs
           Intensity:  Min = 487, Max = 814, Mean = 563.07318
           Photosensor reading: 6691448.0
           Exposure time: 0.182118 secs
           EX filter:  TRITC
           EM filter:  TRITC
           ND filter:  100%
           Stage coordinates:   (-7560.834,+6169.314,+61.900)

Image 7.
           Time:       Thu Apr  7 15:02:25 2022
           Time Point: 2.383 secs
           Intensity:  Min = 569, Max = 913, Mean = 650.64197
           Photosensor reading: 585583.0
           Exposure time: 0.093631 secs
           EX filter:  DAPI
           EM filter:  DAPI
           ND filter:  100%
           Stage coordinates:   (-7560.834,+6169.314,+61.803)

Image 8.
           Time:       Thu Apr  7 15:02:26 2022
           Time Point: 2.717 secs
           Intensity:  Min = 508, Max = 1155, Mean = 596.11560
           Photosensor reading: 2661739.0
           Exposure time: 0.158310 secs
           EX filter:  FITC
           EM filter:  FITC
           ND filter:  100%
           Stage coordinates:   (-7560.834,+6169.314,+61.803)

Image 9.
           Time:       Thu Apr  7 15:02:26 2022
           Time Point: 3.167 secs
           Intensity:  Min = 486, Max = 833, Mean = 562.54755
           Photosensor reading: 6695850.0
           Exposure time: 0.182118 secs
           EX filter:  TRITC
           EM filter:  TRITC
           ND filter:  100%
           Stage coordinates:   (-7560.834,+6169.314,+61.803)

Image 10.
           Time:       Thu Apr  7 15:02:27 2022
           Time Point: 3.683 secs
           Intensity:  Min = 577, Max = 916, Mean = 655.39716
           Photosensor reading: 585504.0
           Exposure time: 0.093631 secs
           EX filter:  DAPI
           EM filter:  DAPI
           ND filter:  100%
           Stage coordinates:   (-7560.834,+6169.314,+61.700)

Image 11.
           Time:       Thu Apr  7 15:02:27 2022
           Time Point: 4.017 secs
           Intensity:  Min = 504, Max = 1246, Mean = 594.52911
           Photosensor reading: 2665535.0
           Exposure time: 0.158310 secs
           EX filter:  FITC
           EM filter:  FITC
           ND filter:  100%
           Stage coordinates:   (-7560.834,+6169.314,+61.700)

Image 12.
           Time:       Thu Apr  7 15:02:28 2022
           Time Point: 4.454 secs
           Intensity:  Min = 489, Max = 875, Mean = 561.99054
           Photosensor reading: 6700665.0
           Exposure time: 0.182118 secs
           EX filter:  TRITC
           EM filter:  TRITC
           ND filter:  100%
           Stage coordinates:   (-7560.834,+6169.314,+61.700)

Image 13.
           Time:       Thu Apr  7 15:02:28 2022
           Time Point: 4.907 secs
           Intensity:  Min = 572, Max = 891, Mean = 647.83679
           Photosensor reading: 585427.0
           Exposure time: 0.093631 secs
           EX filter:  DAPI
           EM filter:  DAPI
           ND filter:  100%
           Stage coordinates:   (-7560.834,+6169.314,+61.603)

Image 14.
           Time:       Thu Apr  7 15:02:28 2022
           Time Point: 5.255 secs
           Intensity:  Min = 502, Max = 1378, Mean = 590.94952
           Photosensor reading: 2665431.0
           Exposure time: 0.158310 secs
           EX filter:  FITC
           EM filter:  FITC
           ND filter:  100%
           Stage coordinates:   (-7560.834,+6169.314,+61.603)

Image 15.
           Time:       Thu Apr  7 15:02:29 2022
           Time Point: 5.685 secs
           Intensity:  Min = 491, Max = 974, Mean = 564.78302
           Photosensor reading: 6701694.0
           Exposure time: 0.182118 secs
           EX filter:  TRITC
           EM filter:  TRITC
           ND filter:  100%
           Stage coordinates:   (-7560.834,+6169.314,+61.603)

Image 16.
           Time:       Thu Apr  7 15:02:29 2022
           Time Point: 6.135 secs
           Intensity:  Min = 572, Max = 859, Mean = 649.60858
           Photosensor reading: 585362.0
           Exposure time: 0.093631 secs
           EX filter:  DAPI
           EM filter:  DAPI
           ND filter:  100%
           Stage coordinates:   (-7560.834,+6169.314,+61.500)

Image 17.
           Time:       Thu Apr  7 15:02:30 2022
           Time Point: 6.470 secs
           Intensity:  Min = 497, Max = 1632, Mean = 594.91455
           Photosensor reading: 2665350.0
           Exposure time: 0.158310 secs
           EX filter:  FITC
           EM filter:  FITC
           ND filter:  100%
           Stage coordinates:   (-7560.834,+6169.314,+61.500)

Image 18.
           Time:       Thu Apr  7 15:02:30 2022
           Time Point: 6.903 secs
           Intensity:  Min = 493, Max = 1097, Mean = 564.39160
           Photosensor reading: 6705309.0
           Exposure time: 0.182118 secs
           EX filter:  TRITC
           EM filter:  TRITC
           ND filter:  100%
           Stage coordinates:   (-7560.834,+6169.314,+61.500)

Image 19.
           Time:       Thu Apr  7 15:02:30 2022
           Time Point: 7.356 secs
           Intensity:  Min = 569, Max = 858, Mean = 649.77570
           Photosensor reading: 585326.0
           Exposure time: 0.093631 secs
           EX filter:  DAPI
           EM filter:  DAPI
           ND filter:  100%
           Stage coordinates:   (-7560.834,+6169.314,+61.402)

Image 20.
           Time:       Thu Apr  7 15:02:31 2022
           Time Point: 7.688 secs
           Intensity:  Min = 498, Max = 1913, Mean = 593.85718
           Photosensor reading: 2665563.0
           Exposure time: 0.158310 secs
           EX filter:  FITC
           EM filter:  FITC
           ND filter:  100%
           Stage coordinates:   (-7560.834,+6169.314,+61.402)

Image 21.
           Time:       Thu Apr  7 15:02:31 2022
           Time Point: 8.120 secs
           Intensity:  Min = 485, Max = 1274, Mean = 562.20715
           Photosensor reading: 6706631.0
           Exposure time: 0.182118 secs
           EX filter:  TRITC
           EM filter:  TRITC
           ND filter:  100%
           Stage coordinates:   (-7560.834,+6169.314,+61.402)

Image 22.
           Time:       Thu Apr  7 15:02:32 2022
           Time Point: 8.639 secs
           Intensity:  Min = 566, Max = 858, Mean = 653.70209
           Photosensor reading: 585307.0
           Exposure time: 0.093631 secs
           EX filter:  DAPI
           EM filter:  DAPI
           ND filter:  100%
           Stage coordinates:   (-7560.834,+6169.314,+61.300)

Image 23.
           Time:       Thu Apr  7 15:02:32 2022
           Time Point: 8.973 secs
           Intensity:  Min = 486, Max = 2102, Mean = 595.58282
           Photosensor reading: 2665601.0
           Exposure time: 0.158310 secs
           EX filter:  FITC
           EM filter:  FITC
           ND filter:  100%
           Stage coordinates:   (-7560.834,+6169.314,+61.300)

Image 24.
           Time:       Thu Apr  7 15:02:33 2022
           Time Point: 9.405 secs
           Intensity:  Min = 486, Max = 1382, Mean = 561.23059
           Photosensor reading: 6702173.0
           Exposure time: 0.182118 secs
           EX filter:  TRITC
           EM filter:  TRITC
           ND filter:  100%
           Stage coordinates:   (-7560.834,+6169.314,+61.300)

Image 25.
           Time:       Thu Apr  7 15:02:33 2022
           Time Point: 9.857 secs
           Intensity:  Min = 566, Max = 834, Mean = 646.32806
           Photosensor reading: 585275.0
           Exposure time: 0.093631 secs
           EX filter:  DAPI
           EM filter:  DAPI
           ND filter:  100%
           Stage coordinates:   (-7560.834,+6169.314,+61.202)

Image 26.
           Time:       Thu Apr  7 15:02:33 2022
           Time Point: 10.191 secs
           Intensity:  Min = 483, Max = 2167, Mean = 587.38788
           Photosensor reading: 2665449.0
           Exposure time: 0.158310 secs
           EX filter:  FITC
           EM filter:  FITC
           ND filter:  100%
           Stage coordinates:   (-7560.834,+6169.314,+61.202)

Image 27.
           Time:       Thu Apr  7 15:02:34 2022
           Time Point: 10.621 secs
           Intensity:  Min = 483, Max = 1468, Mean = 565.58466
           Photosensor reading: 6702728.0
           Exposure time: 0.182118 secs
           EX filter:  TRITC
           EM filter:  TRITC
           ND filter:  100%
           Stage coordinates:   (-7560.834,+6169.314,+61.202)

Image 28.
           Time:       Thu Apr  7 15:02:34 2022
           Time Point: 11.074 secs
           Intensity:  Min = 558, Max = 835, Mean = 646.26752
           Photosensor reading: 585244.0
           Exposure time: 0.093631 secs
           EX filter:  DAPI
           EM filter:  DAPI
           ND filter:  100%
           Stage coordinates:   (-7560.834,+6169.314,+61.100)

Image 29.
           Time:       Thu Apr  7 15:02:35 2022
           Time Point: 11.408 secs
           Intensity:  Min = 492, Max = 2137, Mean = 590.21777
           Photosensor reading: 2665280.0
           Exposure time: 0.158310 secs
           EX filter:  FITC
           EM filter:  FITC
           ND filter:  100%
           Stage coordinates:   (-7560.834,+6169.314,+61.100)

Image 30.
           Time:       Thu Apr  7 15:02:35 2022
           Time Point: 11.843 secs
           Intensity:  Min = 482, Max = 1621, Mean = 563.32379
           Photosensor reading: 6701623.0
           Exposure time: 0.182118 secs
           EX filter:  TRITC
           EM filter:  TRITC
           ND filter:  100%
           Stage coordinates:   (-7560.834,+6169.314,+61.100)

Total number of images saved: 30
