# Supplementary material for: Chromatin binding by HORMAD proteins regulates meiotic recombination initiation
Source: EMBO J. 2024 Feb 8;43(5):8. doi: 10.1038/s44318-024-00034-3 (PMC10907721; doi:10.1038/s44318-024-00034-3)
Supplement: Supplementary file 6 — Source Data Fig. 5 [file 44318_2024_34_MOESM6_ESM.zip › Data_Figure_5/hop1_loop2 images/22-4-7_TRITVNOtRIT/4-5-2022_TRITwashed_7797-H3-23_R3D.dv.log]

#
#Tag 0x00FF0408

Resolve3D softWoRx-Acquire Version: 7.2.1 Release RC1

Running on host: cn71689

Resolve3D Image File: /data1/Data/HochwagenLab/Cal/Hop1PHD/anti-hop1/2022-03-24/22-4-7_TRITVNOtRIT/4-5-2022_TRITwashed_7797-H3-23_R3D.dv

Created  Thu Apr  7 15:01:02 2022


Optics:
  Objective:    	Olympus 100X/1.40, UPLS Apo, UIS2, 1-U2B836
  Lens ID:      	10007
  Aux Magn:     	2.00
  Illumination: 	Kohler

Image Properties:
  XY Dimensions:            	128 x 128
  ZWT Dimensions (expected):	10 x 3 x 1
  Pixel Size:               	0.07985 0.07985 0.100
  Binning:                  	1x1
  Flat-field Calibration:   	On

Camera:
  Type:        	PM1394Cam00 EMCCD / EVOLVE- 512
  Gain:        	1.00X
  Speed:       	10000KHz
  Temp Setting:	-85.0C


Resolve3D Macro:
--------------------------------------------------------
# Created by DeltaVision Experiment Designer (version: 7.2.1 Release RC1)
# Experiment Macro Name: 4-7-22


# Open image file
OPF

# Starting Scan From Farthest Z (Bottom of sample)
# Move to start of sectioning from initial point.
FOCUS 0.000

# Z sectioning loop.
FIRST_Z
DO 10

  # Select Ex, Em, Nd Filters
  FILTERS DAPI,DAPI,100%
  ACTSHUT 17
  CCD 0.093631
  WRT

  # Select Ex, Em, Nd Filters
  FILTERS FITC,FITC,100%
  ACTSHUT 17
  CCD 0.158310
  WRT

  # Select Ex, Em, Nd Filters
  FILTERS TRITC,TRITC,100%
  ACTSHUT 17
  CCD 0.182118
  WRT

  SECTIONZ -0.100
  NEXT_Z
ENDDO

# Close image file(s) 
CLF

# Move to initial point from end of sectioning.
FOCUS 1.000
BEEP

#
#
#KEY Experiment Designer Keys: Don't Modify
#
#KEY EXPERIMENT_TYPE STANDARD
#KEY SCAN_SEQUENCE WZT
#KEY DO_FAST_ACQUISITION F
#KEY LAMPS_OFF_AT_END F
#KEY DO_Z_SECTIONING T
#KEY Z_APPLY_BACKLASH F
#KEY Z_START_POSITION BOTTOM
#KEY SECT_SPACING 0.1000
#KEY NUM_Z_SECTIONS 10
#KEY SAMPLE_THICKNESS 1.0000
#KEY CHANNEL 0.093631,DAPI,DAPI,100%,1
#KEY EX_SHUTTERS 3,EX=T,TRANS=F,LASER=F
#KEY EM_SHUTTERS 1,CCD1=T
#KEY CHANNEL 0.158310,FITC,FITC,100%,1
#KEY EX_SHUTTERS 3,EX=T,TRANS=F,LASER=F
#KEY EM_SHUTTERS 1,CCD1=T
#KEY CHANNEL 0.182118,TRITC,TRITC,100%,1
#KEY EX_SHUTTERS 3,EX=T,TRANS=F,LASER=F
#KEY EM_SHUTTERS 1,CCD1=T
#KEY DO_REFERENCE_IMAGE F
#KEY DO_CELL_TRACK F
#KEY DO_AUTOFOCUS F
#KEY DO_ULTIMATEFOCUS F
#KEY DO_OAI_SCANNING F
#KEY DO_TIME_LAPSE F
#KEY DO_POINT_VISITING F
#KEY DO_PANEL_COLLECTION F
#
#
--------------------------------------------------------

Experiment Record:
------------------
Image 1.
           Time:       Thu Apr  7 15:01:02 2022
           Time Point: 0.000 secs
           Intensity:  Min = 578, Max = 1001, Mean = 698.92902
           Photosensor reading: 585994.0
           Exposure time: 0.093631 secs
           EX filter:  DAPI
           EM filter:  DAPI
           ND filter:  100%
           Stage coordinates:   (-7808.552,+6328.255,+61.500)

Image 2.
           Time:       Thu Apr  7 15:01:03 2022
           Time Point: 0.290 secs
           Intensity:  Min = 529, Max = 1128, Mean = 666.62744
           Photosensor reading: 2676386.0
           Exposure time: 0.158310 secs
           EX filter:  FITC
           EM filter:  FITC
           ND filter:  100%
           Stage coordinates:   (-7808.552,+6328.255,+61.500)

Image 3.
           Time:       Thu Apr  7 15:01:03 2022
           Time Point: 0.717 secs
           Intensity:  Min = 506, Max = 1300, Mean = 670.69513
           Photosensor reading: 6627855.0
           Exposure time: 0.182118 secs
           EX filter:  TRITC
           EM filter:  TRITC
           ND filter:  100%
           Stage coordinates:   (-7808.552,+6328.255,+61.500)

Image 4.
           Time:       Thu Apr  7 15:01:03 2022
           Time Point: 1.169 secs
           Intensity:  Min = 579, Max = 1013, Mean = 704.31885
           Photosensor reading: 585999.0
           Exposure time: 0.093631 secs
           EX filter:  DAPI
           EM filter:  DAPI
           ND filter:  100%
           Stage coordinates:   (-7808.552,+6328.255,+61.402)

Image 5.
           Time:       Thu Apr  7 15:01:04 2022
           Time Point: 1.485 secs
           Intensity:  Min = 527, Max = 1227, Mean = 668.80872
           Photosensor reading: 2675985.0
           Exposure time: 0.158310 secs
           EX filter:  FITC
           EM filter:  FITC
           ND filter:  100%
           Stage coordinates:   (-7808.552,+6328.255,+61.402)

Image 6.
           Time:       Thu Apr  7 15:01:04 2022
           Time Point: 1.905 secs
           Intensity:  Min = 506, Max = 1387, Mean = 675.47943
           Photosensor reading: 6640363.0
           Exposure time: 0.182118 secs
           EX filter:  TRITC
           EM filter:  TRITC
           ND filter:  100%
           Stage coordinates:   (-7808.552,+6328.255,+61.402)

Image 7.
           Time:       Thu Apr  7 15:01:05 2022
           Time Point: 2.353 secs
           Intensity:  Min = 581, Max = 1008, Mean = 706.46265
           Photosensor reading: 585975.0
           Exposure time: 0.093631 secs
           EX filter:  DAPI
           EM filter:  DAPI
           ND filter:  100%
           Stage coordinates:   (-7808.552,+6328.255,+61.300)

Image 8.
           Time:       Thu Apr  7 15:01:05 2022
           Time Point: 2.669 secs
           Intensity:  Min = 530, Max = 1399, Mean = 670.25763
           Photosensor reading: 2676071.0
           Exposure time: 0.158310 secs
           EX filter:  FITC
           EM filter:  FITC
           ND filter:  100%
           Stage coordinates:   (-7808.552,+6328.255,+61.300)

Image 9.
           Time:       Thu Apr  7 15:01:05 2022
           Time Point: 3.153 secs
           Intensity:  Min = 503, Max = 1595, Mean = 678.98499
           Photosensor reading: 6648557.0
           Exposure time: 0.182118 secs
           EX filter:  TRITC
           EM filter:  TRITC
           ND filter:  100%
           Stage coordinates:   (-7808.552,+6328.255,+61.300)

Image 10.
           Time:       Thu Apr  7 15:01:06 2022
           Time Point: 3.604 secs
           Intensity:  Min = 580, Max = 957, Mean = 700.21399
           Photosensor reading: 585942.0
           Exposure time: 0.093631 secs
           EX filter:  DAPI
           EM filter:  DAPI
           ND filter:  100%
           Stage coordinates:   (-7808.552,+6328.255,+61.202)

Image 11.
           Time:       Thu Apr  7 15:01:06 2022
           Time Point: 3.939 secs
           Intensity:  Min = 528, Max = 1596, Mean = 665.58893
           Photosensor reading: 2671469.0
           Exposure time: 0.158310 secs
           EX filter:  FITC
           EM filter:  FITC
           ND filter:  100%
           Stage coordinates:   (-7808.552,+6328.255,+61.202)

Image 12.
           Time:       Thu Apr  7 15:01:07 2022
           Time Point: 4.355 secs
           Intensity:  Min = 502, Max = 1706, Mean = 673.93127
           Photosensor reading: 6652628.0
           Exposure time: 0.182118 secs
           EX filter:  TRITC
           EM filter:  TRITC
           ND filter:  100%
           Stage coordinates:   (-7808.552,+6328.255,+61.202)

Image 13.
           Time:       Thu Apr  7 15:01:08 2022
           Time Point: 4.803 secs
           Intensity:  Min = 578, Max = 958, Mean = 701.62018
           Photosensor reading: 585915.0
           Exposure time: 0.093631 secs
           EX filter:  DAPI
           EM filter:  DAPI
           ND filter:  100%
           Stage coordinates:   (-7808.552,+6328.255,+61.100)

Image 14.
           Time:       Thu Apr  7 15:01:08 2022
           Time Point: 5.896 secs
           Intensity:  Min = 519, Max = 1802, Mean = 664.89929
           Photosensor reading: 2675027.0
           Exposure time: 0.158310 secs
           EX filter:  FITC
           EM filter:  FITC
           ND filter:  100%
           Stage coordinates:   (-7808.552,+6328.255,+61.100)

Image 15.
           Time:       Thu Apr  7 15:01:09 2022
           Time Point: 6.322 secs
           Intensity:  Min = 505, Max = 1863, Mean = 677.42346
           Photosensor reading: 6645205.0
           Exposure time: 0.182118 secs
           EX filter:  TRITC
           EM filter:  TRITC
           ND filter:  100%
           Stage coordinates:   (-7808.552,+6328.255,+61.100)

Image 16.
           Time:       Thu Apr  7 15:01:09 2022
           Time Point: 6.774 secs
           Intensity:  Min = 586, Max = 909, Mean = 700.66803
           Photosensor reading: 585904.0
           Exposure time: 0.093631 secs
           EX filter:  DAPI
           EM filter:  DAPI
           ND filter:  100%
           Stage coordinates:   (-7808.552,+6328.255,+61.002)

Image 17.
           Time:       Thu Apr  7 15:01:09 2022
           Time Point: 7.107 secs
           Intensity:  Min = 513, Max = 1976, Mean = 663.86835
           Photosensor reading: 2674494.0
           Exposure time: 0.158310 secs
           EX filter:  FITC
           EM filter:  FITC
           ND filter:  100%
           Stage coordinates:   (-7808.552,+6328.255,+61.002)

Image 18.
           Time:       Thu Apr  7 15:01:10 2022
           Time Point: 7.528 secs
           Intensity:  Min = 505, Max = 2090, Mean = 674.88458
           Photosensor reading: 6649108.0
           Exposure time: 0.182118 secs
           EX filter:  TRITC
           EM filter:  TRITC
           ND filter:  100%
           Stage coordinates:   (-7808.552,+6328.255,+61.002)

Image 19.
           Time:       Thu Apr  7 15:01:10 2022
           Time Point: 8.038 secs
           Intensity:  Min = 591, Max = 894, Mean = 703.30255
           Photosensor reading: 585853.0
           Exposure time: 0.093631 secs
           EX filter:  DAPI
           EM filter:  DAPI
           ND filter:  100%
           Stage coordinates:   (-7808.552,+6328.255,+60.899)

Image 20.
           Time:       Thu Apr  7 15:01:11 2022
           Time Point: 8.362 secs
           Intensity:  Min = 517, Max = 2251, Mean = 668.23523
           Photosensor reading: 2673557.0
           Exposure time: 0.158310 secs
           EX filter:  FITC
           EM filter:  FITC
           ND filter:  100%
           Stage coordinates:   (-7808.552,+6328.255,+60.899)

Image 21.
           Time:       Thu Apr  7 15:01:11 2022
           Time Point: 8.782 secs
           Intensity:  Min = 493, Max = 2395, Mean = 675.66724
           Photosensor reading: 6651872.0
           Exposure time: 0.182118 secs
           EX filter:  TRITC
           EM filter:  TRITC
           ND filter:  100%
           Stage coordinates:   (-7808.552,+6328.255,+60.899)

Image 22.
           Time:       Thu Apr  7 15:01:11 2022
           Time Point: 9.226 secs
           Intensity:  Min = 592, Max = 899, Mean = 701.33331
           Photosensor reading: 585852.0
           Exposure time: 0.093631 secs
           EX filter:  DAPI
           EM filter:  DAPI
           ND filter:  100%
           Stage coordinates:   (-7808.552,+6328.255,+60.802)

Image 23.
           Time:       Thu Apr  7 15:01:12 2022
           Time Point: 9.560 secs
           Intensity:  Min = 514, Max = 2425, Mean = 667.58685
           Photosensor reading: 2674268.0
           Exposure time: 0.158310 secs
           EX filter:  FITC
           EM filter:  FITC
           ND filter:  100%
           Stage coordinates:   (-7808.552,+6328.255,+60.802)

Image 24.
           Time:       Thu Apr  7 15:01:12 2022
           Time Point: 9.975 secs
           Intensity:  Min = 504, Max = 2792, Mean = 681.55804
           Photosensor reading: 6654220.0
           Exposure time: 0.182118 secs
           EX filter:  TRITC
           EM filter:  TRITC
           ND filter:  100%
           Stage coordinates:   (-7808.552,+6328.255,+60.802)

Image 25.
           Time:       Thu Apr  7 15:01:13 2022
           Time Point: 10.426 secs
           Intensity:  Min = 584, Max = 874, Mean = 693.53046
           Photosensor reading: 585864.0
           Exposure time: 0.093631 secs
           EX filter:  DAPI
           EM filter:  DAPI
           ND filter:  100%
           Stage coordinates:   (-7808.552,+6328.255,+60.699)

Image 26.
           Time:       Thu Apr  7 15:01:13 2022
           Time Point: 10.759 secs
           Intensity:  Min = 515, Max = 2471, Mean = 667.59857
           Photosensor reading: 2673224.0
           Exposure time: 0.158310 secs
           EX filter:  FITC
           EM filter:  FITC
           ND filter:  100%
           Stage coordinates:   (-7808.552,+6328.255,+60.699)

Image 27.
           Time:       Thu Apr  7 15:01:13 2022
           Time Point: 11.176 secs
           Intensity:  Min = 506, Max = 3141, Mean = 682.62659
           Photosensor reading: 6655108.0
           Exposure time: 0.182118 secs
           EX filter:  TRITC
           EM filter:  TRITC
           ND filter:  100%
           Stage coordinates:   (-7808.552,+6328.255,+60.699)

Image 28.
           Time:       Thu Apr  7 15:01:14 2022
           Time Point: 11.627 secs
           Intensity:  Min = 589, Max = 871, Mean = 695.89044
           Photosensor reading: 585887.0
           Exposure time: 0.093631 secs
           EX filter:  DAPI
           EM filter:  DAPI
           ND filter:  100%
           Stage coordinates:   (-7808.552,+6328.255,+60.597)

Image 29.
           Time:       Thu Apr  7 15:01:14 2022
           Time Point: 11.949 secs
           Intensity:  Min = 511, Max = 2237, Mean = 662.49103
           Photosensor reading: 2667232.0
           Exposure time: 0.158310 secs
           EX filter:  FITC
           EM filter:  FITC
           ND filter:  100%
           Stage coordinates:   (-7808.552,+6328.255,+60.597)

Image 30.
           Time:       Thu Apr  7 15:01:15 2022
           Time Point: 12.377 secs
           Intensity:  Min = 487, Max = 3301, Mean = 676.22211
           Photosensor reading: 6653316.0
           Exposure time: 0.182118 secs
           EX filter:  TRITC
           EM filter:  TRITC
           ND filter:  100%
           Stage coordinates:   (-7808.552,+6328.255,+60.597)

Total number of images saved: 30
