# Supplementary material for: Chromatin binding by HORMAD proteins regulates meiotic recombination initiation
Source: EMBO J. 2024 Feb 8;43(5):8. doi: 10.1038/s44318-024-00034-3 (PMC10907721; doi:10.1038/s44318-024-00034-3)
Supplement: Supplementary file 6 — Source Data Fig. 5 [file 44318_2024_34_MOESM6_ESM.zip › Data_Figure_5/hop1_loop2 images/22-4-7_TRITVNOtRIT/4-5-2022_NOTRIT_11644-H3-12_R3D.dv.log]

#
#Tag 0x00FF0408

Resolve3D softWoRx-Acquire Version: 7.2.1 Release RC1

Running on host: cn71689

Resolve3D Image File: /data1/Data/HochwagenLab/Cal/Hop1PHD/anti-hop1/2022-03-24/22-4-7_TRITVNOtRIT/4-5-2022_NOTRIT_11644-H3-12_R3D.dv

Created  Thu Apr  7 12:31:13 2022


Optics:
  Objective:    	Olympus 100X/1.40, UPLS Apo, UIS2, 1-U2B836
  Lens ID:      	10007
  Aux Magn:     	2.00
  Illumination: 	Kohler

Image Properties:
  XY Dimensions:            	128 x 128
  ZWT Dimensions (expected):	10 x 3 x 1
  Pixel Size:               	0.07985 0.07985 0.100
  Binning:                  	1x1
  Flat-field Calibration:   	On

Camera:
  Type:        	PM1394Cam00 EMCCD / EVOLVE- 512
  Gain:        	1.00X
  Speed:       	10000KHz
  Temp Setting:	-85.0C


Resolve3D Macro:
--------------------------------------------------------
# Created by DeltaVision Experiment Designer (version: 7.2.1 Release RC1)
# Experiment Macro Name: 4-7-22


# Open image file
OPF

# Starting Scan From Farthest Z (Bottom of sample)
# Move to start of sectioning from initial point.
FOCUS 0.000

# Z sectioning loop.
FIRST_Z
DO 10

  # Select Ex, Em, Nd Filters
  FILTERS DAPI,DAPI,100%
  ACTSHUT 17
  CCD 0.093631
  WRT

  # Select Ex, Em, Nd Filters
  FILTERS FITC,FITC,100%
  ACTSHUT 17
  CCD 0.158310
  WRT

  # Select Ex, Em, Nd Filters
  FILTERS TRITC,TRITC,100%
  ACTSHUT 17
  CCD 0.182118
  WRT

  SECTIONZ -0.100
  NEXT_Z
ENDDO

# Close image file(s) 
CLF

# Move to initial point from end of sectioning.
FOCUS 1.000
BEEP

#
#
#KEY Experiment Designer Keys: Don't Modify
#
#KEY EXPERIMENT_TYPE STANDARD
#KEY SCAN_SEQUENCE WZT
#KEY DO_FAST_ACQUISITION F
#KEY LAMPS_OFF_AT_END F
#KEY DO_Z_SECTIONING T
#KEY Z_APPLY_BACKLASH F
#KEY Z_START_POSITION BOTTOM
#KEY SECT_SPACING 0.1000
#KEY NUM_Z_SECTIONS 10
#KEY SAMPLE_THICKNESS 1.0000
#KEY CHANNEL 0.093631,DAPI,DAPI,100%,1
#KEY EX_SHUTTERS 3,EX=T,TRANS=F,LASER=F
#KEY EM_SHUTTERS 1,CCD1=T
#KEY CHANNEL 0.158310,FITC,FITC,100%,1
#KEY EX_SHUTTERS 3,EX=T,TRANS=F,LASER=F
#KEY EM_SHUTTERS 1,CCD1=T
#KEY CHANNEL 0.182118,TRITC,TRITC,100%,1
#KEY EX_SHUTTERS 3,EX=T,TRANS=F,LASER=F
#KEY EM_SHUTTERS 1,CCD1=T
#KEY DO_REFERENCE_IMAGE F
#KEY DO_CELL_TRACK F
#KEY DO_AUTOFOCUS F
#KEY DO_ULTIMATEFOCUS F
#KEY DO_OAI_SCANNING F
#KEY DO_TIME_LAPSE F
#KEY DO_POINT_VISITING F
#KEY DO_PANEL_COLLECTION F
#
#
--------------------------------------------------------

Experiment Record:
------------------
Image 1.
           Time:       Thu Apr  7 12:31:13 2022
           Time Point: 0.000 secs
           Intensity:  Min = 638, Max = 1146, Mean = 729.10461
           Photosensor reading: 583314.0
           Exposure time: 0.093631 secs
           EX filter:  DAPI
           EM filter:  DAPI
           ND filter:  100%
           Stage coordinates:   (-7282.157,+205.481,+52.652)

Image 2.
           Time:       Thu Apr  7 12:31:13 2022
           Time Point: 0.269 secs
           Intensity:  Min = 518, Max = 2544, Mean = 726.09869
           Photosensor reading: 2620392.0
           Exposure time: 0.158310 secs
           EX filter:  FITC
           EM filter:  FITC
           ND filter:  100%
           Stage coordinates:   (-7282.157,+205.481,+52.652)

Image 3.
           Time:       Thu Apr  7 12:31:14 2022
           Time Point: 0.686 secs
           Intensity:  Min = 496, Max = 767, Mean = 567.53925
           Photosensor reading: 6731878.0
           Exposure time: 0.182118 secs
           EX filter:  TRITC
           EM filter:  TRITC
           ND filter:  100%
           Stage coordinates:   (-7282.157,+205.481,+52.652)

Image 4.
           Time:       Thu Apr  7 12:31:14 2022
           Time Point: 1.134 secs
           Intensity:  Min = 637, Max = 1111, Mean = 731.64526
           Photosensor reading: 583360.0
           Exposure time: 0.093631 secs
           EX filter:  DAPI
           EM filter:  DAPI
           ND filter:  100%
           Stage coordinates:   (-7282.157,+205.481,+52.550)

Image 5.
           Time:       Thu Apr  7 12:31:14 2022
           Time Point: 1.452 secs
           Intensity:  Min = 518, Max = 2625, Mean = 726.78979
           Photosensor reading: 2595997.0
           Exposure time: 0.158310 secs
           EX filter:  FITC
           EM filter:  FITC
           ND filter:  100%
           Stage coordinates:   (-7282.157,+205.481,+52.550)

Image 6.
           Time:       Thu Apr  7 12:31:15 2022
           Time Point: 1.867 secs
           Intensity:  Min = 500, Max = 804, Mean = 565.53888
           Photosensor reading: 6718923.0
           Exposure time: 0.182118 secs
           EX filter:  TRITC
           EM filter:  TRITC
           ND filter:  100%
           Stage coordinates:   (-7282.157,+205.481,+52.550)

Image 7.
           Time:       Thu Apr  7 12:31:15 2022
           Time Point: 2.318 secs
           Intensity:  Min = 641, Max = 1090, Mean = 726.81561
           Photosensor reading: 583406.0
           Exposure time: 0.093631 secs
           EX filter:  DAPI
           EM filter:  DAPI
           ND filter:  100%
           Stage coordinates:   (-7282.157,+205.481,+52.452)

Image 8.
           Time:       Thu Apr  7 12:31:16 2022
           Time Point: 2.637 secs
           Intensity:  Min = 514, Max = 2833, Mean = 725.07623
           Photosensor reading: 2594868.0
           Exposure time: 0.158310 secs
           EX filter:  FITC
           EM filter:  FITC
           ND filter:  100%
           Stage coordinates:   (-7282.157,+205.481,+52.452)

Image 9.
           Time:       Thu Apr  7 12:31:16 2022
           Time Point: 3.052 secs
           Intensity:  Min = 493, Max = 800, Mean = 562.01837
           Photosensor reading: 6724052.0
           Exposure time: 0.182118 secs
           EX filter:  TRITC
           EM filter:  TRITC
           ND filter:  100%
           Stage coordinates:   (-7282.157,+205.481,+52.452)

Image 10.
           Time:       Thu Apr  7 12:31:16 2022
           Time Point: 3.505 secs
           Intensity:  Min = 630, Max = 1034, Mean = 732.18201
           Photosensor reading: 583428.0
           Exposure time: 0.093631 secs
           EX filter:  DAPI
           EM filter:  DAPI
           ND filter:  100%
           Stage coordinates:   (-7282.157,+205.481,+52.349)

Image 11.
           Time:       Thu Apr  7 12:31:17 2022
           Time Point: 3.837 secs
           Intensity:  Min = 521, Max = 2918, Mean = 729.65759
           Photosensor reading: 2594738.0
           Exposure time: 0.158310 secs
           EX filter:  FITC
           EM filter:  FITC
           ND filter:  100%
           Stage coordinates:   (-7282.157,+205.481,+52.349)

Image 12.
           Time:       Thu Apr  7 12:31:17 2022
           Time Point: 4.320 secs
           Intensity:  Min = 494, Max = 824, Mean = 565.76929
           Photosensor reading: 6728397.0
           Exposure time: 0.182118 secs
           EX filter:  TRITC
           EM filter:  TRITC
           ND filter:  100%
           Stage coordinates:   (-7282.157,+205.481,+52.349)

Image 13.
           Time:       Thu Apr  7 12:31:18 2022
           Time Point: 4.772 secs
           Intensity:  Min = 642, Max = 1027, Mean = 732.02795
           Photosensor reading: 583439.0
           Exposure time: 0.093631 secs
           EX filter:  DAPI
           EM filter:  DAPI
           ND filter:  100%
           Stage coordinates:   (-7282.157,+205.481,+52.252)

Image 14.
           Time:       Thu Apr  7 12:31:18 2022
           Time Point: 5.106 secs
           Intensity:  Min = 524, Max = 3028, Mean = 731.50403
           Photosensor reading: 2595732.0
           Exposure time: 0.158310 secs
           EX filter:  FITC
           EM filter:  FITC
           ND filter:  100%
           Stage coordinates:   (-7282.157,+205.481,+52.252)

Image 15.
           Time:       Thu Apr  7 12:31:19 2022
           Time Point: 5.522 secs
           Intensity:  Min = 499, Max = 821, Mean = 562.40662
           Photosensor reading: 6730427.0
           Exposure time: 0.182118 secs
           EX filter:  TRITC
           EM filter:  TRITC
           ND filter:  100%
           Stage coordinates:   (-7282.157,+205.481,+52.252)

Image 16.
           Time:       Thu Apr  7 12:31:19 2022
           Time Point: 5.973 secs
           Intensity:  Min = 641, Max = 1011, Mean = 725.15143
           Photosensor reading: 583417.0
           Exposure time: 0.093631 secs
           EX filter:  DAPI
           EM filter:  DAPI
           ND filter:  100%
           Stage coordinates:   (-7282.157,+205.481,+52.149)

Image 17.
           Time:       Thu Apr  7 12:31:19 2022
           Time Point: 6.306 secs
           Intensity:  Min = 507, Max = 3103, Mean = 723.33313
           Photosensor reading: 2595922.0
           Exposure time: 0.158310 secs
           EX filter:  FITC
           EM filter:  FITC
           ND filter:  100%
           Stage coordinates:   (-7282.157,+205.481,+52.149)

Image 18.
           Time:       Thu Apr  7 12:31:20 2022
           Time Point: 6.724 secs
           Intensity:  Min = 485, Max = 868, Mean = 562.02130
           Photosensor reading: 6729096.0
           Exposure time: 0.182118 secs
           EX filter:  TRITC
           EM filter:  TRITC
           ND filter:  100%
           Stage coordinates:   (-7282.157,+205.481,+52.149)

Image 19.
           Time:       Thu Apr  7 12:31:20 2022
           Time Point: 7.174 secs
           Intensity:  Min = 636, Max = 963, Mean = 725.17566
           Photosensor reading: 583446.0
           Exposure time: 0.093631 secs
           EX filter:  DAPI
           EM filter:  DAPI
           ND filter:  100%
           Stage coordinates:   (-7282.157,+205.481,+52.052)

Image 20.
           Time:       Thu Apr  7 12:31:20 2022
           Time Point: 7.506 secs
           Intensity:  Min = 517, Max = 3109, Mean = 728.46130
           Photosensor reading: 2596593.0
           Exposure time: 0.158310 secs
           EX filter:  FITC
           EM filter:  FITC
           ND filter:  100%
           Stage coordinates:   (-7282.157,+205.481,+52.052)

Image 21.
           Time:       Thu Apr  7 12:31:21 2022
           Time Point: 7.925 secs
           Intensity:  Min = 494, Max = 884, Mean = 563.21033
           Photosensor reading: 6730644.0
           Exposure time: 0.182118 secs
           EX filter:  TRITC
           EM filter:  TRITC
           ND filter:  100%
           Stage coordinates:   (-7282.157,+205.481,+52.052)

Image 22.
           Time:       Thu Apr  7 12:31:21 2022
           Time Point: 8.374 secs
           Intensity:  Min = 645, Max = 958, Mean = 725.15057
           Photosensor reading: 583466.0
           Exposure time: 0.093631 secs
           EX filter:  DAPI
           EM filter:  DAPI
           ND filter:  100%
           Stage coordinates:   (-7282.157,+205.481,+51.949)

Image 23.
           Time:       Thu Apr  7 12:31:22 2022
           Time Point: 8.693 secs
           Intensity:  Min = 503, Max = 3072, Mean = 721.58496
           Photosensor reading: 2597419.0
           Exposure time: 0.158310 secs
           EX filter:  FITC
           EM filter:  FITC
           ND filter:  100%
           Stage coordinates:   (-7282.157,+205.481,+51.949)

Image 24.
           Time:       Thu Apr  7 12:31:22 2022
           Time Point: 9.108 secs
           Intensity:  Min = 492, Max = 906, Mean = 563.10858
           Photosensor reading: 6729385.0
           Exposure time: 0.182118 secs
           EX filter:  TRITC
           EM filter:  TRITC
           ND filter:  100%
           Stage coordinates:   (-7282.157,+205.481,+51.949)

Image 25.
           Time:       Thu Apr  7 12:31:23 2022
           Time Point: 9.625 secs
           Intensity:  Min = 623, Max = 939, Mean = 724.66003
           Photosensor reading: 583491.0
           Exposure time: 0.093631 secs
           EX filter:  DAPI
           EM filter:  DAPI
           ND filter:  100%
           Stage coordinates:   (-7282.157,+205.481,+51.846)

Image 26.
           Time:       Thu Apr  7 12:31:23 2022
           Time Point: 9.942 secs
           Intensity:  Min = 512, Max = 3022, Mean = 725.36530
           Photosensor reading: 2597491.0
           Exposure time: 0.158310 secs
           EX filter:  FITC
           EM filter:  FITC
           ND filter:  100%
           Stage coordinates:   (-7282.157,+205.481,+51.846)

Image 27.
           Time:       Thu Apr  7 12:31:23 2022
           Time Point: 10.358 secs
           Intensity:  Min = 496, Max = 896, Mean = 567.19720
           Photosensor reading: 6728023.0
           Exposure time: 0.182118 secs
           EX filter:  TRITC
           EM filter:  TRITC
           ND filter:  100%
           Stage coordinates:   (-7282.157,+205.481,+51.846)

Image 28.
           Time:       Thu Apr  7 12:31:24 2022
           Time Point: 10.813 secs
           Intensity:  Min = 616, Max = 906, Mean = 719.18665
           Photosensor reading: 583487.0
           Exposure time: 0.093631 secs
           EX filter:  DAPI
           EM filter:  DAPI
           ND filter:  100%
           Stage coordinates:   (-7282.157,+205.481,+51.749)

Image 29.
           Time:       Thu Apr  7 12:31:24 2022
           Time Point: 11.146 secs
           Intensity:  Min = 512, Max = 3041, Mean = 726.99731
           Photosensor reading: 2598113.0
           Exposure time: 0.158310 secs
           EX filter:  FITC
           EM filter:  FITC
           ND filter:  100%
           Stage coordinates:   (-7282.157,+205.481,+51.749)

Image 30.
           Time:       Thu Apr  7 12:31:25 2022
           Time Point: 11.577 secs
           Intensity:  Min = 493, Max = 862, Mean = 568.51672
           Photosensor reading: 6727185.0
           Exposure time: 0.182118 secs
           EX filter:  TRITC
           EM filter:  TRITC
           ND filter:  100%
           Stage coordinates:   (-7282.157,+205.481,+51.749)

Total number of images saved: 30
