# Supplementary material for: Chromatin binding by HORMAD proteins regulates meiotic recombination initiation
Source: EMBO J. 2024 Feb 8;43(5):8. doi: 10.1038/s44318-024-00034-3 (PMC10907721; doi:10.1038/s44318-024-00034-3)
Supplement: Supplementary file 6 — Source Data Fig. 5 [file 44318_2024_34_MOESM6_ESM.zip › Data_Figure_5/hop1_loop2 images/22-4-7_TRITVNOtRIT/4-5-2022_NOTRIT_11644-H3-17_R3D.dv.log]

#
#Tag 0x00FF0408

Resolve3D softWoRx-Acquire Version: 7.2.1 Release RC1

Running on host: cn71689

Resolve3D Image File: /data1/Data/HochwagenLab/Cal/Hop1PHD/anti-hop1/2022-03-24/22-4-7_TRITVNOtRIT/4-5-2022_NOTRIT_11644-H3-17_R3D.dv

Created  Thu Apr  7 12:43:30 2022


Optics:
  Objective:    	Olympus 100X/1.40, UPLS Apo, UIS2, 1-U2B836
  Lens ID:      	10007
  Aux Magn:     	2.00
  Illumination: 	Kohler

Image Properties:
  XY Dimensions:            	128 x 128
  ZWT Dimensions (expected):	10 x 3 x 1
  Pixel Size:               	0.07985 0.07985 0.100
  Binning:                  	1x1
  Flat-field Calibration:   	On

Camera:
  Type:        	PM1394Cam00 EMCCD / EVOLVE- 512
  Gain:        	1.00X
  Speed:       	10000KHz
  Temp Setting:	-85.0C


Resolve3D Macro:
--------------------------------------------------------
# Created by DeltaVision Experiment Designer (version: 7.2.1 Release RC1)
# Experiment Macro Name: 4-7-22


# Open image file
OPF

# Starting Scan From Farthest Z (Bottom of sample)
# Move to start of sectioning from initial point.
FOCUS 0.000

# Z sectioning loop.
FIRST_Z
DO 10

  # Select Ex, Em, Nd Filters
  FILTERS DAPI,DAPI,100%
  ACTSHUT 17
  CCD 0.093631
  WRT

  # Select Ex, Em, Nd Filters
  FILTERS FITC,FITC,100%
  ACTSHUT 17
  CCD 0.158310
  WRT

  # Select Ex, Em, Nd Filters
  FILTERS TRITC,TRITC,100%
  ACTSHUT 17
  CCD 0.182118
  WRT

  SECTIONZ -0.100
  NEXT_Z
ENDDO

# Close image file(s) 
CLF

# Move to initial point from end of sectioning.
FOCUS 1.000
BEEP

#
#
#KEY Experiment Designer Keys: Don't Modify
#
#KEY EXPERIMENT_TYPE STANDARD
#KEY SCAN_SEQUENCE WZT
#KEY DO_FAST_ACQUISITION F
#KEY LAMPS_OFF_AT_END F
#KEY DO_Z_SECTIONING T
#KEY Z_APPLY_BACKLASH F
#KEY Z_START_POSITION BOTTOM
#KEY SECT_SPACING 0.1000
#KEY NUM_Z_SECTIONS 10
#KEY SAMPLE_THICKNESS 1.0000
#KEY CHANNEL 0.093631,DAPI,DAPI,100%,1
#KEY EX_SHUTTERS 3,EX=T,TRANS=F,LASER=F
#KEY EM_SHUTTERS 1,CCD1=T
#KEY CHANNEL 0.158310,FITC,FITC,100%,1
#KEY EX_SHUTTERS 3,EX=T,TRANS=F,LASER=F
#KEY EM_SHUTTERS 1,CCD1=T
#KEY CHANNEL 0.182118,TRITC,TRITC,100%,1
#KEY EX_SHUTTERS 3,EX=T,TRANS=F,LASER=F
#KEY EM_SHUTTERS 1,CCD1=T
#KEY DO_REFERENCE_IMAGE F
#KEY DO_CELL_TRACK F
#KEY DO_AUTOFOCUS F
#KEY DO_ULTIMATEFOCUS F
#KEY DO_OAI_SCANNING F
#KEY DO_TIME_LAPSE F
#KEY DO_POINT_VISITING F
#KEY DO_PANEL_COLLECTION F
#
#
--------------------------------------------------------

Experiment Record:
------------------
Image 1.
           Time:       Thu Apr  7 12:43:30 2022
           Time Point: 0.000 secs
           Intensity:  Min = 674, Max = 3445, Mean = 1054.06494
           Photosensor reading: 584977.0
           Exposure time: 0.093631 secs
           EX filter:  DAPI
           EM filter:  DAPI
           ND filter:  100%
           Stage coordinates:   (-6660.624,+8507.371,+56.784)

Image 2.
           Time:       Thu Apr  7 12:43:30 2022
           Time Point: 0.285 secs
           Intensity:  Min = 535, Max = 1369, Mean = 643.26532
           Photosensor reading: 2666720.0
           Exposure time: 0.158310 secs
           EX filter:  FITC
           EM filter:  FITC
           ND filter:  100%
           Stage coordinates:   (-6660.624,+8507.371,+56.784)

Image 3.
           Time:       Thu Apr  7 12:43:31 2022
           Time Point: 0.699 secs
           Intensity:  Min = 506, Max = 1330, Mean = 618.50513
           Photosensor reading: 6694574.0
           Exposure time: 0.182118 secs
           EX filter:  TRITC
           EM filter:  TRITC
           ND filter:  100%
           Stage coordinates:   (-6660.624,+8507.371,+56.784)

Image 4.
           Time:       Thu Apr  7 12:43:31 2022
           Time Point: 1.155 secs
           Intensity:  Min = 678, Max = 3318, Mean = 1059.09546
           Photosensor reading: 584943.0
           Exposure time: 0.093631 secs
           EX filter:  DAPI
           EM filter:  DAPI
           ND filter:  100%
           Stage coordinates:   (-6660.624,+8507.371,+56.681)

Image 5.
           Time:       Thu Apr  7 12:43:32 2022
           Time Point: 1.494 secs
           Intensity:  Min = 534, Max = 1443, Mean = 641.37317
           Photosensor reading: 2670592.0
           Exposure time: 0.158310 secs
           EX filter:  FITC
           EM filter:  FITC
           ND filter:  100%
           Stage coordinates:   (-6660.624,+8507.371,+56.681)

Image 6.
           Time:       Thu Apr  7 12:43:32 2022
           Time Point: 1.918 secs
           Intensity:  Min = 511, Max = 1371, Mean = 619.61829
           Photosensor reading: 6695919.0
           Exposure time: 0.182118 secs
           EX filter:  TRITC
           EM filter:  TRITC
           ND filter:  100%
           Stage coordinates:   (-6660.624,+8507.371,+56.681)

Image 7.
           Time:       Thu Apr  7 12:43:32 2022
           Time Point: 2.372 secs
           Intensity:  Min = 671, Max = 3165, Mean = 1050.63489
           Photosensor reading: 584894.0
           Exposure time: 0.093631 secs
           EX filter:  DAPI
           EM filter:  DAPI
           ND filter:  100%
           Stage coordinates:   (-6660.624,+8507.371,+56.578)

Image 8.
           Time:       Thu Apr  7 12:43:33 2022
           Time Point: 2.703 secs
           Intensity:  Min = 523, Max = 1560, Mean = 639.54492
           Photosensor reading: 2649929.0
           Exposure time: 0.158310 secs
           EX filter:  FITC
           EM filter:  FITC
           ND filter:  100%
           Stage coordinates:   (-6660.624,+8507.371,+56.578)

Image 9.
           Time:       Thu Apr  7 12:43:33 2022
           Time Point: 3.119 secs
           Intensity:  Min = 502, Max = 1452, Mean = 620.50543
           Photosensor reading: 6703766.0
           Exposure time: 0.182118 secs
           EX filter:  TRITC
           EM filter:  TRITC
           ND filter:  100%
           Stage coordinates:   (-6660.624,+8507.371,+56.578)

Image 10.
           Time:       Thu Apr  7 12:43:34 2022
           Time Point: 3.570 secs
           Intensity:  Min = 679, Max = 3075, Mean = 1057.75464
           Photosensor reading: 584842.0
           Exposure time: 0.093631 secs
           EX filter:  DAPI
           EM filter:  DAPI
           ND filter:  100%
           Stage coordinates:   (-6660.624,+8507.371,+56.481)

Image 11.
           Time:       Thu Apr  7 12:43:34 2022
           Time Point: 3.905 secs
           Intensity:  Min = 523, Max = 1654, Mean = 641.99915
           Photosensor reading: 2641367.0
           Exposure time: 0.158310 secs
           EX filter:  FITC
           EM filter:  FITC
           ND filter:  100%
           Stage coordinates:   (-6660.624,+8507.371,+56.481)

Image 12.
           Time:       Thu Apr  7 12:43:34 2022
           Time Point: 4.322 secs
           Intensity:  Min = 508, Max = 1480, Mean = 617.51978
           Photosensor reading: 6707334.0
           Exposure time: 0.182118 secs
           EX filter:  TRITC
           EM filter:  TRITC
           ND filter:  100%
           Stage coordinates:   (-6660.624,+8507.371,+56.481)

Image 13.
           Time:       Thu Apr  7 12:43:35 2022
           Time Point: 4.833 secs
           Intensity:  Min = 654, Max = 2971, Mean = 1049.79980
           Photosensor reading: 584757.0
           Exposure time: 0.093631 secs
           EX filter:  DAPI
           EM filter:  DAPI
           ND filter:  100%
           Stage coordinates:   (-6660.624,+8507.371,+56.384)

Image 14.
           Time:       Thu Apr  7 12:43:35 2022
           Time Point: 5.157 secs
           Intensity:  Min = 529, Max = 1681, Mean = 644.37341
           Photosensor reading: 2646177.0
           Exposure time: 0.158310 secs
           EX filter:  FITC
           EM filter:  FITC
           ND filter:  100%
           Stage coordinates:   (-6660.624,+8507.371,+56.384)

Image 15.
           Time:       Thu Apr  7 12:43:36 2022
           Time Point: 5.572 secs
           Intensity:  Min = 486, Max = 1515, Mean = 617.71906
           Photosensor reading: 6707126.0
           Exposure time: 0.182118 secs
           EX filter:  TRITC
           EM filter:  TRITC
           ND filter:  100%
           Stage coordinates:   (-6660.624,+8507.371,+56.384)

Image 16.
           Time:       Thu Apr  7 12:43:36 2022
           Time Point: 6.022 secs
           Intensity:  Min = 667, Max = 2890, Mean = 1049.21313
           Photosensor reading: 584704.0
           Exposure time: 0.093631 secs
           EX filter:  DAPI
           EM filter:  DAPI
           ND filter:  100%
           Stage coordinates:   (-6660.624,+8507.371,+56.281)

Image 17.
           Time:       Thu Apr  7 12:43:36 2022
           Time Point: 6.345 secs
           Intensity:  Min = 515, Max = 1750, Mean = 635.19342
           Photosensor reading: 2643584.0
           Exposure time: 0.158310 secs
           EX filter:  FITC
           EM filter:  FITC
           ND filter:  100%
           Stage coordinates:   (-6660.624,+8507.371,+56.281)

Image 18.
           Time:       Thu Apr  7 12:43:37 2022
           Time Point: 6.774 secs
           Intensity:  Min = 501, Max = 1486, Mean = 619.21600
           Photosensor reading: 6707625.0
           Exposure time: 0.182118 secs
           EX filter:  TRITC
           EM filter:  TRITC
           ND filter:  100%
           Stage coordinates:   (-6660.624,+8507.371,+56.281)

Image 19.
           Time:       Thu Apr  7 12:43:37 2022
           Time Point: 7.225 secs
           Intensity:  Min = 659, Max = 2794, Mean = 1046.73047
           Photosensor reading: 584614.0
           Exposure time: 0.093631 secs
           EX filter:  DAPI
           EM filter:  DAPI
           ND filter:  100%
           Stage coordinates:   (-6660.624,+8507.371,+56.184)

Image 20.
           Time:       Thu Apr  7 12:43:38 2022
           Time Point: 7.558 secs
           Intensity:  Min = 523, Max = 1764, Mean = 642.34399
           Photosensor reading: 2656006.0
           Exposure time: 0.158310 secs
           EX filter:  FITC
           EM filter:  FITC
           ND filter:  100%
           Stage coordinates:   (-6660.624,+8507.371,+56.184)

Image 21.
           Time:       Thu Apr  7 12:43:38 2022
           Time Point: 7.973 secs
           Intensity:  Min = 484, Max = 1569, Mean = 620.23737
           Photosensor reading: 6705703.0
           Exposure time: 0.182118 secs
           EX filter:  TRITC
           EM filter:  TRITC
           ND filter:  100%
           Stage coordinates:   (-6660.624,+8507.371,+56.184)

Image 22.
           Time:       Thu Apr  7 12:43:38 2022
           Time Point: 8.423 secs
           Intensity:  Min = 658, Max = 2634, Mean = 1047.77014
           Photosensor reading: 584556.0
           Exposure time: 0.093631 secs
           EX filter:  DAPI
           EM filter:  DAPI
           ND filter:  100%
           Stage coordinates:   (-6660.624,+8507.371,+56.081)

Image 23.
           Time:       Thu Apr  7 12:43:39 2022
           Time Point: 8.742 secs
           Intensity:  Min = 522, Max = 1627, Mean = 642.58569
           Photosensor reading: 2668561.0
           Exposure time: 0.158310 secs
           EX filter:  FITC
           EM filter:  FITC
           ND filter:  100%
           Stage coordinates:   (-6660.624,+8507.371,+56.081)

Image 24.
           Time:       Thu Apr  7 12:43:39 2022
           Time Point: 9.157 secs
           Intensity:  Min = 511, Max = 1694, Mean = 623.78381
           Photosensor reading: 6705235.0
           Exposure time: 0.182118 secs
           EX filter:  TRITC
           EM filter:  TRITC
           ND filter:  100%
           Stage coordinates:   (-6660.624,+8507.371,+56.081)

Image 25.
           Time:       Thu Apr  7 12:43:40 2022
           Time Point: 9.610 secs
           Intensity:  Min = 664, Max = 2526, Mean = 1046.81921
           Photosensor reading: 584530.0
           Exposure time: 0.093631 secs
           EX filter:  DAPI
           EM filter:  DAPI
           ND filter:  100%
           Stage coordinates:   (-6660.624,+8507.371,+55.984)

Image 26.
           Time:       Thu Apr  7 12:43:40 2022
           Time Point: 9.993 secs
           Intensity:  Min = 512, Max = 1441, Mean = 636.58069
           Photosensor reading: 2666691.0
           Exposure time: 0.158310 secs
           EX filter:  FITC
           EM filter:  FITC
           ND filter:  100%
           Stage coordinates:   (-6660.624,+8507.371,+55.984)

Image 27.
           Time:       Thu Apr  7 12:43:41 2022
           Time Point: 10.409 secs
           Intensity:  Min = 508, Max = 1718, Mean = 619.93085
           Photosensor reading: 6701610.0
           Exposure time: 0.182118 secs
           EX filter:  TRITC
           EM filter:  TRITC
           ND filter:  100%
           Stage coordinates:   (-6660.624,+8507.371,+55.984)

Image 28.
           Time:       Thu Apr  7 12:43:41 2022
           Time Point: 10.860 secs
           Intensity:  Min = 672, Max = 2456, Mean = 1048.06055
           Photosensor reading: 584498.0
           Exposure time: 0.093631 secs
           EX filter:  DAPI
           EM filter:  DAPI
           ND filter:  100%
           Stage coordinates:   (-6660.624,+8507.371,+55.881)

Image 29.
           Time:       Thu Apr  7 12:43:41 2022
           Time Point: 11.179 secs
           Intensity:  Min = 525, Max = 1279, Mean = 641.83514
           Photosensor reading: 2667576.0
           Exposure time: 0.158310 secs
           EX filter:  FITC
           EM filter:  FITC
           ND filter:  100%
           Stage coordinates:   (-6660.624,+8507.371,+55.881)

Image 30.
           Time:       Thu Apr  7 12:43:42 2022
           Time Point: 11.612 secs
           Intensity:  Min = 506, Max = 1760, Mean = 621.42114
           Photosensor reading: 6700469.0
           Exposure time: 0.182118 secs
           EX filter:  TRITC
           EM filter:  TRITC
           ND filter:  100%
           Stage coordinates:   (-6660.624,+8507.371,+55.881)

Total number of images saved: 30
