# Supplementary material for: Chromatin binding by HORMAD proteins regulates meiotic recombination initiation
Source: EMBO J. 2024 Feb 8;43(5):8. doi: 10.1038/s44318-024-00034-3 (PMC10907721; doi:10.1038/s44318-024-00034-3)
Supplement: Supplementary file 6 — Source Data Fig. 5 [file 44318_2024_34_MOESM6_ESM.zip › Data_Figure_5/hop1_loop2 images/22-4-7_TRITVNOtRIT/4-5-2022_TRITwashed_7797-H3-26_R3D.dv.log]

#
#Tag 0x00FF0408

Resolve3D softWoRx-Acquire Version: 7.2.1 Release RC1

Running on host: cn71689

Resolve3D Image File: /data1/Data/HochwagenLab/Cal/Hop1PHD/anti-hop1/2022-03-24/22-4-7_TRITVNOtRIT/4-5-2022_TRITwashed_7797-H3-26_R3D.dv

Created  Thu Apr  7 15:07:59 2022


Optics:
  Objective:    	Olympus 100X/1.40, UPLS Apo, UIS2, 1-U2B836
  Lens ID:      	10007
  Aux Magn:     	2.00
  Illumination: 	Kohler

Image Properties:
  XY Dimensions:            	256 x 256
  ZWT Dimensions (expected):	10 x 3 x 1
  Pixel Size:               	0.07985 0.07985 0.100
  Binning:                  	1x1
  Flat-field Calibration:   	On

Camera:
  Type:        	PM1394Cam00 EMCCD / EVOLVE- 512
  Gain:        	1.00X
  Speed:       	10000KHz
  Temp Setting:	-85.0C


Resolve3D Macro:
--------------------------------------------------------
# Created by DeltaVision Experiment Designer (version: 7.2.1 Release RC1)
# Experiment Macro Name: 4-7-22


# Open image file
OPF

# Starting Scan From Farthest Z (Bottom of sample)
# Move to start of sectioning from initial point.
FOCUS 0.000

# Z sectioning loop.
FIRST_Z
DO 10

  # Select Ex, Em, Nd Filters
  FILTERS DAPI,DAPI,100%
  ACTSHUT 17
  CCD 0.093631
  WRT

  # Select Ex, Em, Nd Filters
  FILTERS FITC,FITC,100%
  ACTSHUT 17
  CCD 0.158310
  WRT

  # Select Ex, Em, Nd Filters
  FILTERS TRITC,TRITC,100%
  ACTSHUT 17
  CCD 0.182118
  WRT

  SECTIONZ -0.100
  NEXT_Z
ENDDO

# Close image file(s) 
CLF

# Move to initial point from end of sectioning.
FOCUS 1.000
BEEP

#
#
#KEY Experiment Designer Keys: Don't Modify
#
#KEY EXPERIMENT_TYPE STANDARD
#KEY SCAN_SEQUENCE WZT
#KEY DO_FAST_ACQUISITION F
#KEY LAMPS_OFF_AT_END F
#KEY DO_Z_SECTIONING T
#KEY Z_APPLY_BACKLASH F
#KEY Z_START_POSITION BOTTOM
#KEY SECT_SPACING 0.1000
#KEY NUM_Z_SECTIONS 10
#KEY SAMPLE_THICKNESS 1.0000
#KEY CHANNEL 0.093631,DAPI,DAPI,100%,1
#KEY EX_SHUTTERS 3,EX=T,TRANS=F,LASER=F
#KEY EM_SHUTTERS 1,CCD1=T
#KEY CHANNEL 0.158310,FITC,FITC,100%,1
#KEY EX_SHUTTERS 3,EX=T,TRANS=F,LASER=F
#KEY EM_SHUTTERS 1,CCD1=T
#KEY CHANNEL 0.182118,TRITC,TRITC,100%,1
#KEY EX_SHUTTERS 3,EX=T,TRANS=F,LASER=F
#KEY EM_SHUTTERS 1,CCD1=T
#KEY DO_REFERENCE_IMAGE F
#KEY DO_CELL_TRACK F
#KEY DO_AUTOFOCUS F
#KEY DO_ULTIMATEFOCUS F
#KEY DO_OAI_SCANNING F
#KEY DO_TIME_LAPSE F
#KEY DO_POINT_VISITING F
#KEY DO_PANEL_COLLECTION F
#
#
--------------------------------------------------------

Experiment Record:
------------------
Image 1.
           Time:       Thu Apr  7 15:07:59 2022
           Time Point: 0.000 secs
           Intensity:  Min = 572, Max = 1049, Mean = 650.11890
           Photosensor reading: 581891.0
           Exposure time: 0.093631 secs
           EX filter:  DAPI
           EM filter:  DAPI
           ND filter:  100%
           Stage coordinates:   (-5207.933,+4561.952,+64.014)

Image 2.
           Time:       Thu Apr  7 15:08:00 2022
           Time Point: 0.285 secs
           Intensity:  Min = 521, Max = 1076, Mean = 613.41840
           Photosensor reading: 2639584.0
           Exposure time: 0.158310 secs
           EX filter:  FITC
           EM filter:  FITC
           ND filter:  100%
           Stage coordinates:   (-5207.933,+4561.952,+64.014)

Image 3.
           Time:       Thu Apr  7 15:08:00 2022
           Time Point: 0.718 secs
           Intensity:  Min = 494, Max = 1655, Mean = 581.04578
           Photosensor reading: 6718104.0
           Exposure time: 0.182118 secs
           EX filter:  TRITC
           EM filter:  TRITC
           ND filter:  100%
           Stage coordinates:   (-5207.933,+4561.952,+64.014)

Image 4.
           Time:       Thu Apr  7 15:08:00 2022
           Time Point: 1.168 secs
           Intensity:  Min = 574, Max = 1051, Mean = 656.44153
           Photosensor reading: 581874.0
           Exposure time: 0.093631 secs
           EX filter:  DAPI
           EM filter:  DAPI
           ND filter:  100%
           Stage coordinates:   (-5207.933,+4561.952,+63.912)

Image 5.
           Time:       Thu Apr  7 15:08:01 2022
           Time Point: 1.503 secs
           Intensity:  Min = 515, Max = 1135, Mean = 613.65375
           Photosensor reading: 2644346.0
           Exposure time: 0.158310 secs
           EX filter:  FITC
           EM filter:  FITC
           ND filter:  100%
           Stage coordinates:   (-5207.933,+4561.952,+63.912)

Image 6.
           Time:       Thu Apr  7 15:08:01 2022
           Time Point: 1.936 secs
           Intensity:  Min = 492, Max = 1746, Mean = 577.74091
           Photosensor reading: 6694311.0
           Exposure time: 0.182118 secs
           EX filter:  TRITC
           EM filter:  TRITC
           ND filter:  100%
           Stage coordinates:   (-5207.933,+4561.952,+63.912)

Image 7.
           Time:       Thu Apr  7 15:08:02 2022
           Time Point: 2.386 secs
           Intensity:  Min = 574, Max = 1032, Mean = 655.48590
           Photosensor reading: 581862.0
           Exposure time: 0.093631 secs
           EX filter:  DAPI
           EM filter:  DAPI
           ND filter:  100%
           Stage coordinates:   (-5207.933,+4561.952,+63.809)

Image 8.
           Time:       Thu Apr  7 15:08:02 2022
           Time Point: 2.721 secs
           Intensity:  Min = 516, Max = 1207, Mean = 613.74420
           Photosensor reading: 2644363.0
           Exposure time: 0.158310 secs
           EX filter:  FITC
           EM filter:  FITC
           ND filter:  100%
           Stage coordinates:   (-5207.933,+4561.952,+63.809)

Image 9.
           Time:       Thu Apr  7 15:08:02 2022
           Time Point: 3.219 secs
           Intensity:  Min = 486, Max = 1883, Mean = 575.09802
           Photosensor reading: 6695271.0
           Exposure time: 0.182118 secs
           EX filter:  TRITC
           EM filter:  TRITC
           ND filter:  100%
           Stage coordinates:   (-5207.933,+4561.952,+63.809)

Image 10.
           Time:       Thu Apr  7 15:08:03 2022
           Time Point: 3.671 secs
           Intensity:  Min = 574, Max = 1004, Mean = 653.78052
           Photosensor reading: 581845.0
           Exposure time: 0.093631 secs
           EX filter:  DAPI
           EM filter:  DAPI
           ND filter:  100%
           Stage coordinates:   (-5207.933,+4561.952,+63.712)

Image 11.
           Time:       Thu Apr  7 15:08:03 2022
           Time Point: 4.004 secs
           Intensity:  Min = 508, Max = 1358, Mean = 609.90717
           Photosensor reading: 2644769.0
           Exposure time: 0.158310 secs
           EX filter:  FITC
           EM filter:  FITC
           ND filter:  100%
           Stage coordinates:   (-5207.933,+4561.952,+63.712)

Image 12.
           Time:       Thu Apr  7 15:08:04 2022
           Time Point: 4.436 secs
           Intensity:  Min = 496, Max = 2215, Mean = 579.36841
           Photosensor reading: 6699542.0
           Exposure time: 0.182118 secs
           EX filter:  TRITC
           EM filter:  TRITC
           ND filter:  100%
           Stage coordinates:   (-5207.933,+4561.952,+63.712)

Image 13.
           Time:       Thu Apr  7 15:08:04 2022
           Time Point: 4.890 secs
           Intensity:  Min = 578, Max = 970, Mean = 652.15833
           Photosensor reading: 581828.0
           Exposure time: 0.093631 secs
           EX filter:  DAPI
           EM filter:  DAPI
           ND filter:  100%
           Stage coordinates:   (-5207.933,+4561.952,+63.609)

Image 14.
           Time:       Thu Apr  7 15:08:04 2022
           Time Point: 5.223 secs
           Intensity:  Min = 513, Max = 1634, Mean = 613.13489
           Photosensor reading: 2644948.0
           Exposure time: 0.158310 secs
           EX filter:  FITC
           EM filter:  FITC
           ND filter:  100%
           Stage coordinates:   (-5207.933,+4561.952,+63.609)

Image 15.
           Time:       Thu Apr  7 15:08:05 2022
           Time Point: 5.656 secs
           Intensity:  Min = 487, Max = 2576, Mean = 576.57635
           Photosensor reading: 6698953.0
           Exposure time: 0.182118 secs
           EX filter:  TRITC
           EM filter:  TRITC
           ND filter:  100%
           Stage coordinates:   (-5207.933,+4561.952,+63.609)

Image 16.
           Time:       Thu Apr  7 15:08:05 2022
           Time Point: 6.108 secs
           Intensity:  Min = 579, Max = 931, Mean = 655.25671
           Photosensor reading: 581817.0
           Exposure time: 0.093631 secs
           EX filter:  DAPI
           EM filter:  DAPI
           ND filter:  100%
           Stage coordinates:   (-5207.933,+4561.952,+63.512)

Image 17.
           Time:       Thu Apr  7 15:08:06 2022
           Time Point: 6.441 secs
           Intensity:  Min = 507, Max = 1960, Mean = 610.33173
           Photosensor reading: 2644912.0
           Exposure time: 0.158310 secs
           EX filter:  FITC
           EM filter:  FITC
           ND filter:  100%
           Stage coordinates:   (-5207.933,+4561.952,+63.512)

Image 18.
           Time:       Thu Apr  7 15:08:06 2022
           Time Point: 6.874 secs
           Intensity:  Min = 488, Max = 3173, Mean = 578.46783
           Photosensor reading: 6699448.0
           Exposure time: 0.182118 secs
           EX filter:  TRITC
           EM filter:  TRITC
           ND filter:  100%
           Stage coordinates:   (-5207.933,+4561.952,+63.512)

Image 19.
           Time:       Thu Apr  7 15:08:06 2022
           Time Point: 7.324 secs
           Intensity:  Min = 566, Max = 895, Mean = 646.04675
           Photosensor reading: 581864.0
           Exposure time: 0.093631 secs
           EX filter:  DAPI
           EM filter:  DAPI
           ND filter:  100%
           Stage coordinates:   (-5207.933,+4561.952,+63.409)

Image 20.
           Time:       Thu Apr  7 15:08:07 2022
           Time Point: 7.659 secs
           Intensity:  Min = 506, Max = 2372, Mean = 613.12823
           Photosensor reading: 2645118.0
           Exposure time: 0.158310 secs
           EX filter:  FITC
           EM filter:  FITC
           ND filter:  100%
           Stage coordinates:   (-5207.933,+4561.952,+63.409)

Image 21.
           Time:       Thu Apr  7 15:08:07 2022
           Time Point: 8.156 secs
           Intensity:  Min = 487, Max = 3781, Mean = 573.92230
           Photosensor reading: 6699169.0
           Exposure time: 0.182118 secs
           EX filter:  TRITC
           EM filter:  TRITC
           ND filter:  100%
           Stage coordinates:   (-5207.933,+4561.952,+63.409)

Image 22.
           Time:       Thu Apr  7 15:08:08 2022
           Time Point: 8.609 secs
           Intensity:  Min = 571, Max = 884, Mean = 650.83850
           Photosensor reading: 581885.0
           Exposure time: 0.093631 secs
           EX filter:  DAPI
           EM filter:  DAPI
           ND filter:  100%
           Stage coordinates:   (-5207.933,+4561.952,+63.306)

Image 23.
           Time:       Thu Apr  7 15:08:08 2022
           Time Point: 8.942 secs
           Intensity:  Min = 508, Max = 2771, Mean = 611.66547
           Photosensor reading: 2645290.0
           Exposure time: 0.158310 secs
           EX filter:  FITC
           EM filter:  FITC
           ND filter:  100%
           Stage coordinates:   (-5207.933,+4561.952,+63.306)

Image 24.
           Time:       Thu Apr  7 15:08:09 2022
           Time Point: 9.375 secs
           Intensity:  Min = 490, Max = 4287, Mean = 575.80139
           Photosensor reading: 6695951.0
           Exposure time: 0.182118 secs
           EX filter:  TRITC
           EM filter:  TRITC
           ND filter:  100%
           Stage coordinates:   (-5207.933,+4561.952,+63.306)

Image 25.
           Time:       Thu Apr  7 15:08:09 2022
           Time Point: 9.828 secs
           Intensity:  Min = 575, Max = 869, Mean = 654.70782
           Photosensor reading: 581924.0
           Exposure time: 0.093631 secs
           EX filter:  DAPI
           EM filter:  DAPI
           ND filter:  100%
           Stage coordinates:   (-5207.933,+4561.952,+63.209)

Image 26.
           Time:       Thu Apr  7 15:08:09 2022
           Time Point: 10.161 secs
           Intensity:  Min = 497, Max = 3007, Mean = 612.29169
           Photosensor reading: 2645417.0
           Exposure time: 0.158310 secs
           EX filter:  FITC
           EM filter:  FITC
           ND filter:  100%
           Stage coordinates:   (-5207.933,+4561.952,+63.209)

Image 27.
           Time:       Thu Apr  7 15:08:10 2022
           Time Point: 10.593 secs
           Intensity:  Min = 493, Max = 4541, Mean = 576.66779
           Photosensor reading: 6694830.0
           Exposure time: 0.182118 secs
           EX filter:  TRITC
           EM filter:  TRITC
           ND filter:  100%
           Stage coordinates:   (-5207.933,+4561.952,+63.209)

Image 28.
           Time:       Thu Apr  7 15:08:10 2022
           Time Point: 11.044 secs
           Intensity:  Min = 570, Max = 852, Mean = 650.44073
           Photosensor reading: 581931.0
           Exposure time: 0.093631 secs
           EX filter:  DAPI
           EM filter:  DAPI
           ND filter:  100%
           Stage coordinates:   (-5207.933,+4561.952,+63.111)

Image 29.
           Time:       Thu Apr  7 15:08:11 2022
           Time Point: 11.377 secs
           Intensity:  Min = 509, Max = 3228, Mean = 612.91254
           Photosensor reading: 2645487.0
           Exposure time: 0.158310 secs
           EX filter:  FITC
           EM filter:  FITC
           ND filter:  100%
           Stage coordinates:   (-5207.933,+4561.952,+63.111)

Image 30.
           Time:       Thu Apr  7 15:08:11 2022
           Time Point: 11.811 secs
           Intensity:  Min = 490, Max = 4945, Mean = 577.78870
           Photosensor reading: 6694076.0
           Exposure time: 0.182118 secs
           EX filter:  TRITC
           EM filter:  TRITC
           ND filter:  100%
           Stage coordinates:   (-5207.933,+4561.952,+63.111)

Total number of images saved: 30
