# Supplementary material for: Chromatin binding by HORMAD proteins regulates meiotic recombination initiation
Source: EMBO J. 2024 Feb 8;43(5):8. doi: 10.1038/s44318-024-00034-3 (PMC10907721; doi:10.1038/s44318-024-00034-3)
Supplement: Supplementary file 6 — Source Data Fig. 5 [file 44318_2024_34_MOESM6_ESM.zip › Data_Figure_5/hop1_loop2 images/22-4-7_TRITVNOtRIT/4-5-2022_NOTRIT_7797-H3-03_R3D.dv.log]

#
#Tag 0x00FF0408

Resolve3D softWoRx-Acquire Version: 7.2.1 Release RC1

Running on host: cn71689

Resolve3D Image File: /data1/Data/HochwagenLab/Cal/Hop1PHD/anti-hop1/2022-03-24/22-4-7_TRITVNOtRIT/4-5-2022_NOTRIT_7797-H3-03_R3D.dv

Created  Thu Apr  7 11:36:21 2022


Optics:
  Objective:    	Olympus 100X/1.40, UPLS Apo, UIS2, 1-U2B836
  Lens ID:      	10007
  Aux Magn:     	2.00
  Illumination: 	Kohler

Image Properties:
  XY Dimensions:            	128 x 128
  ZWT Dimensions (expected):	10 x 3 x 1
  Pixel Size:               	0.07985 0.07985 0.100
  Binning:                  	1x1
  Flat-field Calibration:   	On

Camera:
  Type:        	PM1394Cam00 EMCCD / EVOLVE- 512
  Gain:        	1.00X
  Speed:       	10000KHz
  Temp Setting:	-85.0C


Resolve3D Macro:
--------------------------------------------------------
# Created by DeltaVision Experiment Designer (version: 7.2.1 Release RC1)
# Experiment Macro Name: 4-7-22


# Open image file
OPF

# Starting Scan From Farthest Z (Bottom of sample)
# Move to start of sectioning from initial point.
FOCUS 0.000

# Z sectioning loop.
FIRST_Z
DO 10

  # Select Ex, Em, Nd Filters
  FILTERS DAPI,DAPI,100%
  ACTSHUT 17
  CCD 0.093631
  WRT

  # Select Ex, Em, Nd Filters
  FILTERS FITC,FITC,100%
  ACTSHUT 17
  CCD 0.158310
  WRT

  # Select Ex, Em, Nd Filters
  FILTERS TRITC,TRITC,100%
  ACTSHUT 17
  CCD 0.182118
  WRT

  SECTIONZ -0.100
  NEXT_Z
ENDDO

# Close image file(s) 
CLF

# Move to initial point from end of sectioning.
FOCUS 1.000
BEEP

#
#
#KEY Experiment Designer Keys: Don't Modify
#
#KEY EXPERIMENT_TYPE STANDARD
#KEY SCAN_SEQUENCE WZT
#KEY DO_FAST_ACQUISITION F
#KEY LAMPS_OFF_AT_END F
#KEY DO_Z_SECTIONING T
#KEY Z_APPLY_BACKLASH F
#KEY Z_START_POSITION BOTTOM
#KEY SECT_SPACING 0.1000
#KEY NUM_Z_SECTIONS 10
#KEY SAMPLE_THICKNESS 1.0000
#KEY CHANNEL 0.093631,DAPI,DAPI,100%,1
#KEY EX_SHUTTERS 3,EX=T,TRANS=F,LASER=F
#KEY EM_SHUTTERS 1,CCD1=T
#KEY CHANNEL 0.158310,FITC,FITC,100%,1
#KEY EX_SHUTTERS 3,EX=T,TRANS=F,LASER=F
#KEY EM_SHUTTERS 1,CCD1=T
#KEY CHANNEL 0.182118,TRITC,TRITC,100%,1
#KEY EX_SHUTTERS 3,EX=T,TRANS=F,LASER=F
#KEY EM_SHUTTERS 1,CCD1=T
#KEY DO_REFERENCE_IMAGE F
#KEY DO_CELL_TRACK F
#KEY DO_AUTOFOCUS F
#KEY DO_ULTIMATEFOCUS F
#KEY DO_OAI_SCANNING F
#KEY DO_TIME_LAPSE F
#KEY DO_POINT_VISITING F
#KEY DO_PANEL_COLLECTION F
#
#
--------------------------------------------------------

Experiment Record:
------------------
Image 1.
           Time:       Thu Apr  7 11:36:22 2022
           Time Point: 0.000 secs
           Intensity:  Min = 598, Max = 2477, Mean = 872.66327
           Photosensor reading: 583235.0
           Exposure time: 0.093631 secs
           EX filter:  DAPI
           EM filter:  DAPI
           ND filter:  100%
           Stage coordinates:   (-5678.895,+3729.926,+44.443)

Image 2.
           Time:       Thu Apr  7 11:36:22 2022
           Time Point: 0.287 secs
           Intensity:  Min = 552, Max = 2203, Mean = 732.69434
           Photosensor reading: 2652905.0
           Exposure time: 0.158310 secs
           EX filter:  FITC
           EM filter:  FITC
           ND filter:  100%
           Stage coordinates:   (-5678.895,+3729.926,+44.443)

Image 3.
           Time:       Thu Apr  7 11:36:22 2022
           Time Point: 0.702 secs
           Intensity:  Min = 489, Max = 1236, Mean = 618.74115
           Photosensor reading: 6529621.0
           Exposure time: 0.182118 secs
           EX filter:  TRITC
           EM filter:  TRITC
           ND filter:  100%
           Stage coordinates:   (-5678.895,+3729.926,+44.443)

Image 4.
           Time:       Thu Apr  7 11:36:23 2022
           Time Point: 1.162 secs
           Intensity:  Min = 609, Max = 2480, Mean = 878.24127
           Photosensor reading: 583259.0
           Exposure time: 0.093631 secs
           EX filter:  DAPI
           EM filter:  DAPI
           ND filter:  100%
           Stage coordinates:   (-5678.895,+3729.926,+44.340)

Image 5.
           Time:       Thu Apr  7 11:36:23 2022
           Time Point: 1.487 secs
           Intensity:  Min = 546, Max = 2227, Mean = 729.64612
           Photosensor reading: 2655239.0
           Exposure time: 0.158310 secs
           EX filter:  FITC
           EM filter:  FITC
           ND filter:  100%
           Stage coordinates:   (-5678.895,+3729.926,+44.340)

Image 6.
           Time:       Thu Apr  7 11:36:24 2022
           Time Point: 1.903 secs
           Intensity:  Min = 485, Max = 1283, Mean = 620.02142
           Photosensor reading: 6539184.0
           Exposure time: 0.182118 secs
           EX filter:  TRITC
           EM filter:  TRITC
           ND filter:  100%
           Stage coordinates:   (-5678.895,+3729.926,+44.340)

Image 7.
           Time:       Thu Apr  7 11:36:24 2022
           Time Point: 2.418 secs
           Intensity:  Min = 598, Max = 2419, Mean = 877.12067
           Photosensor reading: 583272.0
           Exposure time: 0.093631 secs
           EX filter:  DAPI
           EM filter:  DAPI
           ND filter:  100%
           Stage coordinates:   (-5678.895,+3729.926,+44.243)

Image 8.
           Time:       Thu Apr  7 11:36:24 2022
           Time Point: 2.741 secs
           Intensity:  Min = 536, Max = 2344, Mean = 730.00677
           Photosensor reading: 2655801.0
           Exposure time: 0.158310 secs
           EX filter:  FITC
           EM filter:  FITC
           ND filter:  100%
           Stage coordinates:   (-5678.895,+3729.926,+44.243)

Image 9.
           Time:       Thu Apr  7 11:36:25 2022
           Time Point: 3.154 secs
           Intensity:  Min = 491, Max = 1331, Mean = 619.73645
           Photosensor reading: 6546540.0
           Exposure time: 0.182118 secs
           EX filter:  TRITC
           EM filter:  TRITC
           ND filter:  100%
           Stage coordinates:   (-5678.895,+3729.926,+44.243)

Image 10.
           Time:       Thu Apr  7 11:36:25 2022
           Time Point: 3.606 secs
           Intensity:  Min = 604, Max = 2342, Mean = 870.41101
           Photosensor reading: 583250.0
           Exposure time: 0.093631 secs
           EX filter:  DAPI
           EM filter:  DAPI
           ND filter:  100%
           Stage coordinates:   (-5678.895,+3729.926,+44.140)

Image 11.
           Time:       Thu Apr  7 11:36:26 2022
           Time Point: 3.922 secs
           Intensity:  Min = 529, Max = 2465, Mean = 726.13385
           Photosensor reading: 2655065.0
           Exposure time: 0.158310 secs
           EX filter:  FITC
           EM filter:  FITC
           ND filter:  100%
           Stage coordinates:   (-5678.895,+3729.926,+44.140)

Image 12.
           Time:       Thu Apr  7 11:36:26 2022
           Time Point: 4.346 secs
           Intensity:  Min = 482, Max = 1432, Mean = 616.61597
           Photosensor reading: 6553747.0
           Exposure time: 0.182118 secs
           EX filter:  TRITC
           EM filter:  TRITC
           ND filter:  100%
           Stage coordinates:   (-5678.895,+3729.926,+44.140)

Image 13.
           Time:       Thu Apr  7 11:36:26 2022
           Time Point: 4.788 secs
           Intensity:  Min = 608, Max = 2284, Mean = 872.43597
           Photosensor reading: 583232.0
           Exposure time: 0.093631 secs
           EX filter:  DAPI
           EM filter:  DAPI
           ND filter:  100%
           Stage coordinates:   (-5678.895,+3729.926,+44.043)

Image 14.
           Time:       Thu Apr  7 11:36:27 2022
           Time Point: 5.108 secs
           Intensity:  Min = 532, Max = 2647, Mean = 725.97662
           Photosensor reading: 2654032.0
           Exposure time: 0.158310 secs
           EX filter:  FITC
           EM filter:  FITC
           ND filter:  100%
           Stage coordinates:   (-5678.895,+3729.926,+44.043)

Image 15.
           Time:       Thu Apr  7 11:36:27 2022
           Time Point: 5.523 secs
           Intensity:  Min = 489, Max = 1553, Mean = 620.96899
           Photosensor reading: 6557528.0
           Exposure time: 0.182118 secs
           EX filter:  TRITC
           EM filter:  TRITC
           ND filter:  100%
           Stage coordinates:   (-5678.895,+3729.926,+44.043)

Image 16.
           Time:       Thu Apr  7 11:36:28 2022
           Time Point: 5.974 secs
           Intensity:  Min = 602, Max = 2191, Mean = 869.13538
           Photosensor reading: 583191.0
           Exposure time: 0.093631 secs
           EX filter:  DAPI
           EM filter:  DAPI
           ND filter:  100%
           Stage coordinates:   (-5678.895,+3729.926,+43.940)

Image 17.
           Time:       Thu Apr  7 11:36:28 2022
           Time Point: 6.292 secs
           Intensity:  Min = 524, Max = 3045, Mean = 725.38446
           Photosensor reading: 2654102.0
           Exposure time: 0.158310 secs
           EX filter:  FITC
           EM filter:  FITC
           ND filter:  100%
           Stage coordinates:   (-5678.895,+3729.926,+43.940)

Image 18.
           Time:       Thu Apr  7 11:36:28 2022
           Time Point: 6.709 secs
           Intensity:  Min = 480, Max = 1698, Mean = 623.03198
           Photosensor reading: 6558731.0
           Exposure time: 0.182118 secs
           EX filter:  TRITC
           EM filter:  TRITC
           ND filter:  100%
           Stage coordinates:   (-5678.895,+3729.926,+43.940)

Image 19.
           Time:       Thu Apr  7 11:36:29 2022
           Time Point: 7.158 secs
           Intensity:  Min = 599, Max = 2136, Mean = 868.92896
           Photosensor reading: 583206.0
           Exposure time: 0.093631 secs
           EX filter:  DAPI
           EM filter:  DAPI
           ND filter:  100%
           Stage coordinates:   (-5678.895,+3729.926,+43.843)

Image 20.
           Time:       Thu Apr  7 11:36:29 2022
           Time Point: 7.540 secs
           Intensity:  Min = 535, Max = 3440, Mean = 730.27893
           Photosensor reading: 2652653.0
           Exposure time: 0.158310 secs
           EX filter:  FITC
           EM filter:  FITC
           ND filter:  100%
           Stage coordinates:   (-5678.895,+3729.926,+43.843)

Image 21.
           Time:       Thu Apr  7 11:36:30 2022
           Time Point: 7.957 secs
           Intensity:  Min = 475, Max = 2003, Mean = 615.21490
           Photosensor reading: 6557976.0
           Exposure time: 0.182118 secs
           EX filter:  TRITC
           EM filter:  TRITC
           ND filter:  100%
           Stage coordinates:   (-5678.895,+3729.926,+43.843)

Image 22.
           Time:       Thu Apr  7 11:36:30 2022
           Time Point: 8.409 secs
           Intensity:  Min = 613, Max = 2040, Mean = 866.24231
           Photosensor reading: 583201.0
           Exposure time: 0.093631 secs
           EX filter:  DAPI
           EM filter:  DAPI
           ND filter:  100%
           Stage coordinates:   (-5678.895,+3729.926,+43.740)

Image 23.
           Time:       Thu Apr  7 11:36:30 2022
           Time Point: 8.727 secs
           Intensity:  Min = 526, Max = 3522, Mean = 727.10645
           Photosensor reading: 2653048.0
           Exposure time: 0.158310 secs
           EX filter:  FITC
           EM filter:  FITC
           ND filter:  100%
           Stage coordinates:   (-5678.895,+3729.926,+43.740)

Image 24.
           Time:       Thu Apr  7 11:36:31 2022
           Time Point: 9.142 secs
           Intensity:  Min = 487, Max = 2262, Mean = 621.04553
           Photosensor reading: 6557696.0
           Exposure time: 0.182118 secs
           EX filter:  TRITC
           EM filter:  TRITC
           ND filter:  100%
           Stage coordinates:   (-5678.895,+3729.926,+43.740)

Image 25.
           Time:       Thu Apr  7 11:36:31 2022
           Time Point: 9.592 secs
           Intensity:  Min = 615, Max = 2008, Mean = 868.57941
           Photosensor reading: 583166.0
           Exposure time: 0.093631 secs
           EX filter:  DAPI
           EM filter:  DAPI
           ND filter:  100%
           Stage coordinates:   (-5678.895,+3729.926,+43.643)

Image 26.
           Time:       Thu Apr  7 11:36:32 2022
           Time Point: 9.910 secs
           Intensity:  Min = 523, Max = 3394, Mean = 725.66803
           Photosensor reading: 2654484.0
           Exposure time: 0.158310 secs
           EX filter:  FITC
           EM filter:  FITC
           ND filter:  100%
           Stage coordinates:   (-5678.895,+3729.926,+43.643)

Image 27.
           Time:       Thu Apr  7 11:36:32 2022
           Time Point: 10.328 secs
           Intensity:  Min = 483, Max = 2578, Mean = 619.59808
           Photosensor reading: 6558777.0
           Exposure time: 0.182118 secs
           EX filter:  TRITC
           EM filter:  TRITC
           ND filter:  100%
           Stage coordinates:   (-5678.895,+3729.926,+43.643)

Image 28.
           Time:       Thu Apr  7 11:36:32 2022
           Time Point: 10.778 secs
           Intensity:  Min = 613, Max = 1975, Mean = 867.18127
           Photosensor reading: 583124.0
           Exposure time: 0.093631 secs
           EX filter:  DAPI
           EM filter:  DAPI
           ND filter:  100%
           Stage coordinates:   (-5678.895,+3729.926,+43.540)

Image 29.
           Time:       Thu Apr  7 11:36:33 2022
           Time Point: 11.113 secs
           Intensity:  Min = 524, Max = 3246, Mean = 724.54755
           Photosensor reading: 2652567.0
           Exposure time: 0.158310 secs
           EX filter:  FITC
           EM filter:  FITC
           ND filter:  100%
           Stage coordinates:   (-5678.895,+3729.926,+43.540)

Image 30.
           Time:       Thu Apr  7 11:36:33 2022
           Time Point: 11.528 secs
           Intensity:  Min = 480, Max = 2811, Mean = 618.54730
           Photosensor reading: 6558754.0
           Exposure time: 0.182118 secs
           EX filter:  TRITC
           EM filter:  TRITC
           ND filter:  100%
           Stage coordinates:   (-5678.895,+3729.926,+43.540)

Total number of images saved: 30
