# Supplementary material for: Chromatin binding by HORMAD proteins regulates meiotic recombination initiation
Source: EMBO J. 2024 Feb 8;43(5):8. doi: 10.1038/s44318-024-00034-3 (PMC10907721; doi:10.1038/s44318-024-00034-3)
Supplement: Supplementary file 6 — Source Data Fig. 5 [file 44318_2024_34_MOESM6_ESM.zip › Data_Figure_5/2022-11-17_11758_tc/results/Edited Hop1FociArea.csv]

Slice	Count	Total.Area	Average.Size	X.Area	Mean	IntDen	Hour
pch2∆	5	4.176	0.835	3.998	80.672	81.392	H2
pch2∆	2	5.789	2.895	5.542	96.354	340.598	H2
pch2∆	15	5.413	0.361	5.182	75.652	32.193	H2
pch2∆	14	3.226	0.23	3.088	80.733	22.785	H2
pch2∆	22	3.832	0.174	3.668	83.309	16.653	H2
pch2∆	2	6.669	3.335	6.384	107.365	427.009	H2
pch2∆	5	8.168	1.634	7.819	84.947	169.7	H2
pch2∆	35	5.375	0.154	5.145	75.924	14.323	H2
pch2∆	5	7.403	1.481	7.086	85.562	165.851	H2
pch2∆	2	6.822	3.411	6.531	96.762	404.167	H2
pch2∆	5	7.964	1.593	7.623	103.328	206.653	H2
pch2∆	4	6.988	1.747	6.689	85.172	194.507	H2
pch2∆	2	6.153	3.076	5.89	101.923	365.904	H2
pch2∆	2	6.931	3.465	6.635	118.635	489.535	H2
pch2∆	3	8.404	2.801	8.044	94.981	326.782	H2
pch2∆	1	8.136	8.136	7.788	142.98	1163.261	H2
pch2∆	12	7.135	0.595	6.83	77.692	56.619	H2
pch2∆	19	11.235	0.591	10.754	78.609	56.37	H2
pch2∆	1	5.496	5.496	5.261	120.171	660.473	H2
pch2∆	3	6	2	5.743	107.241	265.262	H2
pch2∆	5	7.046	1.409	6.744	94.553	184.572	H2
pch2∆	1	6.88	6.88	6.586	127.915	880.019	H2
pch2∆	4	6.236	1.559	5.969	84.773	175.964	H2
pch2∆	2	7.097	3.548	6.793	93.337	399.671	H2
pch2∆	8	10.361	1.295	9.918	91.846	153.524	H2
pch2∆	2	7.32	3.66	7.007	106.784	438.661	H3
pch2∆	1	9.009	9.009	8.624	115.033	1036.365	H3
pch2∆	2	7.785	3.893	7.452	107.319	505.988	H3
pch2∆	3	7.409	2.47	7.092	116.497	353.083	H3
pch2∆	11	6.223	0.566	5.957	107.437	73.623	H3
pch2∆	1	7.441	7.441	7.123	126.021	937.696	H3
pch2∆	9	7.383	0.82	7.068	86.1	87.896	H3
pch2∆	5	8.474	1.695	8.112	117.648	237.438	H3
pch2∆	7	6.51	0.93	6.232	92.32	107.878	H3
pch2∆	21	4.961	0.236	4.749	92.175	25.284	H3
pch2∆	2	7.996	3.998	7.654	105.041	457.429	H3
pch2∆	3	5.981	1.994	5.725	106.671	242.499	H3
pch2∆	2	6.344	3.172	6.073	103.041	397.781	H3
pch2∆	2	8.384	4.192	8.026	103.418	517.437	H3
pch2∆	4	9.06	2.265	8.673	104.04	281.576	H3
pch2∆	11	6.312	0.574	6.042	46.077	27.765	H3
pch2∆	3	9.411	3.137	9.009	107.655	371.544	H3
pch2∆	2	7.122	3.561	6.818	102.721	430.994	H3
pch2∆	2	4.782	2.391	4.578	99.029	291.693	H3
pch2∆	4	9.449	2.362	9.045	112.958	288.341	H3
pch2∆	2	8.04	4.02	7.697	102.933	494.426	H3
pch2∆	5	8.212	1.642	7.861	109.69	235.248	H3
pch2∆	2	7.058	3.529	6.757	110.373	466.358	H3
pch2∆	8	5.694	0.712	5.45	89.998	71.409	H4
pch2∆	4	7.103	1.776	6.799	93.221	210.237	H4
pch2∆	1	7.702	7.702	7.373	142.561	1098.04	H4
pch2∆	1	7.007	7.007	6.708	141.771	993.423	H4
pch2∆	1	9.277	9.277	8.881	127.883	1186.387	H4
pch2∆	3	6.516	2.172	6.238	98.207	271.206	H4
pch2∆	6	6.089	1.015	5.829	86.729	119.862	H4
pch2∆	2	7.377	3.689	7.062	109.415	483.822	H4
pch2∆	1	7.957	7.957	7.617	116.666	928.343	H4
pch2∆	19	7.065	0.372	6.763	101.681	43.789	H4
pch2∆	6	6.535	1.089	6.256	98.016	118.001	H4
pch2∆	1	7.32	7.32	7.007	140.949	1031.704	H4
pch2∆	3	8.837	2.946	8.459	105.813	378.479	H4
pch2∆	6	7.25	1.208	6.94	92.256	135.514	H4
pch2∆	14	7.148	0.511	6.842	102.014	60.309	H4
pch2∆	2	9.105	4.552	8.716	124.84	645.027	H4
pch2∆	4	6.159	1.54	5.896	91.927	184.216	H4
pch2∆	3	8.066	2.689	7.721	101.806	337.068	H4
pch2∆	4	5.917	1.479	5.664	87.067	168.128	H2
pch2∆	1	5.554	5.554	5.316	122.615	680.947	H2
