# Supplementary material for: Chromatin binding by HORMAD proteins regulates meiotic recombination initiation
Source: EMBO J. 2024 Feb 8;43(5):8. doi: 10.1038/s44318-024-00034-3 (PMC10907721; doi:10.1038/s44318-024-00034-3)
Supplement: Supplementary file 6 — Source Data Fig. 5 [file 44318_2024_34_MOESM6_ESM.zip › Data_Figure_5/2022-11-17_11758_tc/results/Edited Intensity Data.csv]

X	Label	Area	Mean	StdDev	Min	Max	IntDen	RawIntDen	Hour	Channel
1	pch2Δ	14.04	94.167	56.403	16	235	1322.107	207356	H2	DAPI
2	pch2Δ	14.04	50.811	30.725	13	226	713.381	111885	H2	Zip1
3	pch2Δ	14.04	46.555	39.424	2	235	653.632	102514	H2	Hop1
4	pch2Δ	14.244	108.266	62.754	15	255	1542.143	241866	H2	DAPI
5	pch2Δ	14.244	45.376	36.881	6	255	646.331	101369	H2	Zip1
6	pch2Δ	14.244	66.728	49.716	5	239	950.474	149070	H2	Hop1
7	pch2Δ	21.685	96.794	50.235	18	255	2098.961	329196	H2	DAPI
8	pch2Δ	21.685	52.34	24.272	12	255	1134.996	178010	H2	Zip1
9	pch2Δ	21.685	41.787	32.47	4	233	906.135	142116	H2	Hop1
10	pch2Δ	22.329	75.324	40.544	18	255	1681.899	263785	H2	DAPI
11	pch2Δ	22.329	29.883	19.743	5	255	667.257	104651	H2	Zip1
12	pch2Δ	22.329	30.634	33.042	3	242	684.033	107282	H2	Hop1
13	pch2Δ	27.659	72.769	39.651	14	255	2012.732	315672	H2	DAPI
14	pch2Δ	27.659	59.855	19.651	13	243	1655.541	259651	H2	Zip1
15	pch2Δ	27.659	31.831	29.421	3	255	880.408	138081	H2	Hop1
16	pch2Δ	20.378	101.335	61.333	15	252	2064.983	323867	H2	DAPI
17	pch2Δ	20.378	25.683	27.652	4	247	523.363	82083	H2	Zip1
18	pch2Δ	20.378	60.174	54.125	4	249	1226.211	192316	H2	Hop1
19	pch2Δ	23.017	95.814	36.356	29	179	2205.403	345890	H2	DAPI
20	pch2Δ	23.017	61.202	18.625	13	238	1408.712	220939	H2	Zip1
21	pch2Δ	23.017	57.15	41.36	7	247	1315.456	206313	H2	Hop1
22	pch2Δ	32.448	94.53	34.062	16	252	3067.282	481065	H2	DAPI
23	pch2Δ	32.448	57.74	18.58	13	233	1873.531	293840	H2	Zip1
24	pch2Δ	32.448	36.309	30.715	4	255	1178.123	184774	H2	Hop1
25	pch2Δ	19.154	95.824	60.685	18	239	1835.376	287856	H2	DAPI
26	pch2Δ	19.154	49.356	36.118	8	238	945.347	148266	H2	Zip1
27	pch2Δ	19.154	61.397	46.974	3	244	1175.981	184438	H2	Hop1
28	pch2Δ	15.385	115.503	69.167	12	255	1777.055	278709	H2	DAPI
29	pch2Δ	15.385	42.57	37.758	5	255	654.958	102722	H2	Zip1
30	pch2Δ	15.385	69.593	50.029	3	231	1070.719	167929	H2	Hop1
31	pch2Δ	21.506	98.881	60.351	13	255	2126.557	333524	H2	DAPI
32	pch2Δ	21.506	24.314	32.08	1	255	522.904	82011	H2	Zip1
33	pch2Δ	21.506	70.347	54.27	3	249	1512.903	237280	H2	Hop1
34	pch2Δ	15.672	113.736	62.385	16	249	1782.494	279562	H2	DAPI
35	pch2Δ	15.672	42.697	24.851	10	254	669.157	104949	H2	Zip1
36	pch2Δ	15.672	69.44	44.486	8	235	1088.285	170684	H2	Hop1
37	pch2Δ	15.079	110.562	69.932	14	248	1667.196	261479	H2	DAPI
38	pch2Δ	15.079	61.843	39.147	9	255	932.551	146259	H2	Zip1
39	pch2Δ	15.079	67.46	49.958	6	241	1017.25	159543	H2	Hop1
40	pch2Δ	13.166	123.377	69.7	16	255	1624.445	254774	H2	DAPI
41	pch2Δ	13.166	44.885	42.437	4	255	590.974	92687	H2	Zip1
42	pch2Δ	13.166	93.209	58.762	8	222	1227.238	192477	H2	Hop1
43	pch2Δ	18.771	103.881	63.501	11	254	1949.947	305825	H2	DAPI
44	pch2Δ	18.771	49.483	36.505	6	252	928.846	145678	H2	Zip1
45	pch2Δ	18.771	70.69	48.78	3	253	1326.914	208110	H2	Hop1
46	pch2Δ	15.781	116.267	66.554	17	255	1834.771	287761	H2	DAPI
47	pch2Δ	15.781	25.911	30.081	2	237	408.888	64129	H2	Zip1
48	pch2Δ	15.781	91.886	60.634	4	235	1450.016	227417	H2	Hop1
49	pch2Δ	29.138	98.594	60.971	16	248	2872.877	450575	H2	DAPI
50	pch2Δ	29.138	43.016	24.286	6	237	1253.411	196582	H2	Zip1
51	pch2Δ	29.138	41.188	36.596	4	223	1200.159	188230	H2	Hop1
52	pch2Δ	47.355	90.096	46.308	15	255	4266.471	669143	H2	DAPI
53	pch2Δ	47.355	7.426	16.708	1	255	351.65	55152	H2	Zip1
54	pch2Δ	47.355	42.421	36.103	3	254	2008.836	315061	H2	Hop1
55	pch2Δ	15.883	98.773	71.653	9	245	1568.782	246044	H2	DAPI
56	pch2Δ	15.883	24.834	27.73	3	255	394.427	61861	H2	Zip1
57	pch2Δ	15.883	57.107	51.679	3	214	907.015	142254	H2	Hop1
58	pch2Δ	13.989	118.387	71.145	15	255	1656.121	259742	H2	DAPI
59	pch2Δ	13.989	36.124	31.28	6	226	505.332	79255	H2	Zip1
60	pch2Δ	13.989	76.562	56.831	5	252	1071.032	167978	H2	Hop1
61	pch2Δ	15.526	111.401	72.555	10	255	1729.573	271262	H2	DAPI
62	pch2Δ	15.526	45.34	31.277	8	240	703.938	110404	H2	Zip1
63	pch2Δ	15.526	79.368	54.75	5	223	1232.243	193262	H2	Hop1
64	pch2Δ	14.442	112.266	69.772	14	253	1621.308	254282	H2	DAPI
65	pch2Δ	14.442	52.664	39.755	8	216	760.551	119283	H2	Zip1
66	pch2Δ	14.442	78.107	53.724	6	239	1128.001	176913	H2	Hop1
67	pch2Δ	14.314	110.255	75.031	10	254	1578.206	247522	H2	DAPI
68	pch2Δ	14.314	30.687	27.439	5	250	439.263	68893	H2	Zip1
69	pch2Δ	14.314	67.379	46.364	6	216	964.469	151265	H2	Hop1
70	pch2Δ	20.69	103.086	74.162	5	255	2132.875	334515	H2	DAPI
71	pch2Δ	20.69	22.24	29.752	1	255	460.158	72170	H2	Zip1
72	pch2Δ	20.69	54.622	48.196	2	236	1130.144	177249	H2	Hop1
73	pch2Δ	24.892	116.192	58.961	20	255	2892.241	453612	H2	DAPI
74	pch2Δ	24.892	43.987	22.992	8	239	1094.916	171724	H2	Zip1
75	pch2Δ	24.892	70.245	48.422	5	242	1748.535	274236	H2	Hop1
76	pch2Δ	18.554	111.991	65.286	15	254	2077.914	325895	H3	DAPI
77	pch2Δ	18.554	60.418	52.727	8	255	1121.013	175817	H3	Zip1
78	pch2Δ	18.554	65.602	50.644	5	247	1217.202	190903	H3	Hop1
79	pch2Δ	20.021	108.367	52.582	15	255	2169.588	340273	H3	DAPI
80	pch2Δ	20.021	49.048	40.411	3	205	981.971	154010	H3	Zip1
81	pch2Δ	20.021	70.237	48.72	3	231	1406.2	220545	H3	Hop1
82	pch2Δ	16.578	106.71	58.627	13	255	1769.008	277447	H3	DAPI
83	pch2Δ	16.578	51.823	41.729	3	255	859.099	134739	H3	Zip1
84	pch2Δ	16.578	80.429	55.139	3	243	1333.322	209115	H3	Hop1
85	pch2Δ	17.088	106.456	63.756	15	254	1819.092	285302	H3	DAPI
86	pch2Δ	17.088	48.047	46.43	3	255	821.015	128766	H3	Zip1
87	pch2Δ	17.088	83.541	60.622	3	248	1427.534	223891	H3	Hop1
88	pch2Δ	30.93	79.432	41.7	11	248	2456.835	385324	H3	DAPI
89	pch2Δ	30.93	26.342	37.701	2	255	814.754	127784	H3	Zip1
90	pch2Δ	30.93	43.669	49.269	4	251	1350.697	211840	H3	Hop1
91	pch2Δ	16.648	115.732	64.57	16	255	1926.688	302177	H3	DAPI
92	pch2Δ	16.648	55.747	46.525	7	255	928.062	145555	H3	Zip1
93	pch2Δ	16.648	74.435	54.453	3	243	1239.174	194349	H3	Hop1
94	pch2Δ	27.825	76.734	43.69	13	255	2135.132	334869	H3	DAPI
95	pch2Δ	27.825	33.78	38.137	2	249	939.941	147418	H3	Zip1
96	pch2Δ	27.825	44.49	44.082	1	234	1237.924	194153	H3	Hop1
97	pch2Δ	24.93	93.937	59.416	14	255	2341.875	367294	H3	DAPI
98	pch2Δ	24.93	35.86	38.387	1	255	894.008	140214	H3	Zip1
99	pch2Δ	24.93	66.249	60.517	2	255	1651.594	259032	H3	Hop1
100	pch2Δ	23.693	92.128	57.675	13	255	2182.819	342348	H3	DAPI
101	pch2Δ	23.693	27.767	34.343	2	255	657.891	103182	H3	Zip1
102	pch2Δ	23.693	48.738	48.252	1	251	1154.762	181110	H3	Hop1
103	pch2Δ	30.981	104.317	39.574	30	248	3231.84	506874	H3	DAPI
104	pch2Δ	30.981	19.563	22.33	3	255	606.086	95057	H3	Zip1
105	pch2Δ	30.981	33.802	37.386	3	253	1047.224	164244	H3	Hop1
106	pch2Δ	20.563	96.364	49.807	13	250	1981.502	310774	H3	DAPI
107	pch2Δ	20.563	47.771	43.67	4	238	982.296	154061	H3	Zip1
108	pch2Δ	20.563	62.949	48.569	2	255	1294.396	203010	H3	Hop1
109	pch2Δ	14.914	103.226	60.295	15	252	1539.465	241446	H3	DAPI
110	pch2Δ	14.914	47.806	47.079	3	255	712.961	111819	H3	Zip1
111	pch2Δ	14.914	64.834	53.206	2	252	966.898	151646	H3	Hop1
112	pch2Δ	19.115	86.075	61.054	5	245	1645.358	258054	H3	DAPI
113	pch2Δ	19.115	34.32	39.716	2	247	656.042	102892	H3	Zip1
114	pch2Δ	19.115	57.367	54.253	1	232	1096.593	171987	H3	Hop1
115	pch2Δ	16.826	120.82	62.904	21	253	2032.95	318843	H3	DAPI
116	pch2Δ	16.826	53.633	41.06	5	233	902.443	141537	H3	Zip1
117	pch2Δ	16.826	76.495	53.236	5	230	1287.128	201870	H3	Hop1
118	pch2Δ	34.724	90.473	55.064	17	255	3141.575	492717	H3	DAPI
119	pch2Δ	34.724	35.21	43.837	1	255	1222.628	191754	H3	Zip1
120	pch2Δ	34.724	47.715	51.724	1	254	1656.861	259858	H3	Hop1
121	pch2Δ	28.686	90.979	54.333	11	255	2609.795	409314	H3	DAPI
122	pch2Δ	28.686	29.045	36.248	3	255	833.187	130675	H3	Zip1
123	pch2Δ	28.686	18.573	17.647	1	86	532.774	83559	H3	Hop1
124	pch2Δ	27.2	98.826	54.735	16	255	2688.087	421593	H3	DAPI
125	pch2Δ	27.2	37.407	37.506	3	237	1017.467	159577	H3	Zip1
126	pch2Δ	27.2	58.891	49.954	2	255	1601.855	251231	H3	Hop1
127	pch2Δ	17.171	99.087	66.698	6	253	1701.384	266841	H3	DAPI
128	pch2Δ	17.171	41.26	35.834	6	255	708.465	111114	H3	Zip1
129	pch2Δ	17.171	65.483	51.269	3	254	1124.38	176345	H3	Hop1
130	pch2Δ	12.644	99.437	55.449	13	246	1257.25	197184	H3	DAPI
131	pch2Δ	12.644	60.013	51.268	8	255	758.785	119006	H3	Zip1
132	pch2Δ	12.644	64.625	51.92	4	223	817.094	128151	H3	Hop1
133	pch2Δ	26.454	104.854	52.519	17	255	2773.812	435038	H3	DAPI
134	pch2Δ	26.454	39.676	37.762	4	232	1049.595	164616	H3	Zip1
135	pch2Δ	26.454	62.612	51.101	4	255	1656.338	259776	H3	Hop1
136	pch2Δ	18.522	103.376	54.319	14	255	1914.764	300307	H3	DAPI
137	pch2Δ	18.522	52.415	44.942	3	238	970.852	152266	H3	Zip1
138	pch2Δ	18.522	73.456	51.61	4	243	1360.573	213389	H3	Hop1
139	pch2Δ	19.236	122	64.039	16	255	2346.855	368075	H3	DAPI
140	pch2Δ	19.236	45.725	44.98	4	246	879.592	137953	H3	Zip1
141	pch2Δ	19.236	81.751	61.272	4	251	1572.601	246643	H3	Hop1
142	pch2Δ	18.612	97.715	60.135	11	251	1818.633	285230	H3	DAPI
143	pch2Δ	18.612	43.98	37.862	5	249	818.535	128377	H3	Zip1
144	pch2Δ	18.612	69.803	56.655	3	249	1299.153	203756	H3	Hop1
145	pch2Δ	33.334	58.487	42.34	5	255	1949.597	305770	H4	DAPI
146	pch2Δ	33.334	36.676	40.631	2	255	1222.564	191744	H4	Zip1
147	pch2Δ	33.334	31.775	35.349	3	216	1059.191	166121	H4	Hop1
148	pch2Δ	18.643	98.378	64.505	15	253	1834.101	287656	H4	DAPI
149	pch2Δ	18.643	48.263	49.788	3	243	899.797	141122	H4	Zip1
150	pch2Δ	18.643	62.8	50.33	3	201	1170.804	183626	H4	Hop1
151	pch2Δ	16.571	115.639	71.723	18	255	1916.295	300547	H4	DAPI
152	pch2Δ	16.571	60.447	48.062	4	255	1001.692	157103	H4	Zip1
153	pch2Δ	16.571	84.705	61.526	4	243	1403.675	220149	H4	Hop1
154	pch2Δ	13.46	129.789	69.131	20	255	1746.928	273984	H4	DAPI
155	pch2Δ	13.46	55.999	44.842	5	255	753.735	118214	H4	Zip1
156	pch2Δ	13.46	90.654	59.76	7	242	1220.186	191371	H4	Hop1
157	pch2Δ	19.594	116.58	61.337	19	255	2284.204	358249	H4	DAPI
158	pch2Δ	19.594	60.725	55.063	3	251	1189.817	186608	H4	Zip1
159	pch2Δ	19.594	78.044	54.514	4	251	1529.149	239828	H4	Hop1
160	pch2Δ	13.249	113.505	63.21	20	255	1503.874	235864	H4	DAPI
161	pch2Δ	13.249	55.981	48.646	3	248	741.716	116329	H4	Zip1
162	pch2Δ	13.249	80.214	51.893	7	215	1062.787	166685	H4	Hop1
163	pch2Δ	22.227	82.696	55.565	8	254	1838.067	288278	H4	DAPI
164	pch2Δ	22.227	37.211	46.96	1	255	827.091	129719	H4	Zip1
165	pch2Δ	22.227	51.199	48.767	2	244	1137.986	178479	H4	Hop1
166	pch2Δ	16.348	110.2	62.005	22	255	1801.571	282554	H4	DAPI
167	pch2Δ	16.348	52.88	50.141	2	243	864.493	135585	H4	Zip1
168	pch2Δ	16.348	77.754	55.53	4	233	1271.124	199360	H4	Hop1
169	pch2Δ	17.12	103.339	61.823	13	255	1769.13	277466	H4	DAPI
170	pch2Δ	17.12	57.659	49.967	4	228	987.104	154815	H4	Zip1
171	pch2Δ	17.12	71.07	49.17	5	204	1216.698	190824	H4	Hop1
172	pch2Δ	49.701	75.888	38.693	13	255	3771.705	591545	H4	DAPI
173	pch2Δ	49.701	22.319	30.007	2	242	1109.294	173979	H4	Zip1
174	pch2Δ	49.701	35.45	38.727	3	249	1761.918	276335	H4	Hop1
175	pch2Δ	25.192	84.876	47.738	16	255	2138.167	335345	H4	DAPI
176	pch2Δ	25.192	37.166	44.398	2	250	936.268	146842	H4	Zip1
177	pch2Δ	25.192	46.081	42.894	4	219	1160.863	182067	H4	Hop1
178	pch2Δ	13.919	121.825	65.334	20	255	1695.665	265944	H4	DAPI
179	pch2Δ	13.919	76.567	59.107	4	247	1065.727	167146	H4	Zip1
180	pch2Δ	13.919	92.528	58.639	7	223	1287.88	201988	H4	Hop1
181	pch2Δ	21.863	85.896	60.656	11	255	1877.987	294539	H4	DAPI
182	pch2Δ	21.863	50.904	51.481	2	255	1112.941	174551	H4	Zip1
183	pch2Δ	21.863	70.481	54.735	3	236	1540.964	241681	H4	Hop1
184	pch2Δ	26.033	76.842	57.149	8	255	2000.439	313744	H4	DAPI
185	pch2Δ	26.033	34.639	40.943	3	241	901.761	141430	H4	Zip1
186	pch2Δ	26.033	49.037	44.924	5	212	1276.607	200220	H4	Hop1
187	pch2Δ	34.641	91.313	45.323	16	255	3163.183	496106	H4	DAPI
188	pch2Δ	34.641	37.202	42.019	3	255	1288.715	202119	H4	Zip1
189	pch2Δ	34.641	45.038	42.838	2	233	1560.162	244692	H4	Hop1
190	pch2Δ	18.267	120.72	67.138	18	255	2205.224	345862	H4	DAPI
191	pch2Δ	18.267	56.823	48.397	2	249	1038.01	162799	H4	Zip1
192	pch2Δ	18.267	89.559	60.347	4	255	1635.998	256586	H4	Hop1
193	pch2Δ	16.539	93.249	66.803	11	254	1542.283	241888	H4	DAPI
194	pch2Δ	16.539	63.549	59.772	3	255	1051.056	164845	H4	Zip1
195	pch2Δ	16.539	62.037	51.609	2	222	1026.055	160924	H4	Hop1
196	pch2Δ	17.1	118.326	66.232	19	255	2023.437	317351	H4	DAPI
197	pch2Δ	17.1	50.666	45.732	3	248	866.419	135887	H4	Zip1
198	pch2Δ	17.1	77.427	52.219	5	211	1324.039	207659	H4	Hop1
199	pch2Δ	14.474	110.851	66.737	9	245	1604.411	251632	H2	DAPI
200	pch2Δ	14.474	69.193	25.773	23	255	1001.463	157067	H2	Zip1
201	pch2Δ	14.474	65.089	47.569	6	255	942.064	147751	H2	Hop1
202	pch2Δ	10.967	128.335	66.668	7	246	1407.418	220736	H2	DAPI
203	pch2Δ	10.967	67.979	30.576	23	255	745.51	116924	H2	Zip1
204	pch2Δ	10.967	80.786	50.254	6	247	885.961	138952	H2	Hop1
