# Supplementary material for: Chromatin binding by HORMAD proteins regulates meiotic recombination initiation
Source: EMBO J. 2024 Feb 8;43(5):8. doi: 10.1038/s44318-024-00034-3 (PMC10907721; doi:10.1038/s44318-024-00034-3)
Supplement: Supplementary file 6 — Source Data Fig. 5 [file 44318_2024_34_MOESM6_ESM.zip › Data_Figure_5/2022-11-17_11758_tc/results/Edited DapiArea.csv]

Slice	Count	Total.Area	Average.Size	X.Area	Mean	IntDen	Hour
pch2∆	2	10.138	5.069	9.705	255	1292.579	H2
pch2∆	1	10.712	10.712	10.254	255	2731.488	H2
pch2∆	4	17.375	4.344	16.632	255	1107.635	H2
pch2∆	13	2.805	0.216	2.686	255	55.03	H2
pch2∆	10	9.876	0.988	9.454	255	251.85	H2
pch2∆	5	11.751	2.35	11.249	255	599.302	H2
pch2∆	15	17.662	1.177	16.907	255	300.247	H2
pch2∆	44	6.408	0.146	6.134	255	37.137	H2
pch2∆	3	10.686	3.562	10.229	255	908.328	H2
pch2∆	1	11.011	11.011	10.541	255	2807.905	H2
pch2∆	1	14.837	14.837	14.203	255	3783.437	H2
pch2∆	1	12.223	12.223	11.7	255	3116.823	H2
pch2∆	1	10.788	10.788	10.327	255	2750.999	H2
pch2∆	1	10.272	10.272	9.833	255	2619.302	H2
pch2∆	1	13.473	13.473	12.897	255	3435.497	H2
pch2∆	1	12.51	12.51	11.975	255	3189.988	H2
pch2∆	3	15.302	5.101	14.648	255	1300.709	H2
pch2∆	5	30.203	6.041	28.912	255	1540.364	H2
pch2∆	1	9.36	9.36	8.96	255	2386.801	H2
pch2∆	1	10.712	10.712	10.254	255	2731.488	H2
pch2∆	1	10.667	10.667	10.211	255	2720.107	H2
pch2∆	1	10.591	10.591	10.138	255	2700.596	H2
pch2∆	2	10.087	5.043	9.656	255	1286.076	H2
pch2∆	2	12.42	6.21	11.89	255	1583.613	H2
pch2∆	2	19.294	9.647	18.469	255	2459.965	H2
pch2∆	1	12.918	12.918	12.366	255	3294.045	H3
pch2∆	2	16.361	8.18	15.662	255	2086.012	H3
pch2∆	1	12.784	12.784	12.238	255	3259.901	H3
pch2∆	1	12.778	12.778	12.231	255	3258.275	H3
pch2∆	21	7.645	0.364	7.318	255	92.83	H3
pch2∆	2	13.001	6.5	12.445	255	1657.591	H3
pch2∆	10	12.931	1.293	12.378	255	329.73	H3
pch2∆	3	15.054	5.018	14.41	255	1279.572	H3
pch2∆	1	12.956	12.956	12.402	255	3303.8	H3
pch2∆	59	17.604	0.298	16.852	255	76.086	H3
pch2∆	5	15.302	3.06	14.648	255	780.425	H3
pch2∆	2	10.973	5.487	10.504	255	1399.075	H3
pch2∆	4	9.277	2.319	8.881	255	591.416	H3
pch2∆	8	11.84	1.48	11.334	255	377.409	H3
pch2∆	11	17.215	1.565	16.479	255	399.081	H3
pch2∆	6	15.245	2.541	14.594	255	647.916	H3
pch2∆	4	17.387	4.347	16.644	255	1108.448	H3
pch2∆	2	10.877	5.439	10.413	255	1386.881	H3
pch2∆	1	9.386	9.386	8.984	255	2393.304	H3
pch2∆	5	16.692	3.338	15.979	255	851.314	H3
pch2∆	1	14.888	14.888	14.252	255	3796.444	H3
pch2∆	1	15.5	15.5	14.838	255	3952.529	H3
pch2∆	1	13.058	13.058	12.5	255	3329.814	H3
pch2∆	8	11.145	1.393	10.669	255	355.256	H4
pch2∆	1	12.676	12.676	12.134	255	3232.261	H4
pch2∆	1	12.586	12.586	12.048	255	3209.499	H4
pch2∆	1	11.228	11.228	10.748	255	2863.185	H4
pch2∆	1	14.601	14.601	13.977	255	3723.279	H4
pch2∆	1	10.597	10.597	10.144	255	2702.222	H4
pch2∆	1	13.39	13.39	12.817	255	3414.36	H4
pch2∆	1	12.312	12.312	11.786	255	3139.586	H4
pch2∆	1	12.86	12.86	12.311	255	3279.412	H4
pch2∆	15	9.073	0.605	8.685	255	154.242	H4
pch2∆	3	12.159	4.053	11.639	255	1033.521	H4
pch2∆	1	10.712	10.712	10.254	255	2731.488	H4
pch2∆	2	13.313	6.657	12.744	255	1697.425	H4
pch2∆	4	10.795	2.699	10.333	255	688.156	H4
pch2∆	12	11.292	0.941	10.809	255	239.954	H4
pch2∆	1	14.416	14.416	13.8	255	3676.128	H4
pch2∆	3	9.634	3.211	9.222	255	818.905	H4
pch2∆	1	12.542	12.542	12.006	255	3198.117	H4
pch2∆	1	11.432	11.432	10.944	255	2915.213	H2
pch2∆	1	9.953	9.953	9.528	255	2538.008	H2
