# Supplementary material for: Chromatin binding by HORMAD proteins regulates meiotic recombination initiation
Source: EMBO J. 2024 Feb 8;43(5):8. doi: 10.1038/s44318-024-00034-3 (PMC10907721; doi:10.1038/s44318-024-00034-3)
Supplement: Supplementary file 6 — Source Data Fig. 5 [file 44318_2024_34_MOESM6_ESM.zip › Data_Figure_5/2022-11-17_11758_tc/results/Zip1 Length Data - pch2 only.csv]

Strain	Hour	Genotype	Total.Branch.Length	Average.Branch.Length	Number.Of.Branches
11758	H2	pch2∆	13.652	0.379222222222222	36
11758	H2	pch2∆	3.377	0.84425	4
11758	H2	pch2∆	7.749	0.4305	18
11758	H2	pch2∆	2.375	0.339285714285714	7
11758	H2	pch2∆	6.463	0.293772727272727	22
11758	H2	pch2∆	7.26	0.484	15
11758	H2	pch2∆	2.954	0.196933333333333	15
11758	H2	pch2∆	7.631	0.346863636363636	22
11758	H2	pch2∆	14.257	0.792055555555556	18
11758	H2	pch2∆	11.099	0.739933333333333	15
11758	H2	pch2∆	7.108	1.18466666666667	6
11758	H2	pch2∆	3.758	0.289076923076923	13
11758	H2	pch2∆	15.767	0.508612903225806	31
11758	H2	pch2∆	7.025	0.780555555555556	9
11758	H2	pch2∆	7.18	0.377894736842105	19
11758	H2	pch2∆	4.461	0.7435	6
11758	H2	pch2∆	10.793	0.372172413793103	29
11758	H2	pch2∆	2.04	0.68	3
11758	H2	pch2∆	1.941	0.647	3
11758	H2	pch2∆	5.367	0.5367	10
11758	H2	pch2∆	6.489	0.3605	18
11758	H2	pch2∆	14.931	0.553	27
11758	H2	pch2∆	3.084	0.6168	5
11758	H2	pch2∆	3.285	0.82125	4
11758	H2	pch2∆	13.467	0.498777777777778	27
11758	H3	pch2∆	1.75	0.25	7
11758	H3	pch2∆	13.721	0.980071428571429	14
11758	H3	pch2∆	20.016	0.741333333333333	27
11758	H3	pch2∆	12.015	1.09227272727273	11
11758	H3	pch2∆	12.908	0.679368421052632	19
11758	H3	pch2∆	8.283	0.8283	10
11758	H3	pch2∆	10.135	1.0135	10
11758	H3	pch2∆	12.59	0.547391304347826	23
11758	H3	pch2∆	14.01	1.00071428571429	14
11758	H3	pch2∆	8.389	0.762636363636364	11
11758	H3	pch2∆	9.689	0.692071428571429	14
11758	H3	pch2∆	14.232	1.186	12
11758	H3	pch2∆	12.001	1.00008333333333	12
11758	H3	pch2∆	6.913	1.3826	5
11758	H3	pch2∆	15.161	0.891823529411765	17
11758	H3	pch2∆	17.026	0.896105263157895	19
11758	H3	pch2∆	13.314	0.8876	15
11758	H3	pch2∆	5.405	0.600555555555556	9
11758	H3	pch2∆	8.576	0.8576	10
11758	H3	pch2∆	14.203	0.946866666666667	15
11758	H3	pch2∆	12.182	0.812133333333333	15
11758	H3	pch2∆	13.102	0.569652173913043	23
11758	H3	pch2∆	5.311	0.408538461538462	13
11758	H4	pch2∆	10.484	0.953090909090909	11
11758	H4	pch2∆	10.003	0.769461538461538	13
11758	H4	pch2∆	8.43	1.20428571428571	7
11758	H4	pch2∆	8.927	1.27528571428571	7
11758	H4	pch2∆	10.302	0.936545454545454	11
11758	H4	pch2∆	7.743	0.7743	10
11758	H4	pch2∆	8.157	1.019625	8
11758	H4	pch2∆	12.165	1.2165	10
11758	H4	pch2∆	11.03	1.103	10
11758	H4	pch2∆	11.992	0.799466666666667	15
11758	H4	pch2∆	13.645	0.974642857142857	14
11758	H4	pch2∆	7.413	1.4826	5
11758	H4	pch2∆	9.599	0.9599	10
11758	H4	pch2∆	13.119	0.690473684210526	19
11758	H4	pch2∆	13.777	0.8610625	16
11758	H4	pch2∆	8.048	1.14971428571429	7
11758	H4	pch2∆	11.366	1.1366	10
11758	H4	pch2∆	17.6	0.88	20
11758	H2	pch2∆	10.904	0.351741935483871	31
11758	H2	pch2∆	25.451	0.480207547169811	53
