# Supplementary material for: Chromatin binding by HORMAD proteins regulates meiotic recombination initiation
Source: EMBO J. 2024 Feb 8;43(5):8. doi: 10.1038/s44318-024-00034-3 (PMC10907721; doi:10.1038/s44318-024-00034-3)
Supplement: Supplementary file 6 — Source Data Fig. 5 [file 44318_2024_34_MOESM6_ESM.zip › Data_Figure_5/2022-11-17_11758_tc/results/DapiArea.csv]

Slice	Count	Total Area	Average Size	%Area	Mean	IntDen
11-18-2022_cal-11758-H2-01_R3D_RGB.tif (blue)	2	10.138	5.069	9.705	255	1292.579
11-18-2022_cal-11758-H2-02_R3D_RGB.tif (blue)	1	10.712	10.712	10.254	255	2731.488
11-18-2022_cal-11758-H2-03_R3D_RGB.tif (blue)	4	17.375	4.344	16.632	255	1107.635
11-18-2022_cal-11758-H2-04_R3D_RGB.tif (blue)	13	2.805	0.216	2.686	255	55.030
11-18-2022_cal-11758-H2-05_R3D_RGB.tif (blue)	10	9.876	0.988	9.454	255	251.850
11-18-2022_cal-11758-H2-06_R3D_RGB.tif (blue)	5	11.751	2.350	11.249	255	599.302
11-18-2022_cal-11758-H2-07_R3D_RGB.tif (blue)	15	17.662	1.177	16.907	255	300.247
11-18-2022_cal-11758-H2-08_R3D_RGB.tif (blue)	44	6.408	0.146	6.134	255	37.137
11-18-2022_cal-11758-H2-09_R3D_RGB.tif (blue)	3	10.686	3.562	10.229	255	908.328
11-18-2022_cal-11758-H2-10_R3D_RGB.tif (blue)	1	11.011	11.011	10.541	255	2807.905
11-18-2022_cal-11758-H2-11_R3D_RGB.tif (blue)	1	14.837	14.837	14.203	255	3783.437
11-18-2022_cal-11758-H2-12_R3D_RGB.tif (blue)	1	12.223	12.223	11.700	255	3116.823
11-18-2022_cal-11758-H2-13_R3D_RGB.tif (blue)	1	10.788	10.788	10.327	255	2750.999
11-18-2022_cal-11758-H2-14_R3D_RGB.tif (blue)	1	10.272	10.272	9.833	255	2619.302
11-18-2022_cal-11758-H2-15_R3D_RGB.tif (blue)	1	13.473	13.473	12.897	255	3435.497
11-18-2022_cal-11758-H2-16_R3D_RGB.tif (blue)	1	12.510	12.510	11.975	255	3189.988
11-18-2022_cal-11758-H2-17_R3D_RGB.tif (blue)	3	15.302	5.101	14.648	255	1300.709
11-18-2022_cal-11758-H2-18_R3D_RGB.tif (blue)	5	30.203	6.041	28.912	255	1540.364
11-18-2022_cal-11758-H2-19_R3D_RGB.tif (blue)	1	9.360	9.360	8.960	255	2386.801
11-18-2022_cal-11758-H2-20_R3D_RGB.tif (blue)	1	10.712	10.712	10.254	255	2731.488
11-18-2022_cal-11758-H2-21_R3D_RGB.tif (blue)	1	10.667	10.667	10.211	255	2720.107
11-18-2022_cal-11758-H2-22_R3D_RGB.tif (blue)	1	10.591	10.591	10.138	255	2700.596
11-18-2022_cal-11758-H2-23_R3D_RGB.tif (blue)	2	10.087	5.043	9.656	255	1286.076
11-18-2022_cal-11758-H2-24_R3D_RGB.tif (blue)	2	12.420	6.210	11.890	255	1583.613
11-18-2022_cal-11758-H2-25_R3D_RGB.tif (blue)	2	19.294	9.647	18.469	255	2459.965
11-18-2022_cal-11758-H3-10_R3D_RGB.tif (blue)	1	12.918	12.918	12.366	255	3294.045
11-18-2022_cal-11758-H3-11_R3D_RGB.tif (blue)	2	16.361	8.180	15.662	255	2086.012
11-18-2022_cal-11758-H3-12_R3D_RGB.tif (blue)	1	12.784	12.784	12.238	255	3259.901
11-18-2022_cal-11758-H3-13_R3D_RGB.tif (blue)	1	12.778	12.778	12.231	255	3258.275
11-18-2022_cal-11758-H3-14_R3D_RGB.tif (blue)	21	7.645	0.364	7.318	255	92.830
11-18-2022_cal-11758-H3-15_R3D_RGB.tif (blue)	2	13.001	6.500	12.445	255	1657.591
11-18-2022_cal-11758-H3-16_R3D_RGB.tif (blue)	10	12.931	1.293	12.378	255	329.730
11-18-2022_cal-11758-H3-17_R3D_RGB.tif (blue)	3	15.054	5.018	14.410	255	1279.572
11-18-2022_cal-11758-H3-19_R3D_RGB.tif (blue)	1	12.956	12.956	12.402	255	3303.800
11-18-2022_cal-11758-H3-1_R3D_RGB.tif (blue)	59	17.604	0.298	16.852	255	76.086
11-18-2022_cal-11758-H3-20_R3D_RGB.tif (blue)	5	15.302	3.060	14.648	255	780.425
11-18-2022_cal-11758-H3-21_R3D_RGB.tif (blue)	2	10.973	5.487	10.504	255	1399.075
11-18-2022_cal-11758-H3-22_R3D_RGB.tif (blue)	4	9.277	2.319	8.881	255	591.416
11-18-2022_cal-11758-H3-23_R3D_RGB.tif (blue)	8	11.840	1.480	11.334	255	377.409
11-18-2022_cal-11758-H3-25_R3D_RGB.tif (blue)	11	17.215	1.565	16.479	255	399.081
11-18-2022_cal-11758-H3-2_R3D_RGB.tif (blue)	6	15.245	2.541	14.594	255	647.916
11-18-2022_cal-11758-H3-3_R3D_RGB.tif (blue)	4	17.387	4.347	16.644	255	1108.448
11-18-2022_cal-11758-H3-4_R3D_RGB.tif (blue)	2	10.877	5.439	10.413	255	1386.881
11-18-2022_cal-11758-H3-5_R3D_RGB.tif (blue)	1	9.386	9.386	8.984	255	2393.304
11-18-2022_cal-11758-H3-6_R3D_RGB.tif (blue)	5	16.692	3.338	15.979	255	851.314
11-18-2022_cal-11758-H3-7_R3D_RGB.tif (blue)	1	14.888	14.888	14.252	255	3796.444
11-18-2022_cal-11758-H3-8_R3D_RGB.tif (blue)	1	15.500	15.500	14.838	255	3952.529
11-18-2022_cal-11758-H3-9_R3D_RGB.tif (blue)	1	13.058	13.058	12.500	255	3329.814
11-18-2022_cal-11758-H4-01_R3D_RGB.tif (blue)	8	11.145	1.393	10.669	255	355.256
11-18-2022_cal-11758-H4-02_R3D_RGB.tif (blue)	1	12.676	12.676	12.134	255	3232.261
11-18-2022_cal-11758-H4-03_R3D_RGB.tif (blue)	1	12.586	12.586	12.048	255	3209.499
11-18-2022_cal-11758-H4-04_R3D_RGB.tif (blue)	1	11.228	11.228	10.748	255	2863.185
11-18-2022_cal-11758-H4-05_R3D_RGB.tif (blue)	1	14.601	14.601	13.977	255	3723.279
11-18-2022_cal-11758-H4-06_R3D_RGB.tif (blue)	1	10.597	10.597	10.144	255	2702.222
11-18-2022_cal-11758-H4-07_R3D_RGB.tif (blue)	1	13.390	13.390	12.817	255	3414.360
11-18-2022_cal-11758-H4-08_R3D_RGB.tif (blue)	1	12.312	12.312	11.786	255	3139.586
11-18-2022_cal-11758-H4-09_R3D_RGB.tif (blue)	1	12.860	12.860	12.311	255	3279.412
11-18-2022_cal-11758-H4-10_R3D_RGB.tif (blue)	15	9.073	0.605	8.685	255	154.242
11-18-2022_cal-11758-H4-11_R3D_RGB.tif (blue)	3	12.159	4.053	11.639	255	1033.521
11-18-2022_cal-11758-H4-12_R3D_RGB.tif (blue)	1	10.712	10.712	10.254	255	2731.488
11-18-2022_cal-11758-H4-13_R3D_RGB.tif (blue)	2	13.313	6.657	12.744	255	1697.425
11-18-2022_cal-11758-H4-14_R3D_RGB.tif (blue)	4	10.795	2.699	10.333	255	688.156
11-18-2022_cal-11758-H4-15_R3D_RGB.tif (blue)	12	11.292	0.941	10.809	255	239.954
11-18-2022_cal-11758-H4-18_R3D_RGB.tif (blue)	1	14.416	14.416	13.800	255	3676.128
11-18-2022_cal-11758-H4-19_R3D_RGB.tif (blue)	3	9.634	3.211	9.222	255	818.905
11-18-2022_cal-11758-H4-20_R3D_RGB.tif (blue)	1	12.542	12.542	12.006	255	3198.117
2022-10-TC_2022-11-17_11758-H2_01_R3D_RGB.tif (blue)	1	11.432	11.432	10.944	255	2915.213
2022-10-TC_2022-11-17_11758-H2_02_R3D_RGB.tif (blue)	1	9.953	9.953	9.528	255	2538.008
