# Supplementary material for: Chromatin binding by HORMAD proteins regulates meiotic recombination initiation
Source: EMBO J. 2024 Feb 8;43(5):8. doi: 10.1038/s44318-024-00034-3 (PMC10907721; doi:10.1038/s44318-024-00034-3)
Supplement: Supplementary file 6 — Source Data Fig. 5 [file 44318_2024_34_MOESM6_ESM.zip › Data_Figure_5/2022-11-17_11758_tc/results/Hop1FociArea.csv]

Slice	Count	Total Area	Average Size	%Area	Mean	IntDen
11-18-2022_cal-11758-H2-01_R3D_RGB_Hop1NoThreshold.tif	5	4.176	0.835	3.998	80.672	81.392
11-18-2022_cal-11758-H2-02_R3D_RGB_Hop1NoThreshold.tif	2	5.789	2.895	5.542	96.354	340.598
11-18-2022_cal-11758-H2-03_R3D_RGB_Hop1NoThreshold.tif	15	5.413	0.361	5.182	75.652	32.193
11-18-2022_cal-11758-H2-04_R3D_RGB_Hop1NoThreshold.tif	14	3.226	0.230	3.088	80.733	22.785
11-18-2022_cal-11758-H2-05_R3D_RGB_Hop1NoThreshold.tif	22	3.832	0.174	3.668	83.309	16.653
11-18-2022_cal-11758-H2-06_R3D_RGB_Hop1NoThreshold.tif	2	6.669	3.335	6.384	107.365	427.009
11-18-2022_cal-11758-H2-07_R3D_RGB_Hop1NoThreshold.tif	5	8.168	1.634	7.819	84.947	169.700
11-18-2022_cal-11758-H2-08_R3D_RGB_Hop1NoThreshold.tif	35	5.375	0.154	5.145	75.924	14.323
11-18-2022_cal-11758-H2-09_R3D_RGB_Hop1NoThreshold.tif	5	7.403	1.481	7.086	85.562	165.851
11-18-2022_cal-11758-H2-10_R3D_RGB_Hop1NoThreshold.tif	2	6.822	3.411	6.531	96.762	404.167
11-18-2022_cal-11758-H2-11_R3D_RGB_Hop1NoThreshold.tif	5	7.964	1.593	7.623	103.328	206.653
11-18-2022_cal-11758-H2-12_R3D_RGB_Hop1NoThreshold.tif	4	6.988	1.747	6.689	85.172	194.507
11-18-2022_cal-11758-H2-13_R3D_RGB_Hop1NoThreshold.tif	2	6.153	3.076	5.890	101.923	365.904
11-18-2022_cal-11758-H2-14_R3D_RGB_Hop1NoThreshold.tif	2	6.931	3.465	6.635	118.635	489.535
11-18-2022_cal-11758-H2-15_R3D_RGB_Hop1NoThreshold.tif	3	8.404	2.801	8.044	94.981	326.782
11-18-2022_cal-11758-H2-16_R3D_RGB_Hop1NoThreshold.tif	1	8.136	8.136	7.788	142.980	1163.261
11-18-2022_cal-11758-H2-17_R3D_RGB_Hop1NoThreshold.tif	12	7.135	0.595	6.830	77.692	56.619
11-18-2022_cal-11758-H2-18_R3D_RGB_Hop1NoThreshold.tif	19	11.235	0.591	10.754	78.609	56.370
11-18-2022_cal-11758-H2-19_R3D_RGB_Hop1NoThreshold.tif	1	5.496	5.496	5.261	120.171	660.473
11-18-2022_cal-11758-H2-20_R3D_RGB_Hop1NoThreshold.tif	3	6.000	2.000	5.743	107.241	265.262
11-18-2022_cal-11758-H2-21_R3D_RGB_Hop1NoThreshold.tif	5	7.046	1.409	6.744	94.553	184.572
11-18-2022_cal-11758-H2-22_R3D_RGB_Hop1NoThreshold.tif	1	6.880	6.880	6.586	127.915	880.019
11-18-2022_cal-11758-H2-23_R3D_RGB_Hop1NoThreshold.tif	4	6.236	1.559	5.969	84.773	175.964
11-18-2022_cal-11758-H2-24_R3D_RGB_Hop1NoThreshold.tif	2	7.097	3.548	6.793	93.337	399.671
11-18-2022_cal-11758-H2-25_R3D_RGB_Hop1NoThreshold.tif	8	10.361	1.295	9.918	91.846	153.524
11-18-2022_cal-11758-H3-10_R3D_RGB_Hop1NoThreshold.tif	2	7.320	3.660	7.007	106.784	438.661
11-18-2022_cal-11758-H3-11_R3D_RGB_Hop1NoThreshold.tif	1	9.009	9.009	8.624	115.033	1036.365
11-18-2022_cal-11758-H3-12_R3D_RGB_Hop1NoThreshold.tif	2	7.785	3.893	7.452	107.319	505.988
11-18-2022_cal-11758-H3-13_R3D_RGB_Hop1NoThreshold.tif	3	7.409	2.470	7.092	116.497	353.083
11-18-2022_cal-11758-H3-14_R3D_RGB_Hop1NoThreshold.tif	11	6.223	0.566	5.957	107.437	73.623
11-18-2022_cal-11758-H3-15_R3D_RGB_Hop1NoThreshold.tif	1	7.441	7.441	7.123	126.021	937.696
11-18-2022_cal-11758-H3-16_R3D_RGB_Hop1NoThreshold.tif	9	7.383	0.820	7.068	86.100	87.896
11-18-2022_cal-11758-H3-17_R3D_RGB_Hop1NoThreshold.tif	5	8.474	1.695	8.112	117.648	237.438
11-18-2022_cal-11758-H3-19_R3D_RGB_Hop1NoThreshold.tif	7	6.510	0.930	6.232	92.320	107.878
11-18-2022_cal-11758-H3-1_R3D_RGB_Hop1NoThreshold.tif	21	4.961	0.236	4.749	92.175	25.284
11-18-2022_cal-11758-H3-20_R3D_RGB_Hop1NoThreshold.tif	2	7.996	3.998	7.654	105.041	457.429
11-18-2022_cal-11758-H3-21_R3D_RGB_Hop1NoThreshold.tif	3	5.981	1.994	5.725	106.671	242.499
11-18-2022_cal-11758-H3-22_R3D_RGB_Hop1NoThreshold.tif	2	6.344	3.172	6.073	103.041	397.781
11-18-2022_cal-11758-H3-23_R3D_RGB_Hop1NoThreshold.tif	2	8.384	4.192	8.026	103.418	517.437
11-18-2022_cal-11758-H3-25_R3D_RGB_Hop1NoThreshold.tif	4	9.060	2.265	8.673	104.040	281.576
11-18-2022_cal-11758-H3-2_R3D_RGB_Hop1NoThreshold.tif	11	6.312	0.574	6.042	46.077	27.765
11-18-2022_cal-11758-H3-3_R3D_RGB_Hop1NoThreshold.tif	3	9.411	3.137	9.009	107.655	371.544
11-18-2022_cal-11758-H3-4_R3D_RGB_Hop1NoThreshold.tif	2	7.122	3.561	6.818	102.721	430.994
11-18-2022_cal-11758-H3-5_R3D_RGB_Hop1NoThreshold.tif	2	4.782	2.391	4.578	99.029	291.693
11-18-2022_cal-11758-H3-6_R3D_RGB_Hop1NoThreshold.tif	4	9.449	2.362	9.045	112.958	288.341
11-18-2022_cal-11758-H3-7_R3D_RGB_Hop1NoThreshold.tif	2	8.040	4.020	7.697	102.933	494.426
11-18-2022_cal-11758-H3-8_R3D_RGB_Hop1NoThreshold.tif	5	8.212	1.642	7.861	109.690	235.248
11-18-2022_cal-11758-H3-9_R3D_RGB_Hop1NoThreshold.tif	2	7.058	3.529	6.757	110.373	466.358
11-18-2022_cal-11758-H4-01_R3D_RGB_Hop1NoThreshold.tif	8	5.694	0.712	5.450	89.998	71.409
11-18-2022_cal-11758-H4-02_R3D_RGB_Hop1NoThreshold.tif	4	7.103	1.776	6.799	93.221	210.237
11-18-2022_cal-11758-H4-03_R3D_RGB_Hop1NoThreshold.tif	1	7.702	7.702	7.373	142.561	1098.040
11-18-2022_cal-11758-H4-04_R3D_RGB_Hop1NoThreshold.tif	1	7.007	7.007	6.708	141.771	993.423
11-18-2022_cal-11758-H4-05_R3D_RGB_Hop1NoThreshold.tif	1	9.277	9.277	8.881	127.883	1186.387
11-18-2022_cal-11758-H4-06_R3D_RGB_Hop1NoThreshold.tif	3	6.516	2.172	6.238	98.207	271.206
11-18-2022_cal-11758-H4-07_R3D_RGB_Hop1NoThreshold.tif	6	6.089	1.015	5.829	86.729	119.862
11-18-2022_cal-11758-H4-08_R3D_RGB_Hop1NoThreshold.tif	2	7.377	3.689	7.062	109.415	483.822
11-18-2022_cal-11758-H4-09_R3D_RGB_Hop1NoThreshold.tif	1	7.957	7.957	7.617	116.666	928.343
11-18-2022_cal-11758-H4-10_R3D_RGB_Hop1NoThreshold.tif	19	7.065	0.372	6.763	101.681	43.789
11-18-2022_cal-11758-H4-11_R3D_RGB_Hop1NoThreshold.tif	6	6.535	1.089	6.256	98.016	118.001
11-18-2022_cal-11758-H4-12_R3D_RGB_Hop1NoThreshold.tif	1	7.320	7.320	7.007	140.949	1031.704
11-18-2022_cal-11758-H4-13_R3D_RGB_Hop1NoThreshold.tif	3	8.837	2.946	8.459	105.813	378.479
11-18-2022_cal-11758-H4-14_R3D_RGB_Hop1NoThreshold.tif	6	7.250	1.208	6.940	92.256	135.514
11-18-2022_cal-11758-H4-15_R3D_RGB_Hop1NoThreshold.tif	14	7.148	0.511	6.842	102.014	60.309
11-18-2022_cal-11758-H4-18_R3D_RGB_Hop1NoThreshold.tif	2	9.105	4.552	8.716	124.840	645.027
11-18-2022_cal-11758-H4-19_R3D_RGB_Hop1NoThreshold.tif	4	6.159	1.540	5.896	91.927	184.216
11-18-2022_cal-11758-H4-20_R3D_RGB_Hop1NoThreshold.tif	3	8.066	2.689	7.721	101.806	337.068
2022-10-TC_2022-11-17_11758-H2_01_R3D_RGB_Hop1NoThreshold.tif	4	5.917	1.479	5.664	87.067	168.128
2022-10-TC_2022-11-17_11758-H2_02_R3D_RGB_Hop1NoThreshold.tif	1	5.554	5.554	5.316	122.615	680.947
