# Supplementary material for: Chromatin binding by HORMAD proteins regulates meiotic recombination initiation
Source: EMBO J. 2024 Feb 8;43(5):8. doi: 10.1038/s44318-024-00034-3 (PMC10907721; doi:10.1038/s44318-024-00034-3)
Supplement: Supplementary file 6 — Source Data Fig. 5 [file 44318_2024_34_MOESM6_ESM.zip › Data_Figure_5/2022-11-17_11758_tc/results/Intensity Data_AllChannels (Raw).csv]

	Label	Area	Mean	StdDev	Min	Max	IntDen	RawIntDen
1	11-18-2022_cal-11758-H2-01_R3D_RGB.tif (blue):0058-0071	14.040	94.167	56.403	16	235	1322.107	207356.000
2	11-18-2022_cal-11758-H2-01_R3D_RGB.tif (red):0058-0071	14.040	50.811	30.725	13	226	713.381	111885.000
3	11-18-2022_cal-11758-H2-01_R3D_RGB.tif (green):0058-0071	14.040	46.555	39.424	2	235	653.632	102514.000
4	11-18-2022_cal-11758-H2-02_R3D_RGB.tif (blue):0069-0062	14.244	108.266	62.754	15	255	1542.143	241866.000
5	11-18-2022_cal-11758-H2-02_R3D_RGB.tif (red):0069-0062	14.244	45.376	36.881	6	255	646.331	101369.000
6	11-18-2022_cal-11758-H2-02_R3D_RGB.tif (green):0069-0062	14.244	66.728	49.716	5	239	950.474	149070.000
7	11-18-2022_cal-11758-H2-03_R3D_RGB.tif (blue):0063-0072	21.685	96.794	50.235	18	255	2098.961	329196.000
8	11-18-2022_cal-11758-H2-03_R3D_RGB.tif (red):0063-0072	21.685	52.340	24.272	12	255	1134.996	178010.000
9	11-18-2022_cal-11758-H2-03_R3D_RGB.tif (green):0063-0072	21.685	41.787	32.470	4	233	906.135	142116.000
10	11-18-2022_cal-11758-H2-04_R3D_RGB.tif (blue):0063-0057	22.329	75.324	40.544	18	255	1681.899	263785.000
11	11-18-2022_cal-11758-H2-04_R3D_RGB.tif (red):0063-0057	22.329	29.883	19.743	5	255	667.257	104651.000
12	11-18-2022_cal-11758-H2-04_R3D_RGB.tif (green):0063-0057	22.329	30.634	33.042	3	242	684.033	107282.000
13	11-18-2022_cal-11758-H2-05_R3D_RGB.tif (blue):0066-0067	27.659	72.769	39.651	14	255	2012.732	315672.000
14	11-18-2022_cal-11758-H2-05_R3D_RGB.tif (red):0066-0067	27.659	59.855	19.651	13	243	1655.541	259651.000
15	11-18-2022_cal-11758-H2-05_R3D_RGB.tif (green):0066-0067	27.659	31.831	29.421	3	255	880.408	138081.000
16	11-18-2022_cal-11758-H2-06_R3D_RGB.tif (blue):0062-0066	20.378	101.335	61.333	15	252	2064.983	323867.000
17	11-18-2022_cal-11758-H2-06_R3D_RGB.tif (red):0062-0066	20.378	25.683	27.652	4	247	523.363	82083.000
18	11-18-2022_cal-11758-H2-06_R3D_RGB.tif (green):0062-0066	20.378	60.174	54.125	4	249	1226.211	192316.000
19	11-18-2022_cal-11758-H2-07_R3D_RGB.tif (blue):0054-0077	23.017	95.814	36.356	29	179	2205.403	345890.000
20	11-18-2022_cal-11758-H2-07_R3D_RGB.tif (red):0054-0077	23.017	61.202	18.625	13	238	1408.712	220939.000
21	11-18-2022_cal-11758-H2-07_R3D_RGB.tif (green):0054-0077	23.017	57.150	41.360	7	247	1315.456	206313.000
22	11-18-2022_cal-11758-H2-08_R3D_RGB.tif (blue):0073-0067	32.448	94.530	34.062	16	252	3067.282	481065.000
23	11-18-2022_cal-11758-H2-08_R3D_RGB.tif (red):0073-0067	32.448	57.740	18.580	13	233	1873.531	293840.000
24	11-18-2022_cal-11758-H2-08_R3D_RGB.tif (green):0073-0067	32.448	36.309	30.715	4	255	1178.123	184774.000
25	11-18-2022_cal-11758-H2-09_R3D_RGB.tif (blue):0074-0075	19.154	95.824	60.685	18	239	1835.376	287856.000
26	11-18-2022_cal-11758-H2-09_R3D_RGB.tif (red):0074-0075	19.154	49.356	36.118	8	238	945.347	148266.000
27	11-18-2022_cal-11758-H2-09_R3D_RGB.tif (green):0074-0075	19.154	61.397	46.974	3	244	1175.981	184438.000
28	11-18-2022_cal-11758-H2-10_R3D_RGB.tif (blue):0063-0071	15.385	115.503	69.167	12	255	1777.055	278709.000
29	11-18-2022_cal-11758-H2-10_R3D_RGB.tif (red):0063-0071	15.385	42.570	37.758	5	255	654.958	102722.000
30	11-18-2022_cal-11758-H2-10_R3D_RGB.tif (green):0063-0071	15.385	69.593	50.029	3	231	1070.719	167929.000
31	11-18-2022_cal-11758-H2-11_R3D_RGB.tif (blue):0051-0059	21.506	98.881	60.351	13	255	2126.557	333524.000
32	11-18-2022_cal-11758-H2-11_R3D_RGB.tif (red):0051-0059	21.506	24.314	32.080	1	255	522.904	82011.000
33	11-18-2022_cal-11758-H2-11_R3D_RGB.tif (green):0051-0059	21.506	70.347	54.270	3	249	1512.903	237280.000
34	11-18-2022_cal-11758-H2-12_R3D_RGB.tif (blue):0063-0072	15.672	113.736	62.385	16	249	1782.494	279562.000
35	11-18-2022_cal-11758-H2-12_R3D_RGB.tif (red):0063-0072	15.672	42.697	24.851	10	254	669.157	104949.000
36	11-18-2022_cal-11758-H2-12_R3D_RGB.tif (green):0063-0072	15.672	69.440	44.486	8	235	1088.285	170684.000
37	11-18-2022_cal-11758-H2-13_R3D_RGB.tif (blue):0053-0062	15.079	110.562	69.932	14	248	1667.196	261479.000
38	11-18-2022_cal-11758-H2-13_R3D_RGB.tif (red):0053-0062	15.079	61.843	39.147	9	255	932.551	146259.000
39	11-18-2022_cal-11758-H2-13_R3D_RGB.tif (green):0053-0062	15.079	67.460	49.958	6	241	1017.250	159543.000
40	11-18-2022_cal-11758-H2-14_R3D_RGB.tif (blue):0055-0055	13.166	123.377	69.700	16	255	1624.445	254774.000
41	11-18-2022_cal-11758-H2-14_R3D_RGB.tif (red):0055-0055	13.166	44.885	42.437	4	255	590.974	92687.000
42	11-18-2022_cal-11758-H2-14_R3D_RGB.tif (green):0055-0055	13.166	93.209	58.762	8	222	1227.238	192477.000
43	11-18-2022_cal-11758-H2-15_R3D_RGB.tif (blue):0060-0058	18.771	103.881	63.501	11	254	1949.947	305825.000
44	11-18-2022_cal-11758-H2-15_R3D_RGB.tif (red):0060-0058	18.771	49.483	36.505	6	252	928.846	145678.000
45	11-18-2022_cal-11758-H2-15_R3D_RGB.tif (green):0060-0058	18.771	70.690	48.780	3	253	1326.914	208110.000
46	11-18-2022_cal-11758-H2-16_R3D_RGB.tif (blue):0061-0079	15.781	116.267	66.554	17	255	1834.771	287761.000
47	11-18-2022_cal-11758-H2-16_R3D_RGB.tif (red):0061-0079	15.781	25.911	30.081	2	237	408.888	64129.000
48	11-18-2022_cal-11758-H2-16_R3D_RGB.tif (green):0061-0079	15.781	91.886	60.634	4	235	1450.016	227417.000
49	11-18-2022_cal-11758-H2-17_R3D_RGB.tif (blue):0057-0063	29.138	98.594	60.971	16	248	2872.877	450575.000
50	11-18-2022_cal-11758-H2-17_R3D_RGB.tif (red):0057-0063	29.138	43.016	24.286	6	237	1253.411	196582.000
51	11-18-2022_cal-11758-H2-17_R3D_RGB.tif (green):0057-0063	29.138	41.188	36.596	4	223	1200.159	188230.000
52	11-18-2022_cal-11758-H2-18_R3D_RGB.tif (blue):0068-0064	47.355	90.096	46.308	15	255	4266.471	669143.000
53	11-18-2022_cal-11758-H2-18_R3D_RGB.tif (red):0068-0064	47.355	7.426	16.708	1	255	351.650	55152.000
54	11-18-2022_cal-11758-H2-18_R3D_RGB.tif (green):0068-0064	47.355	42.421	36.103	3	254	2008.836	315061.000
55	11-18-2022_cal-11758-H2-19_R3D_RGB.tif (blue):0057-0051	15.883	98.773	71.653	9	245	1568.782	246044.000
56	11-18-2022_cal-11758-H2-19_R3D_RGB.tif (red):0057-0051	15.883	24.834	27.730	3	255	394.427	61861.000
57	11-18-2022_cal-11758-H2-19_R3D_RGB.tif (green):0057-0051	15.883	57.107	51.679	3	214	907.015	142254.000
58	11-18-2022_cal-11758-H2-20_R3D_RGB.tif (blue):0066-0065	13.989	118.387	71.145	15	255	1656.121	259742.000
59	11-18-2022_cal-11758-H2-20_R3D_RGB.tif (red):0066-0065	13.989	36.124	31.280	6	226	505.332	79255.000
60	11-18-2022_cal-11758-H2-20_R3D_RGB.tif (green):0066-0065	13.989	76.562	56.831	5	252	1071.032	167978.000
61	11-18-2022_cal-11758-H2-21_R3D_RGB.tif (blue):0065-0069	15.526	111.401	72.555	10	255	1729.573	271262.000
62	11-18-2022_cal-11758-H2-21_R3D_RGB.tif (red):0065-0069	15.526	45.340	31.277	8	240	703.938	110404.000
63	11-18-2022_cal-11758-H2-21_R3D_RGB.tif (green):0065-0069	15.526	79.368	54.750	5	223	1232.243	193262.000
64	11-18-2022_cal-11758-H2-22_R3D_RGB.tif (blue):0057-0059	14.442	112.266	69.772	14	253	1621.308	254282.000
65	11-18-2022_cal-11758-H2-22_R3D_RGB.tif (red):0057-0059	14.442	52.664	39.755	8	216	760.551	119283.000
66	11-18-2022_cal-11758-H2-22_R3D_RGB.tif (green):0057-0059	14.442	78.107	53.724	6	239	1128.001	176913.000
67	11-18-2022_cal-11758-H2-23_R3D_RGB.tif (blue):0063-0070	14.314	110.255	75.031	10	254	1578.206	247522.000
68	11-18-2022_cal-11758-H2-23_R3D_RGB.tif (red):0063-0070	14.314	30.687	27.439	5	250	439.263	68893.000
69	11-18-2022_cal-11758-H2-23_R3D_RGB.tif (green):0063-0070	14.314	67.379	46.364	6	216	964.469	151265.000
70	11-18-2022_cal-11758-H2-24_R3D_RGB.tif (blue):0053-0071	20.690	103.086	74.162	5	255	2132.875	334515.000
71	11-18-2022_cal-11758-H2-24_R3D_RGB.tif (red):0053-0071	20.690	22.240	29.752	1	255	460.158	72170.000
72	11-18-2022_cal-11758-H2-24_R3D_RGB.tif (green):0053-0071	20.690	54.622	48.196	2	236	1130.144	177249.000
73	11-18-2022_cal-11758-H2-25_R3D_RGB.tif (blue):0057-0060	24.892	116.192	58.961	20	255	2892.241	453612.000
74	11-18-2022_cal-11758-H2-25_R3D_RGB.tif (red):0057-0060	24.892	43.987	22.992	8	239	1094.916	171724.000
75	11-18-2022_cal-11758-H2-25_R3D_RGB.tif (green):0057-0060	24.892	70.245	48.422	5	242	1748.535	274236.000
76	11-18-2022_cal-11758-H3-10_R3D_RGB.tif (blue):0057-0080	18.554	111.991	65.286	15	254	2077.914	325895.000
77	11-18-2022_cal-11758-H3-10_R3D_RGB.tif (red):0057-0080	18.554	60.418	52.727	8	255	1121.013	175817.000
78	11-18-2022_cal-11758-H3-10_R3D_RGB.tif (green):0057-0080	18.554	65.602	50.644	5	247	1217.202	190903.000
79	11-18-2022_cal-11758-H3-11_R3D_RGB.tif (blue):0057-0069	20.021	108.367	52.582	15	255	2169.588	340273.000
80	11-18-2022_cal-11758-H3-11_R3D_RGB.tif (red):0057-0069	20.021	49.048	40.411	3	205	981.971	154010.000
81	11-18-2022_cal-11758-H3-11_R3D_RGB.tif (green):0057-0069	20.021	70.237	48.720	3	231	1406.200	220545.000
82	11-18-2022_cal-11758-H3-12_R3D_RGB.tif (blue):0063-0059	16.578	106.710	58.627	13	255	1769.008	277447.000
83	11-18-2022_cal-11758-H3-12_R3D_RGB.tif (red):0063-0059	16.578	51.823	41.729	3	255	859.099	134739.000
84	11-18-2022_cal-11758-H3-12_R3D_RGB.tif (green):0063-0059	16.578	80.429	55.139	3	243	1333.322	209115.000
85	11-18-2022_cal-11758-H3-13_R3D_RGB.tif (blue):0054-0069	17.088	106.456	63.756	15	254	1819.092	285302.000
86	11-18-2022_cal-11758-H3-13_R3D_RGB.tif (red):0054-0069	17.088	48.047	46.430	3	255	821.015	128766.000
87	11-18-2022_cal-11758-H3-13_R3D_RGB.tif (green):0054-0069	17.088	83.541	60.622	3	248	1427.534	223891.000
88	11-18-2022_cal-11758-H3-14_R3D_RGB.tif (blue):0070-0058	30.930	79.432	41.700	11	248	2456.835	385324.000
89	11-18-2022_cal-11758-H3-14_R3D_RGB.tif (red):0070-0058	30.930	26.342	37.701	2	255	814.754	127784.000
90	11-18-2022_cal-11758-H3-14_R3D_RGB.tif (green):0070-0058	30.930	43.669	49.269	4	251	1350.697	211840.000
91	11-18-2022_cal-11758-H3-15_R3D_RGB.tif (blue):0061-0061	16.648	115.732	64.570	16	255	1926.688	302177.000
92	11-18-2022_cal-11758-H3-15_R3D_RGB.tif (red):0061-0061	16.648	55.747	46.525	7	255	928.062	145555.000
93	11-18-2022_cal-11758-H3-15_R3D_RGB.tif (green):0061-0061	16.648	74.435	54.453	3	243	1239.174	194349.000
94	11-18-2022_cal-11758-H3-16_R3D_RGB.tif (blue):0067-0057	27.825	76.734	43.690	13	255	2135.132	334869.000
95	11-18-2022_cal-11758-H3-16_R3D_RGB.tif (red):0067-0057	27.825	33.780	38.137	2	249	939.941	147418.000
96	11-18-2022_cal-11758-H3-16_R3D_RGB.tif (green):0067-0057	27.825	44.490	44.082	1	234	1237.924	194153.000
97	11-18-2022_cal-11758-H3-17_R3D_RGB.tif (blue):0064-0062	24.930	93.937	59.416	14	255	2341.875	367294.000
98	11-18-2022_cal-11758-H3-17_R3D_RGB.tif (red):0064-0062	24.930	35.860	38.387	1	255	894.008	140214.000
99	11-18-2022_cal-11758-H3-17_R3D_RGB.tif (green):0064-0062	24.930	66.249	60.517	2	255	1651.594	259032.000
100	11-18-2022_cal-11758-H3-19_R3D_RGB.tif (blue):0059-0067	23.693	92.128	57.675	13	255	2182.819	342348.000
101	11-18-2022_cal-11758-H3-19_R3D_RGB.tif (red):0059-0067	23.693	27.767	34.343	2	255	657.891	103182.000
102	11-18-2022_cal-11758-H3-19_R3D_RGB.tif (green):0059-0067	23.693	48.738	48.252	1	251	1154.762	181110.000
103	11-18-2022_cal-11758-H3-1_R3D_RGB.tif (blue):0076-0088	30.981	104.317	39.574	30	248	3231.840	506874.000
104	11-18-2022_cal-11758-H3-1_R3D_RGB.tif (red):0076-0088	30.981	19.563	22.330	3	255	606.086	95057.000
105	11-18-2022_cal-11758-H3-1_R3D_RGB.tif (green):0076-0088	30.981	33.802	37.386	3	253	1047.224	164244.000
106	11-18-2022_cal-11758-H3-20_R3D_RGB.tif (blue):0056-0073	20.563	96.364	49.807	13	250	1981.502	310774.000
107	11-18-2022_cal-11758-H3-20_R3D_RGB.tif (red):0056-0073	20.563	47.771	43.670	4	238	982.296	154061.000
108	11-18-2022_cal-11758-H3-20_R3D_RGB.tif (green):0056-0073	20.563	62.949	48.569	2	255	1294.396	203010.000
109	11-18-2022_cal-11758-H3-21_R3D_RGB.tif (blue):0060-0056	14.914	103.226	60.295	15	252	1539.465	241446.000
110	11-18-2022_cal-11758-H3-21_R3D_RGB.tif (red):0060-0056	14.914	47.806	47.079	3	255	712.961	111819.000
111	11-18-2022_cal-11758-H3-21_R3D_RGB.tif (green):0060-0056	14.914	64.834	53.206	2	252	966.898	151646.000
112	11-18-2022_cal-11758-H3-22_R3D_RGB.tif (blue):0061-0075	19.115	86.075	61.054	5	245	1645.358	258054.000
113	11-18-2022_cal-11758-H3-22_R3D_RGB.tif (red):0061-0075	19.115	34.320	39.716	2	247	656.042	102892.000
114	11-18-2022_cal-11758-H3-22_R3D_RGB.tif (green):0061-0075	19.115	57.367	54.253	1	232	1096.593	171987.000
115	11-18-2022_cal-11758-H3-23_R3D_RGB.tif (blue):0052-0079	16.826	120.820	62.904	21	253	2032.950	318843.000
116	11-18-2022_cal-11758-H3-23_R3D_RGB.tif (red):0052-0079	16.826	53.633	41.060	5	233	902.443	141537.000
117	11-18-2022_cal-11758-H3-23_R3D_RGB.tif (green):0052-0079	16.826	76.495	53.236	5	230	1287.128	201870.000
118	11-18-2022_cal-11758-H3-25_R3D_RGB.tif (blue):0061-0061	34.724	90.473	55.064	17	255	3141.575	492717.000
119	11-18-2022_cal-11758-H3-25_R3D_RGB.tif (red):0061-0061	34.724	35.210	43.837	1	255	1222.628	191754.000
120	11-18-2022_cal-11758-H3-25_R3D_RGB.tif (green):0061-0061	34.724	47.715	51.724	1	254	1656.861	259858.000
121	11-18-2022_cal-11758-H3-2_R3D_RGB.tif (blue):0048-0066	28.686	90.979	54.333	11	255	2609.795	409314.000
122	11-18-2022_cal-11758-H3-2_R3D_RGB.tif (red):0048-0066	28.686	29.045	36.248	3	255	833.187	130675.000
123	11-18-2022_cal-11758-H3-2_R3D_RGB.tif (green):0048-0066	28.686	18.573	17.647	1	86	532.774	83559.000
124	11-18-2022_cal-11758-H3-3_R3D_RGB.tif (blue):0055-0058	27.200	98.826	54.735	16	255	2688.087	421593.000
125	11-18-2022_cal-11758-H3-3_R3D_RGB.tif (red):0055-0058	27.200	37.407	37.506	3	237	1017.467	159577.000
126	11-18-2022_cal-11758-H3-3_R3D_RGB.tif (green):0055-0058	27.200	58.891	49.954	2	255	1601.855	251231.000
127	11-18-2022_cal-11758-H3-4_R3D_RGB.tif (blue):0058-0058	17.171	99.087	66.698	6	253	1701.384	266841.000
128	11-18-2022_cal-11758-H3-4_R3D_RGB.tif (red):0058-0058	17.171	41.260	35.834	6	255	708.465	111114.000
129	11-18-2022_cal-11758-H3-4_R3D_RGB.tif (green):0058-0058	17.171	65.483	51.269	3	254	1124.380	176345.000
130	11-18-2022_cal-11758-H3-5_R3D_RGB.tif (blue):0078-0070	12.644	99.437	55.449	13	246	1257.250	197184.000
131	11-18-2022_cal-11758-H3-5_R3D_RGB.tif (red):0078-0070	12.644	60.013	51.268	8	255	758.785	119006.000
132	11-18-2022_cal-11758-H3-5_R3D_RGB.tif (green):0078-0070	12.644	64.625	51.920	4	223	817.094	128151.000
133	11-18-2022_cal-11758-H3-6_R3D_RGB.tif (blue):0055-0059	26.454	104.854	52.519	17	255	2773.812	435038.000
134	11-18-2022_cal-11758-H3-6_R3D_RGB.tif (red):0055-0059	26.454	39.676	37.762	4	232	1049.595	164616.000
135	11-18-2022_cal-11758-H3-6_R3D_RGB.tif (green):0055-0059	26.454	62.612	51.101	4	255	1656.338	259776.000
136	11-18-2022_cal-11758-H3-7_R3D_RGB.tif (blue):0065-0073	18.522	103.376	54.319	14	255	1914.764	300307.000
137	11-18-2022_cal-11758-H3-7_R3D_RGB.tif (red):0065-0073	18.522	52.415	44.942	3	238	970.852	152266.000
138	11-18-2022_cal-11758-H3-7_R3D_RGB.tif (green):0065-0073	18.522	73.456	51.610	4	243	1360.573	213389.000
139	11-18-2022_cal-11758-H3-8_R3D_RGB.tif (blue):0064-0062	19.236	122.000	64.039	16	255	2346.855	368075.000
140	11-18-2022_cal-11758-H3-8_R3D_RGB.tif (red):0064-0062	19.236	45.725	44.980	4	246	879.592	137953.000
141	11-18-2022_cal-11758-H3-8_R3D_RGB.tif (green):0064-0062	19.236	81.751	61.272	4	251	1572.601	246643.000
142	11-18-2022_cal-11758-H3-9_R3D_RGB.tif (blue):0063-0073	18.612	97.715	60.135	11	251	1818.633	285230.000
143	11-18-2022_cal-11758-H3-9_R3D_RGB.tif (red):0063-0073	18.612	43.980	37.862	5	249	818.535	128377.000
144	11-18-2022_cal-11758-H3-9_R3D_RGB.tif (green):0063-0073	18.612	69.803	56.655	3	249	1299.153	203756.000
145	11-18-2022_cal-11758-H4-01_R3D_RGB.tif (blue):0071-0073	33.334	58.487	42.340	5	255	1949.597	305770.000
146	11-18-2022_cal-11758-H4-01_R3D_RGB.tif (red):0071-0073	33.334	36.676	40.631	2	255	1222.564	191744.000
147	11-18-2022_cal-11758-H4-01_R3D_RGB.tif (green):0071-0073	33.334	31.775	35.349	3	216	1059.191	166121.000
148	11-18-2022_cal-11758-H4-02_R3D_RGB.tif (blue):0062-0080	18.643	98.378	64.505	15	253	1834.101	287656.000
149	11-18-2022_cal-11758-H4-02_R3D_RGB.tif (red):0062-0080	18.643	48.263	49.788	3	243	899.797	141122.000
150	11-18-2022_cal-11758-H4-02_R3D_RGB.tif (green):0062-0080	18.643	62.800	50.330	3	201	1170.804	183626.000
151	11-18-2022_cal-11758-H4-03_R3D_RGB.tif (blue):0057-0060	16.571	115.639	71.723	18	255	1916.295	300547.000
152	11-18-2022_cal-11758-H4-03_R3D_RGB.tif (red):0057-0060	16.571	60.447	48.062	4	255	1001.692	157103.000
153	11-18-2022_cal-11758-H4-03_R3D_RGB.tif (green):0057-0060	16.571	84.705	61.526	4	243	1403.675	220149.000
154	11-18-2022_cal-11758-H4-04_R3D_RGB.tif (blue):0056-0082	13.460	129.789	69.131	20	255	1746.928	273984.000
155	11-18-2022_cal-11758-H4-04_R3D_RGB.tif (red):0056-0082	13.460	55.999	44.842	5	255	753.735	118214.000
156	11-18-2022_cal-11758-H4-04_R3D_RGB.tif (green):0056-0082	13.460	90.654	59.760	7	242	1220.186	191371.000
157	11-18-2022_cal-11758-H4-05_R3D_RGB.tif (blue):0057-0081	19.594	116.580	61.337	19	255	2284.204	358249.000
158	11-18-2022_cal-11758-H4-05_R3D_RGB.tif (red):0057-0081	19.594	60.725	55.063	3	251	1189.817	186608.000
159	11-18-2022_cal-11758-H4-05_R3D_RGB.tif (green):0057-0081	19.594	78.044	54.514	4	251	1529.149	239828.000
160	11-18-2022_cal-11758-H4-06_R3D_RGB.tif (blue):0066-0070	13.249	113.505	63.210	20	255	1503.874	235864.000
161	11-18-2022_cal-11758-H4-06_R3D_RGB.tif (red):0066-0070	13.249	55.981	48.646	3	248	741.716	116329.000
162	11-18-2022_cal-11758-H4-06_R3D_RGB.tif (green):0066-0070	13.249	80.214	51.893	7	215	1062.787	166685.000
163	11-18-2022_cal-11758-H4-07_R3D_RGB.tif (blue):0059-0059	22.227	82.696	55.565	8	254	1838.067	288278.000
164	11-18-2022_cal-11758-H4-07_R3D_RGB.tif (red):0059-0059	22.227	37.211	46.960	1	255	827.091	129719.000
165	11-18-2022_cal-11758-H4-07_R3D_RGB.tif (green):0059-0059	22.227	51.199	48.767	2	244	1137.986	178479.000
166	11-18-2022_cal-11758-H4-08_R3D_RGB.tif (blue):0058-0052	16.348	110.200	62.005	22	255	1801.571	282554.000
167	11-18-2022_cal-11758-H4-08_R3D_RGB.tif (red):0058-0052	16.348	52.880	50.141	2	243	864.493	135585.000
168	11-18-2022_cal-11758-H4-08_R3D_RGB.tif (green):0058-0052	16.348	77.754	55.530	4	233	1271.124	199360.000
169	11-18-2022_cal-11758-H4-09_R3D_RGB.tif (blue):0057-0072	17.120	103.339	61.823	13	255	1769.130	277466.000
170	11-18-2022_cal-11758-H4-09_R3D_RGB.tif (red):0057-0072	17.120	57.659	49.967	4	228	987.104	154815.000
171	11-18-2022_cal-11758-H4-09_R3D_RGB.tif (green):0057-0072	17.120	71.070	49.170	5	204	1216.698	190824.000
172	11-18-2022_cal-11758-H4-10_R3D_RGB.tif (blue):0063-0066	49.701	75.888	38.693	13	255	3771.705	591545.000
173	11-18-2022_cal-11758-H4-10_R3D_RGB.tif (red):0063-0066	49.701	22.319	30.007	2	242	1109.294	173979.000
174	11-18-2022_cal-11758-H4-10_R3D_RGB.tif (green):0063-0066	49.701	35.450	38.727	3	249	1761.918	276335.000
175	11-18-2022_cal-11758-H4-11_R3D_RGB.tif (blue):0073-0069	25.192	84.876	47.738	16	255	2138.167	335345.000
176	11-18-2022_cal-11758-H4-11_R3D_RGB.tif (red):0073-0069	25.192	37.166	44.398	2	250	936.268	146842.000
177	11-18-2022_cal-11758-H4-11_R3D_RGB.tif (green):0073-0069	25.192	46.081	42.894	4	219	1160.863	182067.000
178	11-18-2022_cal-11758-H4-12_R3D_RGB.tif (blue):0062-0083	13.919	121.825	65.334	20	255	1695.665	265944.000
179	11-18-2022_cal-11758-H4-12_R3D_RGB.tif (red):0062-0083	13.919	76.567	59.107	4	247	1065.727	167146.000
180	11-18-2022_cal-11758-H4-12_R3D_RGB.tif (green):0062-0083	13.919	92.528	58.639	7	223	1287.880	201988.000
181	11-18-2022_cal-11758-H4-13_R3D_RGB.tif (blue):0053-0063	21.863	85.896	60.656	11	255	1877.987	294539.000
182	11-18-2022_cal-11758-H4-13_R3D_RGB.tif (red):0053-0063	21.863	50.904	51.481	2	255	1112.941	174551.000
183	11-18-2022_cal-11758-H4-13_R3D_RGB.tif (green):0053-0063	21.863	70.481	54.735	3	236	1540.964	241681.000
184	11-18-2022_cal-11758-H4-14_R3D_RGB.tif (blue):0066-0068	26.033	76.842	57.149	8	255	2000.439	313744.000
185	11-18-2022_cal-11758-H4-14_R3D_RGB.tif (red):0066-0068	26.033	34.639	40.943	3	241	901.761	141430.000
186	11-18-2022_cal-11758-H4-14_R3D_RGB.tif (green):0066-0068	26.033	49.037	44.924	5	212	1276.607	200220.000
187	11-18-2022_cal-11758-H4-15_R3D_RGB.tif (blue):0060-0064	34.641	91.313	45.323	16	255	3163.183	496106.000
188	11-18-2022_cal-11758-H4-15_R3D_RGB.tif (red):0060-0064	34.641	37.202	42.019	3	255	1288.715	202119.000
189	11-18-2022_cal-11758-H4-15_R3D_RGB.tif (green):0060-0064	34.641	45.038	42.838	2	233	1560.162	244692.000
190	11-18-2022_cal-11758-H4-18_R3D_RGB.tif (blue):0069-0068	18.267	120.720	67.138	18	255	2205.224	345862.000
191	11-18-2022_cal-11758-H4-18_R3D_RGB.tif (red):0069-0068	18.267	56.823	48.397	2	249	1038.010	162799.000
192	11-18-2022_cal-11758-H4-18_R3D_RGB.tif (green):0069-0068	18.267	89.559	60.347	4	255	1635.998	256586.000
193	11-18-2022_cal-11758-H4-19_R3D_RGB.tif (blue):0053-0073	16.539	93.249	66.803	11	254	1542.283	241888.000
194	11-18-2022_cal-11758-H4-19_R3D_RGB.tif (red):0053-0073	16.539	63.549	59.772	3	255	1051.056	164845.000
195	11-18-2022_cal-11758-H4-19_R3D_RGB.tif (green):0053-0073	16.539	62.037	51.609	2	222	1026.055	160924.000
196	11-18-2022_cal-11758-H4-20_R3D_RGB.tif (blue):0058-0060	17.100	118.326	66.232	19	255	2023.437	317351.000
197	11-18-2022_cal-11758-H4-20_R3D_RGB.tif (red):0058-0060	17.100	50.666	45.732	3	248	866.419	135887.000
198	11-18-2022_cal-11758-H4-20_R3D_RGB.tif (green):0058-0060	17.100	77.427	52.219	5	211	1324.039	207659.000
199	2022-10-TC_2022-11-17_11758-H2_01_R3D_RGB.tif (blue):0063-0065	14.474	110.851	66.737	9	245	1604.411	251632.000
200	2022-10-TC_2022-11-17_11758-H2_01_R3D_RGB.tif (red):0063-0065	14.474	69.193	25.773	23	255	1001.463	157067.000
201	2022-10-TC_2022-11-17_11758-H2_01_R3D_RGB.tif (green):0063-0065	14.474	65.089	47.569	6	255	942.064	147751.000
202	2022-10-TC_2022-11-17_11758-H2_02_R3D_RGB.tif (blue):0064-0067	10.967	128.335	66.668	7	246	1407.418	220736.000
203	2022-10-TC_2022-11-17_11758-H2_02_R3D_RGB.tif (red):0064-0067	10.967	67.979	30.576	23	255	745.510	116924.000
204	2022-10-TC_2022-11-17_11758-H2_02_R3D_RGB.tif (green):0064-0067	10.967	80.786	50.254	6	247	885.961	138952.000
