# Supplementary material for: Chromatin binding by HORMAD proteins regulates meiotic recombination initiation
Source: EMBO J. 2024 Feb 8;43(5):8. doi: 10.1038/s44318-024-00034-3 (PMC10907721; doi:10.1038/s44318-024-00034-3)
Supplement: Supplementary file 6 — Source Data Fig. 5 [file 44318_2024_34_MOESM6_ESM.zip › Data_Figure_5/Zip1TC_loop2/22-06-30/zip1TC_22-06-30_7797-H4_19_R3D.dv.log]

#
#Tag 0x00FF0408

Resolve3D softWoRx-Acquire Version: 7.2.1 Release RC1

Running on host: cn71689

Resolve3D Image File: /data1/Data/HochwagenLab/Jessie/Hop1PHD/Zip1TC_loop2/22-06-30_onlyWT/zip1TC_22-06-30_7797-H4_19_R3D.dv

Created  Thu Jun 30 18:55:13 2022


Optics:
  Objective:    	Olympus 100X/1.40, UPLS Apo, UIS2, 1-U2B836
  Lens ID:      	10007
  Aux Magn:     	2.00
  Illumination: 	Kohler

Image Properties:
  XY Dimensions:            	128 x 128
  ZWT Dimensions (expected):	10 x 3 x 1
  Pixel Size:               	0.07985 0.07985 0.100
  Binning:                  	1x1
  Flat-field Calibration:   	Off

Camera:
  Type:        	PM1394Cam00 EMCCD / EVOLVE- 512
  Gain:        	1.00X
  Speed:       	10000KHz
  Temp Setting:	-85.0C


Resolve3D Macro:
--------------------------------------------------------
# Created by DeltaVision Experiment Designer (version: 7.2.1 Release RC1)
# Experiment Macro Name: 2022-06-30


# Open image file
OPF

# Starting Scan From Farthest Z (Bottom of sample)
# Move to start of sectioning from initial point.
FOCUS 0.000

# Z sectioning loop.
FIRST_Z
DO 10

  # Select Ex, Em, Nd Filters
  FILTERS DAPI,DAPI,10%
  ACTSHUT 17
  CCD 0.499185
  WRT

  # Select Ex, Em, Nd Filters
  FILTERS FITC,FITC,100%
  ACTSHUT 17
  CCD 0.623243
  WRT

  # Select Ex, Em, Nd Filters
  FILTERS TRITC,TRITC,50%
  ACTSHUT 17
  CCD 0.291624
  WRT

  SECTIONZ -0.100
  NEXT_Z
ENDDO

# Close image file(s) 
CLF

# Move to initial point from end of sectioning.
FOCUS 1.000
BEEP

#
#
#KEY Experiment Designer Keys: Don't Modify
#
#KEY EXPERIMENT_TYPE STANDARD
#KEY SCAN_SEQUENCE WZT
#KEY DO_FAST_ACQUISITION F
#KEY LAMPS_OFF_AT_END F
#KEY DO_Z_SECTIONING T
#KEY Z_APPLY_BACKLASH F
#KEY Z_START_POSITION BOTTOM
#KEY SECT_SPACING 0.1000
#KEY NUM_Z_SECTIONS 10
#KEY SAMPLE_THICKNESS 1.0000
#KEY CHANNEL 0.499185,DAPI,DAPI,10%,1
#KEY EX_SHUTTERS 3,EX=T,TRANS=F,LASER=F
#KEY EM_SHUTTERS 1,CCD1=T
#KEY CHANNEL 0.623243,FITC,FITC,100%,1
#KEY EX_SHUTTERS 3,EX=T,TRANS=F,LASER=F
#KEY EM_SHUTTERS 1,CCD1=T
#KEY CHANNEL 0.291624,TRITC,TRITC,50%,1
#KEY EX_SHUTTERS 3,EX=T,TRANS=F,LASER=F
#KEY EM_SHUTTERS 1,CCD1=T
#KEY DO_REFERENCE_IMAGE F
#KEY DO_CELL_TRACK F
#KEY DO_AUTOFOCUS F
#KEY DO_ULTIMATEFOCUS F
#KEY DO_OAI_SCANNING F
#KEY DO_TIME_LAPSE F
#KEY DO_POINT_VISITING F
#KEY DO_PANEL_COLLECTION F
#
#
--------------------------------------------------------

Experiment Record:
------------------
Image 1.
           Time:       Thu Jun 30 18:55:14 2022
           Time Point: 0.000 secs
           Intensity:  Min = 522, Max = 3728, Mean = 633.75153
           Photosensor reading: 84745.0
           Exposure time: 0.499185 secs
           EX filter:  DAPI
           EM filter:  DAPI
           ND filter:  10%
           Stage coordinates:   (+5192.774,-1116.453,-10.248)

Image 2.
           Time:       Thu Jun 30 18:55:15 2022
           Time Point: 0.730 secs
           Intensity:  Min = 522, Max = 3728, Mean = 633.75153
           Photosensor reading: 2634462.0
           Exposure time: 0.623243 secs
           EX filter:  FITC
           EM filter:  FITC
           ND filter:  100%
           Stage coordinates:   (+5192.774,-1116.453,-10.248)

Image 3.
           Time:       Thu Jun 30 18:55:15 2022
           Time Point: 1.612 secs
           Intensity:  Min = 522, Max = 3728, Mean = 633.75153
           Photosensor reading: 3704816.0
           Exposure time: 0.291624 secs
           EX filter:  TRITC
           EM filter:  TRITC
           ND filter:  50%
           Stage coordinates:   (+5192.774,-1116.453,-10.248)

Image 4.
           Time:       Thu Jun 30 18:55:16 2022
           Time Point: 2.163 secs
           Intensity:  Min = 522, Max = 3728, Mean = 633.75153
           Photosensor reading: 84779.0
           Exposure time: 0.499185 secs
           EX filter:  DAPI
           EM filter:  DAPI
           ND filter:  10%
           Stage coordinates:   (+5192.774,-1116.453,-10.340)

Image 5.
           Time:       Thu Jun 30 18:55:17 2022
           Time Point: 2.961 secs
           Intensity:  Min = 522, Max = 3728, Mean = 633.75153
           Photosensor reading: 2633636.0
           Exposure time: 0.623243 secs
           EX filter:  FITC
           EM filter:  FITC
           ND filter:  100%
           Stage coordinates:   (+5192.774,-1116.453,-10.340)

Image 6.
           Time:       Thu Jun 30 18:55:18 2022
           Time Point: 3.845 secs
           Intensity:  Min = 522, Max = 3728, Mean = 633.75153
           Photosensor reading: 3701073.0
           Exposure time: 0.291624 secs
           EX filter:  TRITC
           EM filter:  TRITC
           ND filter:  50%
           Stage coordinates:   (+5192.774,-1116.453,-10.340)

Image 7.
           Time:       Thu Jun 30 18:55:18 2022
           Time Point: 4.398 secs
           Intensity:  Min = 522, Max = 3728, Mean = 633.75153
           Photosensor reading: 84807.0
           Exposure time: 0.499185 secs
           EX filter:  DAPI
           EM filter:  DAPI
           ND filter:  10%
           Stage coordinates:   (+5192.774,-1116.453,-10.443)

Image 8.
           Time:       Thu Jun 30 18:55:19 2022
           Time Point: 5.130 secs
           Intensity:  Min = 522, Max = 3728, Mean = 633.75153
           Photosensor reading: 2633475.0
           Exposure time: 0.623243 secs
           EX filter:  FITC
           EM filter:  FITC
           ND filter:  100%
           Stage coordinates:   (+5192.774,-1116.453,-10.443)

Image 9.
           Time:       Thu Jun 30 18:55:20 2022
           Time Point: 6.012 secs
           Intensity:  Min = 522, Max = 3728, Mean = 633.75153
           Photosensor reading: 3702707.0
           Exposure time: 0.291624 secs
           EX filter:  TRITC
           EM filter:  TRITC
           ND filter:  50%
           Stage coordinates:   (+5192.774,-1116.453,-10.443)

Image 10.
           Time:       Thu Jun 30 18:55:21 2022
           Time Point: 6.565 secs
           Intensity:  Min = 522, Max = 3728, Mean = 633.75153
           Photosensor reading: 84802.0
           Exposure time: 0.499185 secs
           EX filter:  DAPI
           EM filter:  DAPI
           ND filter:  10%
           Stage coordinates:   (+5192.774,-1116.453,-10.540)

Image 11.
           Time:       Thu Jun 30 18:55:22 2022
           Time Point: 7.300 secs
           Intensity:  Min = 522, Max = 3728, Mean = 633.75153
           Photosensor reading: 2633286.0
           Exposure time: 0.623243 secs
           EX filter:  FITC
           EM filter:  FITC
           ND filter:  100%
           Stage coordinates:   (+5192.774,-1116.453,-10.540)

Image 12.
           Time:       Thu Jun 30 18:55:22 2022
           Time Point: 8.249 secs
           Intensity:  Min = 522, Max = 3728, Mean = 633.75153
           Photosensor reading: 3703205.0
           Exposure time: 0.291624 secs
           EX filter:  TRITC
           EM filter:  TRITC
           ND filter:  50%
           Stage coordinates:   (+5192.774,-1116.453,-10.540)

Image 13.
           Time:       Thu Jun 30 18:55:23 2022
           Time Point: 8.802 secs
           Intensity:  Min = 522, Max = 3728, Mean = 633.75153
           Photosensor reading: 84769.0
           Exposure time: 0.499185 secs
           EX filter:  DAPI
           EM filter:  DAPI
           ND filter:  10%
           Stage coordinates:   (+5192.774,-1116.453,-10.638)

Image 14.
           Time:       Thu Jun 30 18:55:24 2022
           Time Point: 9.535 secs
           Intensity:  Min = 522, Max = 3728, Mean = 633.75153
           Photosensor reading: 2633039.0
           Exposure time: 0.623243 secs
           EX filter:  FITC
           EM filter:  FITC
           ND filter:  100%
           Stage coordinates:   (+5192.774,-1116.453,-10.638)

Image 15.
           Time:       Thu Jun 30 18:55:24 2022
           Time Point: 10.418 secs
           Intensity:  Min = 522, Max = 3728, Mean = 633.75153
           Photosensor reading: 3703073.0
           Exposure time: 0.291624 secs
           EX filter:  TRITC
           EM filter:  TRITC
           ND filter:  50%
           Stage coordinates:   (+5192.774,-1116.453,-10.638)

Image 16.
           Time:       Thu Jun 30 18:55:25 2022
           Time Point: 10.970 secs
           Intensity:  Min = 522, Max = 3728, Mean = 633.75153
           Photosensor reading: 84747.0
           Exposure time: 0.499185 secs
           EX filter:  DAPI
           EM filter:  DAPI
           ND filter:  10%
           Stage coordinates:   (+5192.774,-1116.453,-10.740)

Image 17.
           Time:       Thu Jun 30 18:55:26 2022
           Time Point: 11.703 secs
           Intensity:  Min = 522, Max = 3728, Mean = 633.75153
           Photosensor reading: 2632984.0
           Exposure time: 0.623243 secs
           EX filter:  FITC
           EM filter:  FITC
           ND filter:  100%
           Stage coordinates:   (+5192.774,-1116.453,-10.740)

Image 18.
           Time:       Thu Jun 30 18:55:26 2022
           Time Point: 12.587 secs
           Intensity:  Min = 522, Max = 3728, Mean = 633.75153
           Photosensor reading: 3702336.0
           Exposure time: 0.291624 secs
           EX filter:  TRITC
           EM filter:  TRITC
           ND filter:  50%
           Stage coordinates:   (+5192.774,-1116.453,-10.740)

Image 19.
           Time:       Thu Jun 30 18:55:27 2022
           Time Point: 13.200 secs
           Intensity:  Min = 522, Max = 3728, Mean = 633.75153
           Photosensor reading: 84735.0
           Exposure time: 0.499185 secs
           EX filter:  DAPI
           EM filter:  DAPI
           ND filter:  10%
           Stage coordinates:   (+5192.774,-1116.453,-10.843)

Image 20.
           Time:       Thu Jun 30 18:55:28 2022
           Time Point: 13.940 secs
           Intensity:  Min = 522, Max = 3728, Mean = 633.75153
           Photosensor reading: 2632754.0
           Exposure time: 0.623243 secs
           EX filter:  FITC
           EM filter:  FITC
           ND filter:  100%
           Stage coordinates:   (+5192.774,-1116.453,-10.843)

Image 21.
           Time:       Thu Jun 30 18:55:29 2022
           Time Point: 14.823 secs
           Intensity:  Min = 522, Max = 3728, Mean = 633.75153
           Photosensor reading: 3702400.0
           Exposure time: 0.291624 secs
           EX filter:  TRITC
           EM filter:  TRITC
           ND filter:  50%
           Stage coordinates:   (+5192.774,-1116.453,-10.843)

Image 22.
           Time:       Thu Jun 30 18:55:29 2022
           Time Point: 15.373 secs
           Intensity:  Min = 522, Max = 3728, Mean = 633.75153
           Photosensor reading: 84731.0
           Exposure time: 0.499185 secs
           EX filter:  DAPI
           EM filter:  DAPI
           ND filter:  10%
           Stage coordinates:   (+5192.774,-1116.453,-10.940)

Image 23.
           Time:       Thu Jun 30 18:55:30 2022
           Time Point: 16.111 secs
           Intensity:  Min = 522, Max = 3728, Mean = 633.75153
           Photosensor reading: 2632440.0
           Exposure time: 0.623243 secs
           EX filter:  FITC
           EM filter:  FITC
           ND filter:  100%
           Stage coordinates:   (+5192.774,-1116.453,-10.940)

Image 24.
           Time:       Thu Jun 30 18:55:31 2022
           Time Point: 17.010 secs
           Intensity:  Min = 522, Max = 3728, Mean = 633.75153
           Photosensor reading: 3701370.0
           Exposure time: 0.291624 secs
           EX filter:  TRITC
           EM filter:  TRITC
           ND filter:  50%
           Stage coordinates:   (+5192.774,-1116.453,-10.940)

Image 25.
           Time:       Thu Jun 30 18:55:32 2022
           Time Point: 17.559 secs
           Intensity:  Min = 522, Max = 3728, Mean = 633.75153
           Photosensor reading: 84697.0
           Exposure time: 0.499185 secs
           EX filter:  DAPI
           EM filter:  DAPI
           ND filter:  10%
           Stage coordinates:   (+5192.774,-1116.453,-11.043)

Image 26.
           Time:       Thu Jun 30 18:55:33 2022
           Time Point: 18.355 secs
           Intensity:  Min = 522, Max = 3728, Mean = 633.75153
           Photosensor reading: 2632203.0
           Exposure time: 0.623243 secs
           EX filter:  FITC
           EM filter:  FITC
           ND filter:  100%
           Stage coordinates:   (+5192.774,-1116.453,-11.043)

Image 27.
           Time:       Thu Jun 30 18:55:33 2022
           Time Point: 19.241 secs
           Intensity:  Min = 522, Max = 3728, Mean = 633.75153
           Photosensor reading: 3700205.0
           Exposure time: 0.291624 secs
           EX filter:  TRITC
           EM filter:  TRITC
           ND filter:  50%
           Stage coordinates:   (+5192.774,-1116.453,-11.043)

Image 28.
           Time:       Thu Jun 30 18:55:34 2022
           Time Point: 19.794 secs
           Intensity:  Min = 522, Max = 3728, Mean = 633.75153
           Photosensor reading: 84675.0
           Exposure time: 0.499185 secs
           EX filter:  DAPI
           EM filter:  DAPI
           ND filter:  10%
           Stage coordinates:   (+5192.774,-1116.453,-11.140)

Image 29.
           Time:       Thu Jun 30 18:55:35 2022
           Time Point: 20.530 secs
           Intensity:  Min = 522, Max = 3728, Mean = 633.75153
           Photosensor reading: 2631816.0
           Exposure time: 0.623243 secs
           EX filter:  FITC
           EM filter:  FITC
           ND filter:  100%
           Stage coordinates:   (+5192.774,-1116.453,-11.140)

Image 30.
           Time:       Thu Jun 30 18:55:35 2022
           Time Point: 21.412 secs
           Intensity:  Min = 522, Max = 3728, Mean = 633.75153
           Photosensor reading: 3699766.0
           Exposure time: 0.291624 secs
           EX filter:  TRITC
           EM filter:  TRITC
           ND filter:  50%
           Stage coordinates:   (+5192.774,-1116.453,-11.140)

Total number of images saved: 30
