# Supplementary material for: Chromatin binding by HORMAD proteins regulates meiotic recombination initiation
Source: EMBO J. 2024 Feb 8;43(5):8. doi: 10.1038/s44318-024-00034-3 (PMC10907721; doi:10.1038/s44318-024-00034-3)
Supplement: Supplementary file 6 — Source Data Fig. 5 [file 44318_2024_34_MOESM6_ESM.zip › Data_Figure_5/Zip1TC_loop2/22-07-06/zip1TC_22-07-06_7797-H3_03_R3D.dv.log]

#
#Tag 0x00FF0408

Resolve3D softWoRx-Acquire Version: 7.2.1 Release RC1

Running on host: cn71689

Resolve3D Image File: /data1/Data/HochwagenLab/Jessie/Hop1PHD/Zip1TC_loop2/22-07-06/zip1TC_22-07-06_7797-H3_03_R3D.dv

Created  Wed Jul  6 15:08:45 2022


Optics:
  Objective:    	Olympus 100X/1.40, UPLS Apo, UIS2, 1-U2B836
  Lens ID:      	10007
  Aux Magn:     	2.00
  Illumination: 	Kohler

Image Properties:
  XY Dimensions:            	128 x 128
  ZWT Dimensions (expected):	10 x 3 x 1
  Pixel Size:               	0.07985 0.07985 0.100
  Binning:                  	1x1
  Flat-field Calibration:   	Off

Camera:
  Type:        	PM1394Cam00 EMCCD / EVOLVE- 512
  Gain:        	1.00X
  Speed:       	10000KHz
  Temp Setting:	-85.0C


Resolve3D Macro:
--------------------------------------------------------
# Created by DeltaVision Experiment Designer (version: 7.2.1 Release RC1)
# Experiment Macro Name: 2022-06-30


# Open image file
OPF

# Starting Scan From Farthest Z (Bottom of sample)
# Move to start of sectioning from initial point.
FOCUS 0.000

# Z sectioning loop.
FIRST_Z
DO 10

  # Select Ex, Em, Nd Filters
  FILTERS DAPI,DAPI,10%
  ACTSHUT 17
  CCD 0.499185
  WRT

  # Select Ex, Em, Nd Filters
  FILTERS FITC,FITC,100%
  ACTSHUT 17
  CCD 0.623243
  WRT

  # Select Ex, Em, Nd Filters
  FILTERS TRITC,TRITC,50%
  ACTSHUT 17
  CCD 0.291624
  WRT

  SECTIONZ -0.100
  NEXT_Z
ENDDO

# Close image file(s) 
CLF

# Move to initial point from end of sectioning.
FOCUS 1.000
BEEP

#
#
#KEY Experiment Designer Keys: Don't Modify
#
#KEY EXPERIMENT_TYPE STANDARD
#KEY SCAN_SEQUENCE WZT
#KEY DO_FAST_ACQUISITION F
#KEY LAMPS_OFF_AT_END F
#KEY DO_Z_SECTIONING T
#KEY Z_APPLY_BACKLASH F
#KEY Z_START_POSITION BOTTOM
#KEY SECT_SPACING 0.1000
#KEY NUM_Z_SECTIONS 10
#KEY SAMPLE_THICKNESS 1.0000
#KEY CHANNEL 0.499185,DAPI,DAPI,10%,1
#KEY EX_SHUTTERS 3,EX=T,TRANS=F,LASER=F
#KEY EM_SHUTTERS 1,CCD1=T
#KEY CHANNEL 0.623243,FITC,FITC,100%,1
#KEY EX_SHUTTERS 3,EX=T,TRANS=F,LASER=F
#KEY EM_SHUTTERS 1,CCD1=T
#KEY CHANNEL 0.291624,TRITC,TRITC,50%,1
#KEY EX_SHUTTERS 3,EX=T,TRANS=F,LASER=F
#KEY EM_SHUTTERS 1,CCD1=T
#KEY DO_REFERENCE_IMAGE F
#KEY DO_CELL_TRACK F
#KEY DO_AUTOFOCUS F
#KEY DO_ULTIMATEFOCUS F
#KEY DO_OAI_SCANNING F
#KEY DO_TIME_LAPSE F
#KEY DO_POINT_VISITING F
#KEY DO_PANEL_COLLECTION F
#
#
--------------------------------------------------------

Experiment Record:
------------------
Image 1.
           Time:       Wed Jul  6 15:08:46 2022
           Time Point: 0.000 secs
           Intensity:  Min = 514, Max = 3638, Mean = 819.31262
           Photosensor reading: 82745.0
           Exposure time: 0.499185 secs
           EX filter:  DAPI
           EM filter:  DAPI
           ND filter:  10%
           Stage coordinates:   (+11691.821,+2425.785,-0.481)

Image 2.
           Time:       Wed Jul  6 15:08:47 2022
           Time Point: 0.731 secs
           Intensity:  Min = 535, Max = 3714, Mean = 706.71136
           Photosensor reading: 2634122.0
           Exposure time: 0.623243 secs
           EX filter:  FITC
           EM filter:  FITC
           ND filter:  100%
           Stage coordinates:   (+11691.821,+2425.785,-0.481)

Image 3.
           Time:       Wed Jul  6 15:08:48 2022
           Time Point: 1.681 secs
           Intensity:  Min = 495, Max = 947, Mean = 573.64154
           Photosensor reading: 3751716.0
           Exposure time: 0.291624 secs
           EX filter:  TRITC
           EM filter:  TRITC
           ND filter:  50%
           Stage coordinates:   (+11691.821,+2425.785,-0.481)

Image 4.
           Time:       Wed Jul  6 15:08:48 2022
           Time Point: 2.232 secs
           Intensity:  Min = 520, Max = 3615, Mean = 829.03131
           Photosensor reading: 82689.0
           Exposure time: 0.499185 secs
           EX filter:  DAPI
           EM filter:  DAPI
           ND filter:  10%
           Stage coordinates:   (+11691.821,+2425.785,-0.573)

Image 5.
           Time:       Wed Jul  6 15:08:49 2022
           Time Point: 2.969 secs
           Intensity:  Min = 533, Max = 3826, Mean = 704.02350
           Photosensor reading: 2635098.0
           Exposure time: 0.623243 secs
           EX filter:  FITC
           EM filter:  FITC
           ND filter:  100%
           Stage coordinates:   (+11691.821,+2425.785,-0.573)

Image 6.
           Time:       Wed Jul  6 15:08:50 2022
           Time Point: 3.853 secs
           Intensity:  Min = 497, Max = 950, Mean = 570.23376
           Photosensor reading: 3748676.0
           Exposure time: 0.291624 secs
           EX filter:  TRITC
           EM filter:  TRITC
           ND filter:  50%
           Stage coordinates:   (+11691.821,+2425.785,-0.573)

Image 7.
           Time:       Wed Jul  6 15:08:51 2022
           Time Point: 4.402 secs
           Intensity:  Min = 517, Max = 3458, Mean = 824.00299
           Photosensor reading: 82517.0
           Exposure time: 0.499185 secs
           EX filter:  DAPI
           EM filter:  DAPI
           ND filter:  10%
           Stage coordinates:   (+11691.821,+2425.785,-0.671)

Image 8.
           Time:       Wed Jul  6 15:08:52 2022
           Time Point: 5.605 secs
           Intensity:  Min = 532, Max = 4551, Mean = 698.94397
           Photosensor reading: 2633580.0
           Exposure time: 0.623243 secs
           EX filter:  FITC
           EM filter:  FITC
           ND filter:  100%
           Stage coordinates:   (+11691.821,+2425.785,-0.671)

Image 9.
           Time:       Wed Jul  6 15:08:52 2022
           Time Point: 6.485 secs
           Intensity:  Min = 479, Max = 1038, Mean = 561.15948
           Photosensor reading: 3747940.0
           Exposure time: 0.291624 secs
           EX filter:  TRITC
           EM filter:  TRITC
           ND filter:  50%
           Stage coordinates:   (+11691.821,+2425.785,-0.671)

Image 10.
           Time:       Wed Jul  6 15:08:53 2022
           Time Point: 7.104 secs
           Intensity:  Min = 515, Max = 3207, Mean = 824.70312
           Photosensor reading: 82688.0
           Exposure time: 0.499185 secs
           EX filter:  DAPI
           EM filter:  DAPI
           ND filter:  10%
           Stage coordinates:   (+11691.821,+2425.785,-0.773)

Image 11.
           Time:       Wed Jul  6 15:08:54 2022
           Time Point: 7.838 secs
           Intensity:  Min = 535, Max = 5230, Mean = 706.03558
           Photosensor reading: 2633017.0
           Exposure time: 0.623243 secs
           EX filter:  FITC
           EM filter:  FITC
           ND filter:  100%
           Stage coordinates:   (+11691.821,+2425.785,-0.773)

Image 12.
           Time:       Wed Jul  6 15:08:55 2022
           Time Point: 8.726 secs
           Intensity:  Min = 490, Max = 1172, Mean = 563.04492
           Photosensor reading: 3747977.0
           Exposure time: 0.291624 secs
           EX filter:  TRITC
           EM filter:  TRITC
           ND filter:  50%
           Stage coordinates:   (+11691.821,+2425.785,-0.773)

Image 13.
           Time:       Wed Jul  6 15:08:55 2022
           Time Point: 9.288 secs
           Intensity:  Min = 506, Max = 3068, Mean = 819.78015
           Photosensor reading: 82849.0
           Exposure time: 0.499185 secs
           EX filter:  DAPI
           EM filter:  DAPI
           ND filter:  10%
           Stage coordinates:   (+11691.821,+2425.785,-0.871)

Image 14.
           Time:       Wed Jul  6 15:08:56 2022
           Time Point: 10.022 secs
           Intensity:  Min = 530, Max = 5650, Mean = 697.97235
           Photosensor reading: 2632525.0
           Exposure time: 0.623243 secs
           EX filter:  FITC
           EM filter:  FITC
           ND filter:  100%
           Stage coordinates:   (+11691.821,+2425.785,-0.871)

Image 15.
           Time:       Wed Jul  6 15:08:57 2022
           Time Point: 10.905 secs
           Intensity:  Min = 483, Max = 1204, Mean = 565.10596
           Photosensor reading: 3746937.0
           Exposure time: 0.291624 secs
           EX filter:  TRITC
           EM filter:  TRITC
           ND filter:  50%
           Stage coordinates:   (+11691.821,+2425.785,-0.871)

Image 16.
           Time:       Wed Jul  6 15:08:58 2022
           Time Point: 11.458 secs
           Intensity:  Min = 514, Max = 2950, Mean = 821.33612
           Photosensor reading: 82895.0
           Exposure time: 0.499185 secs
           EX filter:  DAPI
           EM filter:  DAPI
           ND filter:  10%
           Stage coordinates:   (+11691.821,+2425.785,-0.973)

Image 17.
           Time:       Wed Jul  6 15:08:58 2022
           Time Point: 12.260 secs
           Intensity:  Min = 527, Max = 5510, Mean = 697.83228
           Photosensor reading: 2633179.0
           Exposure time: 0.623243 secs
           EX filter:  FITC
           EM filter:  FITC
           ND filter:  100%
           Stage coordinates:   (+11691.821,+2425.785,-0.973)

Image 18.
           Time:       Wed Jul  6 15:08:59 2022
           Time Point: 13.144 secs
           Intensity:  Min = 483, Max = 1280, Mean = 560.96008
           Photosensor reading: 3746618.0
           Exposure time: 0.291624 secs
           EX filter:  TRITC
           EM filter:  TRITC
           ND filter:  50%
           Stage coordinates:   (+11691.821,+2425.785,-0.973)

Image 19.
           Time:       Wed Jul  6 15:09:00 2022
           Time Point: 13.708 secs
           Intensity:  Min = 521, Max = 2856, Mean = 827.05005
           Photosensor reading: 82999.0
           Exposure time: 0.499185 secs
           EX filter:  DAPI
           EM filter:  DAPI
           ND filter:  10%
           Stage coordinates:   (+11691.821,+2425.785,-1.071)

Image 20.
           Time:       Wed Jul  6 15:09:01 2022
           Time Point: 14.444 secs
           Intensity:  Min = 523, Max = 5247, Mean = 696.51678
           Photosensor reading: 2632182.0
           Exposure time: 0.623243 secs
           EX filter:  FITC
           EM filter:  FITC
           ND filter:  100%
           Stage coordinates:   (+11691.821,+2425.785,-1.071)

Image 21.
           Time:       Wed Jul  6 15:09:01 2022
           Time Point: 15.328 secs
           Intensity:  Min = 481, Max = 1305, Mean = 565.97882
           Photosensor reading: 3745905.0
           Exposure time: 0.291624 secs
           EX filter:  TRITC
           EM filter:  TRITC
           ND filter:  50%
           Stage coordinates:   (+11691.821,+2425.785,-1.071)

Image 22.
           Time:       Wed Jul  6 15:09:02 2022
           Time Point: 15.894 secs
           Intensity:  Min = 518, Max = 2771, Mean = 825.25916
           Photosensor reading: 82991.0
           Exposure time: 0.499185 secs
           EX filter:  DAPI
           EM filter:  DAPI
           ND filter:  10%
           Stage coordinates:   (+11691.821,+2425.785,-1.174)

Image 23.
           Time:       Wed Jul  6 15:09:03 2022
           Time Point: 16.628 secs
           Intensity:  Min = 509, Max = 4754, Mean = 686.98907
           Photosensor reading: 2633587.0
           Exposure time: 0.623243 secs
           EX filter:  FITC
           EM filter:  FITC
           ND filter:  100%
           Stage coordinates:   (+11691.821,+2425.785,-1.174)

Image 24.
           Time:       Wed Jul  6 15:09:04 2022
           Time Point: 17.579 secs
           Intensity:  Min = 490, Max = 1348, Mean = 564.32208
           Photosensor reading: 3745632.0
           Exposure time: 0.291624 secs
           EX filter:  TRITC
           EM filter:  TRITC
           ND filter:  50%
           Stage coordinates:   (+11691.821,+2425.785,-1.174)

Image 25.
           Time:       Wed Jul  6 15:09:04 2022
           Time Point: 18.146 secs
           Intensity:  Min = 512, Max = 2589, Mean = 823.05835
           Photosensor reading: 83057.0
           Exposure time: 0.499185 secs
           EX filter:  DAPI
           EM filter:  DAPI
           ND filter:  10%
           Stage coordinates:   (+11691.821,+2425.785,-1.271)

Image 26.
           Time:       Wed Jul  6 15:09:05 2022
           Time Point: 18.882 secs
           Intensity:  Min = 494, Max = 4028, Mean = 685.23004
           Photosensor reading: 2632882.0
           Exposure time: 0.623243 secs
           EX filter:  FITC
           EM filter:  FITC
           ND filter:  100%
           Stage coordinates:   (+11691.821,+2425.785,-1.271)

Image 27.
           Time:       Wed Jul  6 15:09:06 2022
           Time Point: 19.763 secs
           Intensity:  Min = 487, Max = 1279, Mean = 565.61401
           Photosensor reading: 3744862.0
           Exposure time: 0.291624 secs
           EX filter:  TRITC
           EM filter:  TRITC
           ND filter:  50%
           Stage coordinates:   (+11691.821,+2425.785,-1.271)

Image 28.
           Time:       Wed Jul  6 15:09:06 2022
           Time Point: 20.313 secs
           Intensity:  Min = 518, Max = 2461, Mean = 820.59747
           Photosensor reading: 83044.0
           Exposure time: 0.499185 secs
           EX filter:  DAPI
           EM filter:  DAPI
           ND filter:  10%
           Stage coordinates:   (+11691.821,+2425.785,-1.374)

Image 29.
           Time:       Wed Jul  6 15:09:07 2022
           Time Point: 21.051 secs
           Intensity:  Min = 525, Max = 3198, Mean = 688.65704
           Photosensor reading: 2632880.0
           Exposure time: 0.623243 secs
           EX filter:  FITC
           EM filter:  FITC
           ND filter:  100%
           Stage coordinates:   (+11691.821,+2425.785,-1.374)

Image 30.
           Time:       Wed Jul  6 15:09:08 2022
           Time Point: 21.932 secs
           Intensity:  Min = 485, Max = 1219, Mean = 561.28912
           Photosensor reading: 3741772.0
           Exposure time: 0.291624 secs
           EX filter:  TRITC
           EM filter:  TRITC
           ND filter:  50%
           Stage coordinates:   (+11691.821,+2425.785,-1.374)

Total number of images saved: 30
