# Supplementary material for: Chromatin binding by HORMAD proteins regulates meiotic recombination initiation
Source: EMBO J. 2024 Feb 8;43(5):8. doi: 10.1038/s44318-024-00034-3 (PMC10907721; doi:10.1038/s44318-024-00034-3)
Supplement: Supplementary file 6 — Source Data Fig. 5 [file 44318_2024_34_MOESM6_ESM.zip › Data_Figure_5/Zip1TC_loop2/22-07-06/zip1TC_22-07-06_7797-H2_11_R3D.dv.log]

#
#Tag 0x00FF0408

Resolve3D softWoRx-Acquire Version: 7.2.1 Release RC1

Running on host: cn71689

Resolve3D Image File: /data1/Data/HochwagenLab/Jessie/Hop1PHD/Zip1TC_loop2/22-07-06/zip1TC_22-07-06_7797-H2_11_R3D.dv

Created  Wed Jul  6 17:38:01 2022


Optics:
  Objective:    	Olympus 100X/1.40, UPLS Apo, UIS2, 1-U2B836
  Lens ID:      	10007
  Aux Magn:     	2.00
  Illumination: 	Kohler

Image Properties:
  XY Dimensions:            	128 x 128
  ZWT Dimensions (expected):	10 x 3 x 1
  Pixel Size:               	0.07985 0.07985 0.100
  Binning:                  	1x1
  Flat-field Calibration:   	Off

Camera:
  Type:        	PM1394Cam00 EMCCD / EVOLVE- 512
  Gain:        	1.00X
  Speed:       	10000KHz
  Temp Setting:	-85.0C


Resolve3D Macro:
--------------------------------------------------------
# Created by DeltaVision Experiment Designer (version: 7.2.1 Release RC1)
# Experiment Macro Name: 2022-06-30


# Open image file
OPF

# Starting Scan From Farthest Z (Bottom of sample)
# Move to start of sectioning from initial point.
FOCUS 0.000

# Z sectioning loop.
FIRST_Z
DO 10

  # Select Ex, Em, Nd Filters
  FILTERS DAPI,DAPI,10%
  ACTSHUT 17
  CCD 0.499185
  WRT

  # Select Ex, Em, Nd Filters
  FILTERS FITC,FITC,100%
  ACTSHUT 17
  CCD 0.623243
  WRT

  # Select Ex, Em, Nd Filters
  FILTERS TRITC,TRITC,50%
  ACTSHUT 17
  CCD 1.480300
  WRT

  SECTIONZ -0.100
  NEXT_Z
ENDDO

# Close image file(s) 
CLF

# Move to initial point from end of sectioning.
FOCUS 1.000
BEEP

#
#
#KEY Experiment Designer Keys: Don't Modify
#
#KEY EXPERIMENT_TYPE STANDARD
#KEY SCAN_SEQUENCE WZT
#KEY DO_FAST_ACQUISITION F
#KEY LAMPS_OFF_AT_END F
#KEY DO_Z_SECTIONING T
#KEY Z_APPLY_BACKLASH F
#KEY Z_START_POSITION BOTTOM
#KEY SECT_SPACING 0.1000
#KEY NUM_Z_SECTIONS 10
#KEY SAMPLE_THICKNESS 1.0000
#KEY CHANNEL 0.499185,DAPI,DAPI,10%,1
#KEY EX_SHUTTERS 3,EX=T,TRANS=F,LASER=F
#KEY EM_SHUTTERS 1,CCD1=T
#KEY CHANNEL 0.623243,FITC,FITC,100%,1
#KEY EX_SHUTTERS 3,EX=T,TRANS=F,LASER=F
#KEY EM_SHUTTERS 1,CCD1=T
#KEY CHANNEL 1.480300,TRITC,TRITC,50%,1
#KEY EX_SHUTTERS 3,EX=T,TRANS=F,LASER=F
#KEY EM_SHUTTERS 1,CCD1=T
#KEY DO_REFERENCE_IMAGE F
#KEY DO_CELL_TRACK F
#KEY DO_AUTOFOCUS F
#KEY DO_ULTIMATEFOCUS F
#KEY DO_OAI_SCANNING F
#KEY DO_TIME_LAPSE F
#KEY DO_POINT_VISITING F
#KEY DO_PANEL_COLLECTION F
#
#
--------------------------------------------------------

Experiment Record:
------------------
Image 1.
           Time:       Wed Jul  6 17:38:02 2022
           Time Point: 0.000 secs
           Intensity:  Min = 530, Max = 1869, Mean = 777.52301
           Photosensor reading: 83120.0
           Exposure time: 0.499185 secs
           EX filter:  DAPI
           EM filter:  DAPI
           ND filter:  10%
           Stage coordinates:   (-1890.273,-1744.399,-0.903)

Image 2.
           Time:       Wed Jul  6 17:38:02 2022
           Time Point: 0.731 secs
           Intensity:  Min = 521, Max = 2984, Mean = 764.42047
           Photosensor reading: 2625578.0
           Exposure time: 0.623243 secs
           EX filter:  FITC
           EM filter:  FITC
           ND filter:  100%
           Stage coordinates:   (-1890.273,-1744.399,-0.903)

Image 3.
           Time:       Wed Jul  6 17:38:04 2022
           Time Point: 1.614 secs
           Intensity:  Min = 658, Max = 5184, Mean = 837.30243
           Photosensor reading: 3611358.0
           Exposure time: 1.480300 secs
           EX filter:  TRITC
           EM filter:  TRITC
           ND filter:  50%
           Stage coordinates:   (-1890.273,-1744.399,-0.903)

Image 4.
           Time:       Wed Jul  6 17:38:05 2022
           Time Point: 3.416 secs
           Intensity:  Min = 518, Max = 1877, Mean = 776.97595
           Photosensor reading: 82912.0
           Exposure time: 0.499185 secs
           EX filter:  DAPI
           EM filter:  DAPI
           ND filter:  10%
           Stage coordinates:   (-1890.273,-1744.399,-0.990)

Image 5.
           Time:       Wed Jul  6 17:38:06 2022
           Time Point: 4.151 secs
           Intensity:  Min = 525, Max = 2946, Mean = 758.92603
           Photosensor reading: 2625467.0
           Exposure time: 0.623243 secs
           EX filter:  FITC
           EM filter:  FITC
           ND filter:  100%
           Stage coordinates:   (-1890.273,-1744.399,-0.990)

Image 6.
           Time:       Wed Jul  6 17:38:08 2022
           Time Point: 5.035 secs
           Intensity:  Min = 665, Max = 5305, Mean = 835.80841
           Photosensor reading: 3616107.0
           Exposure time: 1.480300 secs
           EX filter:  TRITC
           EM filter:  TRITC
           ND filter:  50%
           Stage coordinates:   (-1890.273,-1744.399,-0.990)

Image 7.
           Time:       Wed Jul  6 17:38:08 2022
           Time Point: 6.785 secs
           Intensity:  Min = 530, Max = 1868, Mean = 778.04364
           Photosensor reading: 83065.0
           Exposure time: 0.499185 secs
           EX filter:  DAPI
           EM filter:  DAPI
           ND filter:  10%
           Stage coordinates:   (-1890.273,-1744.399,-1.087)

Image 8.
           Time:       Wed Jul  6 17:38:09 2022
           Time Point: 7.522 secs
           Intensity:  Min = 526, Max = 3009, Mean = 758.40558
           Photosensor reading: 2625200.0
           Exposure time: 0.623243 secs
           EX filter:  FITC
           EM filter:  FITC
           ND filter:  100%
           Stage coordinates:   (-1890.273,-1744.399,-1.087)

Image 9.
           Time:       Wed Jul  6 17:38:11 2022
           Time Point: 8.461 secs
           Intensity:  Min = 664, Max = 5645, Mean = 834.95203
           Photosensor reading: 3612665.0
           Exposure time: 1.480300 secs
           EX filter:  TRITC
           EM filter:  TRITC
           ND filter:  50%
           Stage coordinates:   (-1890.273,-1744.399,-1.087)

Image 10.
           Time:       Wed Jul  6 17:38:12 2022
           Time Point: 10.205 secs
           Intensity:  Min = 528, Max = 1835, Mean = 780.43665
           Photosensor reading: 83074.0
           Exposure time: 0.499185 secs
           EX filter:  DAPI
           EM filter:  DAPI
           ND filter:  10%
           Stage coordinates:   (-1890.273,-1744.399,-1.190)

Image 11.
           Time:       Wed Jul  6 17:38:13 2022
           Time Point: 10.941 secs
           Intensity:  Min = 526, Max = 3159, Mean = 757.97247
           Photosensor reading: 2625052.0
           Exposure time: 0.623243 secs
           EX filter:  FITC
           EM filter:  FITC
           ND filter:  100%
           Stage coordinates:   (-1890.273,-1744.399,-1.190)

Image 12.
           Time:       Wed Jul  6 17:38:14 2022
           Time Point: 11.824 secs
           Intensity:  Min = 660, Max = 6108, Mean = 836.21851
           Photosensor reading: 3613306.0
           Exposure time: 1.480300 secs
           EX filter:  TRITC
           EM filter:  TRITC
           ND filter:  50%
           Stage coordinates:   (-1890.273,-1744.399,-1.190)

Image 13.
           Time:       Wed Jul  6 17:38:15 2022
           Time Point: 13.625 secs
           Intensity:  Min = 516, Max = 1854, Mean = 776.67847
           Photosensor reading: 83111.0
           Exposure time: 0.499185 secs
           EX filter:  DAPI
           EM filter:  DAPI
           ND filter:  10%
           Stage coordinates:   (-1890.273,-1744.399,-1.293)

Image 14.
           Time:       Wed Jul  6 17:38:16 2022
           Time Point: 14.359 secs
           Intensity:  Min = 523, Max = 3338, Mean = 756.34668
           Photosensor reading: 2625365.0
           Exposure time: 0.623243 secs
           EX filter:  FITC
           EM filter:  FITC
           ND filter:  100%
           Stage coordinates:   (-1890.273,-1744.399,-1.293)

Image 15.
           Time:       Wed Jul  6 17:38:18 2022
           Time Point: 15.244 secs
           Intensity:  Min = 668, Max = 6579, Mean = 830.10425
           Photosensor reading: 3609897.0
           Exposure time: 1.480300 secs
           EX filter:  TRITC
           EM filter:  TRITC
           ND filter:  50%
           Stage coordinates:   (-1890.273,-1744.399,-1.293)

Image 16.
           Time:       Wed Jul  6 17:38:19 2022
           Time Point: 16.995 secs
           Intensity:  Min = 531, Max = 1813, Mean = 781.15417
           Photosensor reading: 83157.0
           Exposure time: 0.499185 secs
           EX filter:  DAPI
           EM filter:  DAPI
           ND filter:  10%
           Stage coordinates:   (-1890.273,-1744.399,-1.390)

Image 17.
           Time:       Wed Jul  6 17:38:19 2022
           Time Point: 17.730 secs
           Intensity:  Min = 512, Max = 3335, Mean = 745.64288
           Photosensor reading: 2624923.0
           Exposure time: 0.623243 secs
           EX filter:  FITC
           EM filter:  FITC
           ND filter:  100%
           Stage coordinates:   (-1890.273,-1744.399,-1.390)

Image 18.
           Time:       Wed Jul  6 17:38:21 2022
           Time Point: 18.669 secs
           Intensity:  Min = 663, Max = 7090, Mean = 831.93219
           Photosensor reading: 3607884.0
           Exposure time: 1.480300 secs
           EX filter:  TRITC
           EM filter:  TRITC
           ND filter:  50%
           Stage coordinates:   (-1890.273,-1744.399,-1.390)

Image 19.
           Time:       Wed Jul  6 17:38:22 2022
           Time Point: 20.413 secs
           Intensity:  Min = 528, Max = 1789, Mean = 783.46216
           Photosensor reading: 83187.0
           Exposure time: 0.499185 secs
           EX filter:  DAPI
           EM filter:  DAPI
           ND filter:  10%
           Stage coordinates:   (-1890.273,-1744.399,-1.493)

Image 20.
           Time:       Wed Jul  6 17:38:23 2022
           Time Point: 21.148 secs
           Intensity:  Min = 525, Max = 3171, Mean = 756.10754
           Photosensor reading: 2625037.0
           Exposure time: 0.623243 secs
           EX filter:  FITC
           EM filter:  FITC
           ND filter:  100%
           Stage coordinates:   (-1890.273,-1744.399,-1.493)

Image 21.
           Time:       Wed Jul  6 17:38:25 2022
           Time Point: 22.031 secs
           Intensity:  Min = 669, Max = 7306, Mean = 834.54321
           Photosensor reading: 3610687.0
           Exposure time: 1.480300 secs
           EX filter:  TRITC
           EM filter:  TRITC
           ND filter:  50%
           Stage coordinates:   (-1890.273,-1744.399,-1.493)

Image 22.
           Time:       Wed Jul  6 17:38:25 2022
           Time Point: 23.835 secs
           Intensity:  Min = 518, Max = 1778, Mean = 780.97815
           Photosensor reading: 83228.0
           Exposure time: 0.499185 secs
           EX filter:  DAPI
           EM filter:  DAPI
           ND filter:  10%
           Stage coordinates:   (-1890.273,-1744.399,-1.590)

Image 23.
           Time:       Wed Jul  6 17:38:26 2022
           Time Point: 24.567 secs
           Intensity:  Min = 513, Max = 2964, Mean = 750.15692
           Photosensor reading: 2625111.0
           Exposure time: 0.623243 secs
           EX filter:  FITC
           EM filter:  FITC
           ND filter:  100%
           Stage coordinates:   (-1890.273,-1744.399,-1.590)

Image 24.
           Time:       Wed Jul  6 17:38:28 2022
           Time Point: 25.451 secs
           Intensity:  Min = 665, Max = 7080, Mean = 830.37830
           Photosensor reading: 3607141.0
           Exposure time: 1.480300 secs
           EX filter:  TRITC
           EM filter:  TRITC
           ND filter:  50%
           Stage coordinates:   (-1890.273,-1744.399,-1.590)

Image 25.
           Time:       Wed Jul  6 17:38:29 2022
           Time Point: 27.187 secs
           Intensity:  Min = 526, Max = 1761, Mean = 781.61322
           Photosensor reading: 83320.0
           Exposure time: 0.499185 secs
           EX filter:  DAPI
           EM filter:  DAPI
           ND filter:  10%
           Stage coordinates:   (-1890.273,-1744.399,-1.693)

Image 26.
           Time:       Wed Jul  6 17:38:30 2022
           Time Point: 27.924 secs
           Intensity:  Min = 505, Max = 2664, Mean = 745.80786
           Photosensor reading: 2625087.0
           Exposure time: 0.623243 secs
           EX filter:  FITC
           EM filter:  FITC
           ND filter:  100%
           Stage coordinates:   (-1890.273,-1744.399,-1.693)

Image 27.
           Time:       Wed Jul  6 17:38:31 2022
           Time Point: 28.869 secs
           Intensity:  Min = 658, Max = 6817, Mean = 828.05182
           Photosensor reading: 3603661.0
           Exposure time: 1.480300 secs
           EX filter:  TRITC
           EM filter:  TRITC
           ND filter:  50%
           Stage coordinates:   (-1890.273,-1744.399,-1.693)

Image 28.
           Time:       Wed Jul  6 17:38:32 2022
           Time Point: 30.623 secs
           Intensity:  Min = 523, Max = 1733, Mean = 780.84143
           Photosensor reading: 83342.0
           Exposure time: 0.499185 secs
           EX filter:  DAPI
           EM filter:  DAPI
           ND filter:  10%
           Stage coordinates:   (-1890.273,-1744.399,-1.790)

Image 29.
           Time:       Wed Jul  6 17:38:33 2022
           Time Point: 31.359 secs
           Intensity:  Min = 510, Max = 2398, Mean = 747.04901
           Photosensor reading: 2624927.0
           Exposure time: 0.623243 secs
           EX filter:  FITC
           EM filter:  FITC
           ND filter:  100%
           Stage coordinates:   (-1890.273,-1744.399,-1.790)

Image 30.
           Time:       Wed Jul  6 17:38:35 2022
           Time Point: 32.241 secs
           Intensity:  Min = 720, Max = 6485, Mean = 893.05524
           Photosensor reading: 3599809.0
           Exposure time: 1.480300 secs
           EX filter:  TRITC
           EM filter:  TRITC
           ND filter:  50%
           Stage coordinates:   (-1890.273,-1744.399,-1.790)

Total number of images saved: 30
