# Supplementary material for: Chromatin binding by HORMAD proteins regulates meiotic recombination initiation
Source: EMBO J. 2024 Feb 8;43(5):8. doi: 10.1038/s44318-024-00034-3 (PMC10907721; doi:10.1038/s44318-024-00034-3)
Supplement: Supplementary file 6 — Source Data Fig. 5 [file 44318_2024_34_MOESM6_ESM.zip › Data_Figure_5/Zip1TC_loop2/22-07-06/zip1TC_22-07-06_7797-H3_12_R3D.dv.log]

#
#Tag 0x00FF0408

Resolve3D softWoRx-Acquire Version: 7.2.1 Release RC1

Running on host: cn71689

Resolve3D Image File: /data1/Data/HochwagenLab/Jessie/Hop1PHD/Zip1TC_loop2/22-07-06/zip1TC_22-07-06_7797-H3_12_R3D.dv

Created  Wed Jul  6 15:54:30 2022


Optics:
  Objective:    	Olympus 100X/1.40, UPLS Apo, UIS2, 1-U2B836
  Lens ID:      	10007
  Aux Magn:     	2.00
  Illumination: 	Kohler

Image Properties:
  XY Dimensions:            	128 x 128
  ZWT Dimensions (expected):	10 x 3 x 1
  Pixel Size:               	0.07985 0.07985 0.100
  Binning:                  	1x1
  Flat-field Calibration:   	Off

Camera:
  Type:        	PM1394Cam00 EMCCD / EVOLVE- 512
  Gain:        	1.00X
  Speed:       	10000KHz
  Temp Setting:	-85.0C


Resolve3D Macro:
--------------------------------------------------------
# Created by DeltaVision Experiment Designer (version: 7.2.1 Release RC1)
# Experiment Macro Name: 2022-06-30


# Open image file
OPF

# Starting Scan From Farthest Z (Bottom of sample)
# Move to start of sectioning from initial point.
FOCUS 0.000

# Z sectioning loop.
FIRST_Z
DO 10

  # Select Ex, Em, Nd Filters
  FILTERS DAPI,DAPI,10%
  ACTSHUT 17
  CCD 0.499185
  WRT

  # Select Ex, Em, Nd Filters
  FILTERS FITC,FITC,100%
  ACTSHUT 17
  CCD 0.623243
  WRT

  # Select Ex, Em, Nd Filters
  FILTERS TRITC,TRITC,50%
  ACTSHUT 17
  CCD 1.480300
  WRT

  SECTIONZ -0.100
  NEXT_Z
ENDDO

# Close image file(s) 
CLF

# Move to initial point from end of sectioning.
FOCUS 1.000
BEEP

#
#
#KEY Experiment Designer Keys: Don't Modify
#
#KEY EXPERIMENT_TYPE STANDARD
#KEY SCAN_SEQUENCE WZT
#KEY DO_FAST_ACQUISITION F
#KEY LAMPS_OFF_AT_END F
#KEY DO_Z_SECTIONING T
#KEY Z_APPLY_BACKLASH F
#KEY Z_START_POSITION BOTTOM
#KEY SECT_SPACING 0.1000
#KEY NUM_Z_SECTIONS 10
#KEY SAMPLE_THICKNESS 1.0000
#KEY CHANNEL 0.499185,DAPI,DAPI,10%,1
#KEY EX_SHUTTERS 3,EX=T,TRANS=F,LASER=F
#KEY EM_SHUTTERS 1,CCD1=T
#KEY CHANNEL 0.623243,FITC,FITC,100%,1
#KEY EX_SHUTTERS 3,EX=T,TRANS=F,LASER=F
#KEY EM_SHUTTERS 1,CCD1=T
#KEY CHANNEL 1.480300,TRITC,TRITC,50%,1
#KEY EX_SHUTTERS 3,EX=T,TRANS=F,LASER=F
#KEY EM_SHUTTERS 1,CCD1=T
#KEY DO_REFERENCE_IMAGE F
#KEY DO_CELL_TRACK F
#KEY DO_AUTOFOCUS F
#KEY DO_ULTIMATEFOCUS F
#KEY DO_OAI_SCANNING F
#KEY DO_TIME_LAPSE F
#KEY DO_POINT_VISITING F
#KEY DO_PANEL_COLLECTION F
#
#
--------------------------------------------------------

Experiment Record:
------------------
Image 1.
           Time:       Wed Jul  6 15:54:31 2022
           Time Point: 0.000 secs
           Intensity:  Min = 507, Max = 2093, Mean = 777.64246
           Photosensor reading: 84145.0
           Exposure time: 0.499185 secs
           EX filter:  DAPI
           EM filter:  DAPI
           ND filter:  10%
           Stage coordinates:   (-3859.484,+1343.819,-0.552)

Image 2.
           Time:       Wed Jul  6 15:54:32 2022
           Time Point: 0.731 secs
           Intensity:  Min = 524, Max = 3021, Mean = 751.40790
           Photosensor reading: 2631775.0
           Exposure time: 0.623243 secs
           EX filter:  FITC
           EM filter:  FITC
           ND filter:  100%
           Stage coordinates:   (-3859.484,+1343.819,-0.552)

Image 3.
           Time:       Wed Jul  6 15:54:33 2022
           Time Point: 1.616 secs
           Intensity:  Min = 634, Max = 2905, Mean = 902.68378
           Photosensor reading: 3682407.0
           Exposure time: 1.480300 secs
           EX filter:  TRITC
           EM filter:  TRITC
           ND filter:  50%
           Stage coordinates:   (-3859.484,+1343.819,-0.552)

Image 4.
           Time:       Wed Jul  6 15:54:34 2022
           Time Point: 3.366 secs
           Intensity:  Min = 510, Max = 2101, Mean = 777.48737
           Photosensor reading: 84110.0
           Exposure time: 0.499185 secs
           EX filter:  DAPI
           EM filter:  DAPI
           ND filter:  10%
           Stage coordinates:   (-3859.484,+1343.819,-0.644)

Image 5.
           Time:       Wed Jul  6 15:54:35 2022
           Time Point: 4.102 secs
           Intensity:  Min = 529, Max = 3238, Mean = 751.05359
           Photosensor reading: 2632547.0
           Exposure time: 0.623243 secs
           EX filter:  FITC
           EM filter:  FITC
           ND filter:  100%
           Stage coordinates:   (-3859.484,+1343.819,-0.644)

Image 6.
           Time:       Wed Jul  6 15:54:37 2022
           Time Point: 5.050 secs
           Intensity:  Min = 643, Max = 3120, Mean = 903.54449
           Photosensor reading: 3683099.0
           Exposure time: 1.480300 secs
           EX filter:  TRITC
           EM filter:  TRITC
           ND filter:  50%
           Stage coordinates:   (-3859.484,+1343.819,-0.644)

Image 7.
           Time:       Wed Jul  6 15:54:37 2022
           Time Point: 6.802 secs
           Intensity:  Min = 498, Max = 2052, Mean = 774.97559
           Photosensor reading: 84110.0
           Exposure time: 0.499185 secs
           EX filter:  DAPI
           EM filter:  DAPI
           ND filter:  10%
           Stage coordinates:   (-3859.484,+1343.819,-0.741)

Image 8.
           Time:       Wed Jul  6 15:54:38 2022
           Time Point: 7.536 secs
           Intensity:  Min = 523, Max = 3949, Mean = 751.23694
           Photosensor reading: 2632478.0
           Exposure time: 0.623243 secs
           EX filter:  FITC
           EM filter:  FITC
           ND filter:  100%
           Stage coordinates:   (-3859.484,+1343.819,-0.741)

Image 9.
           Time:       Wed Jul  6 15:54:40 2022
           Time Point: 8.419 secs
           Intensity:  Min = 641, Max = 3569, Mean = 898.58539
           Photosensor reading: 3682197.0
           Exposure time: 1.480300 secs
           EX filter:  TRITC
           EM filter:  TRITC
           ND filter:  50%
           Stage coordinates:   (-3859.484,+1343.819,-0.741)

Image 10.
           Time:       Wed Jul  6 15:54:41 2022
           Time Point: 10.221 secs
           Intensity:  Min = 504, Max = 1958, Mean = 778.71155
           Photosensor reading: 84135.0
           Exposure time: 0.499185 secs
           EX filter:  DAPI
           EM filter:  DAPI
           ND filter:  10%
           Stage coordinates:   (-3859.484,+1343.819,-0.844)

Image 11.
           Time:       Wed Jul  6 15:54:42 2022
           Time Point: 10.956 secs
           Intensity:  Min = 529, Max = 4589, Mean = 747.85132
           Photosensor reading: 2632843.0
           Exposure time: 0.623243 secs
           EX filter:  FITC
           EM filter:  FITC
           ND filter:  100%
           Stage coordinates:   (-3859.484,+1343.819,-0.844)

Image 12.
           Time:       Wed Jul  6 15:54:44 2022
           Time Point: 11.839 secs
           Intensity:  Min = 639, Max = 4142, Mean = 896.94934
           Photosensor reading: 3679953.0
           Exposure time: 1.480300 secs
           EX filter:  TRITC
           EM filter:  TRITC
           ND filter:  50%
           Stage coordinates:   (-3859.484,+1343.819,-0.844)

Image 13.
           Time:       Wed Jul  6 15:54:44 2022
           Time Point: 13.592 secs
           Intensity:  Min = 504, Max = 1923, Mean = 778.62695
           Photosensor reading: 84048.0
           Exposure time: 0.499185 secs
           EX filter:  DAPI
           EM filter:  DAPI
           ND filter:  10%
           Stage coordinates:   (-3859.484,+1343.819,-0.941)

Image 14.
           Time:       Wed Jul  6 15:54:45 2022
           Time Point: 14.325 secs
           Intensity:  Min = 522, Max = 4904, Mean = 747.01105
           Photosensor reading: 2633252.0
           Exposure time: 0.623243 secs
           EX filter:  FITC
           EM filter:  FITC
           ND filter:  100%
           Stage coordinates:   (-3859.484,+1343.819,-0.941)

Image 15.
           Time:       Wed Jul  6 15:54:47 2022
           Time Point: 15.261 secs
           Intensity:  Min = 639, Max = 4594, Mean = 898.45697
           Photosensor reading: 3676871.0
           Exposure time: 1.480300 secs
           EX filter:  TRITC
           EM filter:  TRITC
           ND filter:  50%
           Stage coordinates:   (-3859.484,+1343.819,-0.941)

Image 16.
           Time:       Wed Jul  6 15:54:48 2022
           Time Point: 17.011 secs
           Intensity:  Min = 501, Max = 1904, Mean = 777.29950
           Photosensor reading: 84085.0
           Exposure time: 0.499185 secs
           EX filter:  DAPI
           EM filter:  DAPI
           ND filter:  10%
           Stage coordinates:   (-3859.484,+1343.819,-1.044)

Image 17.
           Time:       Wed Jul  6 15:54:49 2022
           Time Point: 17.744 secs
           Intensity:  Min = 522, Max = 5058, Mean = 740.74725
           Photosensor reading: 2633263.0
           Exposure time: 0.623243 secs
           EX filter:  FITC
           EM filter:  FITC
           ND filter:  100%
           Stage coordinates:   (-3859.484,+1343.819,-1.044)

Image 18.
           Time:       Wed Jul  6 15:54:50 2022
           Time Point: 18.633 secs
           Intensity:  Min = 619, Max = 5061, Mean = 895.64911
           Photosensor reading: 3675446.0
           Exposure time: 1.480300 secs
           EX filter:  TRITC
           EM filter:  TRITC
           ND filter:  50%
           Stage coordinates:   (-3859.484,+1343.819,-1.044)

Image 19.
           Time:       Wed Jul  6 15:54:51 2022
           Time Point: 20.448 secs
           Intensity:  Min = 496, Max = 1849, Mean = 774.21265
           Photosensor reading: 83877.0
           Exposure time: 0.499185 secs
           EX filter:  DAPI
           EM filter:  DAPI
           ND filter:  10%
           Stage coordinates:   (-3859.484,+1343.819,-1.141)

Image 20.
           Time:       Wed Jul  6 15:54:52 2022
           Time Point: 21.182 secs
           Intensity:  Min = 524, Max = 4982, Mean = 748.75226
           Photosensor reading: 2632882.0
           Exposure time: 0.623243 secs
           EX filter:  FITC
           EM filter:  FITC
           ND filter:  100%
           Stage coordinates:   (-3859.484,+1343.819,-1.141)

Image 21.
           Time:       Wed Jul  6 15:54:54 2022
           Time Point: 22.075 secs
           Intensity:  Min = 627, Max = 5465, Mean = 890.00903
           Photosensor reading: 3673360.0
           Exposure time: 1.480300 secs
           EX filter:  TRITC
           EM filter:  TRITC
           ND filter:  50%
           Stage coordinates:   (-3859.484,+1343.819,-1.141)

Image 22.
           Time:       Wed Jul  6 15:54:55 2022
           Time Point: 23.818 secs
           Intensity:  Min = 499, Max = 1814, Mean = 775.65521
           Photosensor reading: 83792.0
           Exposure time: 0.499185 secs
           EX filter:  DAPI
           EM filter:  DAPI
           ND filter:  10%
           Stage coordinates:   (-3859.484,+1343.819,-1.244)

Image 23.
           Time:       Wed Jul  6 15:54:55 2022
           Time Point: 24.551 secs
           Intensity:  Min = 518, Max = 4591, Mean = 746.10272
           Photosensor reading: 2632724.0
           Exposure time: 0.623243 secs
           EX filter:  FITC
           EM filter:  FITC
           ND filter:  100%
           Stage coordinates:   (-3859.484,+1343.819,-1.244)

Image 24.
           Time:       Wed Jul  6 15:54:57 2022
           Time Point: 25.479 secs
           Intensity:  Min = 642, Max = 5677, Mean = 899.42169
           Photosensor reading: 3673076.0
           Exposure time: 1.480300 secs
           EX filter:  TRITC
           EM filter:  TRITC
           ND filter:  50%
           Stage coordinates:   (-3859.484,+1343.819,-1.244)

Image 25.
           Time:       Wed Jul  6 15:54:58 2022
           Time Point: 27.221 secs
           Intensity:  Min = 486, Max = 1796, Mean = 777.78687
           Photosensor reading: 83821.0
           Exposure time: 0.499185 secs
           EX filter:  DAPI
           EM filter:  DAPI
           ND filter:  10%
           Stage coordinates:   (-3859.484,+1343.819,-1.341)

Image 26.
           Time:       Wed Jul  6 15:54:59 2022
           Time Point: 27.958 secs
           Intensity:  Min = 517, Max = 3916, Mean = 742.42175
           Photosensor reading: 2632025.0
           Exposure time: 0.623243 secs
           EX filter:  FITC
           EM filter:  FITC
           ND filter:  100%
           Stage coordinates:   (-3859.484,+1343.819,-1.341)

Image 27.
           Time:       Wed Jul  6 15:55:01 2022
           Time Point: 28.853 secs
           Intensity:  Min = 633, Max = 5543, Mean = 894.08575
           Photosensor reading: 3670430.0
           Exposure time: 1.480300 secs
           EX filter:  TRITC
           EM filter:  TRITC
           ND filter:  50%
           Stage coordinates:   (-3859.484,+1343.819,-1.341)

Image 28.
           Time:       Wed Jul  6 15:55:01 2022
           Time Point: 30.656 secs
           Intensity:  Min = 504, Max = 1770, Mean = 774.95978
           Photosensor reading: 83886.0
           Exposure time: 0.499185 secs
           EX filter:  DAPI
           EM filter:  DAPI
           ND filter:  10%
           Stage coordinates:   (-3859.484,+1343.819,-1.444)

Image 29.
           Time:       Wed Jul  6 15:55:02 2022
           Time Point: 31.389 secs
           Intensity:  Min = 516, Max = 2987, Mean = 738.19537
           Photosensor reading: 2631943.0
           Exposure time: 0.623243 secs
           EX filter:  FITC
           EM filter:  FITC
           ND filter:  100%
           Stage coordinates:   (-3859.484,+1343.819,-1.444)

Image 30.
           Time:       Wed Jul  6 15:55:04 2022
           Time Point: 32.276 secs
           Intensity:  Min = 634, Max = 5224, Mean = 898.84973
           Photosensor reading: 3668973.0
           Exposure time: 1.480300 secs
           EX filter:  TRITC
           EM filter:  TRITC
           ND filter:  50%
           Stage coordinates:   (-3859.484,+1343.819,-1.444)

Total number of images saved: 30
