# Supplementary material for: Chromatin binding by HORMAD proteins regulates meiotic recombination initiation
Source: EMBO J. 2024 Feb 8;43(5):8. doi: 10.1038/s44318-024-00034-3 (PMC10907721; doi:10.1038/s44318-024-00034-3)
Supplement: Supplementary file 6 — Source Data Fig. 5 [file 44318_2024_34_MOESM6_ESM.zip › Data_Figure_5/Zip1TC_loop2/22-07-06/zip1TC_22-07-06_7797-H2_08_R3D.dv.log]

#
#Tag 0x00FF0408

Resolve3D softWoRx-Acquire Version: 7.2.1 Release RC1

Running on host: cn71689

Resolve3D Image File: /data1/Data/HochwagenLab/Jessie/Hop1PHD/Zip1TC_loop2/22-07-06/zip1TC_22-07-06_7797-H2_08_R3D.dv

Created  Wed Jul  6 17:29:08 2022


Optics:
  Objective:    	Olympus 100X/1.40, UPLS Apo, UIS2, 1-U2B836
  Lens ID:      	10007
  Aux Magn:     	2.00
  Illumination: 	Kohler

Image Properties:
  XY Dimensions:            	128 x 128
  ZWT Dimensions (expected):	10 x 3 x 1
  Pixel Size:               	0.07985 0.07985 0.100
  Binning:                  	1x1
  Flat-field Calibration:   	Off

Camera:
  Type:        	PM1394Cam00 EMCCD / EVOLVE- 512
  Gain:        	1.00X
  Speed:       	10000KHz
  Temp Setting:	-85.0C


Resolve3D Macro:
--------------------------------------------------------
# Created by DeltaVision Experiment Designer (version: 7.2.1 Release RC1)
# Experiment Macro Name: 2022-06-30


# Open image file
OPF

# Starting Scan From Farthest Z (Bottom of sample)
# Move to start of sectioning from initial point.
FOCUS 0.000

# Z sectioning loop.
FIRST_Z
DO 10

  # Select Ex, Em, Nd Filters
  FILTERS DAPI,DAPI,10%
  ACTSHUT 17
  CCD 0.499185
  WRT

  # Select Ex, Em, Nd Filters
  FILTERS FITC,FITC,100%
  ACTSHUT 17
  CCD 0.623243
  WRT

  # Select Ex, Em, Nd Filters
  FILTERS TRITC,TRITC,50%
  ACTSHUT 17
  CCD 1.480300
  WRT

  SECTIONZ -0.100
  NEXT_Z
ENDDO

# Close image file(s) 
CLF

# Move to initial point from end of sectioning.
FOCUS 1.000
BEEP

#
#
#KEY Experiment Designer Keys: Don't Modify
#
#KEY EXPERIMENT_TYPE STANDARD
#KEY SCAN_SEQUENCE WZT
#KEY DO_FAST_ACQUISITION F
#KEY LAMPS_OFF_AT_END F
#KEY DO_Z_SECTIONING T
#KEY Z_APPLY_BACKLASH F
#KEY Z_START_POSITION BOTTOM
#KEY SECT_SPACING 0.1000
#KEY NUM_Z_SECTIONS 10
#KEY SAMPLE_THICKNESS 1.0000
#KEY CHANNEL 0.499185,DAPI,DAPI,10%,1
#KEY EX_SHUTTERS 3,EX=T,TRANS=F,LASER=F
#KEY EM_SHUTTERS 1,CCD1=T
#KEY CHANNEL 0.623243,FITC,FITC,100%,1
#KEY EX_SHUTTERS 3,EX=T,TRANS=F,LASER=F
#KEY EM_SHUTTERS 1,CCD1=T
#KEY CHANNEL 1.480300,TRITC,TRITC,50%,1
#KEY EX_SHUTTERS 3,EX=T,TRANS=F,LASER=F
#KEY EM_SHUTTERS 1,CCD1=T
#KEY DO_REFERENCE_IMAGE F
#KEY DO_CELL_TRACK F
#KEY DO_AUTOFOCUS F
#KEY DO_ULTIMATEFOCUS F
#KEY DO_OAI_SCANNING F
#KEY DO_TIME_LAPSE F
#KEY DO_POINT_VISITING F
#KEY DO_PANEL_COLLECTION F
#
#
--------------------------------------------------------

Experiment Record:
------------------
Image 1.
           Time:       Wed Jul  6 17:29:09 2022
           Time Point: 0.000 secs
           Intensity:  Min = 522, Max = 2221, Mean = 766.57062
           Photosensor reading: 83281.0
           Exposure time: 0.499185 secs
           EX filter:  DAPI
           EM filter:  DAPI
           ND filter:  10%
           Stage coordinates:   (-609.525,-2346.229,-0.952)

Image 2.
           Time:       Wed Jul  6 17:29:10 2022
           Time Point: 0.735 secs
           Intensity:  Min = 521, Max = 5109, Mean = 781.37775
           Photosensor reading: 2629305.0
           Exposure time: 0.623243 secs
           EX filter:  FITC
           EM filter:  FITC
           ND filter:  100%
           Stage coordinates:   (-609.525,-2346.229,-0.952)

Image 3.
           Time:       Wed Jul  6 17:29:12 2022
           Time Point: 1.634 secs
           Intensity:  Min = 666, Max = 5245, Mean = 825.23462
           Photosensor reading: 3621365.0
           Exposure time: 1.480300 secs
           EX filter:  TRITC
           EM filter:  TRITC
           ND filter:  50%
           Stage coordinates:   (-609.525,-2346.229,-0.952)

Image 4.
           Time:       Wed Jul  6 17:29:12 2022
           Time Point: 3.370 secs
           Intensity:  Min = 522, Max = 2231, Mean = 766.64246
           Photosensor reading: 83249.0
           Exposure time: 0.499185 secs
           EX filter:  DAPI
           EM filter:  DAPI
           ND filter:  10%
           Stage coordinates:   (-609.525,-2346.229,-1.044)

Image 5.
           Time:       Wed Jul  6 17:29:13 2022
           Time Point: 4.171 secs
           Intensity:  Min = 507, Max = 5019, Mean = 772.88556
           Photosensor reading: 2628495.0
           Exposure time: 0.623243 secs
           EX filter:  FITC
           EM filter:  FITC
           ND filter:  100%
           Stage coordinates:   (-609.525,-2346.229,-1.044)

Image 6.
           Time:       Wed Jul  6 17:29:15 2022
           Time Point: 5.055 secs
           Intensity:  Min = 658, Max = 5340, Mean = 826.09210
           Photosensor reading: 3621510.0
           Exposure time: 1.480300 secs
           EX filter:  TRITC
           EM filter:  TRITC
           ND filter:  50%
           Stage coordinates:   (-609.525,-2346.229,-1.044)

Image 7.
           Time:       Wed Jul  6 17:29:16 2022
           Time Point: 6.790 secs
           Intensity:  Min = 526, Max = 2203, Mean = 772.00543
           Photosensor reading: 83372.0
           Exposure time: 0.499185 secs
           EX filter:  DAPI
           EM filter:  DAPI
           ND filter:  10%
           Stage coordinates:   (-609.525,-2346.229,-1.141)

Image 8.
           Time:       Wed Jul  6 17:29:17 2022
           Time Point: 7.525 secs
           Intensity:  Min = 519, Max = 5152, Mean = 771.84711
           Photosensor reading: 2627821.0
           Exposure time: 0.623243 secs
           EX filter:  FITC
           EM filter:  FITC
           ND filter:  100%
           Stage coordinates:   (-609.525,-2346.229,-1.141)

Image 9.
           Time:       Wed Jul  6 17:29:18 2022
           Time Point: 8.408 secs
           Intensity:  Min = 660, Max = 5626, Mean = 832.80634
           Photosensor reading: 3620001.0
           Exposure time: 1.480300 secs
           EX filter:  TRITC
           EM filter:  TRITC
           ND filter:  50%
           Stage coordinates:   (-609.525,-2346.229,-1.141)

Image 10.
           Time:       Wed Jul  6 17:29:19 2022
           Time Point: 10.229 secs
           Intensity:  Min = 514, Max = 2225, Mean = 768.42572
           Photosensor reading: 83404.0
           Exposure time: 0.499185 secs
           EX filter:  DAPI
           EM filter:  DAPI
           ND filter:  10%
           Stage coordinates:   (-609.525,-2346.229,-1.244)

Image 11.
           Time:       Wed Jul  6 17:29:20 2022
           Time Point: 10.961 secs
           Intensity:  Min = 525, Max = 5397, Mean = 772.53949
           Photosensor reading: 2627216.0
           Exposure time: 0.623243 secs
           EX filter:  FITC
           EM filter:  FITC
           ND filter:  100%
           Stage coordinates:   (-609.525,-2346.229,-1.244)

Image 12.
           Time:       Wed Jul  6 17:29:22 2022
           Time Point: 11.846 secs
           Intensity:  Min = 668, Max = 5917, Mean = 829.12830
           Photosensor reading: 3614526.0
           Exposure time: 1.480300 secs
           EX filter:  TRITC
           EM filter:  TRITC
           ND filter:  50%
           Stage coordinates:   (-609.525,-2346.229,-1.244)

Image 13.
           Time:       Wed Jul  6 17:29:23 2022
           Time Point: 13.596 secs
           Intensity:  Min = 528, Max = 2192, Mean = 775.64941
           Photosensor reading: 83368.0
           Exposure time: 0.499185 secs
           EX filter:  DAPI
           EM filter:  DAPI
           ND filter:  10%
           Stage coordinates:   (-609.525,-2346.229,-1.341)

Image 14.
           Time:       Wed Jul  6 17:29:23 2022
           Time Point: 14.332 secs
           Intensity:  Min = 515, Max = 5360, Mean = 766.97894
           Photosensor reading: 2626526.0
           Exposure time: 0.623243 secs
           EX filter:  FITC
           EM filter:  FITC
           ND filter:  100%
           Stage coordinates:   (-609.525,-2346.229,-1.341)

Image 15.
           Time:       Wed Jul  6 17:29:25 2022
           Time Point: 15.279 secs
           Intensity:  Min = 672, Max = 6124, Mean = 832.15637
           Photosensor reading: 3610105.0
           Exposure time: 1.480300 secs
           EX filter:  TRITC
           EM filter:  TRITC
           ND filter:  50%
           Stage coordinates:   (-609.525,-2346.229,-1.341)

Image 16.
           Time:       Wed Jul  6 17:29:26 2022
           Time Point: 17.032 secs
           Intensity:  Min = 513, Max = 2198, Mean = 770.10638
           Photosensor reading: 83453.0
           Exposure time: 0.499185 secs
           EX filter:  DAPI
           EM filter:  DAPI
           ND filter:  10%
           Stage coordinates:   (-609.525,-2346.229,-1.444)

Image 17.
           Time:       Wed Jul  6 17:29:27 2022
           Time Point: 17.767 secs
           Intensity:  Min = 508, Max = 5049, Mean = 764.72052
           Photosensor reading: 2626476.0
           Exposure time: 0.623243 secs
           EX filter:  FITC
           EM filter:  FITC
           ND filter:  100%
           Stage coordinates:   (-609.525,-2346.229,-1.444)

Image 18.
           Time:       Wed Jul  6 17:29:29 2022
           Time Point: 18.652 secs
           Intensity:  Min = 662, Max = 5923, Mean = 831.25940
           Photosensor reading: 3610523.0
           Exposure time: 1.480300 secs
           EX filter:  TRITC
           EM filter:  TRITC
           ND filter:  50%
           Stage coordinates:   (-609.525,-2346.229,-1.444)

Image 19.
           Time:       Wed Jul  6 17:29:29 2022
           Time Point: 20.451 secs
           Intensity:  Min = 517, Max = 2200, Mean = 774.50507
           Photosensor reading: 83458.0
           Exposure time: 0.499185 secs
           EX filter:  DAPI
           EM filter:  DAPI
           ND filter:  10%
           Stage coordinates:   (-609.525,-2346.229,-1.541)

Image 20.
           Time:       Wed Jul  6 17:29:30 2022
           Time Point: 21.186 secs
           Intensity:  Min = 525, Max = 4542, Mean = 767.88110
           Photosensor reading: 2626037.0
           Exposure time: 0.623243 secs
           EX filter:  FITC
           EM filter:  FITC
           ND filter:  100%
           Stage coordinates:   (-609.525,-2346.229,-1.541)

Image 21.
           Time:       Wed Jul  6 17:29:32 2022
           Time Point: 22.070 secs
           Intensity:  Min = 664, Max = 5437, Mean = 827.05927
           Photosensor reading: 3608971.0
           Exposure time: 1.480300 secs
           EX filter:  TRITC
           EM filter:  TRITC
           ND filter:  50%
           Stage coordinates:   (-609.525,-2346.229,-1.541)

Image 22.
           Time:       Wed Jul  6 17:29:33 2022
           Time Point: 23.822 secs
           Intensity:  Min = 512, Max = 2215, Mean = 775.25238
           Photosensor reading: 83484.0
           Exposure time: 0.499185 secs
           EX filter:  DAPI
           EM filter:  DAPI
           ND filter:  10%
           Stage coordinates:   (-609.525,-2346.229,-1.644)

Image 23.
           Time:       Wed Jul  6 17:29:34 2022
           Time Point: 24.555 secs
           Intensity:  Min = 523, Max = 3995, Mean = 766.86713
           Photosensor reading: 2625875.0
           Exposure time: 0.623243 secs
           EX filter:  FITC
           EM filter:  FITC
           ND filter:  100%
           Stage coordinates:   (-609.525,-2346.229,-1.644)

Image 24.
           Time:       Wed Jul  6 17:29:35 2022
           Time Point: 25.500 secs
           Intensity:  Min = 665, Max = 4985, Mean = 826.24988
           Photosensor reading: 3608235.0
           Exposure time: 1.480300 secs
           EX filter:  TRITC
           EM filter:  TRITC
           ND filter:  50%
           Stage coordinates:   (-609.525,-2346.229,-1.644)

Image 25.
           Time:       Wed Jul  6 17:29:36 2022
           Time Point: 27.239 secs
           Intensity:  Min = 518, Max = 2191, Mean = 767.49750
           Photosensor reading: 83142.0
           Exposure time: 0.499185 secs
           EX filter:  DAPI
           EM filter:  DAPI
           ND filter:  10%
           Stage coordinates:   (-609.525,-2346.229,-1.741)

Image 26.
           Time:       Wed Jul  6 17:29:37 2022
           Time Point: 27.976 secs
           Intensity:  Min = 521, Max = 3589, Mean = 764.17719
           Photosensor reading: 2625561.0
           Exposure time: 0.623243 secs
           EX filter:  FITC
           EM filter:  FITC
           ND filter:  100%
           Stage coordinates:   (-609.525,-2346.229,-1.741)

Image 27.
           Time:       Wed Jul  6 17:29:39 2022
           Time Point: 28.858 secs
           Intensity:  Min = 664, Max = 4547, Mean = 823.69519
           Photosensor reading: 3604195.0
           Exposure time: 1.480300 secs
           EX filter:  TRITC
           EM filter:  TRITC
           ND filter:  50%
           Stage coordinates:   (-609.525,-2346.229,-1.741)

Image 28.
           Time:       Wed Jul  6 17:29:40 2022
           Time Point: 30.661 secs
           Intensity:  Min = 514, Max = 2203, Mean = 773.36395
           Photosensor reading: 83122.0
           Exposure time: 0.499185 secs
           EX filter:  DAPI
           EM filter:  DAPI
           ND filter:  10%
           Stage coordinates:   (-609.525,-2346.229,-1.839)

Image 29.
           Time:       Wed Jul  6 17:29:40 2022
           Time Point: 31.397 secs
           Intensity:  Min = 524, Max = 3104, Mean = 762.22778
           Photosensor reading: 2625615.0
           Exposure time: 0.623243 secs
           EX filter:  FITC
           EM filter:  FITC
           ND filter:  100%
           Stage coordinates:   (-609.525,-2346.229,-1.839)

Image 30.
           Time:       Wed Jul  6 17:29:42 2022
           Time Point: 32.279 secs
           Intensity:  Min = 673, Max = 4045, Mean = 828.36682
           Photosensor reading: 3604244.0
           Exposure time: 1.480300 secs
           EX filter:  TRITC
           EM filter:  TRITC
           ND filter:  50%
           Stage coordinates:   (-609.525,-2346.229,-1.839)

Total number of images saved: 30
