# Supplementary material for: Chromatin binding by HORMAD proteins regulates meiotic recombination initiation
Source: EMBO J. 2024 Feb 8;43(5):8. doi: 10.1038/s44318-024-00034-3 (PMC10907721; doi:10.1038/s44318-024-00034-3)
Supplement: Supplementary file 6 — Source Data Fig. 5 [file 44318_2024_34_MOESM6_ESM.zip › Data_Figure_5/Zip1TC_loop2/22-07-06/zip1TC_22-07-06_7797-H2_14_R3D.dv.log]

#
#Tag 0x00FF0408

Resolve3D softWoRx-Acquire Version: 7.2.1 Release RC1

Running on host: cn71689

Resolve3D Image File: /data1/Data/HochwagenLab/Jessie/Hop1PHD/Zip1TC_loop2/22-07-06/zip1TC_22-07-06_7797-H2_14_R3D.dv

Created  Wed Jul  6 17:44:21 2022


Optics:
  Objective:    	Olympus 100X/1.40, UPLS Apo, UIS2, 1-U2B836
  Lens ID:      	10007
  Aux Magn:     	2.00
  Illumination: 	Kohler

Image Properties:
  XY Dimensions:            	128 x 128
  ZWT Dimensions (expected):	10 x 3 x 1
  Pixel Size:               	0.07985 0.07985 0.100
  Binning:                  	1x1
  Flat-field Calibration:   	Off

Camera:
  Type:        	PM1394Cam00 EMCCD / EVOLVE- 512
  Gain:        	1.00X
  Speed:       	10000KHz
  Temp Setting:	-85.0C


Resolve3D Macro:
--------------------------------------------------------
# Created by DeltaVision Experiment Designer (version: 7.2.1 Release RC1)
# Experiment Macro Name: 2022-06-30


# Open image file
OPF

# Starting Scan From Farthest Z (Bottom of sample)
# Move to start of sectioning from initial point.
FOCUS 0.000

# Z sectioning loop.
FIRST_Z
DO 10

  # Select Ex, Em, Nd Filters
  FILTERS DAPI,DAPI,10%
  ACTSHUT 17
  CCD 0.499185
  WRT

  # Select Ex, Em, Nd Filters
  FILTERS FITC,FITC,100%
  ACTSHUT 17
  CCD 0.623243
  WRT

  # Select Ex, Em, Nd Filters
  FILTERS TRITC,TRITC,50%
  ACTSHUT 17
  CCD 1.480300
  WRT

  SECTIONZ -0.100
  NEXT_Z
ENDDO

# Close image file(s) 
CLF

# Move to initial point from end of sectioning.
FOCUS 1.000
BEEP

#
#
#KEY Experiment Designer Keys: Don't Modify
#
#KEY EXPERIMENT_TYPE STANDARD
#KEY SCAN_SEQUENCE WZT
#KEY DO_FAST_ACQUISITION F
#KEY LAMPS_OFF_AT_END F
#KEY DO_Z_SECTIONING T
#KEY Z_APPLY_BACKLASH F
#KEY Z_START_POSITION BOTTOM
#KEY SECT_SPACING 0.1000
#KEY NUM_Z_SECTIONS 10
#KEY SAMPLE_THICKNESS 1.0000
#KEY CHANNEL 0.499185,DAPI,DAPI,10%,1
#KEY EX_SHUTTERS 3,EX=T,TRANS=F,LASER=F
#KEY EM_SHUTTERS 1,CCD1=T
#KEY CHANNEL 0.623243,FITC,FITC,100%,1
#KEY EX_SHUTTERS 3,EX=T,TRANS=F,LASER=F
#KEY EM_SHUTTERS 1,CCD1=T
#KEY CHANNEL 1.480300,TRITC,TRITC,50%,1
#KEY EX_SHUTTERS 3,EX=T,TRANS=F,LASER=F
#KEY EM_SHUTTERS 1,CCD1=T
#KEY DO_REFERENCE_IMAGE F
#KEY DO_CELL_TRACK F
#KEY DO_AUTOFOCUS F
#KEY DO_ULTIMATEFOCUS F
#KEY DO_OAI_SCANNING F
#KEY DO_TIME_LAPSE F
#KEY DO_POINT_VISITING F
#KEY DO_PANEL_COLLECTION F
#
#
--------------------------------------------------------

Experiment Record:
------------------
Image 1.
           Time:       Wed Jul  6 17:44:22 2022
           Time Point: 0.000 secs
           Intensity:  Min = 509, Max = 1436, Mean = 720.14551
           Photosensor reading: 83548.0
           Exposure time: 0.499185 secs
           EX filter:  DAPI
           EM filter:  DAPI
           ND filter:  10%
           Stage coordinates:   (-2135.150,-1847.469,-1.768)

Image 2.
           Time:       Wed Jul  6 17:44:23 2022
           Time Point: 0.729 secs
           Intensity:  Min = 513, Max = 2642, Mean = 625.44025
           Photosensor reading: 2627105.0
           Exposure time: 0.623243 secs
           EX filter:  FITC
           EM filter:  FITC
           ND filter:  100%
           Stage coordinates:   (-2135.150,-1847.469,-1.768)

Image 3.
           Time:       Wed Jul  6 17:44:24 2022
           Time Point: 1.616 secs
           Intensity:  Min = 641, Max = 2502, Mean = 759.37976
           Photosensor reading: 3594893.0
           Exposure time: 1.480300 secs
           EX filter:  TRITC
           EM filter:  TRITC
           ND filter:  50%
           Stage coordinates:   (-2135.150,-1847.469,-1.768)

Image 4.
           Time:       Wed Jul  6 17:44:25 2022
           Time Point: 3.431 secs
           Intensity:  Min = 527, Max = 1450, Mean = 726.64868
           Photosensor reading: 83590.0
           Exposure time: 0.499185 secs
           EX filter:  DAPI
           EM filter:  DAPI
           ND filter:  10%
           Stage coordinates:   (-2135.150,-1847.469,-1.860)

Image 5.
           Time:       Wed Jul  6 17:44:26 2022
           Time Point: 4.167 secs
           Intensity:  Min = 502, Max = 2647, Mean = 623.17017
           Photosensor reading: 2626464.0
           Exposure time: 0.623243 secs
           EX filter:  FITC
           EM filter:  FITC
           ND filter:  100%
           Stage coordinates:   (-2135.150,-1847.469,-1.860)

Image 6.
           Time:       Wed Jul  6 17:44:28 2022
           Time Point: 5.051 secs
           Intensity:  Min = 662, Max = 2468, Mean = 765.94659
           Photosensor reading: 3595612.0
           Exposure time: 1.480300 secs
           EX filter:  TRITC
           EM filter:  TRITC
           ND filter:  50%
           Stage coordinates:   (-2135.150,-1847.469,-1.860)

Image 7.
           Time:       Wed Jul  6 17:44:28 2022
           Time Point: 6.803 secs
           Intensity:  Min = 526, Max = 1451, Mean = 724.17133
           Photosensor reading: 83630.0
           Exposure time: 0.499185 secs
           EX filter:  DAPI
           EM filter:  DAPI
           ND filter:  10%
           Stage coordinates:   (-2135.150,-1847.469,-1.963)

Image 8.
           Time:       Wed Jul  6 17:44:29 2022
           Time Point: 7.537 secs
           Intensity:  Min = 497, Max = 2686, Mean = 623.19678
           Photosensor reading: 2626118.0
           Exposure time: 0.623243 secs
           EX filter:  FITC
           EM filter:  FITC
           ND filter:  100%
           Stage coordinates:   (-2135.150,-1847.469,-1.963)

Image 9.
           Time:       Wed Jul  6 17:44:31 2022
           Time Point: 8.462 secs
           Intensity:  Min = 663, Max = 2545, Mean = 763.45355
           Photosensor reading: 3597571.0
           Exposure time: 1.480300 secs
           EX filter:  TRITC
           EM filter:  TRITC
           ND filter:  50%
           Stage coordinates:   (-2135.150,-1847.469,-1.963)

Image 10.
           Time:       Wed Jul  6 17:44:32 2022
           Time Point: 10.208 secs
           Intensity:  Min = 503, Max = 1421, Mean = 719.07507
           Photosensor reading: 83634.0
           Exposure time: 0.499185 secs
           EX filter:  DAPI
           EM filter:  DAPI
           ND filter:  10%
           Stage coordinates:   (-2135.150,-1847.469,-2.060)

Image 11.
           Time:       Wed Jul  6 17:44:33 2022
           Time Point: 10.938 secs
           Intensity:  Min = 506, Max = 2602, Mean = 619.58099
           Photosensor reading: 2625956.0
           Exposure time: 0.623243 secs
           EX filter:  FITC
           EM filter:  FITC
           ND filter:  100%
           Stage coordinates:   (-2135.150,-1847.469,-2.060)

Image 12.
           Time:       Wed Jul  6 17:44:35 2022
           Time Point: 11.821 secs
           Intensity:  Min = 658, Max = 2746, Mean = 762.58484
           Photosensor reading: 3593994.0
           Exposure time: 1.480300 secs
           EX filter:  TRITC
           EM filter:  TRITC
           ND filter:  50%
           Stage coordinates:   (-2135.150,-1847.469,-2.060)

Image 13.
           Time:       Wed Jul  6 17:44:35 2022
           Time Point: 13.625 secs
           Intensity:  Min = 517, Max = 1428, Mean = 724.44220
           Photosensor reading: 83707.0
           Exposure time: 0.499185 secs
           EX filter:  DAPI
           EM filter:  DAPI
           ND filter:  10%
           Stage coordinates:   (-2135.150,-1847.469,-2.163)

Image 14.
           Time:       Wed Jul  6 17:44:36 2022
           Time Point: 14.359 secs
           Intensity:  Min = 510, Max = 2433, Mean = 618.75787
           Photosensor reading: 2625625.0
           Exposure time: 0.623243 secs
           EX filter:  FITC
           EM filter:  FITC
           ND filter:  100%
           Stage coordinates:   (-2135.150,-1847.469,-2.163)

Image 15.
           Time:       Wed Jul  6 17:44:38 2022
           Time Point: 15.242 secs
           Intensity:  Min = 654, Max = 2687, Mean = 760.63525
           Photosensor reading: 3591020.0
           Exposure time: 1.480300 secs
           EX filter:  TRITC
           EM filter:  TRITC
           ND filter:  50%
           Stage coordinates:   (-2135.150,-1847.469,-2.163)

Image 16.
           Time:       Wed Jul  6 17:44:39 2022
           Time Point: 16.978 secs
           Intensity:  Min = 517, Max = 1421, Mean = 726.16296
           Photosensor reading: 83720.0
           Exposure time: 0.499185 secs
           EX filter:  DAPI
           EM filter:  DAPI
           ND filter:  10%
           Stage coordinates:   (-2135.150,-1847.469,-2.261)

Image 17.
           Time:       Wed Jul  6 17:44:39 2022
           Time Point: 17.713 secs
           Intensity:  Min = 507, Max = 2165, Mean = 613.13483
           Photosensor reading: 2625689.0
           Exposure time: 0.623243 secs
           EX filter:  FITC
           EM filter:  FITC
           ND filter:  100%
           Stage coordinates:   (-2135.150,-1847.469,-2.261)

Image 18.
           Time:       Wed Jul  6 17:44:41 2022
           Time Point: 18.657 secs
           Intensity:  Min = 667, Max = 2598, Mean = 767.64392
           Photosensor reading: 3591277.0
           Exposure time: 1.480300 secs
           EX filter:  TRITC
           EM filter:  TRITC
           ND filter:  50%
           Stage coordinates:   (-2135.150,-1847.469,-2.261)

Image 19.
           Time:       Wed Jul  6 17:44:42 2022
           Time Point: 20.397 secs
           Intensity:  Min = 528, Max = 1415, Mean = 723.45709
           Photosensor reading: 83710.0
           Exposure time: 0.499185 secs
           EX filter:  DAPI
           EM filter:  DAPI
           ND filter:  10%
           Stage coordinates:   (-2135.150,-1847.469,-2.363)

Image 20.
           Time:       Wed Jul  6 17:44:43 2022
           Time Point: 21.133 secs
           Intensity:  Min = 498, Max = 1950, Mean = 618.03943
           Photosensor reading: 2625440.0
           Exposure time: 0.623243 secs
           EX filter:  FITC
           EM filter:  FITC
           ND filter:  100%
           Stage coordinates:   (-2135.150,-1847.469,-2.363)

Image 21.
           Time:       Wed Jul  6 17:44:45 2022
           Time Point: 22.014 secs
           Intensity:  Min = 658, Max = 2485, Mean = 762.81738
           Photosensor reading: 3590525.0
           Exposure time: 1.480300 secs
           EX filter:  TRITC
           EM filter:  TRITC
           ND filter:  50%
           Stage coordinates:   (-2135.150,-1847.469,-2.363)

Image 22.
           Time:       Wed Jul  6 17:44:45 2022
           Time Point: 23.832 secs
           Intensity:  Min = 521, Max = 1414, Mean = 726.74847
           Photosensor reading: 83744.0
           Exposure time: 0.499185 secs
           EX filter:  DAPI
           EM filter:  DAPI
           ND filter:  10%
           Stage coordinates:   (-2135.150,-1847.469,-2.461)

Image 23.
           Time:       Wed Jul  6 17:44:46 2022
           Time Point: 24.567 secs
           Intensity:  Min = 503, Max = 1743, Mean = 617.59155
           Photosensor reading: 2625463.0
           Exposure time: 0.623243 secs
           EX filter:  FITC
           EM filter:  FITC
           ND filter:  100%
           Stage coordinates:   (-2135.150,-1847.469,-2.461)

Image 24.
           Time:       Wed Jul  6 17:44:48 2022
           Time Point: 25.458 secs
           Intensity:  Min = 665, Max = 2362, Mean = 761.14862
           Photosensor reading: 3589787.0
           Exposure time: 1.480300 secs
           EX filter:  TRITC
           EM filter:  TRITC
           ND filter:  50%
           Stage coordinates:   (-2135.150,-1847.469,-2.461)

Image 25.
           Time:       Wed Jul  6 17:44:49 2022
           Time Point: 27.203 secs
           Intensity:  Min = 529, Max = 1414, Mean = 734.54059
           Photosensor reading: 83701.0
           Exposure time: 0.499185 secs
           EX filter:  DAPI
           EM filter:  DAPI
           ND filter:  10%
           Stage coordinates:   (-2135.150,-1847.469,-2.563)

Image 26.
           Time:       Wed Jul  6 17:44:50 2022
           Time Point: 27.938 secs
           Intensity:  Min = 515, Max = 1549, Mean = 621.39740
           Photosensor reading: 2625293.0
           Exposure time: 0.623243 secs
           EX filter:  FITC
           EM filter:  FITC
           ND filter:  100%
           Stage coordinates:   (-2135.150,-1847.469,-2.563)

Image 27.
           Time:       Wed Jul  6 17:44:52 2022
           Time Point: 28.885 secs
           Intensity:  Min = 660, Max = 2138, Mean = 761.07727
           Photosensor reading: 3586307.0
           Exposure time: 1.480300 secs
           EX filter:  TRITC
           EM filter:  TRITC
           ND filter:  50%
           Stage coordinates:   (-2135.150,-1847.469,-2.563)

Image 28.
           Time:       Wed Jul  6 17:44:52 2022
           Time Point: 30.622 secs
           Intensity:  Min = 508, Max = 1391, Mean = 725.44189
           Photosensor reading: 83628.0
           Exposure time: 0.499185 secs
           EX filter:  DAPI
           EM filter:  DAPI
           ND filter:  10%
           Stage coordinates:   (-2135.150,-1847.469,-2.661)

Image 29.
           Time:       Wed Jul  6 17:44:53 2022
           Time Point: 31.356 secs
           Intensity:  Min = 491, Max = 1503, Mean = 613.03516
           Photosensor reading: 2625678.0
           Exposure time: 0.623243 secs
           EX filter:  FITC
           EM filter:  FITC
           ND filter:  100%
           Stage coordinates:   (-2135.150,-1847.469,-2.661)

Image 30.
           Time:       Wed Jul  6 17:44:55 2022
           Time Point: 32.240 secs
           Intensity:  Min = 658, Max = 1849, Mean = 759.78943
           Photosensor reading: 3584379.0
           Exposure time: 1.480300 secs
           EX filter:  TRITC
           EM filter:  TRITC
           ND filter:  50%
           Stage coordinates:   (-2135.150,-1847.469,-2.661)

Total number of images saved: 30
