# Supplementary material for: Chromatin binding by HORMAD proteins regulates meiotic recombination initiation
Source: EMBO J. 2024 Feb 8;43(5):8. doi: 10.1038/s44318-024-00034-3 (PMC10907721; doi:10.1038/s44318-024-00034-3)
Supplement: Supplementary file 6 — Source Data Fig. 5 [file 44318_2024_34_MOESM6_ESM.zip › Data_Figure_5/Zip1TC_loop2/22-07-06/zip1TC_22-07-06_7797-H3_20_R3D.dv.log]

#
#Tag 0x00FF0408

Resolve3D softWoRx-Acquire Version: 7.2.1 Release RC1

Running on host: cn71689

Resolve3D Image File: /data1/Data/HochwagenLab/Jessie/Hop1PHD/Zip1TC_loop2/22-07-06/zip1TC_22-07-06_7797-H3_20_R3D.dv

Created  Wed Jul  6 16:26:25 2022


Optics:
  Objective:    	Olympus 100X/1.40, UPLS Apo, UIS2, 1-U2B836
  Lens ID:      	10007
  Aux Magn:     	2.00
  Illumination: 	Kohler

Image Properties:
  XY Dimensions:            	128 x 128
  ZWT Dimensions (expected):	10 x 3 x 1
  Pixel Size:               	0.07985 0.07985 0.100
  Binning:                  	1x1
  Flat-field Calibration:   	Off

Camera:
  Type:        	PM1394Cam00 EMCCD / EVOLVE- 512
  Gain:        	1.00X
  Speed:       	10000KHz
  Temp Setting:	-85.0C


Resolve3D Macro:
--------------------------------------------------------
# Created by DeltaVision Experiment Designer (version: 7.2.1 Release RC1)
# Experiment Macro Name: 2022-06-30


# Open image file
OPF

# Starting Scan From Farthest Z (Bottom of sample)
# Move to start of sectioning from initial point.
FOCUS 0.000

# Z sectioning loop.
FIRST_Z
DO 10

  # Select Ex, Em, Nd Filters
  FILTERS DAPI,DAPI,10%
  ACTSHUT 17
  CCD 0.499185
  WRT

  # Select Ex, Em, Nd Filters
  FILTERS FITC,FITC,100%
  ACTSHUT 17
  CCD 0.623243
  WRT

  # Select Ex, Em, Nd Filters
  FILTERS TRITC,TRITC,50%
  ACTSHUT 17
  CCD 1.480300
  WRT

  SECTIONZ -0.100
  NEXT_Z
ENDDO

# Close image file(s) 
CLF

# Move to initial point from end of sectioning.
FOCUS 1.000
BEEP

#
#
#KEY Experiment Designer Keys: Don't Modify
#
#KEY EXPERIMENT_TYPE STANDARD
#KEY SCAN_SEQUENCE WZT
#KEY DO_FAST_ACQUISITION F
#KEY LAMPS_OFF_AT_END F
#KEY DO_Z_SECTIONING T
#KEY Z_APPLY_BACKLASH F
#KEY Z_START_POSITION BOTTOM
#KEY SECT_SPACING 0.1000
#KEY NUM_Z_SECTIONS 10
#KEY SAMPLE_THICKNESS 1.0000
#KEY CHANNEL 0.499185,DAPI,DAPI,10%,1
#KEY EX_SHUTTERS 3,EX=T,TRANS=F,LASER=F
#KEY EM_SHUTTERS 1,CCD1=T
#KEY CHANNEL 0.623243,FITC,FITC,100%,1
#KEY EX_SHUTTERS 3,EX=T,TRANS=F,LASER=F
#KEY EM_SHUTTERS 1,CCD1=T
#KEY CHANNEL 1.480300,TRITC,TRITC,50%,1
#KEY EX_SHUTTERS 3,EX=T,TRANS=F,LASER=F
#KEY EM_SHUTTERS 1,CCD1=T
#KEY DO_REFERENCE_IMAGE F
#KEY DO_CELL_TRACK F
#KEY DO_AUTOFOCUS F
#KEY DO_ULTIMATEFOCUS F
#KEY DO_OAI_SCANNING F
#KEY DO_TIME_LAPSE F
#KEY DO_POINT_VISITING F
#KEY DO_PANEL_COLLECTION F
#
#
--------------------------------------------------------

Experiment Record:
------------------
Image 1.
           Time:       Wed Jul  6 16:26:25 2022
           Time Point: 0.000 secs
           Intensity:  Min = 498, Max = 1640, Mean = 760.41980
           Photosensor reading: 83776.0
           Exposure time: 0.499185 secs
           EX filter:  DAPI
           EM filter:  DAPI
           ND filter:  10%
           Stage coordinates:   (-4051.589,+1482.096,-0.865)

Image 2.
           Time:       Wed Jul  6 16:26:26 2022
           Time Point: 0.726 secs
           Intensity:  Min = 511, Max = 1769, Mean = 638.02454
           Photosensor reading: 2630882.0
           Exposure time: 0.623243 secs
           EX filter:  FITC
           EM filter:  FITC
           ND filter:  100%
           Stage coordinates:   (-4051.589,+1482.096,-0.865)

Image 3.
           Time:       Wed Jul  6 16:26:28 2022
           Time Point: 1.608 secs
           Intensity:  Min = 631, Max = 1084, Mean = 736.53845
           Photosensor reading: 3642745.0
           Exposure time: 1.480300 secs
           EX filter:  TRITC
           EM filter:  TRITC
           ND filter:  50%
           Stage coordinates:   (-4051.589,+1482.096,-0.865)

Image 4.
           Time:       Wed Jul  6 16:26:29 2022
           Time Point: 3.344 secs
           Intensity:  Min = 501, Max = 1614, Mean = 764.41339
           Photosensor reading: 83814.0
           Exposure time: 0.499185 secs
           EX filter:  DAPI
           EM filter:  DAPI
           ND filter:  10%
           Stage coordinates:   (-4051.589,+1482.096,-0.957)

Image 5.
           Time:       Wed Jul  6 16:26:30 2022
           Time Point: 4.146 secs
           Intensity:  Min = 518, Max = 1962, Mean = 643.92267
           Photosensor reading: 2631555.0
           Exposure time: 0.623243 secs
           EX filter:  FITC
           EM filter:  FITC
           ND filter:  100%
           Stage coordinates:   (-4051.589,+1482.096,-0.957)

Image 6.
           Time:       Wed Jul  6 16:26:31 2022
           Time Point: 5.030 secs
           Intensity:  Min = 646, Max = 1099, Mean = 737.46521
           Photosensor reading: 3647783.0
           Exposure time: 1.480300 secs
           EX filter:  TRITC
           EM filter:  TRITC
           ND filter:  50%
           Stage coordinates:   (-4051.589,+1482.096,-0.957)

Image 7.
           Time:       Wed Jul  6 16:26:32 2022
           Time Point: 6.782 secs
           Intensity:  Min = 503, Max = 1583, Mean = 765.96747
           Photosensor reading: 83734.0
           Exposure time: 0.499185 secs
           EX filter:  DAPI
           EM filter:  DAPI
           ND filter:  10%
           Stage coordinates:   (-4051.589,+1482.096,-1.060)

Image 8.
           Time:       Wed Jul  6 16:26:33 2022
           Time Point: 7.514 secs
           Intensity:  Min = 511, Max = 2183, Mean = 638.14581
           Photosensor reading: 2630693.0
           Exposure time: 0.623243 secs
           EX filter:  FITC
           EM filter:  FITC
           ND filter:  100%
           Stage coordinates:   (-4051.589,+1482.096,-1.060)

Image 9.
           Time:       Wed Jul  6 16:26:35 2022
           Time Point: 8.400 secs
           Intensity:  Min = 632, Max = 1117, Mean = 730.73895
           Photosensor reading: 3648277.0
           Exposure time: 1.480300 secs
           EX filter:  TRITC
           EM filter:  TRITC
           ND filter:  50%
           Stage coordinates:   (-4051.589,+1482.096,-1.060)

Image 10.
           Time:       Wed Jul  6 16:26:36 2022
           Time Point: 10.202 secs
           Intensity:  Min = 508, Max = 1558, Mean = 762.56470
           Photosensor reading: 83740.0
           Exposure time: 0.499185 secs
           EX filter:  DAPI
           EM filter:  DAPI
           ND filter:  10%
           Stage coordinates:   (-4051.589,+1482.096,-1.163)

Image 11.
           Time:       Wed Jul  6 16:26:36 2022
           Time Point: 10.940 secs
           Intensity:  Min = 508, Max = 2527, Mean = 641.21149
           Photosensor reading: 2630995.0
           Exposure time: 0.623243 secs
           EX filter:  FITC
           EM filter:  FITC
           ND filter:  100%
           Stage coordinates:   (-4051.589,+1482.096,-1.163)

Image 12.
           Time:       Wed Jul  6 16:26:38 2022
           Time Point: 11.835 secs
           Intensity:  Min = 632, Max = 1190, Mean = 731.99182
           Photosensor reading: 3644165.0
           Exposure time: 1.480300 secs
           EX filter:  TRITC
           EM filter:  TRITC
           ND filter:  50%
           Stage coordinates:   (-4051.589,+1482.096,-1.163)

Image 13.
           Time:       Wed Jul  6 16:26:39 2022
           Time Point: 13.588 secs
           Intensity:  Min = 498, Max = 1529, Mean = 757.91034
           Photosensor reading: 83738.0
           Exposure time: 0.499185 secs
           EX filter:  DAPI
           EM filter:  DAPI
           ND filter:  10%
           Stage coordinates:   (-4051.589,+1482.096,-1.260)

Image 14.
           Time:       Wed Jul  6 16:26:40 2022
           Time Point: 14.324 secs
           Intensity:  Min = 511, Max = 3044, Mean = 638.36829
           Photosensor reading: 2630461.0
           Exposure time: 0.623243 secs
           EX filter:  FITC
           EM filter:  FITC
           ND filter:  100%
           Stage coordinates:   (-4051.589,+1482.096,-1.260)

Image 15.
           Time:       Wed Jul  6 16:26:42 2022
           Time Point: 15.271 secs
           Intensity:  Min = 632, Max = 1280, Mean = 729.79132
           Photosensor reading: 3644354.0
           Exposure time: 1.480300 secs
           EX filter:  TRITC
           EM filter:  TRITC
           ND filter:  50%
           Stage coordinates:   (-4051.589,+1482.096,-1.260)

Image 16.
           Time:       Wed Jul  6 16:26:42 2022
           Time Point: 17.006 secs
           Intensity:  Min = 494, Max = 1507, Mean = 758.47638
           Photosensor reading: 83762.0
           Exposure time: 0.499185 secs
           EX filter:  DAPI
           EM filter:  DAPI
           ND filter:  10%
           Stage coordinates:   (-4051.589,+1482.096,-1.363)

Image 17.
           Time:       Wed Jul  6 16:26:43 2022
           Time Point: 17.742 secs
           Intensity:  Min = 502, Max = 3356, Mean = 641.53497
           Photosensor reading: 2630584.0
           Exposure time: 0.623243 secs
           EX filter:  FITC
           EM filter:  FITC
           ND filter:  100%
           Stage coordinates:   (-4051.589,+1482.096,-1.363)

Image 18.
           Time:       Wed Jul  6 16:26:45 2022
           Time Point: 18.626 secs
           Intensity:  Min = 632, Max = 1386, Mean = 730.79156
           Photosensor reading: 3641357.0
           Exposure time: 1.480300 secs
           EX filter:  TRITC
           EM filter:  TRITC
           ND filter:  50%
           Stage coordinates:   (-4051.589,+1482.096,-1.363)

Image 19.
           Time:       Wed Jul  6 16:26:46 2022
           Time Point: 20.443 secs
           Intensity:  Min = 514, Max = 1451, Mean = 764.04163
           Photosensor reading: 83663.0
           Exposure time: 0.499185 secs
           EX filter:  DAPI
           EM filter:  DAPI
           ND filter:  10%
           Stage coordinates:   (-4051.589,+1482.096,-1.460)

Image 20.
           Time:       Wed Jul  6 16:26:47 2022
           Time Point: 21.176 secs
           Intensity:  Min = 503, Max = 3373, Mean = 631.89716
           Photosensor reading: 2631076.0
           Exposure time: 0.623243 secs
           EX filter:  FITC
           EM filter:  FITC
           ND filter:  100%
           Stage coordinates:   (-4051.589,+1482.096,-1.460)

Image 21.
           Time:       Wed Jul  6 16:26:48 2022
           Time Point: 22.061 secs
           Intensity:  Min = 622, Max = 1528, Mean = 727.82385
           Photosensor reading: 3638815.0
           Exposure time: 1.480300 secs
           EX filter:  TRITC
           EM filter:  TRITC
           ND filter:  50%
           Stage coordinates:   (-4051.589,+1482.096,-1.460)

Image 22.
           Time:       Wed Jul  6 16:26:49 2022
           Time Point: 23.812 secs
           Intensity:  Min = 497, Max = 1405, Mean = 753.82703
           Photosensor reading: 83769.0
           Exposure time: 0.499185 secs
           EX filter:  DAPI
           EM filter:  DAPI
           ND filter:  10%
           Stage coordinates:   (-4051.589,+1482.096,-1.563)

Image 23.
           Time:       Wed Jul  6 16:26:50 2022
           Time Point: 24.546 secs
           Intensity:  Min = 508, Max = 2997, Mean = 636.01880
           Photosensor reading: 2630477.0
           Exposure time: 0.623243 secs
           EX filter:  FITC
           EM filter:  FITC
           ND filter:  100%
           Stage coordinates:   (-4051.589,+1482.096,-1.563)

Image 24.
           Time:       Wed Jul  6 16:26:52 2022
           Time Point: 25.469 secs
           Intensity:  Min = 621, Max = 1584, Mean = 726.53754
           Photosensor reading: 3634946.0
           Exposure time: 1.480300 secs
           EX filter:  TRITC
           EM filter:  TRITC
           ND filter:  50%
           Stage coordinates:   (-4051.589,+1482.096,-1.563)

Image 25.
           Time:       Wed Jul  6 16:26:53 2022
           Time Point: 27.216 secs
           Intensity:  Min = 502, Max = 1390, Mean = 762.67267
           Photosensor reading: 83797.0
           Exposure time: 0.499185 secs
           EX filter:  DAPI
           EM filter:  DAPI
           ND filter:  10%
           Stage coordinates:   (-4051.589,+1482.096,-1.660)

Image 26.
           Time:       Wed Jul  6 16:26:53 2022
           Time Point: 27.951 secs
           Intensity:  Min = 510, Max = 2467, Mean = 634.27100
           Photosensor reading: 2630497.0
           Exposure time: 0.623243 secs
           EX filter:  FITC
           EM filter:  FITC
           ND filter:  100%
           Stage coordinates:   (-4051.589,+1482.096,-1.660)

Image 27.
           Time:       Wed Jul  6 16:26:55 2022
           Time Point: 28.833 secs
           Intensity:  Min = 640, Max = 1620, Mean = 730.02643
           Photosensor reading: 3634378.0
           Exposure time: 1.480300 secs
           EX filter:  TRITC
           EM filter:  TRITC
           ND filter:  50%
           Stage coordinates:   (-4051.589,+1482.096,-1.660)

Image 28.
           Time:       Wed Jul  6 16:26:56 2022
           Time Point: 30.633 secs
           Intensity:  Min = 506, Max = 1385, Mean = 762.88147
           Photosensor reading: 83895.0
           Exposure time: 0.499185 secs
           EX filter:  DAPI
           EM filter:  DAPI
           ND filter:  10%
           Stage coordinates:   (-4051.589,+1482.096,-1.763)

Image 29.
           Time:       Wed Jul  6 16:26:57 2022
           Time Point: 31.370 secs
           Intensity:  Min = 506, Max = 1975, Mean = 633.17560
           Photosensor reading: 2630250.0
           Exposure time: 0.623243 secs
           EX filter:  FITC
           EM filter:  FITC
           ND filter:  100%
           Stage coordinates:   (-4051.589,+1482.096,-1.763)

Image 30.
           Time:       Wed Jul  6 16:26:59 2022
           Time Point: 32.252 secs
           Intensity:  Min = 638, Max = 1580, Mean = 734.79321
           Photosensor reading: 3630650.0
           Exposure time: 1.480300 secs
           EX filter:  TRITC
           EM filter:  TRITC
           ND filter:  50%
           Stage coordinates:   (-4051.589,+1482.096,-1.763)

Total number of images saved: 30
