# Supplementary material for: Chromatin binding by HORMAD proteins regulates meiotic recombination initiation
Source: EMBO J. 2024 Feb 8;43(5):8. doi: 10.1038/s44318-024-00034-3 (PMC10907721; doi:10.1038/s44318-024-00034-3)
Supplement: Supplementary file 6 — Source Data Fig. 5 [file 44318_2024_34_MOESM6_ESM.zip › Data_Figure_5/Zip1TC_loop2/22-07-06/zip1TC_22-07-06_7797-H3_17_R3D.dv.log]

#
#Tag 0x00FF0408

Resolve3D softWoRx-Acquire Version: 7.2.1 Release RC1

Running on host: cn71689

Resolve3D Image File: /data1/Data/HochwagenLab/Jessie/Hop1PHD/Zip1TC_loop2/22-07-06/zip1TC_22-07-06_7797-H3_17_R3D.dv

Created  Wed Jul  6 16:20:49 2022


Optics:
  Objective:    	Olympus 100X/1.40, UPLS Apo, UIS2, 1-U2B836
  Lens ID:      	10007
  Aux Magn:     	2.00
  Illumination: 	Kohler

Image Properties:
  XY Dimensions:            	128 x 128
  ZWT Dimensions (expected):	10 x 3 x 1
  Pixel Size:               	0.07985 0.07985 0.100
  Binning:                  	1x1
  Flat-field Calibration:   	Off

Camera:
  Type:        	PM1394Cam00 EMCCD / EVOLVE- 512
  Gain:        	1.00X
  Speed:       	10000KHz
  Temp Setting:	-85.0C


Resolve3D Macro:
--------------------------------------------------------
# Created by DeltaVision Experiment Designer (version: 7.2.1 Release RC1)
# Experiment Macro Name: 2022-06-30


# Open image file
OPF

# Starting Scan From Farthest Z (Bottom of sample)
# Move to start of sectioning from initial point.
FOCUS 0.000

# Z sectioning loop.
FIRST_Z
DO 10

  # Select Ex, Em, Nd Filters
  FILTERS DAPI,DAPI,10%
  ACTSHUT 17
  CCD 0.499185
  WRT

  # Select Ex, Em, Nd Filters
  FILTERS FITC,FITC,100%
  ACTSHUT 17
  CCD 0.623243
  WRT

  # Select Ex, Em, Nd Filters
  FILTERS TRITC,TRITC,50%
  ACTSHUT 17
  CCD 1.480300
  WRT

  SECTIONZ -0.100
  NEXT_Z
ENDDO

# Close image file(s) 
CLF

# Move to initial point from end of sectioning.
FOCUS 1.000
BEEP

#
#
#KEY Experiment Designer Keys: Don't Modify
#
#KEY EXPERIMENT_TYPE STANDARD
#KEY SCAN_SEQUENCE WZT
#KEY DO_FAST_ACQUISITION F
#KEY LAMPS_OFF_AT_END F
#KEY DO_Z_SECTIONING T
#KEY Z_APPLY_BACKLASH F
#KEY Z_START_POSITION BOTTOM
#KEY SECT_SPACING 0.1000
#KEY NUM_Z_SECTIONS 10
#KEY SAMPLE_THICKNESS 1.0000
#KEY CHANNEL 0.499185,DAPI,DAPI,10%,1
#KEY EX_SHUTTERS 3,EX=T,TRANS=F,LASER=F
#KEY EM_SHUTTERS 1,CCD1=T
#KEY CHANNEL 0.623243,FITC,FITC,100%,1
#KEY EX_SHUTTERS 3,EX=T,TRANS=F,LASER=F
#KEY EM_SHUTTERS 1,CCD1=T
#KEY CHANNEL 1.480300,TRITC,TRITC,50%,1
#KEY EX_SHUTTERS 3,EX=T,TRANS=F,LASER=F
#KEY EM_SHUTTERS 1,CCD1=T
#KEY DO_REFERENCE_IMAGE F
#KEY DO_CELL_TRACK F
#KEY DO_AUTOFOCUS F
#KEY DO_ULTIMATEFOCUS F
#KEY DO_OAI_SCANNING F
#KEY DO_TIME_LAPSE F
#KEY DO_POINT_VISITING F
#KEY DO_PANEL_COLLECTION F
#
#
--------------------------------------------------------

Experiment Record:
------------------
Image 1.
           Time:       Wed Jul  6 16:20:50 2022
           Time Point: 0.000 secs
           Intensity:  Min = 498, Max = 1956, Mean = 773.33435
           Photosensor reading: 83725.0
           Exposure time: 0.499185 secs
           EX filter:  DAPI
           EM filter:  DAPI
           ND filter:  10%
           Stage coordinates:   (-3991.764,+1355.381,-0.903)

Image 2.
           Time:       Wed Jul  6 16:20:50 2022
           Time Point: 0.731 secs
           Intensity:  Min = 525, Max = 1935, Mean = 655.47052
           Photosensor reading: 2633251.0
           Exposure time: 0.623243 secs
           EX filter:  FITC
           EM filter:  FITC
           ND filter:  100%
           Stage coordinates:   (-3991.764,+1355.381,-0.903)

Image 3.
           Time:       Wed Jul  6 16:20:52 2022
           Time Point: 1.611 secs
           Intensity:  Min = 658, Max = 2835, Mean = 963.90210
           Photosensor reading: 3674027.0
           Exposure time: 1.480300 secs
           EX filter:  TRITC
           EM filter:  TRITC
           ND filter:  50%
           Stage coordinates:   (-3991.764,+1355.381,-0.903)

Image 4.
           Time:       Wed Jul  6 16:20:53 2022
           Time Point: 3.419 secs
           Intensity:  Min = 500, Max = 1941, Mean = 769.82190
           Photosensor reading: 83671.0
           Exposure time: 0.499185 secs
           EX filter:  DAPI
           EM filter:  DAPI
           ND filter:  10%
           Stage coordinates:   (-3991.764,+1355.381,-0.990)

Image 5.
           Time:       Wed Jul  6 16:20:54 2022
           Time Point: 4.148 secs
           Intensity:  Min = 516, Max = 2016, Mean = 653.81580
           Photosensor reading: 2633210.0
           Exposure time: 0.623243 secs
           EX filter:  FITC
           EM filter:  FITC
           ND filter:  100%
           Stage coordinates:   (-3991.764,+1355.381,-0.990)

Image 6.
           Time:       Wed Jul  6 16:20:56 2022
           Time Point: 5.051 secs
           Intensity:  Min = 656, Max = 2903, Mean = 957.33246
           Photosensor reading: 3676552.0
           Exposure time: 1.480300 secs
           EX filter:  TRITC
           EM filter:  TRITC
           ND filter:  50%
           Stage coordinates:   (-3991.764,+1355.381,-0.990)

Image 7.
           Time:       Wed Jul  6 16:20:56 2022
           Time Point: 6.801 secs
           Intensity:  Min = 497, Max = 1931, Mean = 777.60437
           Photosensor reading: 83725.0
           Exposure time: 0.499185 secs
           EX filter:  DAPI
           EM filter:  DAPI
           ND filter:  10%
           Stage coordinates:   (-3991.764,+1355.381,-1.087)

Image 8.
           Time:       Wed Jul  6 16:20:57 2022
           Time Point: 7.535 secs
           Intensity:  Min = 517, Max = 2274, Mean = 651.20129
           Photosensor reading: 2632804.0
           Exposure time: 0.623243 secs
           EX filter:  FITC
           EM filter:  FITC
           ND filter:  100%
           Stage coordinates:   (-3991.764,+1355.381,-1.087)

Image 9.
           Time:       Wed Jul  6 16:20:59 2022
           Time Point: 8.484 secs
           Intensity:  Min = 653, Max = 3101, Mean = 955.38470
           Photosensor reading: 3673746.0
           Exposure time: 1.480300 secs
           EX filter:  TRITC
           EM filter:  TRITC
           ND filter:  50%
           Stage coordinates:   (-3991.764,+1355.381,-1.087)

Image 10.
           Time:       Wed Jul  6 16:21:00 2022
           Time Point: 10.236 secs
           Intensity:  Min = 496, Max = 1907, Mean = 776.34076
           Photosensor reading: 83736.0
           Exposure time: 0.499185 secs
           EX filter:  DAPI
           EM filter:  DAPI
           ND filter:  10%
           Stage coordinates:   (-3991.764,+1355.381,-1.190)

Image 11.
           Time:       Wed Jul  6 16:21:01 2022
           Time Point: 10.970 secs
           Intensity:  Min = 517, Max = 2581, Mean = 654.48138
           Photosensor reading: 2632021.0
           Exposure time: 0.623243 secs
           EX filter:  FITC
           EM filter:  FITC
           ND filter:  100%
           Stage coordinates:   (-3991.764,+1355.381,-1.190)

Image 12.
           Time:       Wed Jul  6 16:21:03 2022
           Time Point: 11.856 secs
           Intensity:  Min = 646, Max = 3361, Mean = 952.53790
           Photosensor reading: 3672257.0
           Exposure time: 1.480300 secs
           EX filter:  TRITC
           EM filter:  TRITC
           ND filter:  50%
           Stage coordinates:   (-3991.764,+1355.381,-1.190)

Image 13.
           Time:       Wed Jul  6 16:21:03 2022
           Time Point: 13.672 secs
           Intensity:  Min = 490, Max = 1900, Mean = 778.08124
           Photosensor reading: 83712.0
           Exposure time: 0.499185 secs
           EX filter:  DAPI
           EM filter:  DAPI
           ND filter:  10%
           Stage coordinates:   (-3991.764,+1355.381,-1.293)

Image 14.
           Time:       Wed Jul  6 16:21:04 2022
           Time Point: 14.412 secs
           Intensity:  Min = 508, Max = 3108, Mean = 649.83661
           Photosensor reading: 2631998.0
           Exposure time: 0.623243 secs
           EX filter:  FITC
           EM filter:  FITC
           ND filter:  100%
           Stage coordinates:   (-3991.764,+1355.381,-1.293)

Image 15.
           Time:       Wed Jul  6 16:21:06 2022
           Time Point: 15.289 secs
           Intensity:  Min = 648, Max = 3907, Mean = 949.48248
           Photosensor reading: 3670478.0
           Exposure time: 1.480300 secs
           EX filter:  TRITC
           EM filter:  TRITC
           ND filter:  50%
           Stage coordinates:   (-3991.764,+1355.381,-1.293)

Image 16.
           Time:       Wed Jul  6 16:21:07 2022
           Time Point: 17.025 secs
           Intensity:  Min = 506, Max = 1803, Mean = 776.55420
           Photosensor reading: 83711.0
           Exposure time: 0.499185 secs
           EX filter:  DAPI
           EM filter:  DAPI
           ND filter:  10%
           Stage coordinates:   (-3991.764,+1355.381,-1.390)

Image 17.
           Time:       Wed Jul  6 16:21:07 2022
           Time Point: 17.759 secs
           Intensity:  Min = 514, Max = 3542, Mean = 648.48621
           Photosensor reading: 2631519.0
           Exposure time: 0.623243 secs
           EX filter:  FITC
           EM filter:  FITC
           ND filter:  100%
           Stage coordinates:   (-3991.764,+1355.381,-1.390)

Image 18.
           Time:       Wed Jul  6 16:21:09 2022
           Time Point: 18.703 secs
           Intensity:  Min = 645, Max = 4525, Mean = 949.82202
           Photosensor reading: 3666214.0
           Exposure time: 1.480300 secs
           EX filter:  TRITC
           EM filter:  TRITC
           ND filter:  50%
           Stage coordinates:   (-3991.764,+1355.381,-1.390)

Image 19.
           Time:       Wed Jul  6 16:21:10 2022
           Time Point: 20.447 secs
           Intensity:  Min = 516, Max = 1779, Mean = 785.49536
           Photosensor reading: 83766.0
           Exposure time: 0.499185 secs
           EX filter:  DAPI
           EM filter:  DAPI
           ND filter:  10%
           Stage coordinates:   (-3991.764,+1355.381,-1.493)

Image 20.
           Time:       Wed Jul  6 16:21:11 2022
           Time Point: 21.181 secs
           Intensity:  Min = 518, Max = 3745, Mean = 648.49646
           Photosensor reading: 2631551.0
           Exposure time: 0.623243 secs
           EX filter:  FITC
           EM filter:  FITC
           ND filter:  100%
           Stage coordinates:   (-3991.764,+1355.381,-1.493)

Image 21.
           Time:       Wed Jul  6 16:21:13 2022
           Time Point: 22.062 secs
           Intensity:  Min = 645, Max = 5205, Mean = 950.47357
           Photosensor reading: 3666284.0
           Exposure time: 1.480300 secs
           EX filter:  TRITC
           EM filter:  TRITC
           ND filter:  50%
           Stage coordinates:   (-3991.764,+1355.381,-1.493)

Image 22.
           Time:       Wed Jul  6 16:21:13 2022
           Time Point: 23.888 secs
           Intensity:  Min = 499, Max = 1734, Mean = 772.42426
           Photosensor reading: 83819.0
           Exposure time: 0.499185 secs
           EX filter:  DAPI
           EM filter:  DAPI
           ND filter:  10%
           Stage coordinates:   (-3991.764,+1355.381,-1.590)

Image 23.
           Time:       Wed Jul  6 16:21:14 2022
           Time Point: 24.616 secs
           Intensity:  Min = 504, Max = 3558, Mean = 641.27502
           Photosensor reading: 2630776.0
           Exposure time: 0.623243 secs
           EX filter:  FITC
           EM filter:  FITC
           ND filter:  100%
           Stage coordinates:   (-3991.764,+1355.381,-1.590)

Image 24.
           Time:       Wed Jul  6 16:21:16 2022
           Time Point: 25.502 secs
           Intensity:  Min = 655, Max = 5492, Mean = 951.80005
           Photosensor reading: 3667815.0
           Exposure time: 1.480300 secs
           EX filter:  TRITC
           EM filter:  TRITC
           ND filter:  50%
           Stage coordinates:   (-3991.764,+1355.381,-1.590)

Image 25.
           Time:       Wed Jul  6 16:21:17 2022
           Time Point: 27.254 secs
           Intensity:  Min = 515, Max = 1737, Mean = 783.62286
           Photosensor reading: 83865.0
           Exposure time: 0.499185 secs
           EX filter:  DAPI
           EM filter:  DAPI
           ND filter:  10%
           Stage coordinates:   (-3991.764,+1355.381,-1.693)

Image 26.
           Time:       Wed Jul  6 16:21:18 2022
           Time Point: 27.989 secs
           Intensity:  Min = 508, Max = 3260, Mean = 644.45526
           Photosensor reading: 2631579.0
           Exposure time: 0.623243 secs
           EX filter:  FITC
           EM filter:  FITC
           ND filter:  100%
           Stage coordinates:   (-3991.764,+1355.381,-1.693)

Image 27.
           Time:       Wed Jul  6 16:21:20 2022
           Time Point: 28.936 secs
           Intensity:  Min = 645, Max = 5583, Mean = 945.57172
           Photosensor reading: 3665579.0
           Exposure time: 1.480300 secs
           EX filter:  TRITC
           EM filter:  TRITC
           ND filter:  50%
           Stage coordinates:   (-3991.764,+1355.381,-1.693)

Image 28.
           Time:       Wed Jul  6 16:21:20 2022
           Time Point: 30.687 secs
           Intensity:  Min = 504, Max = 1708, Mean = 777.43500
           Photosensor reading: 83874.0
           Exposure time: 0.499185 secs
           EX filter:  DAPI
           EM filter:  DAPI
           ND filter:  10%
           Stage coordinates:   (-3991.764,+1355.381,-1.790)

Image 29.
           Time:       Wed Jul  6 16:21:21 2022
           Time Point: 31.423 secs
           Intensity:  Min = 504, Max = 2814, Mean = 641.16211
           Photosensor reading: 2631125.0
           Exposure time: 0.623243 secs
           EX filter:  FITC
           EM filter:  FITC
           ND filter:  100%
           Stage coordinates:   (-3991.764,+1355.381,-1.790)

Image 30.
           Time:       Wed Jul  6 16:21:23 2022
           Time Point: 32.308 secs
           Intensity:  Min = 636, Max = 5600, Mean = 938.64392
           Photosensor reading: 3664733.0
           Exposure time: 1.480300 secs
           EX filter:  TRITC
           EM filter:  TRITC
           ND filter:  50%
           Stage coordinates:   (-3991.764,+1355.381,-1.790)

Total number of images saved: 30
