# Supplementary material for: Chromatin binding by HORMAD proteins regulates meiotic recombination initiation
Source: EMBO J. 2024 Feb 8;43(5):8. doi: 10.1038/s44318-024-00034-3 (PMC10907721; doi:10.1038/s44318-024-00034-3)
Supplement: Supplementary file 6 — Source Data Fig. 5 [file 44318_2024_34_MOESM6_ESM.zip › Data_Figure_5/Zip1TC_loop2/22-07-06/zip1TC_22-07-06_7797-H3_06_R3D.dv.log]

#
#Tag 0x00FF0408

Resolve3D softWoRx-Acquire Version: 7.2.1 Release RC1

Running on host: cn71689

Resolve3D Image File: /data1/Data/HochwagenLab/Jessie/Hop1PHD/Zip1TC_loop2/22-07-06/zip1TC_22-07-06_7797-H3_06_R3D.dv

Created  Wed Jul  6 15:17:50 2022


Optics:
  Objective:    	Olympus 100X/1.40, UPLS Apo, UIS2, 1-U2B836
  Lens ID:      	10007
  Aux Magn:     	2.00
  Illumination: 	Kohler

Image Properties:
  XY Dimensions:            	128 x 128
  ZWT Dimensions (expected):	10 x 3 x 1
  Pixel Size:               	0.07985 0.07985 0.100
  Binning:                  	1x1
  Flat-field Calibration:   	Off

Camera:
  Type:        	PM1394Cam00 EMCCD / EVOLVE- 512
  Gain:        	1.00X
  Speed:       	10000KHz
  Temp Setting:	-85.0C


Resolve3D Macro:
--------------------------------------------------------
# Created by DeltaVision Experiment Designer (version: 7.2.1 Release RC1)
# Experiment Macro Name: 2022-06-30


# Open image file
OPF

# Starting Scan From Farthest Z (Bottom of sample)
# Move to start of sectioning from initial point.
FOCUS 0.000

# Z sectioning loop.
FIRST_Z
DO 10

  # Select Ex, Em, Nd Filters
  FILTERS DAPI,DAPI,10%
  ACTSHUT 17
  CCD 0.499185
  WRT

  # Select Ex, Em, Nd Filters
  FILTERS FITC,FITC,100%
  ACTSHUT 17
  CCD 0.623243
  WRT

  # Select Ex, Em, Nd Filters
  FILTERS TRITC,TRITC,50%
  ACTSHUT 17
  CCD 0.291624
  WRT

  SECTIONZ -0.100
  NEXT_Z
ENDDO

# Close image file(s) 
CLF

# Move to initial point from end of sectioning.
FOCUS 1.000
BEEP

#
#
#KEY Experiment Designer Keys: Don't Modify
#
#KEY EXPERIMENT_TYPE STANDARD
#KEY SCAN_SEQUENCE WZT
#KEY DO_FAST_ACQUISITION F
#KEY LAMPS_OFF_AT_END F
#KEY DO_Z_SECTIONING T
#KEY Z_APPLY_BACKLASH F
#KEY Z_START_POSITION BOTTOM
#KEY SECT_SPACING 0.1000
#KEY NUM_Z_SECTIONS 10
#KEY SAMPLE_THICKNESS 1.0000
#KEY CHANNEL 0.499185,DAPI,DAPI,10%,1
#KEY EX_SHUTTERS 3,EX=T,TRANS=F,LASER=F
#KEY EM_SHUTTERS 1,CCD1=T
#KEY CHANNEL 0.623243,FITC,FITC,100%,1
#KEY EX_SHUTTERS 3,EX=T,TRANS=F,LASER=F
#KEY EM_SHUTTERS 1,CCD1=T
#KEY CHANNEL 0.291624,TRITC,TRITC,50%,1
#KEY EX_SHUTTERS 3,EX=T,TRANS=F,LASER=F
#KEY EM_SHUTTERS 1,CCD1=T
#KEY DO_REFERENCE_IMAGE F
#KEY DO_CELL_TRACK F
#KEY DO_AUTOFOCUS F
#KEY DO_ULTIMATEFOCUS F
#KEY DO_OAI_SCANNING F
#KEY DO_TIME_LAPSE F
#KEY DO_POINT_VISITING F
#KEY DO_PANEL_COLLECTION F
#
#
--------------------------------------------------------

Experiment Record:
------------------
Image 1.
           Time:       Wed Jul  6 15:17:51 2022
           Time Point: 0.000 secs
           Intensity:  Min = 526, Max = 3681, Mean = 802.31482
           Photosensor reading: 84268.0
           Exposure time: 0.499185 secs
           EX filter:  DAPI
           EM filter:  DAPI
           ND filter:  10%
           Stage coordinates:   (+7818.258,+2911.182,-0.952)

Image 2.
           Time:       Wed Jul  6 15:17:51 2022
           Time Point: 0.733 secs
           Intensity:  Min = 533, Max = 4314, Mean = 663.99316
           Photosensor reading: 2634467.0
           Exposure time: 0.623243 secs
           EX filter:  FITC
           EM filter:  FITC
           ND filter:  100%
           Stage coordinates:   (+7818.258,+2911.182,-0.952)

Image 3.
           Time:       Wed Jul  6 15:17:52 2022
           Time Point: 1.617 secs
           Intensity:  Min = 500, Max = 1602, Mean = 589.98248
           Photosensor reading: 3747190.0
           Exposure time: 0.291624 secs
           EX filter:  TRITC
           EM filter:  TRITC
           ND filter:  50%
           Stage coordinates:   (+7818.258,+2911.182,-0.952)

Image 4.
           Time:       Wed Jul  6 15:17:53 2022
           Time Point: 2.233 secs
           Intensity:  Min = 531, Max = 3691, Mean = 807.27740
           Photosensor reading: 84282.0
           Exposure time: 0.499185 secs
           EX filter:  DAPI
           EM filter:  DAPI
           ND filter:  10%
           Stage coordinates:   (+7818.258,+2911.182,-1.044)

Image 5.
           Time:       Wed Jul  6 15:17:54 2022
           Time Point: 2.968 secs
           Intensity:  Min = 539, Max = 4280, Mean = 662.07428
           Photosensor reading: 2634057.0
           Exposure time: 0.623243 secs
           EX filter:  FITC
           EM filter:  FITC
           ND filter:  100%
           Stage coordinates:   (+7818.258,+2911.182,-1.044)

Image 6.
           Time:       Wed Jul  6 15:17:54 2022
           Time Point: 3.853 secs
           Intensity:  Min = 485, Max = 1667, Mean = 589.08228
           Photosensor reading: 3747385.0
           Exposure time: 0.291624 secs
           EX filter:  TRITC
           EM filter:  TRITC
           ND filter:  50%
           Stage coordinates:   (+7818.258,+2911.182,-1.044)

Image 7.
           Time:       Wed Jul  6 15:17:55 2022
           Time Point: 4.406 secs
           Intensity:  Min = 520, Max = 3602, Mean = 810.08911
           Photosensor reading: 84293.0
           Exposure time: 0.499185 secs
           EX filter:  DAPI
           EM filter:  DAPI
           ND filter:  10%
           Stage coordinates:   (+7818.258,+2911.182,-1.141)

Image 8.
           Time:       Wed Jul  6 15:17:56 2022
           Time Point: 5.137 secs
           Intensity:  Min = 528, Max = 4199, Mean = 658.65277
           Photosensor reading: 2633218.0
           Exposure time: 0.623243 secs
           EX filter:  FITC
           EM filter:  FITC
           ND filter:  100%
           Stage coordinates:   (+7818.258,+2911.182,-1.141)

Image 9.
           Time:       Wed Jul  6 15:17:56 2022
           Time Point: 6.019 secs
           Intensity:  Min = 496, Max = 1694, Mean = 587.67780
           Photosensor reading: 3751155.0
           Exposure time: 0.291624 secs
           EX filter:  TRITC
           EM filter:  TRITC
           ND filter:  50%
           Stage coordinates:   (+7818.258,+2911.182,-1.141)

Image 10.
           Time:       Wed Jul  6 15:17:57 2022
           Time Point: 6.571 secs
           Intensity:  Min = 530, Max = 3537, Mean = 812.97589
           Photosensor reading: 84318.0
           Exposure time: 0.499185 secs
           EX filter:  DAPI
           EM filter:  DAPI
           ND filter:  10%
           Stage coordinates:   (+7818.258,+2911.182,-1.244)

Image 11.
           Time:       Wed Jul  6 15:17:58 2022
           Time Point: 7.373 secs
           Intensity:  Min = 529, Max = 4010, Mean = 662.50391
           Photosensor reading: 2634065.0
           Exposure time: 0.623243 secs
           EX filter:  FITC
           EM filter:  FITC
           ND filter:  100%
           Stage coordinates:   (+7818.258,+2911.182,-1.244)

Image 12.
           Time:       Wed Jul  6 15:17:59 2022
           Time Point: 8.255 secs
           Intensity:  Min = 498, Max = 1720, Mean = 592.64630
           Photosensor reading: 3748836.0
           Exposure time: 0.291624 secs
           EX filter:  TRITC
           EM filter:  TRITC
           ND filter:  50%
           Stage coordinates:   (+7818.258,+2911.182,-1.244)

Image 13.
           Time:       Wed Jul  6 15:17:59 2022
           Time Point: 8.807 secs
           Intensity:  Min = 531, Max = 3397, Mean = 810.10461
           Photosensor reading: 84320.0
           Exposure time: 0.499185 secs
           EX filter:  DAPI
           EM filter:  DAPI
           ND filter:  10%
           Stage coordinates:   (+7818.258,+2911.182,-1.341)

Image 14.
           Time:       Wed Jul  6 15:18:00 2022
           Time Point: 9.540 secs
           Intensity:  Min = 534, Max = 3488, Mean = 658.57043
           Photosensor reading: 2632963.0
           Exposure time: 0.623243 secs
           EX filter:  FITC
           EM filter:  FITC
           ND filter:  100%
           Stage coordinates:   (+7818.258,+2911.182,-1.341)

Image 15.
           Time:       Wed Jul  6 15:18:01 2022
           Time Point: 10.422 secs
           Intensity:  Min = 487, Max = 1732, Mean = 584.38043
           Photosensor reading: 3749355.0
           Exposure time: 0.291624 secs
           EX filter:  TRITC
           EM filter:  TRITC
           ND filter:  50%
           Stage coordinates:   (+7818.258,+2911.182,-1.341)

Image 16.
           Time:       Wed Jul  6 15:18:02 2022
           Time Point: 10.974 secs
           Intensity:  Min = 515, Max = 3323, Mean = 811.73755
           Photosensor reading: 84375.0
           Exposure time: 0.499185 secs
           EX filter:  DAPI
           EM filter:  DAPI
           ND filter:  10%
           Stage coordinates:   (+7818.258,+2911.182,-1.444)

Image 17.
           Time:       Wed Jul  6 15:18:02 2022
           Time Point: 11.710 secs
           Intensity:  Min = 531, Max = 2848, Mean = 655.68652
           Photosensor reading: 2633508.0
           Exposure time: 0.623243 secs
           EX filter:  FITC
           EM filter:  FITC
           ND filter:  100%
           Stage coordinates:   (+7818.258,+2911.182,-1.444)

Image 18.
           Time:       Wed Jul  6 15:18:03 2022
           Time Point: 12.662 secs
           Intensity:  Min = 493, Max = 1645, Mean = 586.48224
           Photosensor reading: 3749594.0
           Exposure time: 0.291624 secs
           EX filter:  TRITC
           EM filter:  TRITC
           ND filter:  50%
           Stage coordinates:   (+7818.258,+2911.182,-1.444)

Image 19.
           Time:       Wed Jul  6 15:18:04 2022
           Time Point: 13.227 secs
           Intensity:  Min = 524, Max = 3181, Mean = 808.06323
           Photosensor reading: 84429.0
           Exposure time: 0.499185 secs
           EX filter:  DAPI
           EM filter:  DAPI
           ND filter:  10%
           Stage coordinates:   (+7818.258,+2911.182,-1.541)

Image 20.
           Time:       Wed Jul  6 15:18:05 2022
           Time Point: 13.961 secs
           Intensity:  Min = 522, Max = 2487, Mean = 654.19586
           Photosensor reading: 2632726.0
           Exposure time: 0.623243 secs
           EX filter:  FITC
           EM filter:  FITC
           ND filter:  100%
           Stage coordinates:   (+7818.258,+2911.182,-1.541)

Image 21.
           Time:       Wed Jul  6 15:18:05 2022
           Time Point: 14.844 secs
           Intensity:  Min = 501, Max = 1539, Mean = 589.44965
           Photosensor reading: 3745795.0
           Exposure time: 0.291624 secs
           EX filter:  TRITC
           EM filter:  TRITC
           ND filter:  50%
           Stage coordinates:   (+7818.258,+2911.182,-1.541)

Image 22.
           Time:       Wed Jul  6 15:18:06 2022
           Time Point: 15.396 secs
           Intensity:  Min = 531, Max = 3046, Mean = 809.12427
           Photosensor reading: 84483.0
           Exposure time: 0.499185 secs
           EX filter:  DAPI
           EM filter:  DAPI
           ND filter:  10%
           Stage coordinates:   (+7818.258,+2911.182,-1.644)

Image 23.
           Time:       Wed Jul  6 15:18:07 2022
           Time Point: 16.132 secs
           Intensity:  Min = 532, Max = 2318, Mean = 655.61609
           Photosensor reading: 2633353.0
           Exposure time: 0.623243 secs
           EX filter:  FITC
           EM filter:  FITC
           ND filter:  100%
           Stage coordinates:   (+7818.258,+2911.182,-1.644)

Image 24.
           Time:       Wed Jul  6 15:18:07 2022
           Time Point: 17.013 secs
           Intensity:  Min = 494, Max = 1446, Mean = 596.89575
           Photosensor reading: 3745788.0
           Exposure time: 0.291624 secs
           EX filter:  TRITC
           EM filter:  TRITC
           ND filter:  50%
           Stage coordinates:   (+7818.258,+2911.182,-1.644)

Image 25.
           Time:       Wed Jul  6 15:18:08 2022
           Time Point: 17.627 secs
           Intensity:  Min = 528, Max = 2986, Mean = 814.41638
           Photosensor reading: 84475.0
           Exposure time: 0.499185 secs
           EX filter:  DAPI
           EM filter:  DAPI
           ND filter:  10%
           Stage coordinates:   (+7818.258,+2911.182,-1.741)

Image 26.
           Time:       Wed Jul  6 15:18:09 2022
           Time Point: 18.364 secs
           Intensity:  Min = 520, Max = 2207, Mean = 647.45117
           Photosensor reading: 2633074.0
           Exposure time: 0.623243 secs
           EX filter:  FITC
           EM filter:  FITC
           ND filter:  100%
           Stage coordinates:   (+7818.258,+2911.182,-1.741)

Image 27.
           Time:       Wed Jul  6 15:18:10 2022
           Time Point: 19.247 secs
           Intensity:  Min = 498, Max = 1342, Mean = 591.13788
           Photosensor reading: 3743458.0
           Exposure time: 0.291624 secs
           EX filter:  TRITC
           EM filter:  TRITC
           ND filter:  50%
           Stage coordinates:   (+7818.258,+2911.182,-1.741)

Image 28.
           Time:       Wed Jul  6 15:18:10 2022
           Time Point: 19.798 secs
           Intensity:  Min = 526, Max = 2894, Mean = 809.46558
           Photosensor reading: 84506.0
           Exposure time: 0.499185 secs
           EX filter:  DAPI
           EM filter:  DAPI
           ND filter:  10%
           Stage coordinates:   (+7818.258,+2911.182,-1.839)

Image 29.
           Time:       Wed Jul  6 15:18:11 2022
           Time Point: 20.533 secs
           Intensity:  Min = 519, Max = 2108, Mean = 649.68756
           Photosensor reading: 2633323.0
           Exposure time: 0.623243 secs
           EX filter:  FITC
           EM filter:  FITC
           ND filter:  100%
           Stage coordinates:   (+7818.258,+2911.182,-1.839)

Image 30.
           Time:       Wed Jul  6 15:18:12 2022
           Time Point: 21.415 secs
           Intensity:  Min = 499, Max = 1282, Mean = 593.96783
           Photosensor reading: 3743214.0
           Exposure time: 0.291624 secs
           EX filter:  TRITC
           EM filter:  TRITC
           ND filter:  50%
           Stage coordinates:   (+7818.258,+2911.182,-1.839)

Total number of images saved: 30
