# Supplementary material for: Chromatin binding by HORMAD proteins regulates meiotic recombination initiation
Source: EMBO J. 2024 Feb 8;43(5):8. doi: 10.1038/s44318-024-00034-3 (PMC10907721; doi:10.1038/s44318-024-00034-3)
Supplement: Supplementary file 6 — Source Data Fig. 5 [file 44318_2024_34_MOESM6_ESM.zip › Data_Figure_5/Zip1TC_loop2/22-07-06/zip1TC_22-07-06_7797-H2_05_R3D.dv.log]

#
#Tag 0x00FF0408

Resolve3D softWoRx-Acquire Version: 7.2.1 Release RC1

Running on host: cn71689

Resolve3D Image File: /data1/Data/HochwagenLab/Jessie/Hop1PHD/Zip1TC_loop2/22-07-06/zip1TC_22-07-06_7797-H2_05_R3D.dv

Created  Wed Jul  6 17:22:18 2022


Optics:
  Objective:    	Olympus 100X/1.40, UPLS Apo, UIS2, 1-U2B836
  Lens ID:      	10007
  Aux Magn:     	2.00
  Illumination: 	Kohler

Image Properties:
  XY Dimensions:            	128 x 128
  ZWT Dimensions (expected):	10 x 3 x 1
  Pixel Size:               	0.07985 0.07985 0.100
  Binning:                  	1x1
  Flat-field Calibration:   	Off

Camera:
  Type:        	PM1394Cam00 EMCCD / EVOLVE- 512
  Gain:        	1.00X
  Speed:       	10000KHz
  Temp Setting:	-85.0C


Resolve3D Macro:
--------------------------------------------------------
# Created by DeltaVision Experiment Designer (version: 7.2.1 Release RC1)
# Experiment Macro Name: 2022-06-30


# Open image file
OPF

# Starting Scan From Farthest Z (Bottom of sample)
# Move to start of sectioning from initial point.
FOCUS 0.000

# Z sectioning loop.
FIRST_Z
DO 10

  # Select Ex, Em, Nd Filters
  FILTERS DAPI,DAPI,10%
  ACTSHUT 17
  CCD 0.499185
  WRT

  # Select Ex, Em, Nd Filters
  FILTERS FITC,FITC,100%
  ACTSHUT 17
  CCD 0.623243
  WRT

  # Select Ex, Em, Nd Filters
  FILTERS TRITC,TRITC,50%
  ACTSHUT 17
  CCD 1.480300
  WRT

  SECTIONZ -0.100
  NEXT_Z
ENDDO

# Close image file(s) 
CLF

# Move to initial point from end of sectioning.
FOCUS 1.000
BEEP

#
#
#KEY Experiment Designer Keys: Don't Modify
#
#KEY EXPERIMENT_TYPE STANDARD
#KEY SCAN_SEQUENCE WZT
#KEY DO_FAST_ACQUISITION F
#KEY LAMPS_OFF_AT_END F
#KEY DO_Z_SECTIONING T
#KEY Z_APPLY_BACKLASH F
#KEY Z_START_POSITION BOTTOM
#KEY SECT_SPACING 0.1000
#KEY NUM_Z_SECTIONS 10
#KEY SAMPLE_THICKNESS 1.0000
#KEY CHANNEL 0.499185,DAPI,DAPI,10%,1
#KEY EX_SHUTTERS 3,EX=T,TRANS=F,LASER=F
#KEY EM_SHUTTERS 1,CCD1=T
#KEY CHANNEL 0.623243,FITC,FITC,100%,1
#KEY EX_SHUTTERS 3,EX=T,TRANS=F,LASER=F
#KEY EM_SHUTTERS 1,CCD1=T
#KEY CHANNEL 1.480300,TRITC,TRITC,50%,1
#KEY EX_SHUTTERS 3,EX=T,TRANS=F,LASER=F
#KEY EM_SHUTTERS 1,CCD1=T
#KEY DO_REFERENCE_IMAGE F
#KEY DO_CELL_TRACK F
#KEY DO_AUTOFOCUS F
#KEY DO_ULTIMATEFOCUS F
#KEY DO_OAI_SCANNING F
#KEY DO_TIME_LAPSE F
#KEY DO_POINT_VISITING F
#KEY DO_PANEL_COLLECTION F
#
#
--------------------------------------------------------

Experiment Record:
------------------
Image 1.
           Time:       Wed Jul  6 17:22:19 2022
           Time Point: 0.000 secs
           Intensity:  Min = 526, Max = 1896, Mean = 777.81384
           Photosensor reading: 83510.0
           Exposure time: 0.499185 secs
           EX filter:  DAPI
           EM filter:  DAPI
           ND filter:  10%
           Stage coordinates:   (-138.283,-1591.748,-1.271)

Image 2.
           Time:       Wed Jul  6 17:22:20 2022
           Time Point: 0.798 secs
           Intensity:  Min = 521, Max = 4134, Mean = 709.99719
           Photosensor reading: 2630145.0
           Exposure time: 0.623243 secs
           EX filter:  FITC
           EM filter:  FITC
           ND filter:  100%
           Stage coordinates:   (-138.283,-1591.748,-1.271)

Image 3.
           Time:       Wed Jul  6 17:22:21 2022
           Time Point: 1.683 secs
           Intensity:  Min = 637, Max = 2169, Mean = 759.68732
           Photosensor reading: 3624855.0
           Exposure time: 1.480300 secs
           EX filter:  TRITC
           EM filter:  TRITC
           ND filter:  50%
           Stage coordinates:   (-138.283,-1591.748,-1.271)

Image 4.
           Time:       Wed Jul  6 17:22:22 2022
           Time Point: 3.434 secs
           Intensity:  Min = 530, Max = 1891, Mean = 773.94141
           Photosensor reading: 83562.0
           Exposure time: 0.499185 secs
           EX filter:  DAPI
           EM filter:  DAPI
           ND filter:  10%
           Stage coordinates:   (-138.283,-1591.748,-1.363)

Image 5.
           Time:       Wed Jul  6 17:22:23 2022
           Time Point: 4.176 secs
           Intensity:  Min = 525, Max = 4208, Mean = 706.85321
           Photosensor reading: 2629840.0
           Exposure time: 0.623243 secs
           EX filter:  FITC
           EM filter:  FITC
           ND filter:  100%
           Stage coordinates:   (-138.283,-1591.748,-1.363)

Image 6.
           Time:       Wed Jul  6 17:22:25 2022
           Time Point: 5.066 secs
           Intensity:  Min = 642, Max = 2202, Mean = 762.83569
           Photosensor reading: 3631372.0
           Exposure time: 1.480300 secs
           EX filter:  TRITC
           EM filter:  TRITC
           ND filter:  50%
           Stage coordinates:   (-138.283,-1591.748,-1.363)

Image 7.
           Time:       Wed Jul  6 17:22:26 2022
           Time Point: 6.868 secs
           Intensity:  Min = 524, Max = 1847, Mean = 778.00031
           Photosensor reading: 83455.0
           Exposure time: 0.499185 secs
           EX filter:  DAPI
           EM filter:  DAPI
           ND filter:  10%
           Stage coordinates:   (-138.283,-1591.748,-1.460)

Image 8.
           Time:       Wed Jul  6 17:22:27 2022
           Time Point: 7.603 secs
           Intensity:  Min = 521, Max = 4545, Mean = 698.56512
           Photosensor reading: 2628826.0
           Exposure time: 0.623243 secs
           EX filter:  FITC
           EM filter:  FITC
           ND filter:  100%
           Stage coordinates:   (-138.283,-1591.748,-1.460)

Image 9.
           Time:       Wed Jul  6 17:22:28 2022
           Time Point: 8.487 secs
           Intensity:  Min = 653, Max = 2402, Mean = 764.43146
           Photosensor reading: 3629687.0
           Exposure time: 1.480300 secs
           EX filter:  TRITC
           EM filter:  TRITC
           ND filter:  50%
           Stage coordinates:   (-138.283,-1591.748,-1.460)

Image 10.
           Time:       Wed Jul  6 17:22:29 2022
           Time Point: 10.240 secs
           Intensity:  Min = 525, Max = 1794, Mean = 776.10449
           Photosensor reading: 83271.0
           Exposure time: 0.499185 secs
           EX filter:  DAPI
           EM filter:  DAPI
           ND filter:  10%
           Stage coordinates:   (-138.283,-1591.748,-1.563)

Image 11.
           Time:       Wed Jul  6 17:22:30 2022
           Time Point: 10.975 secs
           Intensity:  Min = 518, Max = 4647, Mean = 702.08624
           Photosensor reading: 2629215.0
           Exposure time: 0.623243 secs
           EX filter:  FITC
           EM filter:  FITC
           ND filter:  100%
           Stage coordinates:   (-138.283,-1591.748,-1.563)

Image 12.
           Time:       Wed Jul  6 17:22:32 2022
           Time Point: 11.911 secs
           Intensity:  Min = 653, Max = 2586, Mean = 758.19135
           Photosensor reading: 3623408.0
           Exposure time: 1.480300 secs
           EX filter:  TRITC
           EM filter:  TRITC
           ND filter:  50%
           Stage coordinates:   (-138.283,-1591.748,-1.563)

Image 13.
           Time:       Wed Jul  6 17:22:32 2022
           Time Point: 13.657 secs
           Intensity:  Min = 530, Max = 1769, Mean = 780.94141
           Photosensor reading: 83384.0
           Exposure time: 0.499185 secs
           EX filter:  DAPI
           EM filter:  DAPI
           ND filter:  10%
           Stage coordinates:   (-138.283,-1591.748,-1.660)

Image 14.
           Time:       Wed Jul  6 17:22:33 2022
           Time Point: 14.394 secs
           Intensity:  Min = 507, Max = 4628, Mean = 692.01111
           Photosensor reading: 2629035.0
           Exposure time: 0.623243 secs
           EX filter:  FITC
           EM filter:  FITC
           ND filter:  100%
           Stage coordinates:   (-138.283,-1591.748,-1.660)

Image 15.
           Time:       Wed Jul  6 17:22:35 2022
           Time Point: 15.276 secs
           Intensity:  Min = 649, Max = 2681, Mean = 763.95673
           Photosensor reading: 3619185.0
           Exposure time: 1.480300 secs
           EX filter:  TRITC
           EM filter:  TRITC
           ND filter:  50%
           Stage coordinates:   (-138.283,-1591.748,-1.660)

Image 16.
           Time:       Wed Jul  6 17:22:36 2022
           Time Point: 17.078 secs
           Intensity:  Min = 523, Max = 1726, Mean = 778.14264
           Photosensor reading: 83470.0
           Exposure time: 0.499185 secs
           EX filter:  DAPI
           EM filter:  DAPI
           ND filter:  10%
           Stage coordinates:   (-138.283,-1591.748,-1.763)

Image 17.
           Time:       Wed Jul  6 17:22:37 2022
           Time Point: 17.812 secs
           Intensity:  Min = 518, Max = 4570, Mean = 698.24194
           Photosensor reading: 2628737.0
           Exposure time: 0.623243 secs
           EX filter:  FITC
           EM filter:  FITC
           ND filter:  100%
           Stage coordinates:   (-138.283,-1591.748,-1.763)

Image 18.
           Time:       Wed Jul  6 17:22:38 2022
           Time Point: 18.694 secs
           Intensity:  Min = 628, Max = 2793, Mean = 762.72589
           Photosensor reading: 3619890.0
           Exposure time: 1.480300 secs
           EX filter:  TRITC
           EM filter:  TRITC
           ND filter:  50%
           Stage coordinates:   (-138.283,-1591.748,-1.763)

Image 19.
           Time:       Wed Jul  6 17:22:39 2022
           Time Point: 20.430 secs
           Intensity:  Min = 517, Max = 1720, Mean = 774.63159
           Photosensor reading: 83489.0
           Exposure time: 0.499185 secs
           EX filter:  DAPI
           EM filter:  DAPI
           ND filter:  10%
           Stage coordinates:   (-138.283,-1591.748,-1.860)

Image 20.
           Time:       Wed Jul  6 17:22:40 2022
           Time Point: 21.164 secs
           Intensity:  Min = 519, Max = 4345, Mean = 693.58386
           Photosensor reading: 2628256.0
           Exposure time: 0.623243 secs
           EX filter:  FITC
           EM filter:  FITC
           ND filter:  100%
           Stage coordinates:   (-138.283,-1591.748,-1.860)

Image 21.
           Time:       Wed Jul  6 17:22:42 2022
           Time Point: 22.112 secs
           Intensity:  Min = 656, Max = 2622, Mean = 764.91608
           Photosensor reading: 3618069.0
           Exposure time: 1.480300 secs
           EX filter:  TRITC
           EM filter:  TRITC
           ND filter:  50%
           Stage coordinates:   (-138.283,-1591.748,-1.860)

Image 22.
           Time:       Wed Jul  6 17:22:43 2022
           Time Point: 23.852 secs
           Intensity:  Min = 519, Max = 1692, Mean = 775.79871
           Photosensor reading: 83528.0
           Exposure time: 0.499185 secs
           EX filter:  DAPI
           EM filter:  DAPI
           ND filter:  10%
           Stage coordinates:   (-138.283,-1591.748,-1.963)

Image 23.
           Time:       Wed Jul  6 17:22:44 2022
           Time Point: 24.584 secs
           Intensity:  Min = 511, Max = 3866, Mean = 691.37939
           Photosensor reading: 2628193.0
           Exposure time: 0.623243 secs
           EX filter:  FITC
           EM filter:  FITC
           ND filter:  100%
           Stage coordinates:   (-138.283,-1591.748,-1.963)

Image 24.
           Time:       Wed Jul  6 17:22:45 2022
           Time Point: 25.468 secs
           Intensity:  Min = 655, Max = 2597, Mean = 763.04895
           Photosensor reading: 3614602.0
           Exposure time: 1.480300 secs
           EX filter:  TRITC
           EM filter:  TRITC
           ND filter:  50%
           Stage coordinates:   (-138.283,-1591.748,-1.963)

Image 25.
           Time:       Wed Jul  6 17:22:46 2022
           Time Point: 27.268 secs
           Intensity:  Min = 517, Max = 1691, Mean = 776.38641
           Photosensor reading: 83516.0
           Exposure time: 0.499185 secs
           EX filter:  DAPI
           EM filter:  DAPI
           ND filter:  10%
           Stage coordinates:   (-138.283,-1591.748,-2.060)

Image 26.
           Time:       Wed Jul  6 17:22:47 2022
           Time Point: 28.004 secs
           Intensity:  Min = 504, Max = 3374, Mean = 686.11749
           Photosensor reading: 2627624.0
           Exposure time: 0.623243 secs
           EX filter:  FITC
           EM filter:  FITC
           ND filter:  100%
           Stage coordinates:   (-138.283,-1591.748,-2.060)

Image 27.
           Time:       Wed Jul  6 17:22:49 2022
           Time Point: 28.890 secs
           Intensity:  Min = 649, Max = 2406, Mean = 762.66156
           Photosensor reading: 3607885.0
           Exposure time: 1.480300 secs
           EX filter:  TRITC
           EM filter:  TRITC
           ND filter:  50%
           Stage coordinates:   (-138.283,-1591.748,-2.060)

Image 28.
           Time:       Wed Jul  6 17:22:49 2022
           Time Point: 30.641 secs
           Intensity:  Min = 532, Max = 1677, Mean = 784.32111
           Photosensor reading: 83648.0
           Exposure time: 0.499185 secs
           EX filter:  DAPI
           EM filter:  DAPI
           ND filter:  10%
           Stage coordinates:   (-138.283,-1591.748,-2.163)

Image 29.
           Time:       Wed Jul  6 17:22:50 2022
           Time Point: 31.375 secs
           Intensity:  Min = 516, Max = 3213, Mean = 694.54022
           Photosensor reading: 2626726.0
           Exposure time: 0.623243 secs
           EX filter:  FITC
           EM filter:  FITC
           ND filter:  100%
           Stage coordinates:   (-138.283,-1591.748,-2.163)

Image 30.
           Time:       Wed Jul  6 17:22:52 2022
           Time Point: 32.324 secs
           Intensity:  Min = 647, Max = 2011, Mean = 762.70081
           Photosensor reading: 3607249.0
           Exposure time: 1.480300 secs
           EX filter:  TRITC
           EM filter:  TRITC
           ND filter:  50%
           Stage coordinates:   (-138.283,-1591.748,-2.163)

Total number of images saved: 30
