# Supplementary material for: Chromatin binding by HORMAD proteins regulates meiotic recombination initiation
Source: EMBO J. 2024 Feb 8;43(5):8. doi: 10.1038/s44318-024-00034-3 (PMC10907721; doi:10.1038/s44318-024-00034-3)
Supplement: Supplementary file 6 — Source Data Fig. 5 [file 44318_2024_34_MOESM6_ESM.zip › Data_Figure_5/Zip1TC_loop2/22-07-06/zip1TC_22-07-06_7797-H2_19_R3D.dv.log]

#
#Tag 0x00FF0408

Resolve3D softWoRx-Acquire Version: 7.2.1 Release RC1

Running on host: cn71689

Resolve3D Image File: /data1/Data/HochwagenLab/Jessie/Hop1PHD/Zip1TC_loop2/22-07-06/zip1TC_22-07-06_7797-H2_19_R3D.dv

Created  Wed Jul  6 18:02:04 2022


Optics:
  Objective:    	Olympus 100X/1.40, UPLS Apo, UIS2, 1-U2B836
  Lens ID:      	10007
  Aux Magn:     	2.00
  Illumination: 	Kohler

Image Properties:
  XY Dimensions:            	128 x 128
  ZWT Dimensions (expected):	10 x 3 x 1
  Pixel Size:               	0.07985 0.07985 0.100
  Binning:                  	1x1
  Flat-field Calibration:   	Off

Camera:
  Type:        	PM1394Cam00 EMCCD / EVOLVE- 512
  Gain:        	1.00X
  Speed:       	10000KHz
  Temp Setting:	-85.0C


Resolve3D Macro:
--------------------------------------------------------
# Created by DeltaVision Experiment Designer (version: 7.2.1 Release RC1)
# Experiment Macro Name: 2022-06-30


# Open image file
OPF

# Starting Scan From Farthest Z (Bottom of sample)
# Move to start of sectioning from initial point.
FOCUS 0.000

# Z sectioning loop.
FIRST_Z
DO 10

  # Select Ex, Em, Nd Filters
  FILTERS DAPI,DAPI,10%
  ACTSHUT 17
  CCD 0.499185
  WRT

  # Select Ex, Em, Nd Filters
  FILTERS FITC,FITC,100%
  ACTSHUT 17
  CCD 0.623243
  WRT

  # Select Ex, Em, Nd Filters
  FILTERS TRITC,TRITC,50%
  ACTSHUT 17
  CCD 1.480300
  WRT

  SECTIONZ -0.100
  NEXT_Z
ENDDO

# Close image file(s) 
CLF

# Move to initial point from end of sectioning.
FOCUS 1.000
BEEP

#
#
#KEY Experiment Designer Keys: Don't Modify
#
#KEY EXPERIMENT_TYPE STANDARD
#KEY SCAN_SEQUENCE WZT
#KEY DO_FAST_ACQUISITION F
#KEY LAMPS_OFF_AT_END F
#KEY DO_Z_SECTIONING T
#KEY Z_APPLY_BACKLASH F
#KEY Z_START_POSITION BOTTOM
#KEY SECT_SPACING 0.1000
#KEY NUM_Z_SECTIONS 10
#KEY SAMPLE_THICKNESS 1.0000
#KEY CHANNEL 0.499185,DAPI,DAPI,10%,1
#KEY EX_SHUTTERS 3,EX=T,TRANS=F,LASER=F
#KEY EM_SHUTTERS 1,CCD1=T
#KEY CHANNEL 0.623243,FITC,FITC,100%,1
#KEY EX_SHUTTERS 3,EX=T,TRANS=F,LASER=F
#KEY EM_SHUTTERS 1,CCD1=T
#KEY CHANNEL 1.480300,TRITC,TRITC,50%,1
#KEY EX_SHUTTERS 3,EX=T,TRANS=F,LASER=F
#KEY EM_SHUTTERS 1,CCD1=T
#KEY DO_REFERENCE_IMAGE F
#KEY DO_CELL_TRACK F
#KEY DO_AUTOFOCUS F
#KEY DO_ULTIMATEFOCUS F
#KEY DO_OAI_SCANNING F
#KEY DO_TIME_LAPSE F
#KEY DO_POINT_VISITING F
#KEY DO_PANEL_COLLECTION F
#
#
--------------------------------------------------------

Experiment Record:
------------------
Image 1.
           Time:       Wed Jul  6 18:02:05 2022
           Time Point: 0.000 secs
           Intensity:  Min = 523, Max = 1506, Mean = 783.74738
           Photosensor reading: 83317.0
           Exposure time: 0.499185 secs
           EX filter:  DAPI
           EM filter:  DAPI
           ND filter:  10%
           Stage coordinates:   (-3251.640,-1500.280,-1.698)

Image 2.
           Time:       Wed Jul  6 18:02:06 2022
           Time Point: 0.734 secs
           Intensity:  Min = 517, Max = 3460, Mean = 718.19226
           Photosensor reading: 2627888.0
           Exposure time: 0.623243 secs
           EX filter:  FITC
           EM filter:  FITC
           ND filter:  100%
           Stage coordinates:   (-3251.640,-1500.280,-1.698)

Image 3.
           Time:       Wed Jul  6 18:02:07 2022
           Time Point: 1.615 secs
           Intensity:  Min = 628, Max = 1501, Mean = 748.46759
           Photosensor reading: 3569344.0
           Exposure time: 1.480300 secs
           EX filter:  TRITC
           EM filter:  TRITC
           ND filter:  50%
           Stage coordinates:   (-3251.640,-1500.280,-1.698)

Image 4.
           Time:       Wed Jul  6 18:02:08 2022
           Time Point: 3.383 secs
           Intensity:  Min = 524, Max = 1504, Mean = 783.23926
           Photosensor reading: 83298.0
           Exposure time: 0.499185 secs
           EX filter:  DAPI
           EM filter:  DAPI
           ND filter:  10%
           Stage coordinates:   (-3251.640,-1500.280,-1.790)

Image 5.
           Time:       Wed Jul  6 18:02:09 2022
           Time Point: 4.183 secs
           Intensity:  Min = 527, Max = 3421, Mean = 716.21039
           Photosensor reading: 2626930.0
           Exposure time: 0.623243 secs
           EX filter:  FITC
           EM filter:  FITC
           ND filter:  100%
           Stage coordinates:   (-3251.640,-1500.280,-1.790)

Image 6.
           Time:       Wed Jul  6 18:02:11 2022
           Time Point: 5.068 secs
           Intensity:  Min = 662, Max = 1551, Mean = 752.92474
           Photosensor reading: 3572746.0
           Exposure time: 1.480300 secs
           EX filter:  TRITC
           EM filter:  TRITC
           ND filter:  50%
           Stage coordinates:   (-3251.640,-1500.280,-1.790)

Image 7.
           Time:       Wed Jul  6 18:02:12 2022
           Time Point: 6.821 secs
           Intensity:  Min = 537, Max = 1474, Mean = 788.67432
           Photosensor reading: 83251.0
           Exposure time: 0.499185 secs
           EX filter:  DAPI
           EM filter:  DAPI
           ND filter:  10%
           Stage coordinates:   (-3251.640,-1500.280,-1.893)

Image 8.
           Time:       Wed Jul  6 18:02:13 2022
           Time Point: 7.555 secs
           Intensity:  Min = 522, Max = 3388, Mean = 718.51331
           Photosensor reading: 2626550.0
           Exposure time: 0.623243 secs
           EX filter:  FITC
           EM filter:  FITC
           ND filter:  100%
           Stage coordinates:   (-3251.640,-1500.280,-1.893)

Image 9.
           Time:       Wed Jul  6 18:02:14 2022
           Time Point: 8.438 secs
           Intensity:  Min = 641, Max = 1524, Mean = 748.13312
           Photosensor reading: 3575067.0
           Exposure time: 1.480300 secs
           EX filter:  TRITC
           EM filter:  TRITC
           ND filter:  50%
           Stage coordinates:   (-3251.640,-1500.280,-1.893)

Image 10.
           Time:       Wed Jul  6 18:02:15 2022
           Time Point: 10.239 secs
           Intensity:  Min = 528, Max = 1498, Mean = 787.53442
           Photosensor reading: 83362.0
           Exposure time: 0.499185 secs
           EX filter:  DAPI
           EM filter:  DAPI
           ND filter:  10%
           Stage coordinates:   (-3251.640,-1500.280,-1.990)

Image 11.
           Time:       Wed Jul  6 18:02:16 2022
           Time Point: 10.975 secs
           Intensity:  Min = 510, Max = 3351, Mean = 710.31860
           Photosensor reading: 2626138.0
           Exposure time: 0.623243 secs
           EX filter:  FITC
           EM filter:  FITC
           ND filter:  100%
           Stage coordinates:   (-3251.640,-1500.280,-1.990)

Image 12.
           Time:       Wed Jul  6 18:02:18 2022
           Time Point: 11.858 secs
           Intensity:  Min = 656, Max = 1634, Mean = 751.77075
           Photosensor reading: 3571184.0
           Exposure time: 1.480300 secs
           EX filter:  TRITC
           EM filter:  TRITC
           ND filter:  50%
           Stage coordinates:   (-3251.640,-1500.280,-1.990)

Image 13.
           Time:       Wed Jul  6 18:02:18 2022
           Time Point: 13.610 secs
           Intensity:  Min = 535, Max = 1459, Mean = 788.80859
           Photosensor reading: 83515.0
           Exposure time: 0.499185 secs
           EX filter:  DAPI
           EM filter:  DAPI
           ND filter:  10%
           Stage coordinates:   (-3251.640,-1500.280,-2.093)

Image 14.
           Time:       Wed Jul  6 18:02:19 2022
           Time Point: 14.345 secs
           Intensity:  Min = 510, Max = 3067, Mean = 711.36902
           Photosensor reading: 2625992.0
           Exposure time: 0.623243 secs
           EX filter:  FITC
           EM filter:  FITC
           ND filter:  100%
           Stage coordinates:   (-3251.640,-1500.280,-2.093)

Image 15.
           Time:       Wed Jul  6 18:02:21 2022
           Time Point: 15.284 secs
           Intensity:  Min = 650, Max = 1636, Mean = 744.63110
           Photosensor reading: 3565725.0
           Exposure time: 1.480300 secs
           EX filter:  TRITC
           EM filter:  TRITC
           ND filter:  50%
           Stage coordinates:   (-3251.640,-1500.280,-2.093)

Image 16.
           Time:       Wed Jul  6 18:02:22 2022
           Time Point: 17.029 secs
           Intensity:  Min = 522, Max = 1432, Mean = 785.51581
           Photosensor reading: 83442.0
           Exposure time: 0.499185 secs
           EX filter:  DAPI
           EM filter:  DAPI
           ND filter:  10%
           Stage coordinates:   (-3251.640,-1500.280,-2.190)

Image 17.
           Time:       Wed Jul  6 18:02:23 2022
           Time Point: 17.766 secs
           Intensity:  Min = 522, Max = 2703, Mean = 714.14221
           Photosensor reading: 2625839.0
           Exposure time: 0.623243 secs
           EX filter:  FITC
           EM filter:  FITC
           ND filter:  100%
           Stage coordinates:   (-3251.640,-1500.280,-2.190)

Image 18.
           Time:       Wed Jul  6 18:02:25 2022
           Time Point: 18.647 secs
           Intensity:  Min = 659, Max = 1662, Mean = 746.84839
           Photosensor reading: 3562398.0
           Exposure time: 1.480300 secs
           EX filter:  TRITC
           EM filter:  TRITC
           ND filter:  50%
           Stage coordinates:   (-3251.640,-1500.280,-2.190)

Image 19.
           Time:       Wed Jul  6 18:02:25 2022
           Time Point: 20.449 secs
           Intensity:  Min = 516, Max = 1428, Mean = 782.51306
           Photosensor reading: 83285.0
           Exposure time: 0.499185 secs
           EX filter:  DAPI
           EM filter:  DAPI
           ND filter:  10%
           Stage coordinates:   (-3251.640,-1500.280,-2.288)

Image 20.
           Time:       Wed Jul  6 18:02:26 2022
           Time Point: 21.183 secs
           Intensity:  Min = 514, Max = 2432, Mean = 707.81879
           Photosensor reading: 2625893.0
           Exposure time: 0.623243 secs
           EX filter:  FITC
           EM filter:  FITC
           ND filter:  100%
           Stage coordinates:   (-3251.640,-1500.280,-2.288)

Image 21.
           Time:       Wed Jul  6 18:02:28 2022
           Time Point: 22.067 secs
           Intensity:  Min = 645, Max = 1603, Mean = 739.34625
           Photosensor reading: 3560548.0
           Exposure time: 1.480300 secs
           EX filter:  TRITC
           EM filter:  TRITC
           ND filter:  50%
           Stage coordinates:   (-3251.640,-1500.280,-2.288)

Image 22.
           Time:       Wed Jul  6 18:02:29 2022
           Time Point: 23.817 secs
           Intensity:  Min = 520, Max = 1398, Mean = 784.35706
           Photosensor reading: 83414.0
           Exposure time: 0.499185 secs
           EX filter:  DAPI
           EM filter:  DAPI
           ND filter:  10%
           Stage coordinates:   (-3251.640,-1500.280,-2.390)

Image 23.
           Time:       Wed Jul  6 18:02:30 2022
           Time Point: 24.553 secs
           Intensity:  Min = 515, Max = 2147, Mean = 703.39069
           Photosensor reading: 2625727.0
           Exposure time: 0.623243 secs
           EX filter:  FITC
           EM filter:  FITC
           ND filter:  100%
           Stage coordinates:   (-3251.640,-1500.280,-2.390)

Image 24.
           Time:       Wed Jul  6 18:02:32 2022
           Time Point: 25.969 secs
           Intensity:  Min = 643, Max = 1599, Mean = 742.20148
           Photosensor reading: 3553025.0
           Exposure time: 1.480300 secs
           EX filter:  TRITC
           EM filter:  TRITC
           ND filter:  50%
           Stage coordinates:   (-3251.640,-1500.280,-2.390)

Image 25.
           Time:       Wed Jul  6 18:02:33 2022
           Time Point: 27.720 secs
           Intensity:  Min = 526, Max = 1431, Mean = 787.32684
           Photosensor reading: 83409.0
           Exposure time: 0.499185 secs
           EX filter:  DAPI
           EM filter:  DAPI
           ND filter:  10%
           Stage coordinates:   (-3251.640,-1500.280,-2.493)

Image 26.
           Time:       Wed Jul  6 18:02:33 2022
           Time Point: 28.456 secs
           Intensity:  Min = 511, Max = 1897, Mean = 703.79114
           Photosensor reading: 2625881.0
           Exposure time: 0.623243 secs
           EX filter:  FITC
           EM filter:  FITC
           ND filter:  100%
           Stage coordinates:   (-3251.640,-1500.280,-2.493)

Image 27.
           Time:       Wed Jul  6 18:02:35 2022
           Time Point: 29.339 secs
           Intensity:  Min = 643, Max = 1452, Mean = 744.69611
           Photosensor reading: 3554107.0
           Exposure time: 1.480300 secs
           EX filter:  TRITC
           EM filter:  TRITC
           ND filter:  50%
           Stage coordinates:   (-3251.640,-1500.280,-2.493)

Image 28.
           Time:       Wed Jul  6 18:02:36 2022
           Time Point: 31.142 secs
           Intensity:  Min = 522, Max = 1395, Mean = 788.19019
           Photosensor reading: 83321.0
           Exposure time: 0.499185 secs
           EX filter:  DAPI
           EM filter:  DAPI
           ND filter:  10%
           Stage coordinates:   (-3251.640,-1500.280,-2.590)

Image 29.
           Time:       Wed Jul  6 18:02:37 2022
           Time Point: 31.874 secs
           Intensity:  Min = 514, Max = 1692, Mean = 707.04840
           Photosensor reading: 2625324.0
           Exposure time: 0.623243 secs
           EX filter:  FITC
           EM filter:  FITC
           ND filter:  100%
           Stage coordinates:   (-3251.640,-1500.280,-2.590)

Image 30.
           Time:       Wed Jul  6 18:02:39 2022
           Time Point: 32.758 secs
           Intensity:  Min = 642, Max = 1361, Mean = 741.99646
           Photosensor reading: 3553379.0
           Exposure time: 1.480300 secs
           EX filter:  TRITC
           EM filter:  TRITC
           ND filter:  50%
           Stage coordinates:   (-3251.640,-1500.280,-2.590)

Total number of images saved: 30
