# Supplementary material for: Chromatin binding by HORMAD proteins regulates meiotic recombination initiation
Source: EMBO J. 2024 Feb 8;43(5):8. doi: 10.1038/s44318-024-00034-3 (PMC10907721; doi:10.1038/s44318-024-00034-3)
Supplement: Supplementary file 6 — Source Data Fig. 5 [file 44318_2024_34_MOESM6_ESM.zip › Data_Figure_5/Zip1TC_loop2/22-07-06/zip1TC_22-07-06_7797-H3_01_R3D.dv.log]

#
#Tag 0x00FF0408

Resolve3D softWoRx-Acquire Version: 7.2.1 Release RC1

Running on host: cn71689

Resolve3D Image File: /data1/Data/HochwagenLab/Jessie/Hop1PHD/Zip1TC_loop2/22-07-06/zip1TC_22-07-06_7797-H3_01_R3D.dv

Created  Wed Jul  6 14:57:01 2022


Optics:
  Objective:    	Olympus 100X/1.40, UPLS Apo, UIS2, 1-U2B836
  Lens ID:      	10007
  Aux Magn:     	2.00
  Illumination: 	Kohler

Image Properties:
  XY Dimensions:            	128 x 128
  ZWT Dimensions (expected):	10 x 3 x 1
  Pixel Size:               	0.07985 0.07985 0.100
  Binning:                  	1x1
  Flat-field Calibration:   	Off

Camera:
  Type:        	PM1394Cam00 EMCCD / EVOLVE- 512
  Gain:        	1.00X
  Speed:       	10000KHz
  Temp Setting:	-85.0C


Resolve3D Macro:
--------------------------------------------------------
# Created by DeltaVision Experiment Designer (version: 7.2.1 Release RC1)
# Experiment Macro Name: 2022-06-30


# Open image file
OPF

# Starting Scan From Farthest Z (Bottom of sample)
# Move to start of sectioning from initial point.
FOCUS 0.000

# Z sectioning loop.
FIRST_Z
DO 10

  # Select Ex, Em, Nd Filters
  FILTERS DAPI,DAPI,10%
  ACTSHUT 17
  CCD 0.499185
  WRT

  # Select Ex, Em, Nd Filters
  FILTERS FITC,FITC,100%
  ACTSHUT 17
  CCD 0.623243
  WRT

  # Select Ex, Em, Nd Filters
  FILTERS TRITC,TRITC,50%
  ACTSHUT 17
  CCD 0.291624
  WRT

  SECTIONZ -0.100
  NEXT_Z
ENDDO

# Close image file(s) 
CLF

# Move to initial point from end of sectioning.
FOCUS 1.000
BEEP

#
#
#KEY Experiment Designer Keys: Don't Modify
#
#KEY EXPERIMENT_TYPE STANDARD
#KEY SCAN_SEQUENCE WZT
#KEY DO_FAST_ACQUISITION F
#KEY LAMPS_OFF_AT_END F
#KEY DO_Z_SECTIONING T
#KEY Z_APPLY_BACKLASH F
#KEY Z_START_POSITION BOTTOM
#KEY SECT_SPACING 0.1000
#KEY NUM_Z_SECTIONS 10
#KEY SAMPLE_THICKNESS 1.0000
#KEY CHANNEL 0.499185,DAPI,DAPI,10%,1
#KEY EX_SHUTTERS 3,EX=T,TRANS=F,LASER=F
#KEY EM_SHUTTERS 1,CCD1=T
#KEY CHANNEL 0.623243,FITC,FITC,100%,1
#KEY EX_SHUTTERS 3,EX=T,TRANS=F,LASER=F
#KEY EM_SHUTTERS 1,CCD1=T
#KEY CHANNEL 0.291624,TRITC,TRITC,50%,1
#KEY EX_SHUTTERS 3,EX=T,TRANS=F,LASER=F
#KEY EM_SHUTTERS 1,CCD1=T
#KEY DO_REFERENCE_IMAGE F
#KEY DO_CELL_TRACK F
#KEY DO_AUTOFOCUS F
#KEY DO_ULTIMATEFOCUS F
#KEY DO_OAI_SCANNING F
#KEY DO_TIME_LAPSE F
#KEY DO_POINT_VISITING F
#KEY DO_PANEL_COLLECTION F
#
#
--------------------------------------------------------

Experiment Record:
------------------
Image 1.
           Time:       Wed Jul  6 14:57:02 2022
           Time Point: 0.000 secs
           Intensity:  Min = 517, Max = 3035, Mean = 774.07910
           Photosensor reading: 84461.0
           Exposure time: 0.499185 secs
           EX filter:  DAPI
           EM filter:  DAPI
           ND filter:  10%
           Stage coordinates:   (+8957.791,+348.440,-0.303)

Image 2.
           Time:       Wed Jul  6 14:57:03 2022
           Time Point: 0.731 secs
           Intensity:  Min = 542, Max = 4960, Mean = 695.61462
           Photosensor reading: 2644918.0
           Exposure time: 0.623243 secs
           EX filter:  FITC
           EM filter:  FITC
           ND filter:  100%
           Stage coordinates:   (+8957.791,+348.440,-0.303)

Image 3.
           Time:       Wed Jul  6 14:57:03 2022
           Time Point: 1.699 secs
           Intensity:  Min = 489, Max = 1025, Mean = 567.07458
           Photosensor reading: 3798823.0
           Exposure time: 0.291624 secs
           EX filter:  TRITC
           EM filter:  TRITC
           ND filter:  50%
           Stage coordinates:   (+8957.791,+348.440,-0.303)

Image 4.
           Time:       Wed Jul  6 14:57:04 2022
           Time Point: 2.248 secs
           Intensity:  Min = 505, Max = 2986, Mean = 774.88831
           Photosensor reading: 84465.0
           Exposure time: 0.499185 secs
           EX filter:  DAPI
           EM filter:  DAPI
           ND filter:  10%
           Stage coordinates:   (+8957.791,+348.440,-0.389)

Image 5.
           Time:       Wed Jul  6 14:57:05 2022
           Time Point: 3.017 secs
           Intensity:  Min = 540, Max = 4949, Mean = 689.50122
           Photosensor reading: 2644424.0
           Exposure time: 0.623243 secs
           EX filter:  FITC
           EM filter:  FITC
           ND filter:  100%
           Stage coordinates:   (+8957.791,+348.440,-0.389)

Image 6.
           Time:       Wed Jul  6 14:57:05 2022
           Time Point: 3.899 secs
           Intensity:  Min = 487, Max = 1066, Mean = 568.63672
           Photosensor reading: 3806560.0
           Exposure time: 0.291624 secs
           EX filter:  TRITC
           EM filter:  TRITC
           ND filter:  50%
           Stage coordinates:   (+8957.791,+348.440,-0.389)

Image 7.
           Time:       Wed Jul  6 14:57:06 2022
           Time Point: 4.519 secs
           Intensity:  Min = 511, Max = 2852, Mean = 773.52142
           Photosensor reading: 84431.0
           Exposure time: 0.499185 secs
           EX filter:  DAPI
           EM filter:  DAPI
           ND filter:  10%
           Stage coordinates:   (+8957.791,+348.440,-0.492)

Image 8.
           Time:       Wed Jul  6 14:57:07 2022
           Time Point: 5.252 secs
           Intensity:  Min = 532, Max = 5307, Mean = 686.05109
           Photosensor reading: 2642989.0
           Exposure time: 0.623243 secs
           EX filter:  FITC
           EM filter:  FITC
           ND filter:  100%
           Stage coordinates:   (+8957.791,+348.440,-0.492)

Image 9.
           Time:       Wed Jul  6 14:57:08 2022
           Time Point: 6.135 secs
           Intensity:  Min = 487, Max = 1094, Mean = 567.79346
           Photosensor reading: 3808224.0
           Exposure time: 0.291624 secs
           EX filter:  TRITC
           EM filter:  TRITC
           ND filter:  50%
           Stage coordinates:   (+8957.791,+348.440,-0.492)

Image 10.
           Time:       Wed Jul  6 14:57:08 2022
           Time Point: 6.685 secs
           Intensity:  Min = 512, Max = 2715, Mean = 780.26746
           Photosensor reading: 84403.0
           Exposure time: 0.499185 secs
           EX filter:  DAPI
           EM filter:  DAPI
           ND filter:  10%
           Stage coordinates:   (+8957.791,+348.440,-0.589)

Image 11.
           Time:       Wed Jul  6 14:57:09 2022
           Time Point: 7.420 secs
           Intensity:  Min = 530, Max = 5600, Mean = 679.56940
           Photosensor reading: 2641137.0
           Exposure time: 0.623243 secs
           EX filter:  FITC
           EM filter:  FITC
           ND filter:  100%
           Stage coordinates:   (+8957.791,+348.440,-0.589)

Image 12.
           Time:       Wed Jul  6 14:57:10 2022
           Time Point: 8.318 secs
           Intensity:  Min = 481, Max = 1154, Mean = 567.84735
           Photosensor reading: 3806596.0
           Exposure time: 0.291624 secs
           EX filter:  TRITC
           EM filter:  TRITC
           ND filter:  50%
           Stage coordinates:   (+8957.791,+348.440,-0.589)

Image 13.
           Time:       Wed Jul  6 14:57:11 2022
           Time Point: 8.871 secs
           Intensity:  Min = 503, Max = 2551, Mean = 774.06390
           Photosensor reading: 84395.0
           Exposure time: 0.499185 secs
           EX filter:  DAPI
           EM filter:  DAPI
           ND filter:  10%
           Stage coordinates:   (+8957.791,+348.440,-0.692)

Image 14.
           Time:       Wed Jul  6 14:57:12 2022
           Time Point: 9.670 secs
           Intensity:  Min = 527, Max = 5398, Mean = 677.25714
           Photosensor reading: 2641385.0
           Exposure time: 0.623243 secs
           EX filter:  FITC
           EM filter:  FITC
           ND filter:  100%
           Stage coordinates:   (+8957.791,+348.440,-0.692)

Image 15.
           Time:       Wed Jul  6 14:57:12 2022
           Time Point: 10.554 secs
           Intensity:  Min = 490, Max = 1206, Mean = 568.90985
           Photosensor reading: 3804972.0
           Exposure time: 0.291624 secs
           EX filter:  TRITC
           EM filter:  TRITC
           ND filter:  50%
           Stage coordinates:   (+8957.791,+348.440,-0.692)

Image 16.
           Time:       Wed Jul  6 14:57:13 2022
           Time Point: 11.110 secs
           Intensity:  Min = 517, Max = 2446, Mean = 776.35858
           Photosensor reading: 84411.0
           Exposure time: 0.499185 secs
           EX filter:  DAPI
           EM filter:  DAPI
           ND filter:  10%
           Stage coordinates:   (+8957.791,+348.440,-0.790)

Image 17.
           Time:       Wed Jul  6 14:57:14 2022
           Time Point: 11.842 secs
           Intensity:  Min = 528, Max = 4680, Mean = 674.28943
           Photosensor reading: 2641243.0
           Exposure time: 0.623243 secs
           EX filter:  FITC
           EM filter:  FITC
           ND filter:  100%
           Stage coordinates:   (+8957.791,+348.440,-0.790)

Image 18.
           Time:       Wed Jul  6 14:57:14 2022
           Time Point: 12.723 secs
           Intensity:  Min = 484, Max = 1250, Mean = 569.68652
           Photosensor reading: 3802182.0
           Exposure time: 0.291624 secs
           EX filter:  TRITC
           EM filter:  TRITC
           ND filter:  50%
           Stage coordinates:   (+8957.791,+348.440,-0.790)

Image 19.
           Time:       Wed Jul  6 14:57:15 2022
           Time Point: 13.277 secs
           Intensity:  Min = 502, Max = 2315, Mean = 767.33447
           Photosensor reading: 84420.0
           Exposure time: 0.499185 secs
           EX filter:  DAPI
           EM filter:  DAPI
           ND filter:  10%
           Stage coordinates:   (+8957.791,+348.440,-0.892)

Image 20.
           Time:       Wed Jul  6 14:57:16 2022
           Time Point: 14.009 secs
           Intensity:  Min = 527, Max = 3965, Mean = 676.59412
           Photosensor reading: 2635905.0
           Exposure time: 0.623243 secs
           EX filter:  FITC
           EM filter:  FITC
           ND filter:  100%
           Stage coordinates:   (+8957.791,+348.440,-0.892)

Image 21.
           Time:       Wed Jul  6 14:57:16 2022
           Time Point: 14.957 secs
           Intensity:  Min = 492, Max = 1251, Mean = 572.62799
           Photosensor reading: 3800290.0
           Exposure time: 0.291624 secs
           EX filter:  TRITC
           EM filter:  TRITC
           ND filter:  50%
           Stage coordinates:   (+8957.791,+348.440,-0.892)

Image 22.
           Time:       Wed Jul  6 14:57:17 2022
           Time Point: 15.510 secs
           Intensity:  Min = 508, Max = 2268, Mean = 768.81384
           Photosensor reading: 84406.0
           Exposure time: 0.499185 secs
           EX filter:  DAPI
           EM filter:  DAPI
           ND filter:  10%
           Stage coordinates:   (+8957.791,+348.440,-0.990)

Image 23.
           Time:       Wed Jul  6 14:57:18 2022
           Time Point: 16.246 secs
           Intensity:  Min = 539, Max = 3679, Mean = 680.16473
           Photosensor reading: 2637066.0
           Exposure time: 0.623243 secs
           EX filter:  FITC
           EM filter:  FITC
           ND filter:  100%
           Stage coordinates:   (+8957.791,+348.440,-0.990)

Image 24.
           Time:       Wed Jul  6 14:57:19 2022
           Time Point: 17.128 secs
           Intensity:  Min = 483, Max = 1226, Mean = 567.87231
           Photosensor reading: 3800289.0
           Exposure time: 0.291624 secs
           EX filter:  TRITC
           EM filter:  TRITC
           ND filter:  50%
           Stage coordinates:   (+8957.791,+348.440,-0.990)

Image 25.
           Time:       Wed Jul  6 14:57:19 2022
           Time Point: 17.678 secs
           Intensity:  Min = 514, Max = 2216, Mean = 774.96429
           Photosensor reading: 84424.0
           Exposure time: 0.499185 secs
           EX filter:  DAPI
           EM filter:  DAPI
           ND filter:  10%
           Stage coordinates:   (+8957.791,+348.440,-1.087)

Image 26.
           Time:       Wed Jul  6 14:57:20 2022
           Time Point: 18.412 secs
           Intensity:  Min = 518, Max = 3407, Mean = 666.07452
           Photosensor reading: 2630384.0
           Exposure time: 0.623243 secs
           EX filter:  FITC
           EM filter:  FITC
           ND filter:  100%
           Stage coordinates:   (+8957.791,+348.440,-1.087)

Image 27.
           Time:       Wed Jul  6 14:57:21 2022
           Time Point: 19.294 secs
           Intensity:  Min = 485, Max = 1233, Mean = 565.16113
           Photosensor reading: 3799963.0
           Exposure time: 0.291624 secs
           EX filter:  TRITC
           EM filter:  TRITC
           ND filter:  50%
           Stage coordinates:   (+8957.791,+348.440,-1.087)

Image 28.
           Time:       Wed Jul  6 14:57:22 2022
           Time Point: 19.912 secs
           Intensity:  Min = 510, Max = 2117, Mean = 776.45734
           Photosensor reading: 84440.0
           Exposure time: 0.499185 secs
           EX filter:  DAPI
           EM filter:  DAPI
           ND filter:  10%
           Stage coordinates:   (+8957.791,+348.440,-1.190)

Image 29.
           Time:       Wed Jul  6 14:57:22 2022
           Time Point: 20.648 secs
           Intensity:  Min = 521, Max = 2944, Mean = 666.33905
           Photosensor reading: 2634463.0
           Exposure time: 0.623243 secs
           EX filter:  FITC
           EM filter:  FITC
           ND filter:  100%
           Stage coordinates:   (+8957.791,+348.440,-1.190)

Image 30.
           Time:       Wed Jul  6 14:57:23 2022
           Time Point: 21.531 secs
           Intensity:  Min = 487, Max = 1188, Mean = 568.72479
           Photosensor reading: 3796293.0
           Exposure time: 0.291624 secs
           EX filter:  TRITC
           EM filter:  TRITC
           ND filter:  50%
           Stage coordinates:   (+8957.791,+348.440,-1.190)

Total number of images saved: 30
