# Supplementary material for: Chromatin binding by HORMAD proteins regulates meiotic recombination initiation
Source: EMBO J. 2024 Feb 8;43(5):8. doi: 10.1038/s44318-024-00034-3 (PMC10907721; doi:10.1038/s44318-024-00034-3)
Supplement: Supplementary file 6 — Source Data Fig. 5 [file 44318_2024_34_MOESM6_ESM.zip › Data_Figure_5/Zip1TC_loop2/22-07-06/zip1TC_22-07-06_7797-H2_02_R3D.dv.log]

#
#Tag 0x00FF0408

Resolve3D softWoRx-Acquire Version: 7.2.1 Release RC1

Running on host: cn71689

Resolve3D Image File: /data1/Data/HochwagenLab/Jessie/Hop1PHD/Zip1TC_loop2/22-07-06/zip1TC_22-07-06_7797-H2_02_R3D.dv

Created  Wed Jul  6 17:05:16 2022


Optics:
  Objective:    	Olympus 100X/1.40, UPLS Apo, UIS2, 1-U2B836
  Lens ID:      	10007
  Aux Magn:     	2.00
  Illumination: 	Kohler

Image Properties:
  XY Dimensions:            	128 x 128
  ZWT Dimensions (expected):	10 x 3 x 1
  Pixel Size:               	0.07985 0.07985 0.100
  Binning:                  	1x1
  Flat-field Calibration:   	Off

Camera:
  Type:        	PM1394Cam00 EMCCD / EVOLVE- 512
  Gain:        	1.00X
  Speed:       	10000KHz
  Temp Setting:	-85.0C


Resolve3D Macro:
--------------------------------------------------------
# Created by DeltaVision Experiment Designer (version: 7.2.1 Release RC1)
# Experiment Macro Name: 2022-06-30


# Open image file
OPF

# Starting Scan From Farthest Z (Bottom of sample)
# Move to start of sectioning from initial point.
FOCUS 0.000

# Z sectioning loop.
FIRST_Z
DO 10

  # Select Ex, Em, Nd Filters
  FILTERS DAPI,DAPI,10%
  ACTSHUT 17
  CCD 0.499185
  WRT

  # Select Ex, Em, Nd Filters
  FILTERS FITC,FITC,100%
  ACTSHUT 17
  CCD 0.623243
  WRT

  # Select Ex, Em, Nd Filters
  FILTERS TRITC,TRITC,50%
  ACTSHUT 17
  CCD 1.480300
  WRT

  SECTIONZ -0.100
  NEXT_Z
ENDDO

# Close image file(s) 
CLF

# Move to initial point from end of sectioning.
FOCUS 1.000
BEEP

#
#
#KEY Experiment Designer Keys: Don't Modify
#
#KEY EXPERIMENT_TYPE STANDARD
#KEY SCAN_SEQUENCE WZT
#KEY DO_FAST_ACQUISITION F
#KEY LAMPS_OFF_AT_END F
#KEY DO_Z_SECTIONING T
#KEY Z_APPLY_BACKLASH F
#KEY Z_START_POSITION BOTTOM
#KEY SECT_SPACING 0.1000
#KEY NUM_Z_SECTIONS 10
#KEY SAMPLE_THICKNESS 1.0000
#KEY CHANNEL 0.499185,DAPI,DAPI,10%,1
#KEY EX_SHUTTERS 3,EX=T,TRANS=F,LASER=F
#KEY EM_SHUTTERS 1,CCD1=T
#KEY CHANNEL 0.623243,FITC,FITC,100%,1
#KEY EX_SHUTTERS 3,EX=T,TRANS=F,LASER=F
#KEY EM_SHUTTERS 1,CCD1=T
#KEY CHANNEL 1.480300,TRITC,TRITC,50%,1
#KEY EX_SHUTTERS 3,EX=T,TRANS=F,LASER=F
#KEY EM_SHUTTERS 1,CCD1=T
#KEY DO_REFERENCE_IMAGE F
#KEY DO_CELL_TRACK F
#KEY DO_AUTOFOCUS F
#KEY DO_ULTIMATEFOCUS F
#KEY DO_OAI_SCANNING F
#KEY DO_TIME_LAPSE F
#KEY DO_POINT_VISITING F
#KEY DO_PANEL_COLLECTION F
#
#
--------------------------------------------------------

Experiment Record:
------------------
Image 1.
           Time:       Wed Jul  6 17:05:17 2022
           Time Point: 0.000 secs
           Intensity:  Min = 524, Max = 1824, Mean = 808.41327
           Photosensor reading: 83203.0
           Exposure time: 0.499185 secs
           EX filter:  DAPI
           EM filter:  DAPI
           ND filter:  10%
           Stage coordinates:   (+5623.262,+1224.935,-1.055)

Image 2.
           Time:       Wed Jul  6 17:05:18 2022
           Time Point: 0.732 secs
           Intensity:  Min = 529, Max = 5446, Mean = 737.16339
           Photosensor reading: 2633185.0
           Exposure time: 0.623243 secs
           EX filter:  FITC
           EM filter:  FITC
           ND filter:  100%
           Stage coordinates:   (+5623.262,+1224.935,-1.055)

Image 3.
           Time:       Wed Jul  6 17:05:19 2022
           Time Point: 1.681 secs
           Intensity:  Min = 649, Max = 1426, Mean = 760.76611
           Photosensor reading: 3703576.0
           Exposure time: 1.480300 secs
           EX filter:  TRITC
           EM filter:  TRITC
           ND filter:  50%
           Stage coordinates:   (+5623.262,+1224.935,-1.055)

Image 4.
           Time:       Wed Jul  6 17:05:20 2022
           Time Point: 3.432 secs
           Intensity:  Min = 524, Max = 1859, Mean = 808.10028
           Photosensor reading: 83198.0
           Exposure time: 0.499185 secs
           EX filter:  DAPI
           EM filter:  DAPI
           ND filter:  10%
           Stage coordinates:   (+5623.262,+1224.935,-1.141)

Image 5.
           Time:       Wed Jul  6 17:05:21 2022
           Time Point: 4.166 secs
           Intensity:  Min = 514, Max = 5388, Mean = 725.06494
           Photosensor reading: 2631526.0
           Exposure time: 0.623243 secs
           EX filter:  FITC
           EM filter:  FITC
           ND filter:  100%
           Stage coordinates:   (+5623.262,+1224.935,-1.141)

Image 6.
           Time:       Wed Jul  6 17:05:23 2022
           Time Point: 5.057 secs
           Intensity:  Min = 654, Max = 1396, Mean = 757.85620
           Photosensor reading: 3705089.0
           Exposure time: 1.480300 secs
           EX filter:  TRITC
           EM filter:  TRITC
           ND filter:  50%
           Stage coordinates:   (+5623.262,+1224.935,-1.141)

Image 7.
           Time:       Wed Jul  6 17:05:23 2022
           Time Point: 6.869 secs
           Intensity:  Min = 523, Max = 1830, Mean = 810.21960
           Photosensor reading: 83239.0
           Exposure time: 0.499185 secs
           EX filter:  DAPI
           EM filter:  DAPI
           ND filter:  10%
           Stage coordinates:   (+5623.262,+1224.935,-1.244)

Image 8.
           Time:       Wed Jul  6 17:05:24 2022
           Time Point: 7.604 secs
           Intensity:  Min = 516, Max = 5772, Mean = 720.45380
           Photosensor reading: 2631592.0
           Exposure time: 0.623243 secs
           EX filter:  FITC
           EM filter:  FITC
           ND filter:  100%
           Stage coordinates:   (+5623.262,+1224.935,-1.244)

Image 9.
           Time:       Wed Jul  6 17:05:26 2022
           Time Point: 8.489 secs
           Intensity:  Min = 650, Max = 1422, Mean = 758.21234
           Photosensor reading: 3698227.0
           Exposure time: 1.480300 secs
           EX filter:  TRITC
           EM filter:  TRITC
           ND filter:  50%
           Stage coordinates:   (+5623.262,+1224.935,-1.244)

Image 10.
           Time:       Wed Jul  6 17:05:27 2022
           Time Point: 10.238 secs
           Intensity:  Min = 520, Max = 1824, Mean = 806.83124
           Photosensor reading: 83343.0
           Exposure time: 0.499185 secs
           EX filter:  DAPI
           EM filter:  DAPI
           ND filter:  10%
           Stage coordinates:   (+5623.262,+1224.935,-1.341)

Image 11.
           Time:       Wed Jul  6 17:05:28 2022
           Time Point: 10.972 secs
           Intensity:  Min = 517, Max = 6329, Mean = 720.36267
           Photosensor reading: 2631864.0
           Exposure time: 0.623243 secs
           EX filter:  FITC
           EM filter:  FITC
           ND filter:  100%
           Stage coordinates:   (+5623.262,+1224.935,-1.341)

Image 12.
           Time:       Wed Jul  6 17:05:29 2022
           Time Point: 11.906 secs
           Intensity:  Min = 650, Max = 1620, Mean = 756.77863
           Photosensor reading: 3692351.0
           Exposure time: 1.480300 secs
           EX filter:  TRITC
           EM filter:  TRITC
           ND filter:  50%
           Stage coordinates:   (+5623.262,+1224.935,-1.341)

Image 13.
           Time:       Wed Jul  6 17:05:30 2022
           Time Point: 13.658 secs
           Intensity:  Min = 515, Max = 1818, Mean = 811.71820
           Photosensor reading: 83358.0
           Exposure time: 0.499185 secs
           EX filter:  DAPI
           EM filter:  DAPI
           ND filter:  10%
           Stage coordinates:   (+5623.262,+1224.935,-1.444)

Image 14.
           Time:       Wed Jul  6 17:05:31 2022
           Time Point: 14.391 secs
           Intensity:  Min = 513, Max = 6639, Mean = 715.28674
           Photosensor reading: 2631950.0
           Exposure time: 0.623243 secs
           EX filter:  FITC
           EM filter:  FITC
           ND filter:  100%
           Stage coordinates:   (+5623.262,+1224.935,-1.444)

Image 15.
           Time:       Wed Jul  6 17:05:33 2022
           Time Point: 15.276 secs
           Intensity:  Min = 655, Max = 1716, Mean = 759.86053
           Photosensor reading: 3686147.0
           Exposure time: 1.480300 secs
           EX filter:  TRITC
           EM filter:  TRITC
           ND filter:  50%
           Stage coordinates:   (+5623.262,+1224.935,-1.444)

Image 16.
           Time:       Wed Jul  6 17:05:34 2022
           Time Point: 17.077 secs
           Intensity:  Min = 526, Max = 1800, Mean = 819.37274
           Photosensor reading: 83433.0
           Exposure time: 0.499185 secs
           EX filter:  DAPI
           EM filter:  DAPI
           ND filter:  10%
           Stage coordinates:   (+5623.262,+1224.935,-1.541)

Image 17.
           Time:       Wed Jul  6 17:05:35 2022
           Time Point: 17.814 secs
           Intensity:  Min = 515, Max = 6395, Mean = 726.96051
           Photosensor reading: 2631806.0
           Exposure time: 0.623243 secs
           EX filter:  FITC
           EM filter:  FITC
           ND filter:  100%
           Stage coordinates:   (+5623.262,+1224.935,-1.541)

Image 18.
           Time:       Wed Jul  6 17:05:36 2022
           Time Point: 18.697 secs
           Intensity:  Min = 694, Max = 1865, Mean = 811.11084
           Photosensor reading: 3681884.0
           Exposure time: 1.480300 secs
           EX filter:  TRITC
           EM filter:  TRITC
           ND filter:  50%
           Stage coordinates:   (+5623.262,+1224.935,-1.541)

Image 19.
           Time:       Wed Jul  6 17:05:37 2022
           Time Point: 20.446 secs
           Intensity:  Min = 535, Max = 1798, Mean = 828.35175
           Photosensor reading: 83519.0
           Exposure time: 0.499185 secs
           EX filter:  DAPI
           EM filter:  DAPI
           ND filter:  10%
           Stage coordinates:   (+5623.262,+1224.935,-1.644)

Image 20.
           Time:       Wed Jul  6 17:05:38 2022
           Time Point: 21.181 secs
           Intensity:  Min = 517, Max = 6060, Mean = 723.62488
           Photosensor reading: 2631166.0
           Exposure time: 0.623243 secs
           EX filter:  FITC
           EM filter:  FITC
           ND filter:  100%
           Stage coordinates:   (+5623.262,+1224.935,-1.644)

Image 21.
           Time:       Wed Jul  6 17:05:40 2022
           Time Point: 22.121 secs
           Intensity:  Min = 695, Max = 1898, Mean = 812.45856
           Photosensor reading: 3676900.0
           Exposure time: 1.480300 secs
           EX filter:  TRITC
           EM filter:  TRITC
           ND filter:  50%
           Stage coordinates:   (+5623.262,+1224.935,-1.644)

Image 22.
           Time:       Wed Jul  6 17:05:40 2022
           Time Point: 23.867 secs
           Intensity:  Min = 519, Max = 1787, Mean = 814.02948
           Photosensor reading: 83566.0
           Exposure time: 0.499185 secs
           EX filter:  DAPI
           EM filter:  DAPI
           ND filter:  10%
           Stage coordinates:   (+5623.262,+1224.935,-1.741)

Image 23.
           Time:       Wed Jul  6 17:05:41 2022
           Time Point: 24.600 secs
           Intensity:  Min = 512, Max = 5469, Mean = 710.85309
           Photosensor reading: 2630533.0
           Exposure time: 0.623243 secs
           EX filter:  FITC
           EM filter:  FITC
           ND filter:  100%
           Stage coordinates:   (+5623.262,+1224.935,-1.741)

Image 24.
           Time:       Wed Jul  6 17:05:43 2022
           Time Point: 25.485 secs
           Intensity:  Min = 647, Max = 1852, Mean = 748.81055
           Photosensor reading: 3674898.0
           Exposure time: 1.480300 secs
           EX filter:  TRITC
           EM filter:  TRITC
           ND filter:  50%
           Stage coordinates:   (+5623.262,+1224.935,-1.741)

Image 25.
           Time:       Wed Jul  6 17:05:44 2022
           Time Point: 27.286 secs
           Intensity:  Min = 513, Max = 1781, Mean = 815.31476
           Photosensor reading: 83626.0
           Exposure time: 0.499185 secs
           EX filter:  DAPI
           EM filter:  DAPI
           ND filter:  10%
           Stage coordinates:   (+5623.262,+1224.935,-1.839)

Image 26.
           Time:       Wed Jul  6 17:05:45 2022
           Time Point: 28.020 secs
           Intensity:  Min = 504, Max = 4594, Mean = 705.84637
           Photosensor reading: 2630247.0
           Exposure time: 0.623243 secs
           EX filter:  FITC
           EM filter:  FITC
           ND filter:  100%
           Stage coordinates:   (+5623.262,+1224.935,-1.839)

Image 27.
           Time:       Wed Jul  6 17:05:46 2022
           Time Point: 28.903 secs
           Intensity:  Min = 646, Max = 1819, Mean = 751.71979
           Photosensor reading: 3672072.0
           Exposure time: 1.480300 secs
           EX filter:  TRITC
           EM filter:  TRITC
           ND filter:  50%
           Stage coordinates:   (+5623.262,+1224.935,-1.839)

Image 28.
           Time:       Wed Jul  6 17:05:47 2022
           Time Point: 30.656 secs
           Intensity:  Min = 519, Max = 1791, Mean = 816.55505
           Photosensor reading: 83578.0
           Exposure time: 0.499185 secs
           EX filter:  DAPI
           EM filter:  DAPI
           ND filter:  10%
           Stage coordinates:   (+5623.262,+1224.935,-1.941)

Image 29.
           Time:       Wed Jul  6 17:05:48 2022
           Time Point: 31.391 secs
           Intensity:  Min = 518, Max = 3603, Mean = 713.55176
           Photosensor reading: 2630085.0
           Exposure time: 0.623243 secs
           EX filter:  FITC
           EM filter:  FITC
           ND filter:  100%
           Stage coordinates:   (+5623.262,+1224.935,-1.941)

Image 30.
           Time:       Wed Jul  6 17:05:50 2022
           Time Point: 32.330 secs
           Intensity:  Min = 643, Max = 1780, Mean = 750.75378
           Photosensor reading: 3669633.0
           Exposure time: 1.480300 secs
           EX filter:  TRITC
           EM filter:  TRITC
           ND filter:  50%
           Stage coordinates:   (+5623.262,+1224.935,-1.941)

Total number of images saved: 30
