# Supplementary material for: Chromatin binding by HORMAD proteins regulates meiotic recombination initiation
Source: EMBO J. 2024 Feb 8;43(5):8. doi: 10.1038/s44318-024-00034-3 (PMC10907721; doi:10.1038/s44318-024-00034-3)
Supplement: Supplementary file 6 — Source Data Fig. 5 [file 44318_2024_34_MOESM6_ESM.zip › Data_Figure_5/Zip1TC_loop2/22-07-06/zip1TC_22-07-06_7797-H2_13_R3D.dv.log]

#
#Tag 0x00FF0408

Resolve3D softWoRx-Acquire Version: 7.2.1 Release RC1

Running on host: cn71689

Resolve3D Image File: /data1/Data/HochwagenLab/Jessie/Hop1PHD/Zip1TC_loop2/22-07-06/zip1TC_22-07-06_7797-H2_13_R3D.dv

Created  Wed Jul  6 17:42:35 2022


Optics:
  Objective:    	Olympus 100X/1.40, UPLS Apo, UIS2, 1-U2B836
  Lens ID:      	10007
  Aux Magn:     	2.00
  Illumination: 	Kohler

Image Properties:
  XY Dimensions:            	128 x 128
  ZWT Dimensions (expected):	10 x 3 x 1
  Pixel Size:               	0.07985 0.07985 0.100
  Binning:                  	1x1
  Flat-field Calibration:   	Off

Camera:
  Type:        	PM1394Cam00 EMCCD / EVOLVE- 512
  Gain:        	1.00X
  Speed:       	10000KHz
  Temp Setting:	-85.0C


Resolve3D Macro:
--------------------------------------------------------
# Created by DeltaVision Experiment Designer (version: 7.2.1 Release RC1)
# Experiment Macro Name: 2022-06-30


# Open image file
OPF

# Starting Scan From Farthest Z (Bottom of sample)
# Move to start of sectioning from initial point.
FOCUS 0.000

# Z sectioning loop.
FIRST_Z
DO 10

  # Select Ex, Em, Nd Filters
  FILTERS DAPI,DAPI,10%
  ACTSHUT 17
  CCD 0.499185
  WRT

  # Select Ex, Em, Nd Filters
  FILTERS FITC,FITC,100%
  ACTSHUT 17
  CCD 0.623243
  WRT

  # Select Ex, Em, Nd Filters
  FILTERS TRITC,TRITC,50%
  ACTSHUT 17
  CCD 1.480300
  WRT

  SECTIONZ -0.100
  NEXT_Z
ENDDO

# Close image file(s) 
CLF

# Move to initial point from end of sectioning.
FOCUS 1.000
BEEP

#
#
#KEY Experiment Designer Keys: Don't Modify
#
#KEY EXPERIMENT_TYPE STANDARD
#KEY SCAN_SEQUENCE WZT
#KEY DO_FAST_ACQUISITION F
#KEY LAMPS_OFF_AT_END F
#KEY DO_Z_SECTIONING T
#KEY Z_APPLY_BACKLASH F
#KEY Z_START_POSITION BOTTOM
#KEY SECT_SPACING 0.1000
#KEY NUM_Z_SECTIONS 10
#KEY SAMPLE_THICKNESS 1.0000
#KEY CHANNEL 0.499185,DAPI,DAPI,10%,1
#KEY EX_SHUTTERS 3,EX=T,TRANS=F,LASER=F
#KEY EM_SHUTTERS 1,CCD1=T
#KEY CHANNEL 0.623243,FITC,FITC,100%,1
#KEY EX_SHUTTERS 3,EX=T,TRANS=F,LASER=F
#KEY EM_SHUTTERS 1,CCD1=T
#KEY CHANNEL 1.480300,TRITC,TRITC,50%,1
#KEY EX_SHUTTERS 3,EX=T,TRANS=F,LASER=F
#KEY EM_SHUTTERS 1,CCD1=T
#KEY DO_REFERENCE_IMAGE F
#KEY DO_CELL_TRACK F
#KEY DO_AUTOFOCUS F
#KEY DO_ULTIMATEFOCUS F
#KEY DO_OAI_SCANNING F
#KEY DO_TIME_LAPSE F
#KEY DO_POINT_VISITING F
#KEY DO_PANEL_COLLECTION F
#
#
--------------------------------------------------------

Experiment Record:
------------------
Image 1.
           Time:       Wed Jul  6 17:42:35 2022
           Time Point: 0.000 secs
           Intensity:  Min = 525, Max = 2305, Mean = 765.65735
           Photosensor reading: 83194.0
           Exposure time: 0.499185 secs
           EX filter:  DAPI
           EM filter:  DAPI
           ND filter:  10%
           Stage coordinates:   (-2017.390,-1945.409,-1.379)

Image 2.
           Time:       Wed Jul  6 17:42:36 2022
           Time Point: 0.733 secs
           Intensity:  Min = 532, Max = 4774, Mean = 907.53174
           Photosensor reading: 2625526.0
           Exposure time: 0.623243 secs
           EX filter:  FITC
           EM filter:  FITC
           ND filter:  100%
           Stage coordinates:   (-2017.390,-1945.409,-1.379)

Image 3.
           Time:       Wed Jul  6 17:42:38 2022
           Time Point: 1.614 secs
           Intensity:  Min = 670, Max = 4012, Mean = 873.37860
           Photosensor reading: 3582289.0
           Exposure time: 1.480300 secs
           EX filter:  TRITC
           EM filter:  TRITC
           ND filter:  50%
           Stage coordinates:   (-2017.390,-1945.409,-1.379)

Image 4.
           Time:       Wed Jul  6 17:42:39 2022
           Time Point: 3.350 secs
           Intensity:  Min = 529, Max = 2290, Mean = 771.10138
           Photosensor reading: 83165.0
           Exposure time: 0.499185 secs
           EX filter:  DAPI
           EM filter:  DAPI
           ND filter:  10%
           Stage coordinates:   (-2017.390,-1945.409,-1.471)

Image 5.
           Time:       Wed Jul  6 17:42:40 2022
           Time Point: 4.086 secs
           Intensity:  Min = 528, Max = 5143, Mean = 901.17474
           Photosensor reading: 2625398.0
           Exposure time: 0.623243 secs
           EX filter:  FITC
           EM filter:  FITC
           ND filter:  100%
           Stage coordinates:   (-2017.390,-1945.409,-1.471)

Image 6.
           Time:       Wed Jul  6 17:42:42 2022
           Time Point: 5.035 secs
           Intensity:  Min = 673, Max = 4259, Mean = 879.45496
           Photosensor reading: 3587845.0
           Exposure time: 1.480300 secs
           EX filter:  TRITC
           EM filter:  TRITC
           ND filter:  50%
           Stage coordinates:   (-2017.390,-1945.409,-1.471)

Image 7.
           Time:       Wed Jul  6 17:42:42 2022
           Time Point: 6.787 secs
           Intensity:  Min = 525, Max = 2269, Mean = 773.45392
           Photosensor reading: 83199.0
           Exposure time: 0.499185 secs
           EX filter:  DAPI
           EM filter:  DAPI
           ND filter:  10%
           Stage coordinates:   (-2017.390,-1945.409,-1.568)

Image 8.
           Time:       Wed Jul  6 17:42:43 2022
           Time Point: 7.522 secs
           Intensity:  Min = 530, Max = 5378, Mean = 906.17645
           Photosensor reading: 2625332.0
           Exposure time: 0.623243 secs
           EX filter:  FITC
           EM filter:  FITC
           ND filter:  100%
           Stage coordinates:   (-2017.390,-1945.409,-1.568)

Image 9.
           Time:       Wed Jul  6 17:42:45 2022
           Time Point: 8.405 secs
           Intensity:  Min = 665, Max = 4610, Mean = 878.33197
           Photosensor reading: 3593609.0
           Exposure time: 1.480300 secs
           EX filter:  TRITC
           EM filter:  TRITC
           ND filter:  50%
           Stage coordinates:   (-2017.390,-1945.409,-1.568)

Image 10.
           Time:       Wed Jul  6 17:42:46 2022
           Time Point: 10.206 secs
           Intensity:  Min = 531, Max = 2237, Mean = 771.19830
           Photosensor reading: 83260.0
           Exposure time: 0.499185 secs
           EX filter:  DAPI
           EM filter:  DAPI
           ND filter:  10%
           Stage coordinates:   (-2017.390,-1945.409,-1.671)

Image 11.
           Time:       Wed Jul  6 17:42:47 2022
           Time Point: 10.940 secs
           Intensity:  Min = 531, Max = 5784, Mean = 908.07983
           Photosensor reading: 2625409.0
           Exposure time: 0.623243 secs
           EX filter:  FITC
           EM filter:  FITC
           ND filter:  100%
           Stage coordinates:   (-2017.390,-1945.409,-1.671)

Image 12.
           Time:       Wed Jul  6 17:42:48 2022
           Time Point: 11.824 secs
           Intensity:  Min = 673, Max = 4766, Mean = 875.31171
           Photosensor reading: 3593262.0
           Exposure time: 1.480300 secs
           EX filter:  TRITC
           EM filter:  TRITC
           ND filter:  50%
           Stage coordinates:   (-2017.390,-1945.409,-1.671)

Image 13.
           Time:       Wed Jul  6 17:42:49 2022
           Time Point: 13.577 secs
           Intensity:  Min = 527, Max = 2207, Mean = 768.80707
           Photosensor reading: 83241.0
           Exposure time: 0.499185 secs
           EX filter:  DAPI
           EM filter:  DAPI
           ND filter:  10%
           Stage coordinates:   (-2017.390,-1945.409,-1.768)

Image 14.
           Time:       Wed Jul  6 17:42:50 2022
           Time Point: 14.310 secs
           Intensity:  Min = 535, Max = 5820, Mean = 902.18134
           Photosensor reading: 2625212.0
           Exposure time: 0.623243 secs
           EX filter:  FITC
           EM filter:  FITC
           ND filter:  100%
           Stage coordinates:   (-2017.390,-1945.409,-1.768)

Image 15.
           Time:       Wed Jul  6 17:42:52 2022
           Time Point: 15.249 secs
           Intensity:  Min = 651, Max = 4924, Mean = 871.68073
           Photosensor reading: 3592300.0
           Exposure time: 1.480300 secs
           EX filter:  TRITC
           EM filter:  TRITC
           ND filter:  50%
           Stage coordinates:   (-2017.390,-1945.409,-1.768)

Image 16.
           Time:       Wed Jul  6 17:42:52 2022
           Time Point: 16.995 secs
           Intensity:  Min = 514, Max = 2206, Mean = 770.19244
           Photosensor reading: 83304.0
           Exposure time: 0.499185 secs
           EX filter:  DAPI
           EM filter:  DAPI
           ND filter:  10%
           Stage coordinates:   (-2017.390,-1945.409,-1.871)

Image 17.
           Time:       Wed Jul  6 17:42:53 2022
           Time Point: 17.733 secs
           Intensity:  Min = 527, Max = 6006, Mean = 901.11798
           Photosensor reading: 2625117.0
           Exposure time: 0.623243 secs
           EX filter:  FITC
           EM filter:  FITC
           ND filter:  100%
           Stage coordinates:   (-2017.390,-1945.409,-1.871)

Image 18.
           Time:       Wed Jul  6 17:42:55 2022
           Time Point: 18.613 secs
           Intensity:  Min = 660, Max = 5140, Mean = 878.62854
           Photosensor reading: 3589639.0
           Exposure time: 1.480300 secs
           EX filter:  TRITC
           EM filter:  TRITC
           ND filter:  50%
           Stage coordinates:   (-2017.390,-1945.409,-1.871)

Image 19.
           Time:       Wed Jul  6 17:42:56 2022
           Time Point: 20.432 secs
           Intensity:  Min = 524, Max = 2178, Mean = 778.36664
           Photosensor reading: 83385.0
           Exposure time: 0.499185 secs
           EX filter:  DAPI
           EM filter:  DAPI
           ND filter:  10%
           Stage coordinates:   (-2017.390,-1945.409,-1.969)

Image 20.
           Time:       Wed Jul  6 17:42:57 2022
           Time Point: 21.166 secs
           Intensity:  Min = 529, Max = 5832, Mean = 907.77509
           Photosensor reading: 2624947.0
           Exposure time: 0.623243 secs
           EX filter:  FITC
           EM filter:  FITC
           ND filter:  100%
           Stage coordinates:   (-2017.390,-1945.409,-1.969)

Image 21.
           Time:       Wed Jul  6 17:42:59 2022
           Time Point: 22.050 secs
           Intensity:  Min = 662, Max = 5190, Mean = 875.70349
           Photosensor reading: 3588122.0
           Exposure time: 1.480300 secs
           EX filter:  TRITC
           EM filter:  TRITC
           ND filter:  50%
           Stage coordinates:   (-2017.390,-1945.409,-1.969)

Image 22.
           Time:       Wed Jul  6 17:42:59 2022
           Time Point: 23.801 secs
           Intensity:  Min = 526, Max = 2112, Mean = 774.64050
           Photosensor reading: 83347.0
           Exposure time: 0.499185 secs
           EX filter:  DAPI
           EM filter:  DAPI
           ND filter:  10%
           Stage coordinates:   (-2017.390,-1945.409,-2.071)

Image 23.
           Time:       Wed Jul  6 17:43:00 2022
           Time Point: 24.536 secs
           Intensity:  Min = 519, Max = 5490, Mean = 901.52844
           Photosensor reading: 2624841.0
           Exposure time: 0.623243 secs
           EX filter:  FITC
           EM filter:  FITC
           ND filter:  100%
           Stage coordinates:   (-2017.390,-1945.409,-2.071)

Image 24.
           Time:       Wed Jul  6 17:43:02 2022
           Time Point: 25.485 secs
           Intensity:  Min = 664, Max = 5164, Mean = 874.97485
           Photosensor reading: 3584224.0
           Exposure time: 1.480300 secs
           EX filter:  TRITC
           EM filter:  TRITC
           ND filter:  50%
           Stage coordinates:   (-2017.390,-1945.409,-2.071)

Image 25.
           Time:       Wed Jul  6 17:43:03 2022
           Time Point: 27.241 secs
           Intensity:  Min = 511, Max = 2097, Mean = 762.36005
           Photosensor reading: 83159.0
           Exposure time: 0.499185 secs
           EX filter:  DAPI
           EM filter:  DAPI
           ND filter:  10%
           Stage coordinates:   (-2017.390,-1945.409,-2.169)

Image 26.
           Time:       Wed Jul  6 17:43:04 2022
           Time Point: 27.972 secs
           Intensity:  Min = 516, Max = 4932, Mean = 898.70392
           Photosensor reading: 2624608.0
           Exposure time: 0.623243 secs
           EX filter:  FITC
           EM filter:  FITC
           ND filter:  100%
           Stage coordinates:   (-2017.390,-1945.409,-2.169)

Image 27.
           Time:       Wed Jul  6 17:43:05 2022
           Time Point: 28.855 secs
           Intensity:  Min = 664, Max = 4971, Mean = 872.51379
           Photosensor reading: 3581507.0
           Exposure time: 1.480300 secs
           EX filter:  TRITC
           EM filter:  TRITC
           ND filter:  50%
           Stage coordinates:   (-2017.390,-1945.409,-2.169)

Image 28.
           Time:       Wed Jul  6 17:43:06 2022
           Time Point: 30.656 secs
           Intensity:  Min = 528, Max = 2100, Mean = 775.09381
           Photosensor reading: 83234.0
           Exposure time: 0.499185 secs
           EX filter:  DAPI
           EM filter:  DAPI
           ND filter:  10%
           Stage coordinates:   (-2017.390,-1945.409,-2.271)

Image 29.
           Time:       Wed Jul  6 17:43:07 2022
           Time Point: 31.391 secs
           Intensity:  Min = 522, Max = 4373, Mean = 901.62018
           Photosensor reading: 2624810.0
           Exposure time: 0.623243 secs
           EX filter:  FITC
           EM filter:  FITC
           ND filter:  100%
           Stage coordinates:   (-2017.390,-1945.409,-2.271)

Image 30.
           Time:       Wed Jul  6 17:43:09 2022
           Time Point: 32.273 secs
           Intensity:  Min = 670, Max = 4570, Mean = 876.48181
           Photosensor reading: 3580344.0
           Exposure time: 1.480300 secs
           EX filter:  TRITC
           EM filter:  TRITC
           ND filter:  50%
           Stage coordinates:   (-2017.390,-1945.409,-2.271)

Total number of images saved: 30
