# Supplementary material for: Chromatin binding by HORMAD proteins regulates meiotic recombination initiation
Source: EMBO J. 2024 Feb 8;43(5):8. doi: 10.1038/s44318-024-00034-3 (PMC10907721; doi:10.1038/s44318-024-00034-3)
Supplement: Supplementary file 6 — Source Data Fig. 5 [file 44318_2024_34_MOESM6_ESM.zip › Data_Figure_5/Zip1TC_loop2/22-07-06/zip1TC_22-07-06_7797-H3_10_R3D.dv.log]

#
#Tag 0x00FF0408

Resolve3D softWoRx-Acquire Version: 7.2.1 Release RC1

Running on host: cn71689

Resolve3D Image File: /data1/Data/HochwagenLab/Jessie/Hop1PHD/Zip1TC_loop2/22-07-06/zip1TC_22-07-06_7797-H3_10_R3D.dv

Created  Wed Jul  6 15:52:04 2022


Optics:
  Objective:    	Olympus 100X/1.40, UPLS Apo, UIS2, 1-U2B836
  Lens ID:      	10007
  Aux Magn:     	2.00
  Illumination: 	Kohler

Image Properties:
  XY Dimensions:            	128 x 128
  ZWT Dimensions (expected):	10 x 3 x 1
  Pixel Size:               	0.07985 0.07985 0.100
  Binning:                  	1x1
  Flat-field Calibration:   	Off

Camera:
  Type:        	PM1394Cam00 EMCCD / EVOLVE- 512
  Gain:        	1.00X
  Speed:       	10000KHz
  Temp Setting:	-85.0C


Resolve3D Macro:
--------------------------------------------------------
# Created by DeltaVision Experiment Designer (version: 7.2.1 Release RC1)
# Experiment Macro Name: 2022-06-30


# Open image file
OPF

# Starting Scan From Farthest Z (Bottom of sample)
# Move to start of sectioning from initial point.
FOCUS 0.000

# Z sectioning loop.
FIRST_Z
DO 10

  # Select Ex, Em, Nd Filters
  FILTERS DAPI,DAPI,10%
  ACTSHUT 17
  CCD 0.499185
  WRT

  # Select Ex, Em, Nd Filters
  FILTERS FITC,FITC,100%
  ACTSHUT 17
  CCD 0.623243
  WRT

  # Select Ex, Em, Nd Filters
  FILTERS TRITC,TRITC,50%
  ACTSHUT 17
  CCD 1.480300
  WRT

  SECTIONZ -0.100
  NEXT_Z
ENDDO

# Close image file(s) 
CLF

# Move to initial point from end of sectioning.
FOCUS 1.000
BEEP

#
#
#KEY Experiment Designer Keys: Don't Modify
#
#KEY EXPERIMENT_TYPE STANDARD
#KEY SCAN_SEQUENCE WZT
#KEY DO_FAST_ACQUISITION F
#KEY LAMPS_OFF_AT_END F
#KEY DO_Z_SECTIONING T
#KEY Z_APPLY_BACKLASH F
#KEY Z_START_POSITION BOTTOM
#KEY SECT_SPACING 0.1000
#KEY NUM_Z_SECTIONS 10
#KEY SAMPLE_THICKNESS 1.0000
#KEY CHANNEL 0.499185,DAPI,DAPI,10%,1
#KEY EX_SHUTTERS 3,EX=T,TRANS=F,LASER=F
#KEY EM_SHUTTERS 1,CCD1=T
#KEY CHANNEL 0.623243,FITC,FITC,100%,1
#KEY EX_SHUTTERS 3,EX=T,TRANS=F,LASER=F
#KEY EM_SHUTTERS 1,CCD1=T
#KEY CHANNEL 1.480300,TRITC,TRITC,50%,1
#KEY EX_SHUTTERS 3,EX=T,TRANS=F,LASER=F
#KEY EM_SHUTTERS 1,CCD1=T
#KEY DO_REFERENCE_IMAGE F
#KEY DO_CELL_TRACK F
#KEY DO_AUTOFOCUS F
#KEY DO_ULTIMATEFOCUS F
#KEY DO_OAI_SCANNING F
#KEY DO_TIME_LAPSE F
#KEY DO_POINT_VISITING F
#KEY DO_PANEL_COLLECTION F
#
#
--------------------------------------------------------

Experiment Record:
------------------
Image 1.
           Time:       Wed Jul  6 15:52:04 2022
           Time Point: 0.000 secs
           Intensity:  Min = 508, Max = 2214, Mean = 781.81903
           Photosensor reading: 84091.0
           Exposure time: 0.499185 secs
           EX filter:  DAPI
           EM filter:  DAPI
           ND filter:  10%
           Stage coordinates:   (-3846.436,+1318.114,-0.557)

Image 2.
           Time:       Wed Jul  6 15:52:05 2022
           Time Point: 0.729 secs
           Intensity:  Min = 528, Max = 4036, Mean = 718.05206
           Photosensor reading: 2635880.0
           Exposure time: 0.623243 secs
           EX filter:  FITC
           EM filter:  FITC
           ND filter:  100%
           Stage coordinates:   (-3846.436,+1318.114,-0.557)

Image 3.
           Time:       Wed Jul  6 15:52:07 2022
           Time Point: 1.612 secs
           Intensity:  Min = 639, Max = 7814, Mean = 968.68024
           Photosensor reading: 3687338.0
           Exposure time: 1.480300 secs
           EX filter:  TRITC
           EM filter:  TRITC
           ND filter:  50%
           Stage coordinates:   (-3846.436,+1318.114,-0.557)

Image 4.
           Time:       Wed Jul  6 15:52:08 2022
           Time Point: 3.414 secs
           Intensity:  Min = 503, Max = 2212, Mean = 780.94653
           Photosensor reading: 84057.0
           Exposure time: 0.499185 secs
           EX filter:  DAPI
           EM filter:  DAPI
           ND filter:  10%
           Stage coordinates:   (-3846.436,+1318.114,-0.649)

Image 5.
           Time:       Wed Jul  6 15:52:09 2022
           Time Point: 4.148 secs
           Intensity:  Min = 522, Max = 4371, Mean = 714.15875
           Photosensor reading: 2634300.0
           Exposure time: 0.623243 secs
           EX filter:  FITC
           EM filter:  FITC
           ND filter:  100%
           Stage coordinates:   (-3846.436,+1318.114,-0.649)

Image 6.
           Time:       Wed Jul  6 15:52:10 2022
           Time Point: 5.030 secs
           Intensity:  Min = 649, Max = 8393, Mean = 973.76471
           Photosensor reading: 3696419.0
           Exposure time: 1.480300 secs
           EX filter:  TRITC
           EM filter:  TRITC
           ND filter:  50%
           Stage coordinates:   (-3846.436,+1318.114,-0.649)

Image 7.
           Time:       Wed Jul  6 15:52:11 2022
           Time Point: 6.768 secs
           Intensity:  Min = 508, Max = 2146, Mean = 781.50690
           Photosensor reading: 84063.0
           Exposure time: 0.499185 secs
           EX filter:  DAPI
           EM filter:  DAPI
           ND filter:  10%
           Stage coordinates:   (-3846.436,+1318.114,-0.752)

Image 8.
           Time:       Wed Jul  6 15:52:12 2022
           Time Point: 7.502 secs
           Intensity:  Min = 520, Max = 4935, Mean = 705.63141
           Photosensor reading: 2634052.0
           Exposure time: 0.623243 secs
           EX filter:  FITC
           EM filter:  FITC
           ND filter:  100%
           Stage coordinates:   (-3846.436,+1318.114,-0.752)

Image 9.
           Time:       Wed Jul  6 15:52:14 2022
           Time Point: 8.447 secs
           Intensity:  Min = 650, Max = 9975, Mean = 971.36432
           Photosensor reading: 3696205.0
           Exposure time: 1.480300 secs
           EX filter:  TRITC
           EM filter:  TRITC
           ND filter:  50%
           Stage coordinates:   (-3846.436,+1318.114,-0.752)

Image 10.
           Time:       Wed Jul  6 15:52:15 2022
           Time Point: 10.185 secs
           Intensity:  Min = 505, Max = 2095, Mean = 784.30029
           Photosensor reading: 84063.0
           Exposure time: 0.499185 secs
           EX filter:  DAPI
           EM filter:  DAPI
           ND filter:  10%
           Stage coordinates:   (-3846.436,+1318.114,-0.849)

Image 11.
           Time:       Wed Jul  6 15:52:15 2022
           Time Point: 10.924 secs
           Intensity:  Min = 514, Max = 5233, Mean = 706.47302
           Photosensor reading: 2633757.0
           Exposure time: 0.623243 secs
           EX filter:  FITC
           EM filter:  FITC
           ND filter:  100%
           Stage coordinates:   (-3846.436,+1318.114,-0.849)

Image 12.
           Time:       Wed Jul  6 15:52:17 2022
           Time Point: 11.820 secs
           Intensity:  Min = 644, Max = 11561, Mean = 965.76520
           Photosensor reading: 3692678.0
           Exposure time: 1.480300 secs
           EX filter:  TRITC
           EM filter:  TRITC
           ND filter:  50%
           Stage coordinates:   (-3846.436,+1318.114,-0.849)

Image 13.
           Time:       Wed Jul  6 15:52:18 2022
           Time Point: 13.636 secs
           Intensity:  Min = 487, Max = 2090, Mean = 776.55713
           Photosensor reading: 84063.0
           Exposure time: 0.499185 secs
           EX filter:  DAPI
           EM filter:  DAPI
           ND filter:  10%
           Stage coordinates:   (-3846.436,+1318.114,-0.952)

Image 14.
           Time:       Wed Jul  6 15:52:19 2022
           Time Point: 14.375 secs
           Intensity:  Min = 521, Max = 5071, Mean = 709.00653
           Photosensor reading: 2632921.0
           Exposure time: 0.623243 secs
           EX filter:  FITC
           EM filter:  FITC
           ND filter:  100%
           Stage coordinates:   (-3846.436,+1318.114,-0.952)

Image 15.
           Time:       Wed Jul  6 15:52:21 2022
           Time Point: 15.258 secs
           Intensity:  Min = 643, Max = 12741, Mean = 965.79144
           Photosensor reading: 3690419.0
           Exposure time: 1.480300 secs
           EX filter:  TRITC
           EM filter:  TRITC
           ND filter:  50%
           Stage coordinates:   (-3846.436,+1318.114,-0.952)

Image 16.
           Time:       Wed Jul  6 15:52:21 2022
           Time Point: 17.010 secs
           Intensity:  Min = 511, Max = 2049, Mean = 786.05780
           Photosensor reading: 84079.0
           Exposure time: 0.499185 secs
           EX filter:  DAPI
           EM filter:  DAPI
           ND filter:  10%
           Stage coordinates:   (-3846.436,+1318.114,-1.049)

Image 17.
           Time:       Wed Jul  6 15:52:22 2022
           Time Point: 17.745 secs
           Intensity:  Min = 526, Max = 4833, Mean = 709.52936
           Photosensor reading: 2632532.0
           Exposure time: 0.623243 secs
           EX filter:  FITC
           EM filter:  FITC
           ND filter:  100%
           Stage coordinates:   (-3846.436,+1318.114,-1.049)

Image 18.
           Time:       Wed Jul  6 15:52:24 2022
           Time Point: 18.696 secs
           Intensity:  Min = 642, Max = 13628, Mean = 959.03876
           Photosensor reading: 3685815.0
           Exposure time: 1.480300 secs
           EX filter:  TRITC
           EM filter:  TRITC
           ND filter:  50%
           Stage coordinates:   (-3846.436,+1318.114,-1.049)

Image 19.
           Time:       Wed Jul  6 15:52:25 2022
           Time Point: 20.444 secs
           Intensity:  Min = 503, Max = 2016, Mean = 783.27185
           Photosensor reading: 84050.0
           Exposure time: 0.499185 secs
           EX filter:  DAPI
           EM filter:  DAPI
           ND filter:  10%
           Stage coordinates:   (-3846.436,+1318.114,-1.152)

Image 20.
           Time:       Wed Jul  6 15:52:26 2022
           Time Point: 21.181 secs
           Intensity:  Min = 510, Max = 4499, Mean = 708.13782
           Photosensor reading: 2632649.0
           Exposure time: 0.623243 secs
           EX filter:  FITC
           EM filter:  FITC
           ND filter:  100%
           Stage coordinates:   (-3846.436,+1318.114,-1.152)

Image 21.
           Time:       Wed Jul  6 15:52:27 2022
           Time Point: 22.063 secs
           Intensity:  Min = 641, Max = 14074, Mean = 962.40216
           Photosensor reading: 3684474.0
           Exposure time: 1.480300 secs
           EX filter:  TRITC
           EM filter:  TRITC
           ND filter:  50%
           Stage coordinates:   (-3846.436,+1318.114,-1.152)

Image 22.
           Time:       Wed Jul  6 15:52:28 2022
           Time Point: 23.880 secs
           Intensity:  Min = 505, Max = 1969, Mean = 780.32794
           Photosensor reading: 83884.0
           Exposure time: 0.499185 secs
           EX filter:  DAPI
           EM filter:  DAPI
           ND filter:  10%
           Stage coordinates:   (-3846.436,+1318.114,-1.249)

Image 23.
           Time:       Wed Jul  6 15:52:29 2022
           Time Point: 24.616 secs
           Intensity:  Min = 522, Max = 4025, Mean = 706.19067
           Photosensor reading: 2632705.0
           Exposure time: 0.623243 secs
           EX filter:  FITC
           EM filter:  FITC
           ND filter:  100%
           Stage coordinates:   (-3846.436,+1318.114,-1.249)

Image 24.
           Time:       Wed Jul  6 15:52:31 2022
           Time Point: 25.500 secs
           Intensity:  Min = 639, Max = 14375, Mean = 954.79816
           Photosensor reading: 3680099.0
           Exposure time: 1.480300 secs
           EX filter:  TRITC
           EM filter:  TRITC
           ND filter:  50%
           Stage coordinates:   (-3846.436,+1318.114,-1.249)

Image 25.
           Time:       Wed Jul  6 15:52:32 2022
           Time Point: 27.252 secs
           Intensity:  Min = 501, Max = 1893, Mean = 775.31122
           Photosensor reading: 83916.0
           Exposure time: 0.499185 secs
           EX filter:  DAPI
           EM filter:  DAPI
           ND filter:  10%
           Stage coordinates:   (-3846.436,+1318.114,-1.352)

Image 26.
           Time:       Wed Jul  6 15:52:33 2022
           Time Point: 27.987 secs
           Intensity:  Min = 518, Max = 3345, Mean = 701.45599
           Photosensor reading: 2632033.0
           Exposure time: 0.623243 secs
           EX filter:  FITC
           EM filter:  FITC
           ND filter:  100%
           Stage coordinates:   (-3846.436,+1318.114,-1.352)

Image 27.
           Time:       Wed Jul  6 15:52:34 2022
           Time Point: 28.936 secs
           Intensity:  Min = 639, Max = 13618, Mean = 954.06470
           Photosensor reading: 3678530.0
           Exposure time: 1.480300 secs
           EX filter:  TRITC
           EM filter:  TRITC
           ND filter:  50%
           Stage coordinates:   (-3846.436,+1318.114,-1.352)

Image 28.
           Time:       Wed Jul  6 15:52:35 2022
           Time Point: 30.688 secs
           Intensity:  Min = 505, Max = 1816, Mean = 779.54504
           Photosensor reading: 83817.0
           Exposure time: 0.499185 secs
           EX filter:  DAPI
           EM filter:  DAPI
           ND filter:  10%
           Stage coordinates:   (-3846.436,+1318.114,-1.449)

Image 29.
           Time:       Wed Jul  6 15:52:36 2022
           Time Point: 31.424 secs
           Intensity:  Min = 517, Max = 2721, Mean = 703.30096
           Photosensor reading: 2629505.0
           Exposure time: 0.623243 secs
           EX filter:  FITC
           EM filter:  FITC
           ND filter:  100%
           Stage coordinates:   (-3846.436,+1318.114,-1.449)

Image 30.
           Time:       Wed Jul  6 15:52:38 2022
           Time Point: 32.305 secs
           Intensity:  Min = 631, Max = 11809, Mean = 952.02960
           Photosensor reading: 3676171.0
           Exposure time: 1.480300 secs
           EX filter:  TRITC
           EM filter:  TRITC
           ND filter:  50%
           Stage coordinates:   (-3846.436,+1318.114,-1.449)

Total number of images saved: 30
