# Supplementary material for: Chromatin binding by HORMAD proteins regulates meiotic recombination initiation
Source: EMBO J. 2024 Feb 8;43(5):8. doi: 10.1038/s44318-024-00034-3 (PMC10907721; doi:10.1038/s44318-024-00034-3)
Supplement: Supplementary file 6 — Source Data Fig. 5 [file 44318_2024_34_MOESM6_ESM.zip › Data_Figure_5/Zip1TC_loop2/22-07-06/zip1TC_22-07-06_7797-H2_16_R3D.dv.log]

#
#Tag 0x00FF0408

Resolve3D softWoRx-Acquire Version: 7.2.1 Release RC1

Running on host: cn71689

Resolve3D Image File: /data1/Data/HochwagenLab/Jessie/Hop1PHD/Zip1TC_loop2/22-07-06/zip1TC_22-07-06_7797-H2_16_R3D.dv

Created  Wed Jul  6 17:47:07 2022


Optics:
  Objective:    	Olympus 100X/1.40, UPLS Apo, UIS2, 1-U2B836
  Lens ID:      	10007
  Aux Magn:     	2.00
  Illumination: 	Kohler

Image Properties:
  XY Dimensions:            	128 x 128
  ZWT Dimensions (expected):	10 x 3 x 1
  Pixel Size:               	0.07985 0.07985 0.100
  Binning:                  	1x1
  Flat-field Calibration:   	Off

Camera:
  Type:        	PM1394Cam00 EMCCD / EVOLVE- 512
  Gain:        	1.00X
  Speed:       	10000KHz
  Temp Setting:	-85.0C


Resolve3D Macro:
--------------------------------------------------------
# Created by DeltaVision Experiment Designer (version: 7.2.1 Release RC1)
# Experiment Macro Name: 2022-06-30


# Open image file
OPF

# Starting Scan From Farthest Z (Bottom of sample)
# Move to start of sectioning from initial point.
FOCUS 0.000

# Z sectioning loop.
FIRST_Z
DO 10

  # Select Ex, Em, Nd Filters
  FILTERS DAPI,DAPI,10%
  ACTSHUT 17
  CCD 0.499185
  WRT

  # Select Ex, Em, Nd Filters
  FILTERS FITC,FITC,100%
  ACTSHUT 17
  CCD 0.623243
  WRT

  # Select Ex, Em, Nd Filters
  FILTERS TRITC,TRITC,50%
  ACTSHUT 17
  CCD 1.480300
  WRT

  SECTIONZ -0.100
  NEXT_Z
ENDDO

# Close image file(s) 
CLF

# Move to initial point from end of sectioning.
FOCUS 1.000
BEEP

#
#
#KEY Experiment Designer Keys: Don't Modify
#
#KEY EXPERIMENT_TYPE STANDARD
#KEY SCAN_SEQUENCE WZT
#KEY DO_FAST_ACQUISITION F
#KEY LAMPS_OFF_AT_END F
#KEY DO_Z_SECTIONING T
#KEY Z_APPLY_BACKLASH F
#KEY Z_START_POSITION BOTTOM
#KEY SECT_SPACING 0.1000
#KEY NUM_Z_SECTIONS 10
#KEY SAMPLE_THICKNESS 1.0000
#KEY CHANNEL 0.499185,DAPI,DAPI,10%,1
#KEY EX_SHUTTERS 3,EX=T,TRANS=F,LASER=F
#KEY EM_SHUTTERS 1,CCD1=T
#KEY CHANNEL 0.623243,FITC,FITC,100%,1
#KEY EX_SHUTTERS 3,EX=T,TRANS=F,LASER=F
#KEY EM_SHUTTERS 1,CCD1=T
#KEY CHANNEL 1.480300,TRITC,TRITC,50%,1
#KEY EX_SHUTTERS 3,EX=T,TRANS=F,LASER=F
#KEY EM_SHUTTERS 1,CCD1=T
#KEY DO_REFERENCE_IMAGE F
#KEY DO_CELL_TRACK F
#KEY DO_AUTOFOCUS F
#KEY DO_ULTIMATEFOCUS F
#KEY DO_OAI_SCANNING F
#KEY DO_TIME_LAPSE F
#KEY DO_POINT_VISITING F
#KEY DO_PANEL_COLLECTION F
#
#
--------------------------------------------------------

Experiment Record:
------------------
Image 1.
           Time:       Wed Jul  6 17:47:08 2022
           Time Point: 0.000 secs
           Intensity:  Min = 534, Max = 2395, Mean = 787.56567
           Photosensor reading: 83433.0
           Exposure time: 0.499185 secs
           EX filter:  DAPI
           EM filter:  DAPI
           ND filter:  10%
           Stage coordinates:   (-2296.627,-1772.074,-2.055)

Image 2.
           Time:       Wed Jul  6 17:47:09 2022
           Time Point: 0.730 secs
           Intensity:  Min = 528, Max = 6987, Mean = 788.58997
           Photosensor reading: 2625837.0
           Exposure time: 0.623243 secs
           EX filter:  FITC
           EM filter:  FITC
           ND filter:  100%
           Stage coordinates:   (-2296.627,-1772.074,-2.055)

Image 3.
           Time:       Wed Jul  6 17:47:10 2022
           Time Point: 1.613 secs
           Intensity:  Min = 671, Max = 4086, Mean = 796.92682
           Photosensor reading: 3583345.0
           Exposure time: 1.480300 secs
           EX filter:  TRITC
           EM filter:  TRITC
           ND filter:  50%
           Stage coordinates:   (-2296.627,-1772.074,-2.055)

Image 4.
           Time:       Wed Jul  6 17:47:11 2022
           Time Point: 3.416 secs
           Intensity:  Min = 523, Max = 2379, Mean = 787.63116
           Photosensor reading: 83471.0
           Exposure time: 0.499185 secs
           EX filter:  DAPI
           EM filter:  DAPI
           ND filter:  10%
           Stage coordinates:   (-2296.627,-1772.074,-2.152)

Image 5.
           Time:       Wed Jul  6 17:47:12 2022
           Time Point: 4.150 secs
           Intensity:  Min = 528, Max = 7043, Mean = 788.19928
           Photosensor reading: 2625234.0
           Exposure time: 0.623243 secs
           EX filter:  FITC
           EM filter:  FITC
           ND filter:  100%
           Stage coordinates:   (-2296.627,-1772.074,-2.152)

Image 6.
           Time:       Wed Jul  6 17:47:14 2022
           Time Point: 5.033 secs
           Intensity:  Min = 669, Max = 4309, Mean = 796.92780
           Photosensor reading: 3586950.0
           Exposure time: 1.480300 secs
           EX filter:  TRITC
           EM filter:  TRITC
           ND filter:  50%
           Stage coordinates:   (-2296.627,-1772.074,-2.152)

Image 7.
           Time:       Wed Jul  6 17:47:15 2022
           Time Point: 6.785 secs
           Intensity:  Min = 529, Max = 2378, Mean = 787.34827
           Photosensor reading: 83558.0
           Exposure time: 0.499185 secs
           EX filter:  DAPI
           EM filter:  DAPI
           ND filter:  10%
           Stage coordinates:   (-2296.627,-1772.074,-2.250)

Image 8.
           Time:       Wed Jul  6 17:47:15 2022
           Time Point: 7.521 secs
           Intensity:  Min = 524, Max = 7139, Mean = 787.41888
           Photosensor reading: 2625718.0
           Exposure time: 0.623243 secs
           EX filter:  FITC
           EM filter:  FITC
           ND filter:  100%
           Stage coordinates:   (-2296.627,-1772.074,-2.250)

Image 9.
           Time:       Wed Jul  6 17:47:17 2022
           Time Point: 8.466 secs
           Intensity:  Min = 657, Max = 4478, Mean = 794.87457
           Photosensor reading: 3586471.0
           Exposure time: 1.480300 secs
           EX filter:  TRITC
           EM filter:  TRITC
           ND filter:  50%
           Stage coordinates:   (-2296.627,-1772.074,-2.250)

Image 10.
           Time:       Wed Jul  6 17:47:18 2022
           Time Point: 10.205 secs
           Intensity:  Min = 532, Max = 2327, Mean = 791.73102
           Photosensor reading: 83550.0
           Exposure time: 0.499185 secs
           EX filter:  DAPI
           EM filter:  DAPI
           ND filter:  10%
           Stage coordinates:   (-2296.627,-1772.074,-2.352)

Image 11.
           Time:       Wed Jul  6 17:47:19 2022
           Time Point: 10.940 secs
           Intensity:  Min = 512, Max = 7076, Mean = 781.15625
           Photosensor reading: 2625782.0
           Exposure time: 0.623243 secs
           EX filter:  FITC
           EM filter:  FITC
           ND filter:  100%
           Stage coordinates:   (-2296.627,-1772.074,-2.352)

Image 12.
           Time:       Wed Jul  6 17:47:21 2022
           Time Point: 11.821 secs
           Intensity:  Min = 650, Max = 4648, Mean = 796.14697
           Photosensor reading: 3586894.0
           Exposure time: 1.480300 secs
           EX filter:  TRITC
           EM filter:  TRITC
           ND filter:  50%
           Stage coordinates:   (-2296.627,-1772.074,-2.352)

Image 13.
           Time:       Wed Jul  6 17:47:21 2022
           Time Point: 13.641 secs
           Intensity:  Min = 518, Max = 2306, Mean = 788.68750
           Photosensor reading: 83506.0
           Exposure time: 0.499185 secs
           EX filter:  DAPI
           EM filter:  DAPI
           ND filter:  10%
           Stage coordinates:   (-2296.627,-1772.074,-2.450)

Image 14.
           Time:       Wed Jul  6 17:47:22 2022
           Time Point: 14.375 secs
           Intensity:  Min = 521, Max = 6748, Mean = 780.50012
           Photosensor reading: 2625483.0
           Exposure time: 0.623243 secs
           EX filter:  FITC
           EM filter:  FITC
           ND filter:  100%
           Stage coordinates:   (-2296.627,-1772.074,-2.450)

Image 15.
           Time:       Wed Jul  6 17:47:24 2022
           Time Point: 15.258 secs
           Intensity:  Min = 665, Max = 4600, Mean = 796.93970
           Photosensor reading: 3582819.0
           Exposure time: 1.480300 secs
           EX filter:  TRITC
           EM filter:  TRITC
           ND filter:  50%
           Stage coordinates:   (-2296.627,-1772.074,-2.450)

Image 16.
           Time:       Wed Jul  6 17:47:25 2022
           Time Point: 16.995 secs
           Intensity:  Min = 519, Max = 2313, Mean = 792.36877
           Photosensor reading: 83571.0
           Exposure time: 0.499185 secs
           EX filter:  DAPI
           EM filter:  DAPI
           ND filter:  10%
           Stage coordinates:   (-2296.627,-1772.074,-2.553)

Image 17.
           Time:       Wed Jul  6 17:47:26 2022
           Time Point: 17.727 secs
           Intensity:  Min = 520, Max = 6315, Mean = 781.86261
           Photosensor reading: 2625560.0
           Exposure time: 0.623243 secs
           EX filter:  FITC
           EM filter:  FITC
           ND filter:  100%
           Stage coordinates:   (-2296.627,-1772.074,-2.553)

Image 18.
           Time:       Wed Jul  6 17:47:27 2022
           Time Point: 18.666 secs
           Intensity:  Min = 668, Max = 4662, Mean = 792.36444
           Photosensor reading: 3580005.0
           Exposure time: 1.480300 secs
           EX filter:  TRITC
           EM filter:  TRITC
           ND filter:  50%
           Stage coordinates:   (-2296.627,-1772.074,-2.553)

Image 19.
           Time:       Wed Jul  6 17:47:28 2022
           Time Point: 20.414 secs
           Intensity:  Min = 523, Max = 2314, Mean = 794.51782
           Photosensor reading: 83523.0
           Exposure time: 0.499185 secs
           EX filter:  DAPI
           EM filter:  DAPI
           ND filter:  10%
           Stage coordinates:   (-2296.627,-1772.074,-2.650)

Image 20.
           Time:       Wed Jul  6 17:47:29 2022
           Time Point: 21.147 secs
           Intensity:  Min = 520, Max = 5604, Mean = 774.05096
           Photosensor reading: 2625603.0
           Exposure time: 0.623243 secs
           EX filter:  FITC
           EM filter:  FITC
           ND filter:  100%
           Stage coordinates:   (-2296.627,-1772.074,-2.650)

Image 21.
           Time:       Wed Jul  6 17:47:31 2022
           Time Point: 22.032 secs
           Intensity:  Min = 654, Max = 4498, Mean = 788.06610
           Photosensor reading: 3579879.0
           Exposure time: 1.480300 secs
           EX filter:  TRITC
           EM filter:  TRITC
           ND filter:  50%
           Stage coordinates:   (-2296.627,-1772.074,-2.650)

Image 22.
           Time:       Wed Jul  6 17:47:32 2022
           Time Point: 23.850 secs
           Intensity:  Min = 521, Max = 2295, Mean = 794.74188
           Photosensor reading: 83522.0
           Exposure time: 0.499185 secs
           EX filter:  DAPI
           EM filter:  DAPI
           ND filter:  10%
           Stage coordinates:   (-2296.627,-1772.074,-2.753)

Image 23.
           Time:       Wed Jul  6 17:47:33 2022
           Time Point: 24.584 secs
           Intensity:  Min = 520, Max = 4491, Mean = 777.66998
           Photosensor reading: 2625368.0
           Exposure time: 0.623243 secs
           EX filter:  FITC
           EM filter:  FITC
           ND filter:  100%
           Stage coordinates:   (-2296.627,-1772.074,-2.753)

Image 24.
           Time:       Wed Jul  6 17:47:34 2022
           Time Point: 25.466 secs
           Intensity:  Min = 670, Max = 4198, Mean = 795.38776
           Photosensor reading: 3576765.0
           Exposure time: 1.480300 secs
           EX filter:  TRITC
           EM filter:  TRITC
           ND filter:  50%
           Stage coordinates:   (-2296.627,-1772.074,-2.753)

Image 25.
           Time:       Wed Jul  6 17:47:35 2022
           Time Point: 27.218 secs
           Intensity:  Min = 527, Max = 2261, Mean = 792.26257
           Photosensor reading: 83475.0
           Exposure time: 0.499185 secs
           EX filter:  DAPI
           EM filter:  DAPI
           ND filter:  10%
           Stage coordinates:   (-2296.627,-1772.074,-2.850)

Image 26.
           Time:       Wed Jul  6 17:47:36 2022
           Time Point: 27.952 secs
           Intensity:  Min = 523, Max = 4100, Mean = 778.51080
           Photosensor reading: 2624983.0
           Exposure time: 0.623243 secs
           EX filter:  FITC
           EM filter:  FITC
           ND filter:  100%
           Stage coordinates:   (-2296.627,-1772.074,-2.850)

Image 27.
           Time:       Wed Jul  6 17:47:38 2022
           Time Point: 28.882 secs
           Intensity:  Min = 661, Max = 3738, Mean = 788.03833
           Photosensor reading: 3576729.0
           Exposure time: 1.480300 secs
           EX filter:  TRITC
           EM filter:  TRITC
           ND filter:  50%
           Stage coordinates:   (-2296.627,-1772.074,-2.850)

Image 28.
           Time:       Wed Jul  6 17:47:38 2022
           Time Point: 30.622 secs
           Intensity:  Min = 531, Max = 2226, Mean = 800.48645
           Photosensor reading: 83531.0
           Exposure time: 0.499185 secs
           EX filter:  DAPI
           EM filter:  DAPI
           ND filter:  10%
           Stage coordinates:   (-2296.627,-1772.074,-2.953)

Image 29.
           Time:       Wed Jul  6 17:47:39 2022
           Time Point: 31.358 secs
           Intensity:  Min = 523, Max = 3860, Mean = 774.91046
           Photosensor reading: 2625031.0
           Exposure time: 0.623243 secs
           EX filter:  FITC
           EM filter:  FITC
           ND filter:  100%
           Stage coordinates:   (-2296.627,-1772.074,-2.953)

Image 30.
           Time:       Wed Jul  6 17:47:41 2022
           Time Point: 32.240 secs
           Intensity:  Min = 651, Max = 3331, Mean = 789.50879
           Photosensor reading: 3574305.0
           Exposure time: 1.480300 secs
           EX filter:  TRITC
           EM filter:  TRITC
           ND filter:  50%
           Stage coordinates:   (-2296.627,-1772.074,-2.953)

Total number of images saved: 30
