# Supplementary material for: Chromatin binding by HORMAD proteins regulates meiotic recombination initiation
Source: EMBO J. 2024 Feb 8;43(5):8. doi: 10.1038/s44318-024-00034-3 (PMC10907721; doi:10.1038/s44318-024-00034-3)
Supplement: Supplementary file 8 — Source Data Fig. 8A [file 44318_2024_34_MOESM8_ESM.zip]

Archive with 156 entries (151 files):
- Figure8_PanelA/
- __MACOSX/._Figure8_PanelA
- Figure8_PanelA/20231003-152325-1d-loop2-92923-again-[Phosphor].tif
- __MACOSX/Figure8_PanelA/._20231003-152325-1d-loop2-92923-again-[Phosphor].tif
- Figure8_PanelA/HIS4LEU2-1D-DSB_nolegend.pdf
- __MACOSX/Figure8_PanelA/._HIS4LEU2-1D-DSB_nolegend.pdf
- Figure8_PanelA/.DS_Store
- __MACOSX/Figure8_PanelA/._.DS_Store
- Figure8_PanelA/20231003-152325-1d-loop2-92923-[Phosphor].bmp
- __MACOSX/Figure8_PanelA/._20231003-152325-1d-loop2-92923-[Phosphor].bmp
- Figure8_PanelA/1D_cal_Analysis20221013/
- __MACOSX/Figure8_PanelA/._1D_cal_Analysis20221013
- Figure8_PanelA/His4Leu2_1D_DSB_compiled.xlsx
- __MACOSX/Figure8_PanelA/._His4Leu2_1D_DSB_compiled.xlsx
- Figure8_PanelA/DSB_1D_His4Leu2.csv
- __MACOSX/Figure8_PanelA/._DSB_1D_His4Leu2.csv
- Figure8_PanelA/20220209 loop2 pch2 HIS4LEU2 1D 2 weeks-[Phosphor].tif
- __MACOSX/Figure8_PanelA/._20220209 loop2 pch2 HIS4LEU2 1D 2 weeks-[Phosphor].tif
- Figure8_PanelA/His4Leu2_1D_CO_compiled.xlsx
- __MACOSX/Figure8_PanelA/._His4Leu2_1D_CO_compiled.xlsx
- Figure8_PanelA/FigPanel_20231003-152325-1d-loop2-92923-[Phosphor].bmp
- __MACOSX/Figure8_PanelA/._FigPanel_20231003-152325-1d-loop2-92923-[Phosphor].bmp
- Figure8_PanelA/CO_1D_His4Leu2.csv
- __MACOSX/Figure8_PanelA/._CO_1D_His4Leu2.csv
- Figure8_PanelA/20220310 1D 4 weeks-[Phosphor].tif
- __MACOSX/Figure8_PanelA/._20220310 1D 4 weeks-[Phosphor].tif
- Figure8_PanelA/Fig_20220523 loop2 pch2 HIS4 1d 2weeks rescan-[Phosphor]-1.tif
- __MACOSX/Figure8_PanelA/._Fig_20220523 loop2 pch2 HIS4 1d 2weeks rescan-[Phosphor]-1.tif
- Figure8_PanelA/20220523 loop2 pch2 HIS4 1d 2weeks rescan-[Phosphor].tiff
- __MACOSX/Figure8_PanelA/._20220523 loop2 pch2 HIS4 1d 2weeks rescan-[Phosphor].tiff
- Figure8_PanelA/20231003-152325-1d-loop2-92923_analyzed/
- __MACOSX/Figure8_PanelA/._20231003-152325-1d-loop2-92923_analyzed
- Figure8_PanelA/ForFigure_20220523 loop2 pch2 HIS4 1d 2weeks rescan-[Phosphor].tif
- __MACOSX/Figure8_PanelA/._ForFigure_20220523 loop2 pch2 HIS4 1d 2weeks rescan-[Phosphor].tif
- Figure8_PanelA/20220523_Analyzed/
- __MACOSX/Figure8_PanelA/._20220523_Analyzed
- Figure8_PanelA/HIS4LEU2-1D-CO_nolegend.pdf
- __MACOSX/Figure8_PanelA/._HIS4LEU2-1D-CO_nolegend.pdf
- Figure8_PanelA/20220209/
- __MACOSX/Figure8_PanelA/._20220209
- Figure8_PanelA/20231003-152325-1d-loop2-92923-[Phosphor].tif
- __MACOSX/Figure8_PanelA/._20231003-152325-1d-loop2-92923-[Phosphor].tif
- Figure8_PanelA/1D_cal_Analysis20221013/Quant_20221012loop2pch21DHIS4LEU240daysGel.xlsx
- __MACOSX/Figure8_PanelA/1D_cal_Analysis20221013/._Quant_20221012loop2pch21DHIS4LEU240daysGel.xlsx
- Figure8_PanelA/1D_cal_Analysis20221013/DSB_Box.roi
- __MACOSX/Figure8_PanelA/1D_cal_Analysis20221013/._DSB_Box.roi
- Figure8_PanelA/1D_cal_Analysis20221013/DSBs.csv
- __MACOSX/Figure8_PanelA/1D_cal_Analysis20221013/._DSBs.csv
- Figure8_PanelA/1D_cal_Analysis20221013/P1.csv
- __MACOSX/Figure8_PanelA/1D_cal_Analysis20221013/._P1.csv
- Figure8_PanelA/1D_cal_Analysis20221013/P2_Bckgnd.csv
- __MACOSX/Figure8_PanelA/1D_cal_Analysis20221013/._P2_Bckgnd.csv
- Figure8_PanelA/1D_cal_Analysis20221013/P2.csv
- __MACOSX/Figure8_PanelA/1D_cal_Analysis20221013/._P2.csv
- Figure8_PanelA/1D_cal_Analysis20221013/Dsb_Bckgndcsv.csv
- __MACOSX/Figure8_PanelA/1D_cal_Analysis20221013/._Dsb_Bckgndcsv.csv
- Figure8_PanelA/1D_cal_Analysis20221013/R1.csv
- __MACOSX/Figure8_PanelA/1D_cal_Analysis20221013/._R1.csv
- Figure8_PanelA/1D_cal_Analysis20221013/R2_Bckgnd.csv
- __MACOSX/Figure8_PanelA/1D_cal_Analysis20221013/._R2_Bckgnd.csv
- Figure8_PanelA/1D_cal_Analysis20221013/R2.csv
- __MACOSX/Figure8_PanelA/1D_cal_Analysis20221013/._R2.csv
- Figure8_PanelA/1D_cal_Analysis20221013/20221013 loop2 pch2 1D HIS4LEU2 40days-[Phosphor]-1.tif
- __MACOSX/Figure8_PanelA/1D_cal_Analysis20221013/._20221013 loop2 pch2 1D HIS4LEU2 40days-[Phosphor]-1.tif
- Figure8_PanelA/1D_cal_Analysis20221013/20221013_Box.roi
- __MACOSX/Figure8_PanelA/1D_cal_Analysis20221013/._20221013_Box.roi
- Figure8_PanelA/1D_cal_Analysis20221013/P1_Bckgnd.csv
- __MACOSX/Figure8_PanelA/1D_cal_Analysis20221013/._P1_Bckgnd.csv
- Figure8_PanelA/1D_cal_Analysis20221013/Dsb_Bckgnd.csv
- __MACOSX/Figure8_PanelA/1D_cal_Analysis20221013/._Dsb_Bckgnd.csv
- Figure8_PanelA/20231003-152325-1d-loop2-92923_analyzed/Results_COtop_COtobBack.csv
- __MACOSX/Figure8_PanelA/20231003-152325-1d-loop2-92923_analyzed/._Results_COtop_COtobBack.csv
- Figure8_PanelA/20231003-152325-1d-loop2-92923_analyzed/Results_PBot_PBotBack_analyzed.xlsx
- __MACOSX/Figure8_PanelA/20231003-152325-1d-loop2-92923_analyzed/._Results_PBot_PBotBack_analyzed.xlsx
- Figure8_PanelA/20231003-152325-1d-loop2-92923_analyzed/20231003-152325-1d-loop2-92923-[Phosphor]_measured.tif
- __MACOSX/Figure8_PanelA/20231003-152325-1d-loop2-92923_analyzed/._20231003-152325-1d-loop2-92923-[Phosphor]_measured.tif
- Figure8_PanelA/20231003-152325-1d-loop2-92923_analyzed/CObot_CObotBack.csv
- __MACOSX/Figure8_PanelA/20231003-152325-1d-loop2-92923_analyzed/._CObot_CObotBack.csv
- Figure8_PanelA/20231003-152325-1d-loop2-92923_analyzed/RoiSet_COtop_COtopBack.zip
- __MACOSX/Figure8_PanelA/20231003-152325-1d-loop2-92923_analyzed/._RoiSet_COtop_COtopBack.zip
- Figure8_PanelA/20231003-152325-1d-loop2-92923_analyzed/Results_COtop_COtobBack-analyzed.xlsx
- __MACOSX/Figure8_PanelA/20231003-152325-1d-loop2-92923_analyzed/._Results_COtop_COtobBack-analyzed.xlsx
- Figure8_PanelA/20231003-152325-1d-loop2-92923_analyzed/20231003Analyzed.xlsx
- __MACOSX/Figure8_PanelA/20231003-152325-1d-loop2-92923_analyzed/._20231003Analyzed.xlsx
- Figure8_PanelA/20231003-152325-1d-loop2-92923_analyzed/CObot_CObotBack-analyzed.csv
- __MACOSX/Figure8_PanelA/20231003-152325-1d-loop2-92923_analyzed/._CObot_CObotBack-analyzed.csv
- Figure8_PanelA/20231003-152325-1d-loop2-92923_analyzed/Results_PTop_PTopBack-anayzed.xlsx
- __MACOSX/Figure8_PanelA/20231003-152325-1d-loop2-92923_analyzed/._Results_PTop_PTopBack-anayzed.xlsx
- Figure8_PanelA/20231003-152325-1d-loop2-92923_analyzed/Results_PTop_PTopBack.csv
- __MACOSX/Figure8_PanelA/20231003-152325-1d-loop2-92923_analyzed/._Results_PTop_PTopBack.csv
- Figure8_PanelA/20231003-152325-1d-loop2-92923_analyzed/RoiSet_PTop_PTopBack.zip
- __MACOSX/Figure8_PanelA/20231003-152325-1d-loop2-92923_analyzed/._RoiSet_PTop_PTopBack.zip
- Figure8_PanelA/20231003-152325-1d-loop2-92923_analyzed/Results_PBot_PBotBack.csv
- __MACOSX/Figure8_PanelA/20231003-152325-1d-loop2-92923_analyzed/._Results_PBot_PBotBack.csv
- Figure8_PanelA/20231003-152325-1d-loop2-92923_analyzed/RoiSet_CObot_CObotBack.zip
- __MACOSX/Figure8_PanelA/20231003-152325-1d-loop2-92923_analyzed/._RoiSet_CObot_CObotBack.zip
- Figure8_PanelA/20231003-152325-1d-loop2-92923_analyzed/RoiSet_PBot_PBotBack.zip
- __MACOSX/Figure8_PanelA/20231003-152325-1d-loop2-92923_analyzed/._RoiSet_PBot_PBotBack.zip
- Figure8_PanelA/20231003-152325-1d-loop2-92923_analyzed/20231003-152325-1d-loop2-92923-[Phosphor].tif
- __MACOSX/Figure8_PanelA/20231003-152325-1d-loop2-92923_analyzed/._20231003-152325-1d-loop2-92923-[Phosphor].tif
- Figure8_PanelA/20220523_Analyzed/COTop_andBack_Results.csv
- __MACOSX/Figure8_PanelA/20220523_Analyzed/._COTop_andBack_Results.csv
- Figure8_PanelA/20220523_Analyzed/COBot_andBack_RoiSet.zip
- __MACOSX/Figure8_PanelA/20220523_Analyzed/._COBot_andBack_RoiSet.zip
- Figure8_PanelA/20220523_Analyzed/20220523 loop2 pch2 HIS4 1d 2weeks rescan-[Phosphor]-measured.tif
- __MACOSX/Figure8_PanelA/20220523_Analyzed/._20220523 loop2 pch2 HIS4 1d 2weeks rescan-[Phosphor]-measured.tif
- Figure8_PanelA/20220523_Analyzed/COTop_andBack_RoiSet.zip
- __MACOSX/Figure8_PanelA/20220523_Analyzed/._COTop_andBack_RoiSet.zip
- Figure8_PanelA/20220523_Analyzed/TopParental_andBackground_Results.csv
- __MACOSX/Figure8_PanelA/20220523_Analyzed/._TopParental_andBackground_Results.csv
- Figure8_PanelA/20220523_Analyzed/DSB_andBackground_Results.csv
- __MACOSX/Figure8_PanelA/20220523_Analyzed/._DSB_andBackground_Results.csv
- Figure8_PanelA/20220523_Analyzed/BotParental_andBack_Results-analyzed.xlsx
- __MACOSX/Figure8_PanelA/20220523_Analyzed/._BotParental_andBack_Results-analyzed.xlsx
- Figure8_PanelA/20220523_Analyzed/20220523_analyzed.xlsx
- __MACOSX/Figure8_PanelA/20220523_Analyzed/._20220523_analyzed.xlsx
- Figure8_PanelA/20220523_Analyzed/DSB_andBack_RoiSet.zip
- __MACOSX/Figure8_PanelA/20220523_Analyzed/._DSB_andBack_RoiSet.zip
- Figure8_PanelA/20220523_Analyzed/TopParental_andBack_RoiSet.zip
- __MACOSX/Figure8_PanelA/20220523_Analyzed/._TopParental_andBack_RoiSet.zip
- Figure8_PanelA/20220523_Analyzed/TopParental_andBackground_Results-analyzed.xlsx
- __MACOSX/Figure8_PanelA/20220523_Analyzed/._TopParental_andBackground_Results-analyzed.xlsx
- Figure8_PanelA/20220523_Analyzed/DSB_andBackground_Results-analyzed.csv
- __MACOSX/Figure8_PanelA/20220523_Analyzed/._DSB_andBackground_Results-analyzed.csv
- Figure8_PanelA/20220523_Analyzed/BotParental_andBack_Results.csv
- __MACOSX/Figure8_PanelA/20220523_Analyzed/._BotParental_andBack_Results.csv
- Figure8_PanelA/20220523_Analyzed/CObot_andBack_Results.csv
- __MACOSX/Figure8_PanelA/20220523_Analyzed/._CObot_andBack_Results.csv
- Figure8_PanelA/20220523_Analyzed/BotParental_andBackground_RoiSet.zip
- __MACOSX/Figure8_PanelA/20220523_Analyzed/._BotParental_andBackground_RoiSet.zip
- Figure8_PanelA/20220523_Analyzed/CObot_andBack_Results-analyzed.csv
- __MACOSX/Figure8_PanelA/20220523_Analyzed/._CObot_andBack_Results-analyzed.csv
- Figure8_PanelA/20220523_Analyzed/COTop_andBack_Results-analyzed.xlsx
- __MACOSX/Figure8_PanelA/20220523_Analyzed/._COTop_andBack_Results-analyzed.xlsx
- Figure8_PanelA/20220209/parental_Top_firstlanelast_Results.csv
- __MACOSX/Figure8_PanelA/20220209/._parental_Top_firstlanelast_Results.csv
- Figure8_PanelA/20220209/DSB_firstLaneDiff_RoiSet.zip
- __MACOSX/Figure8_PanelA/20220209/._DSB_firstLaneDiff_RoiSet.zip
- Figure8_PanelA/20220209/20220209 loop2 pch2 HIS4LEU2 1D 2 weeks-[Phosphor].tif
- __MACOSX/Figure8_PanelA/20220209/._20220209 loop2 pch2 HIS4LEU2 1D 2 weeks-[Phosphor].tif
- Figure8_PanelA/20220209/botParental_firstlanelast_Results.csv
- __MACOSX/Figure8_PanelA/20220209/._botParental_firstlanelast_Results.csv
- Figure8_PanelA/20220209/TopPar_firstlaneLast_RoiSet.zip
- __MACOSX/Figure8_PanelA/20220209/._TopPar_firstlaneLast_RoiSet.zip
- Figure8_PanelA/20220209/parental_Top_firstlanelast_Results-analyzed.csv
- __MACOSX/Figure8_PanelA/20220209/._parental_Top_firstlanelast_Results-analyzed.csv
- Figure8_PanelA/20220209/DSB_quant.xlsx
- __MACOSX/Figure8_PanelA/20220209/._DSB_quant.xlsx
- Figure8_PanelA/20220209/measured_20220209 loop2 pch2 HIS4LEU2 1D 2 weeks-[Phosphor].tif
- __MACOSX/Figure8_PanelA/20220209/._measured_20220209 loop2 pch2 HIS4LEU2 1D 2 weeks-[Phosphor].tif
- Figure8_PanelA/20220209/Parental_bot_firstlanelast_RoiSet.zip
- __MACOSX/Figure8_PanelA/20220209/._Parental_bot_firstlanelast_RoiSet.zip
- Figure8_PanelA/20220209/DSB_results_Results.csv
- __MACOSX/Figure8_PanelA/20220209/._DSB_results_Results.csv
- Figure8_PanelA/20220209/20220209DSB_results_Results.csv
- __MACOSX/Figure8_PanelA/20220209/._20220209DSB_results_Results.csv
