# Supplementary material for: Chromatin binding by HORMAD proteins regulates meiotic recombination initiation
Source: EMBO J. 2024 Feb 8;43(5):8. doi: 10.1038/s44318-024-00034-3 (PMC10907721; doi:10.1038/s44318-024-00034-3)
Supplement: Supplementary file 8 — Source Data Fig. 8A [file 44318_2024_34_MOESM8_ESM.zip › Figure8_PanelA/His4Leu2_1D_DSB_compiled.xlsx]

## Sheet: Sheet1
		20220523	20221012	202209		av
		%DSB	%DSB							Max DSB	%wt
wt	0	0	0	0		0	0		wt	21.8053	100
wt	2	0		4.44619		2.22309	3.14393		loop2	10.084	46.2458
wt	3	14.3705	22.9926	7.93333		15.0988	7.55598		pch2	25.8892	118.729
wt	4	22.1556	24.5546	18.7056		21.8053	2.94019		loppch	14.4146	66.1061
wt	5	15.4453	17.5607	20.2241		17.7434	2.39464
wt	6	7.83473	9.30517	13.9344		10.3581	3.18322
			2.17755
loop2	0	0		0		0	0
loop2	2	0	0	0.0820495		0.0273498	0.0473713
loop2	3	8.24479	13.6317	0		7.29218	6.86562
loop2	4	10.8903	17.9437	1.41804		10.084	8.29229
loop2	5	6.58474	10.4793	5.51591		7.52666	2.61233
loop2	6	3.29615	3.00621	4.14739		3.48325	0.593149
			0.456578
pch2	0	0		0		0	0
pch2	2	6.18674	0	6.38118		4.18931	3.62935
pch2	3	21.3259	27.7863	10.096		19.7361	8.95163
pch2	4	25.0465	32.9305	19.6906		25.8892	6.66008
pch2	5	20.1052	18.7717	21.9849		20.2873	1.61429
pch2	6	10.7848	3.50284	20.1503		11.4793	8.34544
			0
lp2pch2	0	0		0		0	0
lp2pch2	2	0	0	4.28109		1.42703	2.47169
lp2pch2	3	5.4438	11.8721	5.2698		7.52855	3.7626
lp2pch2	4	12.2207	14.0938	16.9293		14.4146	2.37064
lp2pch2	5	7.14999	8.69283	21.2391		12.3606	7.72755
lp2pch2	6	0	2.05311	16.4922		6.18177	8.98791
			0
