# Supplementary material for: Chromatin binding by HORMAD proteins regulates meiotic recombination initiation
Source: EMBO J. 2024 Feb 8;43(5):8. doi: 10.1038/s44318-024-00034-3 (PMC10907721; doi:10.1038/s44318-024-00034-3)
Supplement: Supplementary file 8 — Source Data Fig. 8A [file 44318_2024_34_MOESM8_ESM.zip › Figure8_PanelA/DSB_1D_His4Leu2.csv]

Sample	Hour	Average	StD
1Wildtype	0	0	0
1Wildtype	2	2.223092673	3.143927809
1Wildtype	3	15.09878892	7.555982905
1Wildtype	4	21.8052627	2.940191838
1Wildtype	5	17.74336207	2.394639162
1Wildtype	6	10.35809179	3.183222313
2loop	0	0	0
2loop	2	0.027349848	0.04737133
2loop	3	7.292177898	6.86561704
2loop	4	10.0840235	8.29228781
2loop	5	7.526656378	2.61232701
2loop	6	3.483248537	0.59314937
3pch	0	0	0
3pch	2	4.189305299	3.629347208
3pch	3	19.73605664	8.951633841
3pch	4	25.88920155	6.660080963
3pch	5	20.28725874	1.614287194
3pch	6	11.47931364	8.345439786
4lpPch	0	0	0
4lpPch	2	1.427029507	2.47168761
4lpPch	3	7.528551698	3.762597662
4lpPch	4	14.41459826	2.370638067
4lpPch	5	12.3606247	7.727551772
4lpPch	6	6.181772136	8.987912464
