# Supplementary material for: Chromatin binding by HORMAD proteins regulates meiotic recombination initiation
Source: EMBO J. 2024 Feb 8;43(5):8. doi: 10.1038/s44318-024-00034-3 (PMC10907721; doi:10.1038/s44318-024-00034-3)
Supplement: Supplementary file 8 — Source Data Fig. 8A [file 44318_2024_34_MOESM8_ESM.zip › Figure8_PanelA/His4Leu2_1D_CO_compiled.xlsx]

## Sheet: Sheet1
		20231003	20221012	20220523
		%CO	%CO	%CO		Avg	stdev
wt	0	0	0	0		0	0			Max DSB	%wt
wt	2	0	0	0.259233		0.086411	0.149668		wt	21.1806	100
wt	3	0	1.25146	3.48612		1.57919	1.76602		loop2	12.6303	59.6313
wt	4	7.32276	10.9055	6.18013		8.13613	2.46545		pch2	20.958	98.9488
wt	5	19.8528	17.5803	16.54		17.991	1.69417		loppch	12.7862	60.3674
wt	6	22.4226	20.2311	20.8882		21.1806	1.12467
loop2	0	0	0	0		0	0
loop2	2	0	0	0		0	0
loop2	3	0	0.253254	1.01109		0.421447	0.52611
loop2	4	4.26406	5.95426	3.08977		4.43603	1.43997
loop2	5	6.93189	12.953	9.93729		9.94072	3.01054
loop2	6	8.8469	15.1683	13.8757		12.6303	3.33964
pch2	0	0	0	0		0	0
pch2	2	0	0	0		0	0
pch2	3	1.28233	0.868817	0		0.71705	0.654499
pch2	4	0	13.2085	0.703098		4.63718	7.43126
pch2	5	7.62951	22.2528	8.33263		12.7383	8.24729
pch2	6	19.3306	25.7034	17.84		20.958	4.17665
lp2pch2	0	0	0	0		0	0
lp2pch2	2	0	0.067285	0		0.0224283	0.038847
lp2pch2	3	0	3.021	0.57754		1.19951	1.60367
lp2pch2	4	0	9.24328	1.73011		3.6578	4.91391
lp2pch2	5	7.74605	14.4912	7.28118		9.83948	4.03521
lp2pch2	6	10.0643	16.1861	12.1081		12.7862	3.11671
