# Supplementary material for: Chromatin binding by HORMAD proteins regulates meiotic recombination initiation
Source: EMBO J. 2024 Feb 8;43(5):8. doi: 10.1038/s44318-024-00034-3 (PMC10907721; doi:10.1038/s44318-024-00034-3)
Supplement: Supplementary file 8 — Source Data Fig. 8A [file 44318_2024_34_MOESM8_ESM.zip › Figure8_PanelA/CO_1D_His4Leu2.csv]

Sample	Hour	Average	StD
1Wildtype	0	0	0
1Wildtype	2	0.086410952	0.149668159
1Wildtype	3	1.57919203	1.766015834
1Wildtype	4	8.136127448	2.465453415
1Wildtype	5	17.99101639	1.694171574
1Wildtype	6	21.18063279	1.12467036
2loop	0	0	0
2loop	2	0	0
2loop	3	0.421447415	0.526109668
2loop	4	4.436030294	1.439967356
2loop	5	9.940717622	3.010542054
2loop	6	12.63027897	3.339637769
3pch	0	0	0
3pch	2	0	0
3pch	3	0.717049777	0.654499148
3pch	4	4.63718414	7.431257458
3pch	5	12.73831608	8.247291049
3pch	6	20.95798756	4.176650177
4lpPch	0	0	0
4lpPch	2	0.022428339	0.038847022
4lpPch	3	1.199514127	1.603668618
4lpPch	4	3.657797336	4.913913049
4lpPch	5	9.839478372	4.035213492
4lpPch	6	12.78619127	3.116708802
