# Supplementary material for: Chromatin binding by HORMAD proteins regulates meiotic recombination initiation
Source: EMBO J. 2024 Feb 8;43(5):8. doi: 10.1038/s44318-024-00034-3 (PMC10907721; doi:10.1038/s44318-024-00034-3)
Supplement: Supplementary file 8 — Source Data Fig. 8A [file 44318_2024_34_MOESM8_ESM.zip › Figure8_PanelA/1D_cal_Analysis20221013/Quant_20221012loop2pch21DHIS4LEU240daysGel.xlsx]

## Sheet: Graphs
Lane	sample		%Recomb	%DSB
1	wt	0	7.57086	0		DSBs							COs
2	wt	2	5.22909	22.9926
3	wt	3	8.82231	24.5546			WT	hop1-loop2	pch2	pch2 hop1-loop2				WT	hop1-loop2	pch2	pch2 hop1-loop2				WT	hop1-loop2	pch2	pch2 hop1-loop2			WT	hop1-loop2	pch2	pch2 hop1-loop2
4	wt	4	18.4764	17.5607		0	0	0	5.10475	0			0	7.57086	4.95422	4.62317	5.24815			0	7.57086	4.95422	4.62317	5.24815		0	0	0	5.10475	0
5	wt	5	25.1511	9.30517		2	22.9926	13.6317	32.891	11.8721			2	5.22909	4.53228	3.82853	5.31544			2	5.22909	4.53228	3.82853	5.31544		2	22.9926	13.6317	32.891	11.8721
6	wt	6	27.8019	2.17755		3	24.5546	17.9437	38.0353	14.0938			3	8.82231	5.20747	5.49199	8.26915			3	8.82231	5.20747	5.49199	8.26915		3	24.5546	17.9437	38.0353	14.0938
7	wt	7	27.8874	0.26282		4	17.5607	10.4793	23.8765	8.69283			4	18.4764	10.9085	17.8316	14.4914			4	18.4764	10.9085	17.8316	14.4914		4	17.5607	10.4793	23.8765	8.69283
8	wt	8	26.7528	0.247341		5	9.30517	3.00621	8.60759	2.05311			5	25.1511	17.9072	26.876	19.7394			5	25.1511	17.9072	26.876	19.7394		5	9.30517	3.00621	8.60759	2.05311
9	loop2	0	4.95422	0		6	2.17755	0.456578	0.599453	0			6	27.8019	20.1225	30.3265	21.4343			6	27.8019	20.1225	30.3265	21.4343		6	2.17755	0.456578	0.599453	0
10	loop2	2	4.53228	13.6317		7	0.26282	0.277067	0	0			7	27.8874	19.3474	30.0979	22.3859			7	27.8874	19.3474	30.0979	22.3859		7	0.26282	0.277067	0	0
11	loop2	3	5.20747	17.9437		8	0.247341	1.10722	0	0.179899			8	26.7528	19.8906	30.0698	22.1823			8	26.7528	19.8906	30.0698	22.1823		8	0.247341	1.10722	0	0.179899
12	loop2	4	10.9085	10.4793
13	loop2	5	17.9072	3.00621																	Wt	loop2	pch2	pch2-loop2			WT	hop1-loop2	pch2	pch2 hop1-loop2
14	loop2	6	20.1225	0.456578																0	0	0	0	0		0	0	0	0	0
15	loop2	7	19.3474	0.277067																2	0	0	0	0.067285		2	22.9926	13.6317	27.7863	11.8721
16	loop2	8	19.8906	1.10722																3	1.25146	0.253254	0.868817	3.021		3	24.5546	17.9437	32.9305	14.0938
17	pch2	0	4.62317	5.10475																4	10.9055	5.95426	13.2085	9.24328		4	17.5607	10.4793	18.7717	8.69283
18	pch2	2	3.82853	32.891																5	17.5803	12.953	22.2528	14.4912		5	9.30517	3.00621	3.50284	2.05311
19	pch2	3	5.49199	38.0353																6	20.2311	15.1683	25.7034	16.1861		6	2.17755	0.456578	0	0
20	pch2	4	17.8316	23.8765
21	pch2	5	26.876	8.60759
22	pch2	6	30.3265	0.599453
23	pch2	7	30.0979	0
24	pch2	8	30.0698	0
25	lp2pch2	0	5.24815	0
26	lp2pch2	2	5.31544	11.8721
27	lp2pch2	3	8.26915	14.0938
28	lp2pch2	4	14.4914	8.69283
29	lp2pch2	5	19.7394	2.05311
30	lp2pch2	6	21.4343	0
31	lp2pch2	7	22.3859	0
32	lp2pch2	8	22.1823	0.179899

## Sheet: Analysis
Lane	sample		P1Bckgnd	P1	P1-Bckgrnd	R1	R1-Bckgrnd	P2Bckgnd	P2	P2-Bckgrnd	R2	R2Bckgnd	R2-Bckgnd	P1+P2	R1+R2	DSBs	DSBBckgrnd	DSB-Bckgnd	TotalDNA	%Recomb	%DSB
1	wt	0	1113.81	2686.67	1572.86	1145.1	31.287	1332.91	3347.75	2014.84	1348.62	1086.04	262.581	3587.7	293.868	6363.77	6397.33	0	3881.57	7.57086	0
2	wt	2	1200.08	2882.86	1682.77	1216.15	16.065	1387.43	3607.53	2220.1	1390.94	1122.68	268.261	3902.87	284.326	7777.94	6527.74	1250.19	5437.39	5.22909	22.9926
3	wt	3	1161.75	2666.65	1504.9	1322.39	160.64	1470.53	3473.97	2003.44	1432.78	1128.84	303.939	3508.34	464.579	7829.59	6536.56	1293.03	5265.95	8.82231	24.5546
4	wt	4	1246.68	2841.19	1594.51	1650.58	403.901	1457.68	3500.66	2042.98	1787.68	1140.85	646.828	3637.5	1050.73	7403.8	6405.15	998.658	5686.89	18.4764	17.5607
5	wt	5	1231	3090.33	1859.33	1917.67	686.67	1449.4	3791.24	2341.84	2124.17	1198.72	925.447	4201.17	1612.12	7115.74	6519.3	596.436	6409.72	25.1511	9.30517
6	wt	6	1256.69	3196.73	1940.04	2016.94	760.244	1448.72	4080.31	2631.59	2253.78	1198.84	1054.94	4571.63	1815.18	6723.57	6581.4	142.172	6528.98	27.8019	2.17755
7	wt	7	1221.73	2989.87	1768.15	1910.08	688.348	1397.28	3775.49	2378.21	2062.39	1141.39	921.001	4146.36	1609.35	6442.51	6427.34	15.167	5770.87	27.8874	0.26282
8	wt	8	1218.69	2816.57	1597.88	1818.6	599.912	1370.49	3483.68	2113.19	1902.14	1142.03	760.112	3711.07	1360.02	6515.33	6502.76	12.574	5083.67	26.7528	0.247341
9	loop2	0	1291.48	3190.82	1899.33	1359.41	67.923	1459.83	3797.26	2337.42	1236.62	1083.71	152.916	4236.76	220.839	6637.96	6736.69	0	4457.59	4.95422	0
10	loop2	2	1307.51	3443.89	2136.38	1402.83	95.317	1450.63	4230.22	2779.59	1271.85	1094.91	176.942	4915.97	272.259	7502.88	6684	818.873	6007.11	4.53228	13.6317
11	loop2	3	1306.53	3246.62	1940.09	1411.15	104.62	1453.36	4040.7	2587.34	1304.51	1102.34	202.17	4527.43	306.79	7735.28	6678.15	1057.12	5891.34	5.20747	17.9437
12	loop2	4	1437.99	3230.58	1792.59	1601.35	163.359	1485.21	4074.16	2588.95	1566.61	1121.97	444.638	4381.54	607.997	7160.77	6576.69	584.077	5573.62	10.9085	10.4793
13	loop2	5	1343.49	3358.33	2014.84	1766.63	423.146	1547.52	4287.75	2740.24	1806.64	1153.11	653.522	4755.07	1076.67	6806.76	6626.02	180.748	6012.49	17.9072	3.00621
14	loop2	6	1377.88	3603.58	2225.69	1901.43	523.545	1587.97	4694.31	3106.34	1995.44	1168.03	827.406	5332.03	1350.95	6768.73	6738.08	30.653	6713.64	20.1225	0.456578
15	loop2	7	1350.49	3198.48	1847.98	1730.43	379.938	1532.9	4070.85	2537.95	1827.58	1151.77	675.811	4385.94	1055.75	6577.55	6562.43	15.119	5456.81	19.3474	0.277067
16	loop2	8	1289.06	3446.28	2157.22	1824.64	535.583	1534.48	4335.15	2800.66	1873.97	1161.29	712.678	4957.88	1248.26	6794.57	6725.08	69.485	6275.63	19.8906	1.10722
17	pch2	0	1287.07	3187.72	1900.65	1372.82	85.747	1525.58	4009.55	2483.97	1254.3	1115.49	138.806	4384.63	224.553	7069.54	6821.6	247.944	4857.12	4.62317	5.10475
18	pch2	2	1231.23	3104.25	1873.01	1341.48	110.241	1431.95	3831.18	2399.23	1238.45	1090.21	148.234	4272.24	258.475	9061.78	6841.22	2220.56	6751.28	3.82853	32.891
19	pch2	3	1198.83	2777.91	1579.08	1367.02	168.182	1372.68	3453.97	2081.29	1265.41	1077.62	187.79	3660.37	355.972	9268.48	6803.16	2465.32	6481.66	5.49199	38.0353
20	pch2	4	1184.7	2469.36	1284.66	1551.35	366.654	1342.77	3141.33	1798.57	1628.63	1052.12	576.511	3083.22	943.165	7869.38	6606.48	1262.89	5289.28	17.8316	23.8765
21	pch2	5	1257.68	3259.69	2002.01	2080.81	823.132	1470.48	4200.33	2729.85	2286.68	1138.63	1148.05	4731.86	1971.18	7431.93	6800.62	631.311	7334.35	26.876	8.60759
22	pch2	6	1329.9	3449.1	2119.2	2296.7	966.801	1536.75	4512.84	2976.09	2481.95	1211.69	1270.25	5095.28	2237.05	6924.14	6879.92	44.219	7376.56	30.3265	0.599453
23	pch2	7	1282.53	3353.58	2071.05	2205.86	923.326	1464.15	4382.42	2918.27	2406.05	1181.12	1224.93	4989.32	2148.26	6644.11	6752.26	0	7137.58	30.0979	0
24	pch2	8	1262.93	2970.87	1707.94	2014.23	751.298	1444.39	3810.49	2366.1	2179.55	1179.02	1000.53	4074.05	1751.83	6566.99	6759.77	0	5825.87	30.0698	0
25	lp2pch2	0	1278.72	3171.2	1892.48	1355.9	77.176	1496.21	4077.8	2581.59	1294.95	1124.31	170.635	4474.06	247.811	6775.55	6829.96	0	4721.87	5.24815	0
26	lp2pch2	2	1251.74	3369.67	2117.92	1380.38	128.639	1529.54	4241.16	2711.62	1323.46	1142.11	181.352	4829.54	309.991	7539.06	6846.7	692.367	5831.9	5.31544	11.8721
27	lp2pch2	3	1238.55	3469.31	2230.76	1486.06	247.51	1475.72	4290.28	2814.56	1441.59	1151.72	289.869	5045.32	537.379	7735.7	6819.81	915.899	6498.6	8.26915	14.0938
28	lp2pch2	4	1192.48	2901.9	1709.42	1508.28	315.795	1400.47	3498.32	2097.85	1535.13	1132.68	402.453	3807.27	718.248	7071.45	6640.6	430.848	4956.36	14.4914	8.69283
29	lp2pch2	5	1228.97	3464.31	2235.34	1803.77	574.797	1443.27	4198.58	2755.31	1846.59	1161.76	684.828	4990.65	1259.62	6770.36	6639.35	131.015	6381.29	19.7394	2.05311
30	lp2pch2	6	1256.13	3237.6	1981.47	1778.44	522.315	1493.58	3964	2470.42	1858.52	1166.27	692.248	4451.89	1214.56	6625.8	6690.49	0	5666.46	21.4343	0
31	lp2pch2	7	1255.58	3343.48	2087.9	1854.4	598.82	1476.5	4101.28	2624.78	1951.17	1190.72	760.443	4712.68	1359.26	6629.2	6741.48	0	6071.95	22.3859	0
32	lp2pch2	8	1250.21	3351.48	2101.27	1842.71	592.502	1458.05	4039.66	2581.61	1928.74	1183.27	745.472	4682.88	1337.97	6742.78	6731.93	10.851	6031.71	22.1823	0.179899
		p1 values

## Sheet: P1BckGnd
	Area	Mean	StdDev	Min	Max	XM	YM	IntDen	RawIntDen
1	0.13	8567.76	596.489	7358	10753	4.844	18.224	1113.81	11138091
2	0.13	9231.41	949.625	7622	13479	5.493	18.167	1200.08	12000832
3	0.13	8936.57	719.504	7522	11294	6.041	18.116	1161.75	11617540
4	0.13	9589.82	1194.53	7595	14406	6.604	18.098	1246.68	12466762
5	0.13	9469.24	1057.57	7675	13287	7.183	18.038	1231	12310016
6	0.13	9666.88	1113.73	7866	13898	7.703	17.998	1256.69	12566946
7	0.13	9397.91	963.015	7636	12116	8.262	17.967	1221.73	12217279
8	0.13	9374.52	869.817	7866	11874	8.822	17.936	1218.69	12186883
9	0.13	9934.48	981.085	8042	13005	9.371	17.927	1291.48	12914826
10	0.13	10057.8	1054.73	8166	12930	9.902	17.887	1307.51	13075095
11	0.13	10050.3	992.103	8428	13113	10.451	17.877	1306.53	13065342
12	0.13	11061.4	1721.13	8774	17497	10.984	17.9	1437.99	14379876
13	0.13	10334.5	1164.07	8512	14262	11.532	17.828	1343.49	13434882
14	0.13	10599.1	1289.98	8547	14532	12.092	17.819	1377.88	13778818
15	0.13	10388.4	1217.1	8464	14534	12.602	17.818	1350.49	13504943
16	0.13	9915.84	1068.17	8205	12773	13.152	17.758	1289.06	12890594
17	0.13	9900.54	1055.91	7995	12631	13.67	17.768	1287.07	12870705
18	0.13	9471.04	986.428	7845	12423	14.182	17.717	1231.23	12312350
19	0.13	9221.79	917.402	7531	12264	14.721	17.697	1198.83	11988332
20	0.13	9113.07	936.35	7477	11883	15.283	17.687	1184.7	11846995
21	0.13	9674.43	1226.69	7863	13245	15.794	17.639	1257.68	12576757
22	0.13	10230	1428.86	7075	14218	16.313	17.63	1329.9	13299043
23	0.13	9865.61	1191.09	7867	13563	16.822	17.588	1282.53	12825300
24	0.13	9714.84	1107.33	8030	13212	17.38	17.598	1262.93	12629298
25	0.13	9836.34	1154.95	8029	13122	17.922	17.618	1278.72	12787242
26	0.13	9628.81	1037.98	7542	12388	18.443	17.547	1251.74	12517448
27	0.13	9527.34	833.086	7967	12153	19.028	17.536	1238.55	12385539
28	0.13	9172.93	789.058	7792	12077	19.51	17.566	1192.48	11924806
29	0.13	9453.61	944.066	7860	12231	20.062	17.557	1228.97	12289699
30	0.13	9662.51	970.24	8033	12213	20.6	17.567	1256.13	12561268
31	0.13	9658.28	997.929	8081	15381	21.129	17.567	1255.58	12555768
32	0.13	9616.97	935.047	8043	12510	21.686	17.607	1250.21	12502063

## Sheet: R2
	Area	Mean	StdDev	Min	Max	XM	YM	IntDen	RawIntDen
1	0.13	10374	895.119	8568	13146	4.955	20.675	1348.62	13486176
2	0.13	10699.6	900.706	8932	13247	5.574	20.576	1390.94	13909436
3	0.13	11021.3	922.892	8791	13091	6.189	20.473	1432.78	14327745
4	0.13	13751.4	2619.67	9083	19154	6.76	20.398	1787.68	17876778
5	0.13	16339.8	3608.55	9786	23731	7.311	20.386	2124.17	21241683
6	0.13	17336.7	4130.49	10089	26061	7.852	20.352	2253.78	22537772
7	0.13	15864.6	3621.79	9935	23380	8.411	20.316	2062.39	20623935
8	0.13	14631.8	2955.35	9319	20831	8.944	20.285	1902.14	19021397
9	0.13	9512.49	591.938	8161	11074	9.51	20.274	1236.62	12366236
10	0.13	9783.47	741.157	8194	11800	10.032	20.245	1271.85	12718513
11	0.13	10034.7	826.289	8354	12099	10.592	20.195	1304.51	13045048
12	0.13	12050.8	1667.16	8784	15725	11.141	20.155	1566.61	15666085
13	0.13	13897.2	2601.85	9197	19464	11.646	20.125	1806.64	18066358
14	0.13	15349.5	3183.14	8234	21951	12.183	20.104	1995.44	19954382
15	0.13	14058.3	2487.05	9581	19399	12.711	20.083	1827.58	18275757
16	0.13	14415.1	2858.79	9296	20535	13.226	20.034	1873.97	18739664
17	0.13	9648.46	581.433	8083	11238	13.777	19.994	1254.3	12543002
18	0.13	9526.53	567.277	8016	11150	14.281	19.984	1238.45	12384493
19	0.13	9733.94	735.279	5471	11209	14.812	19.944	1265.41	12654119
20	0.13	12527.9	2118.5	8717	17489	15.354	19.942	1628.63	16286323
21	0.13	17589.8	4275.2	10473	26551	15.911	19.92	2286.68	22866783
22	0.13	19091.9	4862.4	11030	29181	16.435	19.894	2481.95	24819447
23	0.13	18508.1	4431.94	11695	27942	16.967	19.9	2406.05	24060542
24	0.13	16765.7	4046.42	9349	25618	17.535	19.883	2179.55	21795449
25	0.13	9961.12	603.589	8556	11515	18.068	19.884	1294.95	12949456
26	0.13	10180.5	703.966	8554	12097	18.65	19.875	1323.46	13234593
27	0.13	11089.2	936.512	9061	12937	19.178	19.884	1441.59	14415909
28	0.13	11808.7	1283.23	9440	14607	19.709	19.893	1535.13	15351336
29	0.13	14204.5	2736.28	9609	19703	20.223	19.875	1846.59	18465881
30	0.13	14296.3	2609.43	9797	19627	20.761	19.884	1858.52	18585204
31	0.13	15009	2820.77	10183	21063	21.284	19.904	1951.17	19511673
32	0.13	14836.5	2960.41	9483	21043	21.819	19.945	1928.74	19287404

## Sheet: DSBBckGnd
	Area	Mean	StdDev	Min	Max	XM	YM	IntDen	RawIntDen
1	0.816	7839.86	326.624	6784	9010	5.099	22.958	6397.33	63973272
2	0.816	7999.68	283.961	6712	9349	5.719	22.916	6527.74	65277413
3	0.816	8010.48	287.183	6594	9379	6.339	22.882	6536.56	65365549
4	0.816	7849.44	255.303	6665	8778	6.859	22.839	6405.15	64051447
5	0.816	7989.34	299.864	6238	9463	7.471	22.79	6519.3	65193024
6	0.816	8065.44	367.997	6021	9921	8.017	22.763	6581.4	65813998
7	0.816	7876.65	287.104	6546	8914	8.549	22.693	6427.34	64273443
8	0.816	7969.06	302.544	6938	9230	9.07	22.554	6502.76	65027570
9	0.816	8255.75	428.138	6950	9814	9.552	22.28	6736.69	67366939
10	0.816	8191.18	392.808	6543	9323	10.131	22.516	6684	66840035
11	0.816	8184.01	336.049	5787	9177	10.611	22.497	6678.15	66781531
12	0.816	8059.67	317.892	6616	9563	11.15	22.445	6576.69	65766940
13	0.816	8120.12	404.343	6616	9625	11.691	22.421	6626.02	66260149
14	0.816	8257.45	418.671	6548	9433	12.183	22.422	6738.08	67380784
15	0.816	8042.2	339.378	6675	9288	12.761	22.412	6562.43	65624318
16	0.816	8241.52	378.907	6676	9367	13.301	22.422	6725.08	67250821
17	0.816	8359.8	369.493	6426	11105	13.917	22.363	6821.6	68215978
18	0.816	8383.85	396.015	7105	10518	14.392	22.373	6841.22	68412204
19	0.816	8337.21	373.994	7090	9640	14.94	22.315	6803.16	68031648
20	0.816	8096.18	271.001	6695	9684	15.481	22.28	6606.48	66064813
21	0.816	8334.09	351.889	7210	11158	16.003	22.246	6800.62	68006183
22	0.816	8431.27	362.461	7279	9618	16.599	22.124	6879.92	68799195
23	0.816	8274.82	287.487	7118	9504	17.119	21.963	6752.26	67522558
24	0.816	8284.03	368.689	6924	10432	17.708	21.909	6759.77	67597726
25	0.816	8370.05	378.077	7013	9662	18.25	22.1	6829.96	68299609
26	0.816	8390.56	371.076	7201	10384	18.76	22.172	6846.7	68466974
27	0.816	8357.61	360.356	7201	9339	19.31	22.124	6819.81	68198064
28	0.816	8137.99	309.552	4342	9327	19.869	22.113	6640.6	66406018
29	0.816	8136.45	349.867	4342	9262	20.37	22.009	6639.35	66393461
30	0.816	8199.14	333.568	7040	9834	20.97	22.049	6690.49	66904953
31	0.816	8261.62	348.116	7194	9834	21.392	22.049	6741.48	67414811
32	0.816	8249.91	329.415	7176	9501	21.941	22.122	6731.93	67319296

## Sheet: DSBs
	Area	Mean	StdDev	Min	Max	XM	YM	IntDen	RawIntDen
1	0.816	7798.74	288.48	6830	9423	5.151	24.327	6363.77	63637747
2	0.816	9531.78	1197.32	7090	12713	5.733	24.304	7777.94	77779360
3	0.816	9595.08	1029.44	7137	12288	6.331	24.3	7829.59	78295875
4	0.816	9073.29	656.809	7402	11255	6.93	24.262	7403.8	74038029
5	0.816	8720.27	491.638	7447	10084	7.517	24.201	7115.74	71157378
6	0.816	8239.67	347.338	6681	9386	8.036	24.159	6723.57	67235724
7	0.816	7895.23	230.136	6729	8787	8.619	24.151	6442.51	64425106
8	0.816	7984.47	281.25	6369	9118	9.091	24.149	6515.33	65153308
9	0.816	8134.76	287.913	6673	9554	9.632	24.074	6637.96	66379602
10	0.816	9194.7	842.421	7250	11392	10.141	24.001	7502.88	75028765
11	0.816	9479.51	904.478	7432	11678	10.669	23.948	7735.28	77352780
12	0.816	8775.45	588.079	7035	10275	11.206	23.885	7160.77	71607709
13	0.816	8341.62	380.358	6166	9428	11.7	23.893	6806.76	68067633
14	0.816	8295.01	371.078	6166	9410	12.233	23.893	6768.73	67687309
15	0.816	8060.73	253.96	5174	9088	12.85	23.873	6577.55	65775514
16	0.816	8326.67	351.682	7192	9469	13.371	23.823	6794.57	67945670
17	0.816	8663.65	396.731	7386	11072	13.954	23.772	7069.54	70695416
18	0.816	11105.1	1628.63	7725	14783	14.467	23.748	9061.78	90617840
19	0.816	11358.4	1467.07	7478	15077	15.002	23.715	9268.48	92684833
20	0.816	9643.84	673.866	7759	11180	15.577	23.715	7869.38	78693754
21	0.816	9107.76	542.425	7323	10943	16.119	23.697	7431.93	74319285
22	0.816	8485.46	378.431	7073	9565	16.678	23.707	6924.14	69241383
23	0.816	8142.29	331.144	7108	9593	17.21	23.7	6644.11	66441113
24	0.816	8047.78	273.249	7034	8928	17.818	23.655	6566.99	65669878
25	0.816	8303.37	346.48	6991	9340	18.352	23.648	6775.55	67755483
26	0.816	9239.05	711.216	7651	14747	18.891	23.653	7539.06	75390637
27	0.816	9480.03	813.812	7648	11384	19.427	23.633	7735.7	77357050
28	0.816	8665.99	411.136	7189	11370	19.909	23.635	7071.45	70714495
29	0.816	8297.01	331.647	7244	9280	20.538	23.63	6770.36	67703609
30	0.816	8119.85	254.448	4908	9624	21.069	23.599	6625.8	66257969
31	0.816	8124.02	214.846	6592	9217	21.531	23.64	6629.2	66292003
32	0.816	8263.21	286.258	6592	10222	22.012	23.561	6742.78	67427812

## Sheet: R2BckGnd
	Area	Mean	StdDev	Min	Max	XM	YM	IntDen	RawIntDen
1	0.13	8354.13	317.817	7253	9201	4.951	20.292	1086.04	10860369
2	0.13	8636.02	377.929	7782	9790	5.58	20.253	1122.68	11226833
3	0.13	8683.35	377.828	7477	9855	6.17	20.212	1128.84	11288359
4	0.13	8775.77	504.187	7517	10599	6.742	20.143	1140.85	11408504
5	0.13	9220.93	620.182	7878	11328	7.282	20.114	1198.72	11987213
6	0.13	9221.82	655.335	7595	11166	7.831	20.055	1198.84	11988365
7	0.13	8779.94	457.529	7463	10399	8.391	20.013	1141.39	11413926
8	0.13	8784.83	483.241	7694	11402	8.95	19.993	1142.03	11420280
9	0.13	8336.22	246.429	7524	9056	9.461	19.981	1083.71	10837083
10	0.13	8422.37	291.528	7471	9240	10.041	19.951	1094.91	10949085
11	0.13	8479.5	309.341	7432	9309	10.629	19.892	1102.34	11023348
12	0.13	8630.55	416.508	5962	9672	11.101	19.862	1121.97	11219713
13	0.13	8870.11	407.586	8003	10095	11.632	19.812	1153.11	11531141
14	0.13	8984.86	357.504	8063	10058	12.152	19.762	1168.03	11680321
15	0.13	8859.73	380.179	7826	9922	12.681	19.752	1151.77	11517654
16	0.13	8932.99	430.22	7923	10248	13.211	19.732	1161.29	11612881
17	0.13	8580.72	265.149	7547	9349	13.73	19.701	1115.49	11154938
18	0.13	8386.27	240.604	7656	9075	14.271	19.671	1090.21	10902146
19	0.13	8289.4	232.411	7577	9028	14.81	19.611	1077.62	10776221
20	0.13	8093.24	242.236	7333	9006	15.321	19.581	1052.12	10521207
21	0.13	8758.7	501.275	7486	10424	15.854	19.583	1138.63	11386310
22	0.13	9320.71	642.514	8039	11164	16.43	19.585	1211.69	12116927
23	0.13	9085.56	559.332	7469	10454	16.96	19.544	1181.12	11811223
24	0.13	9069.36	443.492	7915	10451	17.499	19.573	1179.02	11790163
25	0.13	8648.54	244.228	7674	9339	18.039	19.561	1124.31	11243106
26	0.13	8785.44	289.015	7326	9668	18.601	19.551	1142.11	11421068
27	0.13	8859.4	277.476	7924	9695	19.14	19.561	1151.72	11517222
28	0.13	8712.93	290.304	7962	9560	19.67	19.582	1132.68	11326813
29	0.13	8936.62	389.199	7905	10193	20.22	19.582	1161.76	11617602
30	0.13	8971.33	367.159	7829	10074	20.76	19.572	1166.27	11662723
31	0.13	9159.42	328.227	8134	10104	21.271	19.562	1190.72	11907242
32	0.13	9102.06	285.267	8380	9971	21.78	19.531	1183.27	11832677

## Sheet: P2BckGnd
	Area	Mean	StdDev	Min	Max	XM	YM	IntDen	RawIntDen
1	0.13	10253.2	785.261	8365	12378	4.961	21.385	1332.91	13329133
2	0.13	10672.5	851.522	9185	13125	5.62	21.324	1387.43	13874293
3	0.13	11311.7	1080.87	9558	14443	6.188	21.233	1470.53	14705260
4	0.13	11212.9	1019.34	9288	13958	6.769	21.184	1457.68	14576795
5	0.13	11149.2	1177.12	8898	14316	7.319	21.173	1449.4	14494002
6	0.13	11144	1170.67	9034	14739	7.889	21.133	1448.72	14487230
7	0.13	10748.3	1045.17	8918	13693	8.448	21.093	1397.28	13972797
8	0.13	10542.3	851.638	8928	12893	9.018	21.085	1370.49	13704948
9	0.13	11229.5	1182.68	9222	14505	9.54	21.023	1459.83	14598339
10	0.13	11158.7	961.874	9296	13709	10.08	21.024	1450.63	14506305
11	0.13	11179.7	1059.22	9063	14067	10.628	20.974	1453.36	14533590
12	0.13	11424.7	1110.1	9158	14417	11.14	20.913	1485.21	14852112
13	0.13	11904	1154.24	9476	14913	11.661	20.883	1547.52	15475157
14	0.13	12215.1	1274.99	9692	15729	12.199	20.863	1587.97	15879676
15	0.13	11791.5	1186.45	9505	14977	12.717	20.813	1532.9	15328999
16	0.13	11803.7	1123.23	9220	14778	13.25	20.794	1534.48	15344850
17	0.13	11735.2	1284.8	9117	15513	13.778	20.763	1525.58	15255805
18	0.13	11015	940.92	8817	14041	14.318	20.744	1431.95	14319492
19	0.13	10559.1	852.81	8793	13056	14.877	20.715	1372.68	13726804
20	0.13	10329	775.272	8903	12539	15.391	20.685	1342.77	13427660
21	0.13	11311.4	1080.58	9171	14203	15.942	20.684	1470.48	14704816
22	0.13	11821.1	1229.52	9395	15261	16.471	20.673	1536.75	15367480
23	0.13	11262.7	1014.95	9369	14168	17.019	20.674	1464.15	14641481
24	0.13	11110.7	871.264	9330	13456	17.569	20.665	1444.39	14443862
25	0.13	11509.3	1161.16	9503	14660	18.13	20.663	1496.21	14962091
26	0.13	11765.7	1177.39	9434	14797	18.65	20.623	1529.54	15295405
27	0.13	11351.7	1522.02	5530	14508	19.185	20.642	1475.72	14757253
28	0.13	10772.9	903.612	9083	13039	19.721	20.654	1400.47	14004720
29	0.13	11102.1	1017.68	5276	13942	20.29	20.654	1443.27	14432693
30	0.13	11489.1	1117.8	9338	14334	20.811	20.643	1493.58	14935797
31	0.13	11357.7	945.909	9439	13870	21.361	20.684	1476.5	14765039
32	0.13	11215.8	1033.01	9094	14445	21.887	20.714	1458.05	14580497

## Sheet: P2
	Area	Mean	StdDev	Min	Max	XM	YM	IntDen	RawIntDen
1	0.13	25751.9	5453.73	12558	36184	4.959	21.016	3347.75	33477519
2	0.13	27750.2	5897.64	14445	38354	5.595	20.951	3607.53	36075251
3	0.13	26722.8	6560.45	14212	39629	6.208	20.904	3473.97	34739691
4	0.13	26928.2	7160.81	13386	40925	6.771	20.861	3500.66	35006634
5	0.13	29163.4	7821.43	14463	44518	7.319	20.833	3791.24	37912421
6	0.13	31387	9362.77	14388	49001	7.876	20.784	4080.31	40803126
7	0.13	29042.2	8681.58	14375	46708	8.433	20.762	3775.49	37754902
8	0.13	26797.6	7363.39	13876	41065	8.982	20.731	3483.68	34836838
9	0.13	29209.7	8750.66	14314	46628	9.531	20.713	3797.26	37972570
10	0.13	32540.2	10760.8	13936	53424	10.072	20.664	4230.22	42302240
11	0.13	31082.3	10239.2	14568	51368	10.606	20.633	4040.7	40406991
12	0.13	31339.7	10653.8	14711	52834	11.136	20.589	4074.16	40741640
13	0.13	32982.7	10988.9	14675	55378	11.67	20.545	4287.75	42877514
14	0.13	36110	12085.8	16138	60287	12.194	20.531	4694.31	46943051
15	0.13	31314.3	10255	14182	51619	12.728	20.5	4070.85	40708537
16	0.13	33347.3	10856.6	15564	54976	13.251	20.453	4335.15	43351496
17	0.13	30842.7	9616.64	14685	49991	13.773	20.445	4009.55	40095538
18	0.13	29470.6	9578.5	14066	48744	14.304	20.409	3831.18	38311771
19	0.13	26569	8453.06	13328	43545	14.841	20.376	3453.97	34539727
20	0.13	24164.1	6757.79	12716	38335	15.391	20.37	3141.33	31413342
21	0.13	32310.3	10329.9	14581	52943	15.932	20.349	4200.33	42003334
22	0.13	34714.1	11077.1	15950	56623	16.464	20.331	4512.84	45128371
23	0.13	33710.9	10711.3	15108	55244	17.009	20.327	4382.42	43824156
24	0.13	29311.5	8852.6	14662	47756	17.558	20.319	3810.49	38104900
25	0.13	31367.7	9893.23	14929	51213	18.103	20.334	4077.8	40777952
26	0.13	32624.3	10524.5	15981	53802	18.641	20.291	4241.16	42411602
27	0.13	33002.2	10523.5	15225	53763	19.188	20.31	4290.28	42902839
28	0.13	26910.1	7547.83	14434	42329	19.727	20.321	3498.32	34983190
29	0.13	32296.7	10462.1	14524	53168	20.248	20.311	4198.58	41985763
30	0.13	30492.3	9293.1	14905	49173	20.784	20.319	3964	39639992
31	0.13	31548.3	9458.12	15189	50791	21.323	20.333	4101.28	41012826
32	0.13	31074.3	10445.4	12521	51246	21.862	20.382	4039.66	40396603

## Sheet: R1
	Area	Mean	StdDev	Min	Max	XM	YM	IntDen	RawIntDen
1	0.13	8808.43	502.821	7419	10523	4.85	18.856	1145.1	11450959
2	0.13	9354.98	578.57	7021	11277	5.519	18.766	1216.15	12161477
3	0.13	10172.3	757.215	8240	11925	6.071	18.717	1322.39	13223936
4	0.13	12696.7	1766.05	8888	16615	6.649	18.659	1650.58	16505767
5	0.13	14751.3	2526.92	8938	19921	7.209	18.637	1917.67	19176723
6	0.13	15514.9	2950.33	9651	21378	7.742	18.598	2016.94	20169393
7	0.13	14692.9	2614.84	9057	20154	8.3	18.577	1910.08	19100756
8	0.13	13989.2	2250.43	9169	18593	8.85	18.547	1818.6	18185995
9	0.13	10457	1092.73	8641	13981	9.399	18.513	1359.41	13594058
10	0.13	10791	1137.96	8720	14348	9.94	18.473	1402.83	14028267
11	0.13	10855	950.887	8624	13520	10.49	18.464	1411.15	14111541
12	0.13	12318.1	1332.7	9235	14951	11.031	18.436	1601.35	16013474
13	0.13	13589.5	1981.44	9414	17546	11.572	18.417	1766.63	17666342
14	0.13	14626.4	2141.21	9706	19203	12.113	18.398	1901.43	19014269
15	0.13	13311	1990.24	9040	17602	12.659	18.395	1730.43	17304321
16	0.13	14035.7	2179.28	9338	18356	13.181	18.355	1824.64	18246418
17	0.13	10560.1	1181.35	8381	14138	13.717	18.343	1372.82	13728183
18	0.13	10319	1057.47	8074	13648	14.247	18.303	1341.48	13414758
19	0.13	10515.5	937.32	8447	13592	14.759	18.265	1367.02	13670147
20	0.13	11933.5	1588.13	8701	15683	15.292	18.257	1551.35	15513535
21	0.13	16006.2	3499.49	9386	23255	15.816	18.226	2080.81	20808077
22	0.13	17667	3897.02	10505	25557	16.351	18.207	2296.7	22967052
23	0.13	16968.1	3700.91	9983	24959	16.881	18.196	2205.86	22058564
24	0.13	15494.1	2856.61	9680	21763	17.421	18.17	2014.23	20142277
25	0.13	10430	1098.53	8409	13632	17.979	18.193	1355.9	13558997
26	0.13	10618.3	1151.5	8707	14119	18.518	18.163	1380.38	13803835
27	0.13	11431.3	1194.51	8487	14418	19.042	18.174	1486.06	14860643
28	0.13	11602.1	1205.66	8853	13786	19.589	18.195	1508.28	15082763
29	0.13	13875.1	2085.56	9320	18297	20.127	18.176	1803.77	18037670
30	0.13	13680.3	2113.43	9263	17890	20.641	18.185	1778.44	17784415
31	0.13	14264.6	2233.95	9168	18902	21.175	18.196	1854.4	18543968
32	0.13	14174.7	2424.03	8878	18927	21.724	18.227	1842.71	18427085

[truncated: 1 more sheets: P1]
