# Supplementary material for: Chromatin binding by HORMAD proteins regulates meiotic recombination initiation
Source: EMBO J. 2024 Feb 8;43(5):8. doi: 10.1038/s44318-024-00034-3 (PMC10907721; doi:10.1038/s44318-024-00034-3)
Supplement: Supplementary file 8 — Source Data Fig. 8A [file 44318_2024_34_MOESM8_ESM.zip › Figure8_PanelA/1D_cal_Analysis20221013/DSBs.csv]

	Area	Mean	StdDev	Min	Max	XM	YM	IntDen	RawIntDen
1	0.816	7798.744	288.480	6830	9423	5.151	24.327	6363.775	63637747
2	0.816	9531.784	1197.322	7090	12713	5.733	24.304	7777.936	77779360
3	0.816	9595.083	1029.445	7137	12288	6.331	24.300	7829.588	78295875
4	0.816	9073.288	656.809	7402	11255	6.930	24.262	7403.803	74038029
5	0.816	8720.267	491.638	7447	10084	7.517	24.201	7115.738	71157378
6	0.816	8239.672	347.338	6681	9386	8.036	24.159	6723.572	67235724
7	0.816	7895.234	230.136	6729	8787	8.619	24.151	6442.511	64425106
8	0.816	7984.474	281.250	6369	9118	9.091	24.149	6515.331	65153308
9	0.816	8134.755	287.913	6673	9554	9.632	24.074	6637.960	66379602
10	0.816	9194.702	842.421	7250	11392	10.141	24.001	7502.877	75028765
11	0.816	9479.507	904.478	7432	11678	10.669	23.948	7735.278	77352780
12	0.816	8775.455	588.079	7035	10275	11.206	23.885	7160.771	71607709
13	0.816	8341.622	380.358	6166	9428	11.700	23.893	6806.763	68067633
14	0.816	8295.013	371.078	6166	9410	12.233	23.893	6768.731	67687309
15	0.816	8060.725	253.960	5174	9088	12.850	23.873	6577.551	65775514
16	0.816	8326.675	351.682	7192	9469	13.371	23.823	6794.567	67945670
17	0.816	8663.654	396.731	7386	11072	13.954	23.772	7069.542	70695416
18	0.816	11105.127	1628.631	7725	14783	14.467	23.748	9061.784	90617840
19	0.816	11358.435	1467.072	7478	15077	15.002	23.715	9268.483	92684833
20	0.816	9643.842	673.866	7759	11180	15.577	23.715	7869.375	78693754
21	0.816	9107.756	542.425	7323	10943	16.119	23.697	7431.929	74319285
22	0.816	8485.464	378.431	7073	9565	16.678	23.707	6924.138	69241383
23	0.816	8142.293	331.144	7108	9593	17.210	23.700	6644.111	66441113
24	0.816	8047.779	273.249	7034	8928	17.818	23.655	6566.988	65669878
25	0.816	8303.368	346.480	6991	9340	18.352	23.648	6775.548	67755483
26	0.816	9239.049	711.216	7651	14747	18.891	23.653	7539.064	75390637
27	0.816	9480.031	813.812	7648	11384	19.427	23.633	7735.705	77357050
28	0.816	8665.992	411.136	7189	11370	19.909	23.635	7071.450	70714495
29	0.816	8297.011	331.647	7244	9280	20.538	23.630	6770.361	67703609
30	0.816	8119.849	254.448	4908	9624	21.069	23.599	6625.797	66257969
31	0.816	8124.020	214.846	6592	9217	21.531	23.640	6629.200	66292003
32	0.816	8263.212	286.258	6592	10222	22.012	23.561	6742.781	67427812
