# Supplementary material for: Chromatin binding by HORMAD proteins regulates meiotic recombination initiation
Source: EMBO J. 2024 Feb 8;43(5):8. doi: 10.1038/s44318-024-00034-3 (PMC10907721; doi:10.1038/s44318-024-00034-3)
Supplement: Supplementary file 8 — Source Data Fig. 8A [file 44318_2024_34_MOESM8_ESM.zip › Figure8_PanelA/1D_cal_Analysis20221013/P1.csv]

	Area	Mean	StdDev	Min	Max	XM	YM	IntDen	RawIntDen
1	0.130	20666.700	5818.423	9962	32216	4.849	18.543	2686.671	26866710.000
2	0.130	22175.812	7090.534	10016	36506	5.485	18.440	2882.856	28828555.000
3	0.130	20512.715	6553.936	10345	34031	6.057	18.400	2666.653	26666530.000
4	0.130	21855.306	7307.431	10554	37481	6.625	18.349	2841.190	28411898.000
5	0.130	23771.773	7469.479	11320	40317	7.183	18.319	3090.331	30903305.000
6	0.130	24590.242	7928.373	12399	41037	7.719	18.292	3196.731	31967314.000
7	0.130	22999.027	7165.804	12006	37733	8.276	18.257	2989.874	29898735.000
8	0.130	21665.888	6433.088	11444	34187	8.820	18.234	2816.566	28165655.000
9	0.130	24544.730	8007.403	12543	41052	9.375	18.211	3190.815	31908149.000
10	0.130	26491.465	9324.539	12182	45800	9.918	18.179	3443.890	34438905.000
11	0.130	24973.995	8203.776	12566	42805	10.466	18.172	3246.619	32466193.000
12	0.130	24850.603	8381.002	12306	42564	11.013	18.141	3230.578	32305784.000
13	0.130	25833.285	8674.511	12891	44756	11.555	18.107	3358.327	33583270.000
14	0.130	27719.815	9336.023	13147	47176	12.091	18.105	3603.576	36035760.000
15	0.130	24603.672	8149.799	12621	41696	12.637	18.087	3198.477	31984774.000
16	0.130	26509.828	8898.391	13237	45238	13.168	18.062	3446.278	34462777.000
17	0.130	24520.953	7819.300	12528	41515	13.689	18.063	3187.724	31877239.000
18	0.130	23878.842	8087.688	12034	40923	14.231	18.015	3104.249	31042495.000
19	0.130	21368.561	6771.619	10312	35736	14.752	17.992	2777.913	27779129.000
20	0.130	18995.045	5572.760	10463	31123	15.277	17.955	2469.356	24693559.000
21	0.130	25074.515	8386.679	11402	42664	15.807	17.924	3259.687	32596869.000
22	0.130	26531.534	8749.849	13199	45076	16.328	17.903	3449.099	34490994.000
23	0.130	25796.785	8804.548	12107	44981	16.858	17.880	3353.582	33535821.000
24	0.130	22852.869	7142.385	12110	37687	17.391	17.875	2970.873	29708730.000
25	0.130	24393.842	7946.306	12177	40954	17.945	17.904	3171.199	31711994.000
26	0.130	25920.532	8612.788	12678	43843	18.476	17.856	3369.669	33696691.000
27	0.130	26687.032	8966.703	12408	45470	19.016	17.874	3469.314	34693141.000
28	0.130	22322.313	6726.952	12308	36842	19.554	17.886	2901.901	29019007.000
29	0.130	26648.541	9037.099	12876	45763	20.087	17.875	3464.310	34643103.000
30	0.130	24904.626	7998.192	13020	41938	20.622	17.875	3237.601	32376014.000
31	0.130	25719.090	8414.777	12677	43531	21.148	17.879	3343.482	33434817.000
32	0.130	25780.591	8685.060	11487	44610	21.685	17.925	3351.477	33514768.000
