# Supplementary material for: Chromatin binding by HORMAD proteins regulates meiotic recombination initiation
Source: EMBO J. 2024 Feb 8;43(5):8. doi: 10.1038/s44318-024-00034-3 (PMC10907721; doi:10.1038/s44318-024-00034-3)
Supplement: Supplementary file 8 — Source Data Fig. 8A [file 44318_2024_34_MOESM8_ESM.zip › Figure8_PanelA/1D_cal_Analysis20221013/P2_Bckgnd.csv]

	Area	Mean	StdDev	Min	Max	XM	YM	IntDen	RawIntDen
1	0.130	10253.179	785.261	8365	12378	4.961	21.385	1332.913	13329133.000
2	0.130	10672.533	851.522	9185	13125	5.620	21.324	1387.429	13874293.000
3	0.130	11311.738	1080.874	9558	14443	6.188	21.233	1470.526	14705260.000
4	0.130	11212.919	1019.336	9288	13958	6.769	21.184	1457.679	14576795.000
5	0.130	11149.232	1177.118	8898	14316	7.319	21.173	1449.400	14494002.000
6	0.130	11144.023	1170.669	9034	14739	7.889	21.133	1448.723	14487230.000
7	0.130	10748.305	1045.169	8918	13693	8.448	21.093	1397.280	13972797.000
8	0.130	10542.268	851.638	8928	12893	9.018	21.085	1370.495	13704948.000
9	0.130	11229.492	1182.681	9222	14505	9.540	21.023	1459.834	14598339.000
10	0.130	11158.696	961.874	9296	13709	10.080	21.024	1450.631	14506305.000
11	0.130	11179.685	1059.217	9063	14067	10.628	20.974	1453.359	14533590.000
12	0.130	11424.702	1110.102	9158	14417	11.140	20.913	1485.211	14852112.000
13	0.130	11903.967	1154.237	9476	14913	11.661	20.883	1547.516	15475157.000
14	0.130	12215.135	1274.992	9692	15729	12.199	20.863	1587.968	15879676.000
15	0.130	11791.538	1186.453	9505	14977	12.717	20.813	1532.900	15328999.000
16	0.130	11803.731	1123.233	9220	14778	13.250	20.794	1534.485	15344850.000
17	0.130	11735.235	1284.796	9117	15513	13.778	20.763	1525.581	15255805.000
18	0.130	11014.994	940.920	8817	14041	14.318	20.744	1431.949	14319492.000
19	0.130	10559.080	852.810	8793	13056	14.877	20.715	1372.680	13726804.000
20	0.130	10328.969	775.272	8903	12539	15.391	20.685	1342.766	13427660.000
21	0.130	11311.397	1080.583	9171	14203	15.942	20.684	1470.482	14704816.000
22	0.130	11821.138	1229.524	9395	15261	16.471	20.673	1536.748	15367480.000
23	0.130	11262.678	1014.945	9369	14168	17.019	20.674	1464.148	14641481.000
24	0.130	11110.663	871.264	9330	13456	17.569	20.665	1444.386	14443862.000
25	0.130	11509.301	1161.164	9503	14660	18.130	20.663	1496.209	14962091.000
26	0.130	11765.696	1177.395	9434	14797	18.650	20.623	1529.541	15295405.000
27	0.130	11351.733	1522.016	5530	14508	19.185	20.642	1475.725	14757253.000
28	0.130	10772.862	903.612	9083	13039	19.721	20.654	1400.472	14004720.000
29	0.130	11102.072	1017.681	5276	13942	20.290	20.654	1443.269	14432693.000
30	0.130	11489.075	1117.798	9338	14334	20.811	20.643	1493.580	14935797.000
31	0.130	11357.722	945.909	9439	13870	21.361	20.684	1476.504	14765039.000
32	0.130	11215.767	1033.009	9094	14445	21.887	20.714	1458.050	14580497.000
