# Supplementary material for: Chromatin binding by HORMAD proteins regulates meiotic recombination initiation
Source: EMBO J. 2024 Feb 8;43(5):8. doi: 10.1038/s44318-024-00034-3 (PMC10907721; doi:10.1038/s44318-024-00034-3)
Supplement: Supplementary file 8 — Source Data Fig. 8A [file 44318_2024_34_MOESM8_ESM.zip › Figure8_PanelA/1D_cal_Analysis20221013/P2.csv]

	Area	Mean	StdDev	Min	Max	XM	YM	IntDen	RawIntDen
1	0.130	25751.938	5453.733	12558	36184	4.959	21.016	3347.752	33477519
2	0.130	27750.193	5897.640	14445	38354	5.595	20.951	3607.525	36075251
3	0.130	26722.839	6560.452	14212	39629	6.208	20.904	3473.969	34739691
4	0.130	26928.180	7160.813	13386	40925	6.771	20.861	3500.663	35006634
5	0.130	29163.401	7821.434	14463	44518	7.319	20.833	3791.242	37912421
6	0.130	31387.020	9362.774	14388	49001	7.876	20.784	4080.313	40803126
7	0.130	29042.232	8681.577	14375	46708	8.433	20.762	3775.490	37754902
8	0.130	26797.568	7363.391	13876	41065	8.982	20.731	3483.684	34836838
9	0.130	29209.669	8750.655	14314	46628	9.531	20.713	3797.257	37972570
10	0.130	32540.185	10760.786	13936	53424	10.072	20.664	4230.224	42302240
11	0.130	31082.301	10239.163	14568	51368	10.606	20.633	4040.699	40406991
12	0.130	31339.723	10653.785	14711	52834	11.136	20.589	4074.164	40741640
13	0.130	32982.703	10988.875	14675	55378	11.670	20.545	4287.751	42877514
14	0.130	36110.039	12085.847	16138	60287	12.194	20.531	4694.305	46943051
15	0.130	31314.259	10255.025	14182	51619	12.728	20.500	4070.854	40708537
16	0.130	33347.305	10856.562	15564	54976	13.251	20.453	4335.150	43351496
17	0.130	30842.722	9616.638	14685	49991	13.773	20.445	4009.554	40095538
18	0.130	29470.593	9578.497	14066	48744	14.304	20.409	3831.177	38311771
19	0.130	26569.021	8453.062	13328	43545	14.841	20.376	3453.973	34539727
20	0.130	24164.109	6757.792	12716	38335	15.391	20.370	3141.334	31413342
21	0.130	32310.257	10329.870	14581	52943	15.932	20.349	4200.333	42003334
22	0.130	34714.132	11077.119	15950	56623	16.464	20.331	4512.837	45128371
23	0.130	33710.889	10711.346	15108	55244	17.009	20.327	4382.416	43824156
24	0.130	29311.462	8852.596	14662	47756	17.558	20.319	3810.490	38104900
25	0.130	31367.655	9893.225	14929	51213	18.103	20.334	4077.795	40777952
26	0.130	32624.309	10524.491	15981	53802	18.641	20.291	4241.160	42411602
27	0.130	33002.184	10523.536	15225	53763	19.188	20.310	4290.284	42902839.000
28	0.130	26910.146	7547.832	14434	42329	19.727	20.321	3498.319	34983190
29	0.130	32296.741	10462.125	14524	53168	20.248	20.311	4198.576	41985763
30	0.130	30492.302	9293.103	14905	49173	20.784	20.319	3963.999	39639992
31	0.130	31548.328	9458.120	15189	50791	21.323	20.333	4101.283	41012826
32	0.130	31074.310	10445.365	12521	51246	21.862	20.382	4039.660	40396603
