# Supplementary material for: Chromatin binding by HORMAD proteins regulates meiotic recombination initiation
Source: EMBO J. 2024 Feb 8;43(5):8. doi: 10.1038/s44318-024-00034-3 (PMC10907721; doi:10.1038/s44318-024-00034-3)
Supplement: Supplementary file 8 — Source Data Fig. 8A [file 44318_2024_34_MOESM8_ESM.zip › Figure8_PanelA/1D_cal_Analysis20221013/Dsb_Bckgndcsv.csv]

	Area	Mean	StdDev	Min	Max	XM	YM	IntDen	RawIntDen
1	0.816	7839.862	326.624	6784	9010	5.099	22.958	6397.327	63973272
2	0.816	7999.683	283.961	6712	9349	5.719	22.916	6527.741	65277413
3	0.816	8010.484	287.183	6594	9379	6.339	22.882	6536.555	65365549
4	0.816	7849.442	255.303	6665	8778	6.859	22.839	6405.145	64051447
5	0.816	7989.341	299.864	6238	9463	7.471	22.790	6519.302	65193024
6	0.816	8065.441	367.997	6021	9921	8.017	22.763	6581.400	65813998
7	0.816	7876.647	287.104	6546	8914	8.549	22.693	6427.344	64273443
8	0.816	7969.065	302.544	6938	9230	9.070	22.554	6502.757	65027570
9	0.816	8255.752	428.138	6950	9814	9.552	22.280	6736.694	67366939
10	0.816	8191.181	392.808	6543	9323	10.131	22.516	6684.004	66840035
11	0.816	8184.011	336.049	5787	9177	10.611	22.497	6678.153	66781531
12	0.816	8059.674	317.892	6616	9563	11.150	22.445	6576.694	65766940
13	0.816	8120.116	404.343	6616	9625	11.691	22.421	6626.015	66260149
14	0.816	8257.449	418.671	6548	9433	12.183	22.422	6738.078	67380784
15	0.816	8042.196	339.378	6675	9288	12.761	22.412	6562.432	65624318
16	0.816	8241.522	378.907	6676	9367	13.301	22.422	6725.082	67250821
17	0.816	8359.801	369.493	6426	11105	13.917	22.363	6821.598	68215978
18	0.816	8383.849	396.015	7105	10518	14.392	22.373	6841.220	68412204
19	0.816	8337.212	373.994	7090	9640	14.940	22.315	6803.165	68031648
20	0.816	8096.178	271.001	6695	9684	15.481	22.280	6606.481	66064813
21	0.816	8334.091	351.889	7210	11158	16.003	22.246	6800.618	68006183
22	0.816	8431.274	362.461	7279	9618	16.599	22.124	6879.919	68799195
23	0.816	8274.823	287.487	7118	9504	17.119	21.963	6752.256	67522558
24	0.816	8284.035	368.689	6924	10432	17.708	21.909	6759.773	67597726
25	0.816	8370.050	378.077	7013	9662	18.250	22.100	6829.961	68299609
26	0.816	8390.561	371.076	7201	10384	18.760	22.172	6846.697	68466974
27	0.816	8357.606	360.356	7201	9339	19.310	22.124	6819.806	68198064
28	0.816	8137.992	309.552	4342	9327	19.869	22.113	6640.602	66406018
29	0.816	8136.454	349.867	4342	9262	20.370	22.009	6639.346	66393461
30	0.816	8199.136	333.568	7040	9834	20.970	22.049	6690.495	66904953.000
31	0.816	8261.619	348.116	7194	9834	21.392	22.049	6741.481	67414811
32	0.816	8249.914	329.415	7176	9501	21.941	22.122	6731.930	67319296
