# Supplementary material for: Chromatin binding by HORMAD proteins regulates meiotic recombination initiation
Source: EMBO J. 2024 Feb 8;43(5):8. doi: 10.1038/s44318-024-00034-3 (PMC10907721; doi:10.1038/s44318-024-00034-3)
Supplement: Supplementary file 8 — Source Data Fig. 8A [file 44318_2024_34_MOESM8_ESM.zip › Figure8_PanelA/1D_cal_Analysis20221013/R1.csv]

	Area	Mean	StdDev	Min	Max	XM	YM	IntDen	RawIntDen
1	0.130	8808.430	502.821	7419	10523	4.850	18.856	1145.096	11450959.000
2	0.130	9354.982	578.570	7021	11277	5.519	18.766	1216.148	12161477.000
3	0.130	10172.258	757.215	8240	11925	6.071	18.717	1322.394	13223936.000
4	0.130	12696.744	1766.051	8888	16615	6.649	18.659	1650.577	16505767.000
5	0.130	14751.325	2526.916	8938	19921	7.209	18.637	1917.672	19176723.000
6	0.130	15514.918	2950.328	9651	21378	7.742	18.598	2016.939	20169393.000
7	0.130	14692.889	2614.844	9057	20154	8.300	18.577	1910.076	19100756.000
8	0.130	13989.227	2250.433	9169	18593	8.850	18.547	1818.600	18185995.000
9	0.130	10456.968	1092.727	8641	13981	9.399	18.513	1359.406	13594058.000
10	0.130	10790.975	1137.959	8720	14348	9.940	18.473	1402.827	14028267.000
11	0.130	10855.032	950.887	8624	13520	10.490	18.464	1411.154	14111541.000
12	0.130	12318.057	1332.699	9235	14951	11.031	18.436	1601.347	16013474.000
13	0.130	13589.494	1981.442	9414	17546	11.572	18.417	1766.634	17666342.000
14	0.130	14626.361	2141.209	9706	19203	12.113	18.398	1901.427	19014269.000
15	0.130	13311.016	1990.245	9040	17602	12.659	18.395	1730.432	17304321.000
16	0.130	14035.706	2179.281	9338	18356	13.181	18.355	1824.642	18246418.000
17	0.130	10560.141	1181.352	8381	14138	13.717	18.343	1372.818	13728183.000
18	0.130	10319.045	1057.469	8074	13648	14.247	18.303	1341.476	13414758.000
19	0.130	10515.498	937.320	8447	13592	14.759	18.265	1367.015	13670147.000
20	0.130	11933.488	1588.128	8701	15683	15.292	18.257	1551.354	15513535.000
21	0.130	16006.213	3499.494	9386	23255	15.816	18.226	2080.808	20808077.000
22	0.130	17666.963	3897.024	10505	25557	16.351	18.207	2296.705	22967052.000
23	0.130	16968.126	3700.906	9983	24959	16.881	18.196	2205.856	22058564.000
24	0.130	15494.059	2856.610	9680	21763	17.421	18.170	2014.228	20142277.000
25	0.130	10429.998	1098.527	8409	13632	17.979	18.193	1355.900	13558997.000
26	0.130	10618.335	1151.499	8707	14119	18.518	18.163	1380.384	13803835.000
27	0.130	11431.264	1194.512	8487	14418	19.042	18.174	1486.064	14860643.000
28	0.130	11602.125	1205.656	8853	13786	19.589	18.195	1508.276	15082763.000
29	0.130	13875.131	2085.558	9320	18297	20.127	18.176	1803.767	18037670.000
30	0.130	13680.319	2113.429	9263	17890	20.641	18.185	1778.442	17784415.000
31	0.130	14264.591	2233.950	9168	18902	21.175	18.196	1854.397	18543968.000
32	0.130	14174.681	2424.035	8878	18927	21.724	18.227	1842.708	18427085.000
