# Supplementary material for: Chromatin binding by HORMAD proteins regulates meiotic recombination initiation
Source: EMBO J. 2024 Feb 8;43(5):8. doi: 10.1038/s44318-024-00034-3 (PMC10907721; doi:10.1038/s44318-024-00034-3)
Supplement: Supplementary file 8 — Source Data Fig. 8A [file 44318_2024_34_MOESM8_ESM.zip › Figure8_PanelA/1D_cal_Analysis20221013/R2_Bckgnd.csv]

	Area	Mean	StdDev	Min	Max	XM	YM	IntDen	RawIntDen
1	0.130	8354.130	317.817	7253	9201	4.951	20.292	1086.037	10860369.000
2	0.130	8636.025	377.929	7782	9790	5.580	20.253	1122.683	11226833.000
3	0.130	8683.353	377.828	7477	9855	6.170	20.212	1128.836	11288359.000
4	0.130	8775.772	504.187	7517	10599	6.742	20.143	1140.850	11408504.000
5	0.130	9220.933	620.182	7878	11328	7.282	20.114	1198.721	11987213.000
6	0.130	9221.819	655.335	7595	11166	7.831	20.055	1198.837	11988365.000
7	0.130	8779.943	457.529	7463	10399	8.391	20.013	1141.393	11413926.000
8	0.130	8784.831	483.241	7694	11402	8.950	19.993	1142.028	11420280.000
9	0.130	8336.218	246.429	7524	9056	9.461	19.981	1083.708	10837083.000
10	0.130	8422.373	291.528	7471	9240	10.041	19.951	1094.909	10949085.000
11	0.130	8479.498	309.341	7432	9309	10.629	19.892	1102.335	11023348.000
12	0.130	8630.548	416.508	5962	9672	11.101	19.862	1121.971	11219713.000
13	0.130	8870.108	407.586	8003	10095	11.632	19.812	1153.114	11531141.000
14	0.130	8984.862	357.504	8063	10058	12.152	19.762	1168.032	11680321.000
15	0.130	8859.734	380.179	7826	9922	12.681	19.752	1151.765	11517654.000
16	0.130	8932.985	430.220	7923	10248	13.211	19.732	1161.288	11612881.000
17	0.130	8580.722	265.149	7547	9349	13.730	19.701	1115.494	11154938.000
18	0.130	8386.266	240.604	7656	9075	14.271	19.671	1090.215	10902146.000
19	0.130	8289.401	232.411	7577	9028	14.810	19.611	1077.622	10776221.000
20	0.130	8093.236	242.236	7333	9006	15.321	19.581	1052.121	10521207.000
21	0.130	8758.700	501.275	7486	10424	15.854	19.583	1138.631	11386310.000
22	0.130	9320.713	642.514	8039	11164	16.430	19.585	1211.693	12116927.000
23	0.130	9085.556	559.332	7469	10454	16.960	19.544	1181.122	11811223.000
24	0.130	9069.356	443.492	7915	10451	17.499	19.573	1179.016	11790163.000
25	0.130	8648.543	244.228	7674	9339	18.039	19.561	1124.311	11243106.000
26	0.130	8785.437	289.015	7326	9668	18.601	19.551	1142.107	11421068.000
27	0.130	8859.402	277.476	7924	9695	19.140	19.561	1151.722	11517222.000
28	0.130	8712.933	290.304	7962	9560	19.670	19.582	1132.681	11326813.000
29	0.130	8936.617	389.199	7905	10193	20.220	19.582	1161.760	11617602.000
30	0.130	8971.325	367.159	7829	10074	20.760	19.572	1166.272	11662723.000
31	0.130	9159.417	328.227	8134	10104	21.271	19.562	1190.724	11907242.000
32	0.130	9102.059	285.267	8380	9971	21.780	19.531	1183.268	11832677.000
