# Supplementary material for: Chromatin binding by HORMAD proteins regulates meiotic recombination initiation
Source: EMBO J. 2024 Feb 8;43(5):8. doi: 10.1038/s44318-024-00034-3 (PMC10907721; doi:10.1038/s44318-024-00034-3)
Supplement: Supplementary file 8 — Source Data Fig. 8A [file 44318_2024_34_MOESM8_ESM.zip › Figure8_PanelA/1D_cal_Analysis20221013/R2.csv]

	Area	Mean	StdDev	Min	Max	XM	YM	IntDen	RawIntDen
1	0.130	10373.982	895.119	8568	13146	4.955	20.675	1348.618	13486176.000
2	0.130	10699.566	900.706	8932	13247	5.574	20.576	1390.944	13909436.000
3	0.130	11021.342	922.892	8791	13091	6.189	20.473	1432.775	14327745.000
4	0.130	13751.368	2619.669	9083	19154	6.760	20.398	1787.678	17876778.000
5	0.130	16339.756	3608.553	9786	23731	7.311	20.386	2124.168	21241683.000
6	0.130	17336.748	4130.493	10089	26061	7.852	20.352	2253.777	22537772.000
7	0.130	15864.565	3621.794	9935	23380	8.411	20.316	2062.394	20623935.000
8	0.130	14631.844	2955.353	9319	20831	8.944	20.285	1902.140	19021397.000
9	0.130	9512.489	591.938	8161	11074	9.510	20.274	1236.624	12366236.000
10	0.130	9783.472	741.157	8194	11800	10.032	20.245	1271.851	12718513.000
11	0.130	10034.652	826.289	8354	12099	10.592	20.195	1304.505	13045048.000
12	0.130	12050.835	1667.158	8784	15725	11.141	20.155	1566.609	15666085.000
13	0.130	13897.198	2601.854	9197	19464	11.646	20.125	1806.636	18066358.000
14	0.130	15349.525	3183.141	8234	21951	12.183	20.104	1995.438	19954382.000
15	0.130	14058.275	2487.051	9581	19399	12.711	20.083	1827.576	18275757.000
16	0.130	14415.126	2858.786	9296	20535	13.226	20.034	1873.966	18739664.000
17	0.130	9648.463	581.433	8083	11238	13.777	19.994	1254.300	12543002.000
18	0.130	9526.533	567.277	8016	11150	14.281	19.984	1238.449	12384493.000
19	0.130	9733.938	735.279	5471	11209	14.812	19.944	1265.412	12654119.000
20	0.130	12527.941	2118.503	8717	17489	15.354	19.942	1628.632	16286323.000
21	0.130	17589.833	4275.196	10473	26551	15.911	19.920	2286.678	22866783.000
22	0.130	19091.882	4862.402	11030	29181	16.435	19.894	2481.945	24819447.000
23	0.130	18508.109	4431.944	11695	27942	16.967	19.900	2406.054	24060542.000
24	0.130	16765.730	4046.422	9349	25618	17.535	19.883	2179.545	21795449.000
25	0.130	9961.120	603.589	8556	11515	18.068	19.884	1294.946	12949456.000
26	0.130	10180.456	703.966	8554	12097	18.650	19.875	1323.459	13234593.000
27	0.130	11089.161	936.512	9061	12937	19.178	19.884	1441.591	14415909.000
28	0.130	11808.720	1283.230	9440	14607	19.709	19.893	1535.134	15351336.000
29	0.130	14204.524	2736.283	9609	19703	20.223	19.875	1846.588	18465881.000
30	0.130	14296.311	2609.427	9797	19627	20.761	19.884	1858.520	18585204.000
31	0.130	15008.979	2820.774	10183	21063	21.284	19.904	1951.167	19511673.000
32	0.130	14836.465	2960.406	9483	21043	21.819	19.945	1928.740	19287404.000
