# Supplementary material for: Chromatin binding by HORMAD proteins regulates meiotic recombination initiation
Source: EMBO J. 2024 Feb 8;43(5):8. doi: 10.1038/s44318-024-00034-3 (PMC10907721; doi:10.1038/s44318-024-00034-3)
Supplement: Supplementary file 8 — Source Data Fig. 8A [file 44318_2024_34_MOESM8_ESM.zip › Figure8_PanelA/1D_cal_Analysis20221013/P1_Bckgnd.csv]

	Area	Mean	StdDev	Min	Max	XM	YM	IntDen	RawIntDen
1	0.130	8567.762	596.489	7358	10753	4.844	18.224	1113.809	11138091.000
2	0.130	9231.409	949.625	7622	13479	5.493	18.167	1200.083	12000832.000
3	0.130	8936.569	719.504	7522	11294	6.041	18.116	1161.754	11617540.000
4	0.130	9589.817	1194.530	7595	14406	6.604	18.098	1246.676	12466762.000
5	0.130	9469.243	1057.569	7675	13287	7.183	18.038	1231.002	12310016.000
6	0.130	9666.882	1113.726	7866	13898	7.703	17.998	1256.695	12566946.000
7	0.130	9397.907	963.015	7636	12116	8.262	17.967	1221.728	12217279.000
8	0.130	9374.525	869.817	7866	11874	8.822	17.936	1218.688	12186883.000
9	0.130	9934.482	981.085	8042	13005	9.371	17.927	1291.483	12914826.000
10	0.130	10057.765	1054.735	8166	12930	9.902	17.887	1307.510	13075095.000
11	0.130	10050.263	992.103	8428	13113	10.451	17.877	1306.534	13065342.000
12	0.130	11061.443	1721.131	8774	17497	10.984	17.900	1437.988	14379876.000
13	0.130	10334.525	1164.066	8512	14262	11.532	17.828	1343.488	13434882.000
14	0.130	10599.091	1289.984	8547	14532	12.092	17.819	1377.882	13778818.000
15	0.130	10388.418	1217.099	8464	14534	12.602	17.818	1350.494	13504943.000
16	0.130	9915.842	1068.171	8205	12773	13.152	17.758	1289.059	12890594.000
17	0.130	9900.542	1055.915	7995	12631	13.670	17.768	1287.071	12870705.000
18	0.130	9471.038	986.428	7845	12423	14.182	17.717	1231.235	12312350.000
19	0.130	9221.794	917.402	7531	12264	14.721	17.697	1198.833	11988332.000
20	0.130	9113.073	936.350	7477	11883	15.283	17.687	1184.700	11846995.000
21	0.130	9674.428	1226.686	7863	13245	15.794	17.639	1257.676	12576757.000
22	0.130	10230.033	1428.863	7075	14218	16.313	17.630	1329.904	13299043.000
23	0.130	9865.615	1191.092	7867	13563	16.822	17.588	1282.530	12825300.000
24	0.130	9714.845	1107.334	8030	13212	17.380	17.598	1262.930	12629298.000
25	0.130	9836.340	1154.949	8029	13122	17.922	17.618	1278.724	12787242.000
26	0.130	9628.806	1037.985	7542	12388	18.443	17.547	1251.745	12517448.000
27	0.130	9527.338	833.086	7967	12153	19.028	17.536	1238.554	12385539.000
28	0.130	9172.928	789.058	7792	12077	19.510	17.566	1192.481	11924806.000
29	0.130	9453.615	944.066	7860	12231	20.062	17.557	1228.970	12289699.000
30	0.130	9662.514	970.240	8033	12213	20.600	17.567	1256.127	12561268.000
31	0.130	9658.283	997.929	8081	15381	21.129	17.567	1255.577	12555768.000
32	0.130	9616.972	935.047	8043	12510	21.686	17.607	1250.206	12502063.000
