# Supplementary material for: Chromatin binding by HORMAD proteins regulates meiotic recombination initiation
Source: EMBO J. 2024 Feb 8;43(5):8. doi: 10.1038/s44318-024-00034-3 (PMC10907721; doi:10.1038/s44318-024-00034-3)
Supplement: Supplementary file 8 — Source Data Fig. 8A [file 44318_2024_34_MOESM8_ESM.zip › Figure8_PanelA/20231003-152325-1d-loop2-92923_analyzed/Results_COtop_COtobBack.csv]

	Area	Mean	StdDev	Min	Max	XM	YM	IntDen	RawIntDen
1	0.162	3728.814	194.318	2971	4431	1.792	23.254	604.068	24162714
2	0.162	3823.807	187.501	2942	4635	2.339	23.214	619.457	24778270
3	0.162	3788.481	189.715	2933	4547	2.908	23.184	613.734	24549356
4	0.162	3926.197	229.043	3097	4807	3.461	23.143	636.044	25441758
5	0.162	4343.660	465.945	3196	5940	4.030	23.112	703.673	28146920
6	0.162	4431.651	490.839	3190	6008	4.600	23.102	717.927	28717097
7	0.162	3800.883	240.304	2873	4906	5.189	23.102	615.743	24629721
8	0.162	3735.342	203.037	2958	4510	5.759	23.113	605.125	24205019
9	0.162	3725.855	204.987	2752	4595	6.330	23.113	603.589	24143543
10	0.162	3775.273	226.705	2906	4991	6.900	23.122	611.594	24463769
11	0.162	3911.696	252.006	2987	4782	7.499	23.152	633.695	25347790
12	0.162	3918.581	270.375	2923	4838	8.078	23.143	634.810	25392405
13	0.162	3637.613	191.181	2895	4556	8.640	23.143	589.293	23571731
14	0.162	3702.434	209.509	2714	4630	9.201	23.193	599.794	23991774
15	0.162	3719.970	217.361	2990	4807	9.789	23.263	602.635	24105405
16	0.162	3543.075	182.304	2840	4415	10.359	23.274	573.978	22959126
17	0.162	3686.509	212.494	2869	4520	10.871	23.274	597.215	23888581
18	0.162	4047.025	386.632	2768	5369	11.393	23.282	655.618	26224720
19	0.162	3590.773	196.124	2753	4383	11.940	23.313	581.705	23268210
20	0.162	3593.821	198.871	2715	4402	12.480	23.353	582.199	23287958
21	0.162	3607.844	210.006	2756	4721	13.019	23.363	584.471	23378826
22	0.162	3577.776	198.171	2707	4471	13.521	23.363	579.600	23183987
23	0.162	3789.452	253.502	2902	4712	13.992	23.412	613.891	24555649
24	0.162	3920.546	330.759	2957	4893	14.480	23.461	635.128	25405135
25	0.162	3658.404	212.640	2770	4468	1.735	23.565	592.661	23706455
26	0.162	3817.322	185.389	3040	4503	2.290	23.545	618.406	24736248
27	0.162	3788.694	182.736	3026	4656	2.870	23.525	613.769	24550740
28	0.162	3720.446	178.143	2891	4453	3.440	23.455	602.712	24108488
29	0.162	3703.743	189.443	2874	4433	4.058	23.434	600.006	24000253
30	0.162	3689.691	190.121	2949	4388	4.590	23.424	597.730	23909197
31	0.162	3610.996	175.895	2873	4327	5.179	23.405	584.981	23399255
32	0.162	3613.505	174.381	2854	4489	5.799	23.395	585.388	23415511
33	0.162	3611.830	180.184	2690	4336	6.330	23.395	585.116	23404660
34	0.162	3556.152	180.575	2716	4288	6.929	23.395	576.097	23043865
35	0.162	3623.458	186.121	2747	4343	7.460	23.424	587.000	23480007
36	0.162	3546.069	194.132	2366	4427	8.060	23.475	574.463	22978527
37	0.162	3511.224	180.969	2768	4493	8.640	23.494	568.818	22752729
38	0.162	3558.204	183.359	2770	4288	9.229	23.485	576.429	23057165
39	0.162	3576.140	185.254	2804	4392	9.838	23.544	579.335	23173386
40	0.162	3465.445	176.596	2818	4170	10.391	23.605	561.402	22456083
41	0.162	3478.627	176.792	2774	4281	10.930	23.655	563.538	22541504
42	0.162	3471.892	179.281	2662	4274	11.450	23.665	562.446	22497858
43	0.162	3471.948	170.703	2800	4189	12.000	23.665	562.456	22498224
44	0.162	3488.464	177.830	2587	4253	12.559	23.685	565.131	22605249
45	0.162	3484.969	177.060	2587	4173	12.941	23.715	564.565	22582599
46	0.162	3430.876	172.935	2755	4293	13.460	23.725	555.802	22232079
47	0.162	3439.075	175.850	2633	4285	14.000	23.744	557.130	22285209
48	0.162	3486.699	181.260	2743	4139	14.480	23.754	564.845	22593812
