# Supplementary material for: Chromatin binding by HORMAD proteins regulates meiotic recombination initiation
Source: EMBO J. 2024 Feb 8;43(5):8. doi: 10.1038/s44318-024-00034-3 (PMC10907721; doi:10.1038/s44318-024-00034-3)
Supplement: Supplementary file 8 — Source Data Fig. 8A [file 44318_2024_34_MOESM8_ESM.zip › Figure8_PanelA/20231003-152325-1d-loop2-92923_analyzed/Results_PBot_PBotBack_analyzed.xlsx]

## Sheet: Results_PBot_PBotBack
	Area	Mean	StdDev	Min	Max	XM	YM	IntDen	RawIntDen
1	0.208	5527.54	1081.24	3252	8023	1.754	25.327	1149.17	45967003	334.232
2	0.208	5961.04	1739.78	3285	10221	2.32	25.316	1239.3	49572004	414.316
3	0.208	5787.71	1551.37	3338	9619	2.884	25.304	1203.27	48130611	400.37
4	0.208	5451.14	1349.98	3396	8946	3.471	25.291	1133.29	45331700	329.237
5	0.208	5883.94	1745.51	3320	10355	4.035	25.252	1223.27	48930809	432.494
6	0.208	5893.92	1689.09	3452	10126	4.62	25.242	1225.35	49013868	430.316
7	0.208	5448.18	1350.98	3174	8918	5.191	25.226	1132.68	45307028	353.168
8	0.208	5454.02	1416.48	3354	9030	5.78	25.233	1133.89	45355603	366.51
9	0.208	5794.7	1397.85	3154	9527	6.353	25.226	1204.72	48188764	423.461
10	0.208	5148.02	828.291	3484	7343	6.948	25.258	1070.27	42810933	304.266
11	0.208	5661.1	1496.16	3308	9812	7.521	25.271	1176.94	47077679	403.864
12	0.208	5443.47	1188.49	3232	8570	8.048	25.291	1131.7	45267890	357.762
13	0.208	5364.37	1062.35	3277	8595	8.653	25.287	1115.25	44610076	345.054
14	0.208	5688.65	1575.18	3374	9870	9.221	25.314	1182.67	47306770	401.007
15	0.208	5603.74	1585.95	3297	9628	9.781	25.332	1165.02	46600676	385.543
16	0.208	4596.25	663.648	3110	6397	10.338	25.34	955.56	38222419	201.921
17	0.208	4544.67	610.282	3237	6367	10.853	25.389	944.836	37793456	195.794
18	0.208	5203.82	1295.59	3233	8756	11.411	25.387	1081.87	43274964	330.513
19	0.208	5420.31	1190.21	3302	8544	11.93	25.375	1126.88	45075317	359.691
20	0.208	5705.93	1504.17	3224	9370	12.416	25.4	1186.26	47450527	427.143
21	0.208	5745.3	1600.47	3284	9882	12.941	25.435	1194.45	47777935	441.356
22	0.208	5143.53	1186.91	3121	8408	13.441	25.445	1069.34	42773592	324.023
23	0.208	5475.93	1329.94	3353	8971	13.932	25.504	1138.44	45537803	387.906
24	0.208	5671.55	1550.18	3298	9543	14.4	25.537	1179.12	47164581	430.177
25	0.208	3919.88	282.797	2994	5161	1.77	25.707	814.943	32597730
26	0.208	3968.18	264.571	2623	5444	2.318	25.659	824.984	32999362
27	0.208	3861.93	205.516	2953	4811	2.911	25.68	802.895	32115814
28	0.208	3867.51	190.299	3072	4678	3.489	25.661	804.056	32162241
29	0.208	3803.64	190.97	2960	4667	4.05	25.66	790.776	31631029
30	0.208	3824.11	203.345	2925	4704	4.63	25.61	795.031	31801258
31	0.208	3749.44	206.231	2871	4683	5.189	25.61	779.508	31180327
32	0.208	3691.1	189.861	2825	4590	5.78	25.631	767.38	30695198
33	0.208	3757.85	206.091	2917	4733	6.351	25.63	781.258	31250313
34	0.208	3684.49	200.026	2710	4618	6.92	25.66	766.007	30640262
35	0.208	3718.51	193.419	2873	4536	7.501	25.68	773.078	30923131
36	0.208	3722.63	194.598	2859	4562	8.071	25.69	773.935	30957415
37	0.208	3704.66	194.727	2876	4541	8.63	25.73	770.198	30807937
38	0.208	3759.8	189.288	2639	4625	9.23	25.741	781.662	31266465
39	0.208	3749.27	191.184	2825	4570	9.799	25.731	779.474	31178964
40	0.208	3625.01	177.361	2837	4464	10.339	25.761	753.639	30145555
41	0.208	3602.89	183.694	2852	4530	10.88	25.771	749.042	29961674
42	0.208	3614.05	194.149	2731	4419	11.431	25.77	751.361	30054458
43	0.208	3690.2	227.52	2795	4715	11.921	25.759	767.192	30687677
44	0.208	3651.37	209.822	2750	4686	12.44	25.819	759.12	30364820
45	0.208	3622.38	209.566	2843	4569	12.95	25.84	753.092	30123676
46	0.208	3584.98	211.587	2745	4499	13.43	25.819	745.317	29812695
47	0.208	3610.09	209.188	2809	4667	13.921	25.91	750.539	30021541
48	0.208	3602.4	196.697	2811	4460	14.41	25.97	748.938	29957529
