# Supplementary material for: Chromatin binding by HORMAD proteins regulates meiotic recombination initiation
Source: EMBO J. 2024 Feb 8;43(5):8. doi: 10.1038/s44318-024-00034-3 (PMC10907721; doi:10.1038/s44318-024-00034-3)
Supplement: Supplementary file 8 — Source Data Fig. 8A [file 44318_2024_34_MOESM8_ESM.zip › Figure8_PanelA/20231003-152325-1d-loop2-92923_analyzed/Results_COtop_COtobBack-analyzed.xlsx]

## Sheet: Results_COtop_COtobBack
	Area	Mean	StdDev	Min	Max	XM	YM	IntDen	RawIntDen
1	0.162	3728.81	194.318	2971	4431	1.792	23.254	604.068	24162714	11.407
2	0.162	3823.81	187.501	2942	4635	2.339	23.214	619.457	24778270	1.051
3	0.162	3788.48	189.715	2933	4547	2.908	23.184	613.734	24549356	-0.035
4	0.162	3926.2	229.043	3097	4807	3.461	23.143	636.044	25441758	33.332
5	0.162	4343.66	465.945	3196	5940	4.03	23.112	703.673	28146920	103.667
6	0.162	4431.65	490.839	3190	6008	4.6	23.102	717.927	28717097	120.197
7	0.162	3800.88	240.304	2873	4906	5.189	23.102	615.743	24629721	30.762
8	0.162	3735.34	203.037	2958	4510	5.759	23.113	605.125	24205019	19.737
9	0.162	3725.86	204.987	2752	4595	6.33	23.113	603.589	24143543	18.473
10	0.162	3775.27	226.705	2906	4991	6.9	23.122	611.594	24463769	35.497
11	0.162	3911.7	252.006	2987	4782	7.499	23.152	633.695	25347790	46.695
12	0.162	3918.58	270.375	2923	4838	8.078	23.143	634.81	25392405	60.347
13	0.162	3637.61	191.181	2895	4556	8.64	23.143	589.293	23571731	20.475
14	0.162	3702.43	209.509	2714	4630	9.201	23.193	599.794	23991774	23.365
15	0.162	3719.97	217.361	2990	4807	9.789	23.263	602.635	24105405	23.3
16	0.162	3543.07	182.304	2840	4415	10.359	23.274	573.978	22959126	12.576
17	0.162	3686.51	212.494	2869	4520	10.871	23.274	597.215	23888581	33.677
18	0.162	4047.03	386.632	2768	5369	11.393	23.282	655.618	26224720	93.172
19	0.162	3590.77	196.124	2753	4383	11.94	23.313	581.705	23268210	19.249
20	0.162	3593.82	198.871	2715	4402	12.48	23.353	582.199	23287958	17.068
21	0.162	3607.84	210.006	2756	4721	13.019	23.363	584.471	23378826	19.906
22	0.162	3577.78	198.171	2707	4471	13.521	23.363	579.6	23183987	23.798
23	0.162	3789.45	253.502	2902	4712	13.992	23.412	613.891	24555649	56.761
24	0.162	3920.55	330.759	2957	4893	14.48	23.461	635.128	25405135	70.283
25	0.162	3658.4	212.64	2770	4468	1.735	23.565	592.661	23706455
26	0.162	3817.32	185.389	3040	4503	2.29	23.545	618.406	24736248
27	0.162	3788.69	182.736	3026	4656	2.87	23.525	613.769	24550740
28	0.162	3720.45	178.143	2891	4453	3.44	23.455	602.712	24108488
29	0.162	3703.74	189.443	2874	4433	4.058	23.434	600.006	24000253
30	0.162	3689.69	190.121	2949	4388	4.59	23.424	597.73	23909197
31	0.162	3611	175.895	2873	4327	5.179	23.405	584.981	23399255
32	0.162	3613.51	174.381	2854	4489	5.799	23.395	585.388	23415511
33	0.162	3611.83	180.184	2690	4336	6.33	23.395	585.116	23404660
34	0.162	3556.15	180.575	2716	4288	6.929	23.395	576.097	23043865
35	0.162	3623.46	186.121	2747	4343	7.46	23.424	587	23480007
36	0.162	3546.07	194.132	2366	4427	8.06	23.475	574.463	22978527
37	0.162	3511.22	180.969	2768	4493	8.64	23.494	568.818	22752729
38	0.162	3558.2	183.359	2770	4288	9.229	23.485	576.429	23057165
39	0.162	3576.14	185.254	2804	4392	9.838	23.544	579.335	23173386
40	0.162	3465.45	176.596	2818	4170	10.391	23.605	561.402	22456083
41	0.162	3478.63	176.792	2774	4281	10.93	23.655	563.538	22541504
42	0.162	3471.89	179.281	2662	4274	11.45	23.665	562.446	22497858
43	0.162	3471.95	170.703	2800	4189	12	23.665	562.456	22498224
44	0.162	3488.46	177.83	2587	4253	12.559	23.685	565.131	22605249
45	0.162	3484.97	177.06	2587	4173	12.941	23.715	564.565	22582599
46	0.162	3430.88	172.935	2755	4293	13.46	23.725	555.802	22232079
47	0.162	3439.07	175.85	2633	4285	14	23.744	557.13	22285209
48	0.162	3486.7	181.26	2743	4139	14.48	23.754	564.845	22593812
