# Supplementary material for: Chromatin binding by HORMAD proteins regulates meiotic recombination initiation
Source: EMBO J. 2024 Feb 8;43(5):8. doi: 10.1038/s44318-024-00034-3 (PMC10907721; doi:10.1038/s44318-024-00034-3)
Supplement: Supplementary file 8 — Source Data Fig. 8A [file 44318_2024_34_MOESM8_ESM.zip › Figure8_PanelA/20231003-152325-1d-loop2-92923_analyzed/20231003Analyzed.xlsx]

## Sheet: Sheet1
	Ptop	Pbot	COtop	Cobot	P+P	C+C	C+CtoZero		%CO
0	13.2	334.232	11.407	11.265	347.432	22.672	0		0
2	403.491	414.316	1.051	9.839	817.807	10.89	0		0
3	342.587	400.37	-0.035	14.334	742.957	14.299	0		0
4	285.164	329.237	33.332	37.886	614.401	71.218	48.546		7.32276
5	356.019	432.494	103.667	114.323	788.513	217.99	195.318		19.8528
6	343.432	430.316	120.197	126.116	773.748	246.313	223.641		22.4226
0	281.251	353.168	30.762	9.724	634.419	40.486	0		0
2	311.485	366.51	19.737	3.458	677.995	23.195	0		0
3	382.714	423.461	18.473	17.642	806.175	36.115	0		0
4	254.83	304.266	35.497	29.891	559.096	65.388	24.902		4.26406
5	302.697	403.864	46.695	46.417	706.561	93.112	52.626		6.93189
6	298.286	357.762	60.347	43.812	656.048	104.159	63.673		8.8469
0	306.897	345.054	20.475	14.435	651.951	34.91	0		0
2	359.266	401.007	23.365	10.695	760.273	34.06	0		0
3	302.761	385.543	23.3	20.551	688.304	43.851	8.941		1.28233
4	143.588	201.921	12.576	19.077	345.509	31.653	0		0
5	166.278	195.794	33.677	31.139	362.072	64.816	29.906		7.62951
6	280.484	330.513	93.172	88.15	610.997	181.322	146.412		19.3306
0	321.499	359.691	19.249	23.331	681.19	42.58	0		0
2	366.483	427.143	17.068	18.716	793.626	35.784	0		0
3	379.766	441.356	19.906	14.916	821.122	34.822	0		0
4	275.532	324.023	23.798	17.158	599.555	40.956	0		0
5	335.019	387.906	56.761	46.519	722.925	103.28	60.7		7.74605
6	376.939	430.177	70.283	62.618	807.116	132.901	90.321		10.0643
