# Supplementary material for: Chromatin binding by HORMAD proteins regulates meiotic recombination initiation
Source: EMBO J. 2024 Feb 8;43(5):8. doi: 10.1038/s44318-024-00034-3 (PMC10907721; doi:10.1038/s44318-024-00034-3)
Supplement: Supplementary file 8 — Source Data Fig. 8A [file 44318_2024_34_MOESM8_ESM.zip › Figure8_PanelA/20231003-152325-1d-loop2-92923_analyzed/CObot_CObotBack-analyzed.csv]

	Area	Mean	StdDev	Min	Max	XM	YM	IntDen	RawIntDen
1	0.151	3586.329	182.195	2801	4311	1.76	24.906	542.253	21690120	11.265
2	0.151	3744.284	185.946	2979	4484	2.321	24.916	566.136	22645428	9.839
3	0.151	3803.649	178.394	3072	4581	2.89	24.866	575.112	23004469	14.334
4	0.151	3958.725	213.683	3065	4849	3.461	24.855	598.559	23942366	37.886
5	0.151	4397.511	522.359	3140	5850	4.041	24.807	664.904	26596146	114.323
6	0.151	4475.888	559.043	3271	6130	4.601	24.797	676.754	27070170	126.116
7	0.151	3626.834	187.777	2936	4568	5.198	24.786	548.377	21935093	9.724
8	0.151	3600.332	192.3	2733	4343	5.791	24.786	544.37	21774809	3.458
9	0.151	3681.06	185.072	2953	4410	6.37	24.796	556.576	22263051	17.642
10	0.151	3706.396	188.511	2860	4519	6.91	24.826	560.407	22416282	29.891
11	0.151	3876.768	225.845	2909	4825	7.51	24.826	586.167	23446690	46.417
12	0.151	3870.727	232.296	3003	4840	8.06	24.827	585.254	23410156	43.812
13	0.151	3645.464	198.49	2832	4454	8.678	24.846	551.194	22047767	14.435
14	0.151	3619.473	177.87	2704	4461	9.209	24.866	547.264	21890575	10.695
15	0.151	3638.845	188.492	2833	4348	9.779	24.916	550.193	22007732	20.551
16	0.151	3590.402	180.37	2590	4358	10.319	24.946	542.869	21714753	19.077
17	0.151	3669.26	197.344	2816	4645	10.882	24.936	554.792	22191682	31.139
18	0.151	4065.338	399.821	2971	5594	11.427	24.936	614.679	24587164	88.15
19	0.151	3584.209	186.086	2773	4371	11.929	24.966	541.932	21677299	23.331
20	0.151	3572.483	187.188	2773	4555	12.43	25.006	540.159	21606380	18.716
21	0.151	3559.056	178.672	2735	4572	12.93	25.006	538.129	21525170	14.916
22	0.151	3559.089	178.236	2772	4572	13.439	25.066	538.134	21525372	17.158
23	0.151	3775.094	235.624	2889	4625	13.942	25.095	570.794	22831766	46.519
24	0.151	3918.933	309.367	3058	4981	14.41	25.106	592.543	23701708	62.618
25	0.151	3511.825	171.102	2809	4150	1.74	24.605	530.988	21239517
26	0.151	3679.213	188.377	2882	4384	2.282	24.575	556.297	22251882
27	0.151	3708.851	172.486	2831	4497	2.9	24.545	560.778	22431130
28	0.151	3708.154	176.635	2948	4456	3.47	24.505	560.673	22426913
29	0.151	3641.412	179.253	2761	4457	4.049	24.445	550.581	22023259
30	0.151	3641.789	176.412	2914	4309	4.62	24.445	550.638	22025537
31	0.151	3562.52	178.052	2868	4262	5.2	24.465	538.653	21546120
32	0.151	3577.463	177.538	2687	4374	5.789	24.485	540.912	21636497
33	0.151	3564.376	176.543	2890	4335	6.341	24.485	538.934	21557347
34	0.151	3508.701	174.221	2700	4149	6.91	24.455	530.516	21220624
35	0.151	3569.775	175.812	2905	4269	7.51	24.455	539.75	21589998
36	0.151	3580.967	175.313	2828	4391	8.06	24.505	541.442	21657687
37	0.151	3549.992	179.933	2810	4286	8.649	24.525	536.759	21470351
38	0.151	3548.737	182.022	2817	4280	9.219	24.575	536.569	21462762
39	0.151	3502.92	183.616	2770	4240	9.769	24.576	529.642	21185661
40	0.151	3464.23	168.443	2730	4282	10.33	24.575	523.792	20951666
41	0.151	3463.312	174.582	2573	4376	10.86	24.585	523.653	20946109
42	0.151	3482.334	170.617	2765	4103	11.44	24.555	526.529	21061158
43	0.151	3429.898	175.366	2704	4211	11.92	24.575	518.601	20744024
44	0.151	3448.695	171.265	2611	4180	12.46	24.595	521.443	20857708
45	0.151	3460.406	174.732	2751	4199	12.921	24.625	523.213	20928534
46	0.151	3445.612	177.725	2661	4342	13.45	24.686	520.976	20839059
47	0.151	3467.429	180.659	2203	4178	13.951	24.746	524.275	20971012
48	0.151	3504.795	180.149	2758	4328	14.41	24.786	529.925	21196998
