# Supplementary material for: Chromatin binding by HORMAD proteins regulates meiotic recombination initiation
Source: EMBO J. 2024 Feb 8;43(5):8. doi: 10.1038/s44318-024-00034-3 (PMC10907721; doi:10.1038/s44318-024-00034-3)
Supplement: Supplementary file 8 — Source Data Fig. 8A [file 44318_2024_34_MOESM8_ESM.zip › Figure8_PanelA/20231003-152325-1d-loop2-92923_analyzed/Results_PTop_PTopBack-anayzed.xlsx]

## Sheet: Results_PTop_PTopBack
	Area	Mean	StdDev	Min	Max	XM	YM	IntDen	RawIntDen	lane
1	0.208	5349.54	1263.36	3185	8589	1.762	22.893	1112.17	44486780	P_top	13.2
2	0.208	5599.65	1521.98	3398	9527	2.319	22.864	1164.17	46566709	P_top	403.491
3	0.208	5293.32	1458.75	3111	9215	2.897	22.823	1100.48	44019237	P_top	342.587
4	0.208	5024.43	1205.51	3214	8325	3.443	22.786	1044.58	41783141	P_top	285.164
5	0.208	5425.15	1489.62	3195	9346	4.024	22.772	1127.89	45115519	P_top	356.019
6	0.208	5383.25	1284.53	2434	8997	4.592	22.755	1119.18	44767116	P_top	343.432
7	0.208	5101.19	908.038	3125	7508	5.18	22.769	1060.54	42421537	P_top	281.251
8	0.208	5160.77	1231.97	3119	8652	5.759	22.793	1072.92	42917005	P_top	311.485
9	0.208	5448.91	1498.94	3360	9389	6.339	22.793	1132.83	45313158	P_top	382.714
10	0.208	4908.44	722.392	3338	6730	6.9	22.793	1020.46	40818576	P_top	254.83
11	0.208	5224.31	1065.81	3212	8015	7.463	22.785	1086.13	43445346	P_top	302.697
12	0.208	5153.73	1305.19	3040	8625	8.075	22.798	1071.46	42858423	P_top	298.286
13	0.208	5118.45	1318.21	3161	8626	8.614	22.808	1064.12	42565009	P_top	306.897
14	0.208	5323.61	1306.98	3242	9020	9.215	22.89	1106.78	44271138	P_top	359.266
15	0.208	5068.17	817.594	3355	7197	9.775	22.886	1053.67	42146897	P_top	302.761
16	0.208	4385.35	587.783	3048	6430	10.32	22.878	911.714	36468564	P_top	143.588
17	0.208	4396.43	797.453	2916	6831	10.87	22.939	914.017	36560678	P_top	166.278
18	0.208	4850.21	1015.39	2517	7628	11.42	22.96	1008.36	40334317	P_top	280.484
19	0.208	5072.79	1354.79	3053	8851	11.967	22.971	1054.63	42185322	P_top	321.499
20	0.208	5266.5	1497.52	3149	9298	12.463	23.031	1094.91	43796222	P_top	366.483
21	0.208	5321.01	1439.68	2990	8962	12.982	23.049	1106.24	44249523	P_top	379.766
22	0.208	4831.55	1129.02	3128	7866	13.499	23.052	1004.48	40179129	P_top	275.532
23	0.208	5084.05	1335.67	3012	8741	13.975	23.081	1056.97	42278937	P_top	335.019
24	0.208	5286.04	1434.54	3104	9032	14.495	23.137	1098.97	43958746	P_top	376.939
25	0.208	3658.86	232.01	2715	4658	1.732	22.507	760.677	30427078	P_Top_background
26	0.208	3645.47	226.741	2788	4587	2.31	22.506	757.894	30315756	P_Top_background
27	0.208	3652.79	216.605	2909	4607	2.873	22.505	759.415	30376581	P_Top_background
28	0.208	3712.69	214.31	2824	4735	3.44	22.496	771.869	30874741	P_Top_background
29	0.208	3731.34	230.525	2756	4866	3.991	22.456	775.746	31029835	P_Top_background
30	0.208	3748.37	245.971	2434	4765	4.59	22.446	779.287	31171471	P_Top_background
31	0.208	3662.53	220.391	2854	4658	5.169	22.416	761.44	30457617	P_Top_background
32	0.208	3608.05	197.621	2867	4449	5.73	22.415	750.115	30004585	P_Top_background
33	0.208	3682.7	220.582	2622	4661	6.341	22.436	765.634	30625362	P_Top_background
34	0.208	3768.34	207.767	3027	4674	6.86	22.425	783.437	31337472	P_Top_background
35	0.208	3718.98	214.178	2943	4560	7.488	22.446	773.175	30927017	P_Top_background
36	0.208	3642.27	196.157	2863	4556	8.059	22.455	757.228	30289108	P_Top_background
37	0.208	3595.53	196.342	2686	4514	8.599	22.455	747.512	29900473	P_Top_background
38	0.208	3611.88	210.214	2788	4510	9.19	22.496	750.911	30036431	P_Top_background
39	0.208	3694.69	241.037	2729	4751	9.739	22.527	768.126	30725029	P_Top_background
40	0.208	3596.63	213.946	2631	4519	10.298	22.576	747.739	29909546	P_Top_background
41	0.208	3501.08	184.381	2406	4254	10.84	22.594	727.874	29114974	P_Top_background
42	0.208	3526.38	193.355	2517	4384	11.371	22.615	733.134	29325363	P_Top_background
43	0.208	3503.72	183.608	2760	4364	11.92	22.595	728.423	29136929	P_Top_background
44	0.208	3494.34	186.369	2773	4286	12.48	22.625	726.472	29058893	P_Top_background
45	0.208	3506.24	188.394	2668	4286	13	22.635	728.946	29157856	P_Top_background
46	0.208	3472.6	184.865	2550	4415	13.519	22.664	721.954	28878141	P_Top_background
47	0.208	3472.97	180.972	2779	4169	14.01	22.694	722.03	28881198	P_Top_background
48	0.208	3523.54	197.019	2656	4458	14.5	22.765	732.545	29301787	P_Top_background
