# Supplementary material for: Chromatin binding by HORMAD proteins regulates meiotic recombination initiation
Source: EMBO J. 2024 Feb 8;43(5):8. doi: 10.1038/s44318-024-00034-3 (PMC10907721; doi:10.1038/s44318-024-00034-3)
Supplement: Supplementary file 8 — Source Data Fig. 8A [file 44318_2024_34_MOESM8_ESM.zip › Figure8_PanelA/20231003-152325-1d-loop2-92923_analyzed/Results_PTop_PTopBack.csv]

	Area	Mean	StdDev	Min	Max	XM	YM	IntDen	RawIntDen
1	0.208	5349.541	1263.364	3185	8589	1.762	22.893	1112.169	44486780
2	0.208	5599.652	1521.981	3398	9527	2.319	22.864	1164.168	46566709
3	0.208	5293.319	1458.746	3111	9215	2.897	22.823	1100.481	44019237
4	0.208	5024.428	1205.508	3214	8325	3.443	22.786	1044.579	41783141
5	0.208	5425.147	1489.619	3195	9346	4.024	22.772	1127.888	45115519
6	0.208	5383.251	1284.534	2434	8997	4.592	22.755	1119.178	44767116
7	0.208	5101.195	908.038	3125	7508	5.180	22.769	1060.538	42421537
8	0.208	5160.775	1231.967	3119	8652	5.759	22.793	1072.925	42917005
9	0.208	5448.913	1498.940	3360	9389	6.339	22.793	1132.829	45313158
10	0.208	4908.439	722.392	3338	6730	6.900	22.793	1020.464	40818576
11	0.208	5224.308	1065.807	3212	8015	7.463	22.785	1086.134	43445346
12	0.208	5153.731	1305.194	3040	8625	8.075	22.798	1071.461	42858423
13	0.208	5118.447	1318.212	3161	8626	8.614	22.808	1064.125	42565009
14	0.208	5323.610	1306.984	3242	9020	9.215	22.890	1106.778	44271138
15	0.208	5068.169	817.594	3355	7197	9.775	22.886	1053.672	42146897
16	0.208	4385.349	587.783	3048	6430	10.320	22.878	911.714	36468564
17	0.208	4396.426	797.453	2916	6831	10.870	22.939	914.017	36560678
18	0.208	4850.206	1015.391	2517	7628	11.420	22.960	1008.358	40334317
19	0.208	5072.790	1354.788	3053	8851	11.967	22.971	1054.633	42185322
20	0.208	5266.501	1497.524	3149	9298	12.463	23.031	1094.906	43796222
21	0.208	5321.010	1439.683	2990	8962	12.982	23.049	1106.238	44249523
22	0.208	4831.545	1129.023	3128	7866	13.499	23.052	1004.478	40179129
23	0.208	5084.047	1335.675	3012	8741	13.975	23.081	1056.973	42278937
24	0.208	5286.044	1434.537	3104	9032	14.495	23.137	1098.969	43958746
25	0.208	3658.860	232.010	2715	4658	1.732	22.507	760.677	30427078
26	0.208	3645.473	226.741	2788	4587	2.310	22.506	757.894	30315756
27	0.208	3652.788	216.605	2909	4607	2.873	22.505	759.415	30376581
28	0.208	3712.691	214.310	2824	4735	3.440	22.496	771.869	30874741
29	0.208	3731.341	230.525	2756	4866	3.991	22.456	775.746	31029835
30	0.208	3748.373	245.971	2434	4765	4.590	22.446	779.287	31171471
31	0.208	3662.532	220.391	2854	4658	5.169	22.416	761.440	30457617
32	0.208	3608.055	197.621	2867	4449	5.730	22.415	750.115	30004585
33	0.208	3682.703	220.582	2622	4661	6.341	22.436	765.634	30625362
34	0.208	3768.335	207.767	3027	4674	6.860	22.425	783.437	31337472
35	0.208	3718.978	214.178	2943	4560	7.488	22.446	773.175	30927017
36	0.208	3642.269	196.157	2863	4556	8.059	22.455	757.228	30289108
37	0.208	3595.535	196.342	2686	4514	8.599	22.455	747.512	29900473
38	0.208	3611.884	210.214	2788	4510	9.190	22.496	750.911	30036431
39	0.208	3694.688	241.037	2729	4751	9.739	22.527	768.126	30725029
40	0.208	3596.627	213.946	2631	4519	10.298	22.576	747.739	29909546
41	0.208	3501.079	184.381	2406	4254	10.840	22.594	727.874	29114974
42	0.208	3526.378	193.355	2517	4384	11.371	22.615	733.134	29325363
43	0.208	3503.719	183.608	2760	4364	11.920	22.595	728.423	29136929
44	0.208	3494.335	186.369	2773	4286	12.480	22.625	726.472	29058893
45	0.208	3506.236	188.394	2668	4286	13.000	22.635	728.946	29157856
46	0.208	3472.600	184.865	2550	4415	13.519	22.664	721.954	28878141
47	0.208	3472.968	180.972	2779	4169	14.010	22.694	722.030	28881198.000
48	0.208	3523.543	197.019	2656	4458	14.500	22.765	732.545	29301787
