# Supplementary material for: Chromatin binding by HORMAD proteins regulates meiotic recombination initiation
Source: EMBO J. 2024 Feb 8;43(5):8. doi: 10.1038/s44318-024-00034-3 (PMC10907721; doi:10.1038/s44318-024-00034-3)
Supplement: Supplementary file 8 — Source Data Fig. 8A [file 44318_2024_34_MOESM8_ESM.zip › Figure8_PanelA/20231003-152325-1d-loop2-92923_analyzed/Results_PBot_PBotBack.csv]

	Area	Mean	StdDev	Min	Max	XM	YM	IntDen	RawIntDen
1	0.208	5527.538	1081.239	3252	8023	1.754	25.327	1149.175	45967003
2	0.208	5961.039	1739.781	3285	10221	2.320	25.316	1239.300	49572004
3	0.208	5787.712	1551.373	3338	9619	2.884	25.304	1203.265	48130611
4	0.208	5451.142	1349.976	3396	8946	3.471	25.291	1133.293	45331700
5	0.208	5883.936	1745.508	3320	10355	4.035	25.252	1223.270	48930809
6	0.208	5893.924	1689.086	3452	10126	4.620	25.242	1225.347	49013868
7	0.208	5448.176	1350.981	3174	8918	5.191	25.226	1132.676	45307028
8	0.208	5454.017	1416.477	3354	9030	5.780	25.233	1133.890	45355603
9	0.208	5794.705	1397.846	3154	9527	6.353	25.226	1204.719	48188764
10	0.208	5148.020	828.291	3484	7343	6.948	25.258	1070.273	42810933
11	0.208	5661.097	1496.158	3308	9812	7.521	25.271	1176.942	47077679
12	0.208	5443.469	1188.494	3232	8570	8.048	25.291	1131.697	45267890
13	0.208	5364.367	1062.351	3277	8595	8.653	25.287	1115.252	44610076
14	0.208	5688.645	1575.181	3374	9870	9.221	25.314	1182.669	47306770
15	0.208	5603.737	1585.952	3297	9628	9.781	25.332	1165.017	46600676
16	0.208	4596.250	663.648	3110	6397	10.338	25.340	955.560	38222419
17	0.208	4544.668	610.282	3237	6367	10.853	25.389	944.836	37793456
18	0.208	5203.820	1295.592	3233	8756	11.411	25.387	1081.874	43274964
19	0.208	5420.312	1190.208	3302	8544	11.930	25.375	1126.883	45075317
20	0.208	5705.932	1504.169	3224	9370	12.416	25.400	1186.263	47450527
21	0.208	5745.302	1600.472	3284	9882	12.941	25.435	1194.448	47777935
22	0.208	5143.530	1186.907	3121	8408	13.441	25.445	1069.340	42773592
23	0.208	5475.926	1329.942	3353	8971	13.932	25.504	1138.445	45537803
24	0.208	5671.547	1550.178	3298	9543	14.400	25.537	1179.115	47164581
25	0.208	3919.881	282.797	2994	5161	1.770	25.707	814.943	32597730
26	0.208	3968.177	264.571	2623	5444	2.318	25.659	824.984	32999362
27	0.208	3861.930	205.516	2953	4811	2.911	25.680	802.895	32115814
28	0.208	3867.513	190.299	3072	4678	3.489	25.661	804.056	32162241
29	0.208	3803.635	190.970	2960	4667	4.050	25.660	790.776	31631029
30	0.208	3824.105	203.345	2925	4704	4.630	25.610	795.031	31801258
31	0.208	3749.438	206.231	2871	4683	5.189	25.610	779.508	31180327
32	0.208	3691.101	189.861	2825	4590	5.780	25.631	767.380	30695198
33	0.208	3757.854	206.091	2917	4733	6.351	25.630	781.258	31250313
34	0.208	3684.495	200.026	2710	4618	6.920	25.660	766.007	30640262
35	0.208	3718.510	193.419	2873	4536	7.501	25.680	773.078	30923131
36	0.208	3722.633	194.598	2859	4562	8.071	25.690	773.935	30957415
37	0.208	3704.658	194.727	2876	4541	8.630	25.730	770.198	30807937
38	0.208	3759.796	189.288	2639	4625	9.230	25.741	781.662	31266465
39	0.208	3749.274	191.184	2825	4570	9.799	25.731	779.474	31178964.000
40	0.208	3625.007	177.361	2837	4464	10.339	25.761	753.639	30145555
41	0.208	3602.895	183.694	2852	4530	10.880	25.771	749.042	29961674
42	0.208	3614.052	194.149	2731	4419	11.431	25.770	751.361	30054458
43	0.208	3690.197	227.520	2795	4715	11.921	25.759	767.192	30687677
44	0.208	3651.373	209.822	2750	4686	12.440	25.819	759.120	30364820
45	0.208	3622.376	209.566	2843	4569	12.950	25.840	753.092	30123676
46	0.208	3584.980	211.587	2745	4499	13.430	25.819	745.317	29812695
47	0.208	3610.094	209.188	2809	4667	13.921	25.910	750.539	30021541
48	0.208	3602.396	196.697	2811	4460	14.410	25.970	748.938	29957529
