# Supplementary material for: Chromatin binding by HORMAD proteins regulates meiotic recombination initiation
Source: EMBO J. 2024 Feb 8;43(5):8. doi: 10.1038/s44318-024-00034-3 (PMC10907721; doi:10.1038/s44318-024-00034-3)
Supplement: Supplementary file 8 — Source Data Fig. 8A [file 44318_2024_34_MOESM8_ESM.zip › Figure8_PanelA/20220523_Analyzed/COTop_andBack_Results.csv]

	Area	Mean	StdDev	Min	Max	XM	YM	IntDen	RawIntDen
1	0.302	3252.433	369.873	2454	4537	19.263	11.499	983.536	9835357.000
2	0.302	3632.409	452.326	2798	5023	20.078	11.438	1098.440	10984405.000
3	0.302	4243.952	677.691	2928	6798	20.947	11.256	1283.371	12833710.000
4	0.302	4926.208	1191.671	3404	11347	21.701	11.031	1489.685	14896852.000
5	0.302	5433.562	1064.902	3225	7623	22.475	10.956	1643.109	16431093.000
6	0.302	5821.764	1563.440	2924	9031	23.248	10.874	1760.501	17605015.000
7	0.302	3673.051	605.503	2606	5494	24.030	10.834	1110.731	11107305.000
8	0.302	3599.062	524.353	2642	5102	24.820	10.816	1088.356	10883563.000
9	0.302	3814.392	564.487	2736	5397	25.693	10.776	1153.472	11534720.000
10	0.302	4010.863	727.637	2658	6648	26.506	10.633	1212.885	12128849.000
11	0.302	4436.382	713.282	2936	6429	27.319	10.577	1341.562	13415620.000
12	0.302	4889.340	964.073	2861	6768	28.138	10.538	1478.536	14785365.000
13	0.302	3445.788	440.200	2659	5130	28.974	10.538	1042.006	10420062.000
14	0.302	3416.671	533.333	2580	5802	29.829	10.497	1033.201	10332012.000
15	0.302	3280.307	418.507	2360	5000	30.636	10.499	991.965	9919649.000
16	0.302	3216.158	484.478	2430	5467	31.455	10.457	972.566	9725662.000
17	0.302	3510.073	520.593	2409	4833	32.300	10.481	1061.446	10614460.000
18	0.302	4520.782	902.623	2576	6560	33.122	10.463	1367.085	13670846.000
19	0.302	3342.711	437.924	2530	4945	33.956	10.498	1010.836	10108357.000
20	0.302	3404.936	369.999	2694	4823	34.878	10.521	1029.653	10296526.000
21	0.302	3589.083	596.906	2756	5970	35.679	10.496	1085.339	10853386.000
22	0.302	3446.539	474.054	2639	5884	36.526	10.558	1042.233	10422333.000
23	0.302	3950.376	642.246	2636	5370	37.424	10.657	1194.594	11945937.000
24	0.302	4803.057	852.707	2766	7266	38.258	10.658	1452.445	14524445.000
25	0.302	2392.931	93.113	2051	2749	19.281	12.269	723.622	7236222.000
26	0.302	2592.719	126.888	2197	2958	20.156	12.169	784.038	7840383.000
27	0.302	2722.258	180.775	2251	3137	20.865	12.067	823.211	8232107.000
28	0.302	2624.780	152.623	2153	3185	21.695	11.806	793.734	7937336.000
29	0.302	2585.945	144.131	2159	3398	22.459	11.667	781.990	7819897.000
30	0.302	2565.475	123.532	2168	2986	23.219	11.568	775.800	7757996.000
31	0.302	2448.406	108.614	2070	2857	24.037	11.548	740.398	7403980.000
32	0.302	2459.466	118.477	2125	2802	24.825	11.548	743.743	7437426.000
33	0.302	2650.671	141.198	2203	3065	25.642	11.427	801.563	8015629.000
34	0.302	2496.570	133.650	2015	2885	26.515	11.367	754.963	7549628.000
35	0.302	2439.998	112.468	2015	2833	27.302	11.367	737.855	7378553.000
36	0.302	2498.013	129.206	1995	3213	28.103	11.327	755.399	7553992.000
37	0.302	2449.275	119.408	1992	2784	28.975	11.247	740.661	7406608.000
38	0.302	2495.784	129.913	2075	2916	29.817	11.248	754.725	7547251.000
39	0.302	2523.177	155.653	2002	3015	30.600	11.248	763.009	7630087.000
40	0.302	2322.568	107.420	1916	2705	31.456	11.228	702.345	7023446.000
41	0.302	2316.652	105.768	1896	2648	32.323	11.249	700.556	7005555.000
42	0.302	2350.855	91.604	1944	2653	33.118	11.248	710.899	7108986.000
43	0.302	2357.330	98.544	1944	2723	33.943	11.248	712.857	7128565.000
44	0.302	2452.956	132.712	2024	2895	34.838	11.267	741.774	7417738.000
45	0.302	2483.096	133.576	2018	2883	35.663	11.267	750.888	7508882.000
46	0.302	2393.068	109.893	2017	2752	36.577	11.307	723.664	7236639.000
47	0.302	2499.919	136.947	2014	2936	37.407	11.347	755.976	7559756.000
48	0.302	2792.972	322.226	1618	3461	38.312	11.327	844.595	8445947.000
