# Supplementary material for: Chromatin binding by HORMAD proteins regulates meiotic recombination initiation
Source: EMBO J. 2024 Feb 8;43(5):8. doi: 10.1038/s44318-024-00034-3 (PMC10907721; doi:10.1038/s44318-024-00034-3)
Supplement: Supplementary file 8 — Source Data Fig. 8A [file 44318_2024_34_MOESM8_ESM.zip › Figure8_PanelA/20220523_Analyzed/TopParental_andBackground_Results.csv]

	Area	Mean	StdDev	Min	Max	XM	YM	IntDen	RawIntDen
1	0.382	8354.196	3651.192	3161	18012	19.269	11.102	3192.974	31929739.000
2	0.382	8899.795	4130.880	3568	19143	20.123	11.029	3401.502	34015016.000
3	0.382	10001.450	4609.754	3900	20673	20.939	10.887	3822.554	38225542.000
4	0.382	8657.305	3627.675	3592	17690	21.727	10.735	3308.822	33088220.000
5	0.382	8063.595	3695.420	3278	16569	22.512	10.577	3081.906	30819062.000
6	0.382	8372.908	3616.874	3326	17042	23.251	10.508	3200.125	32001254.000
7	0.382	8041.210	2968.672	3832	16565	24.059	10.472	3073.350	30733503.000
8	0.382	7592.209	2123.738	3963	12717	24.866	10.411	2901.742	29017422.000
9	0.382	8712.824	2865.666	4478	16358	25.701	10.366	3330.041	33300415.000
10	0.382	8019.386	3154.571	3804	16738	26.501	10.296	3065.009	30650094.000
11	0.382	8093.384	3676.179	3436	17132	27.341	10.255	3093.291	30932913.000
12	0.382	8271.410	4110.834	3148	18447	28.159	10.193	3161.333	31613330.000
13	0.382	7394.102	3335.073	3121	15857	28.990	10.193	2826.026	28260259.000
14	0.382	7134.913	3270.310	3073	15266	29.798	10.172	2726.964	27269636.000
15	0.382	6963.597	3143.795	2879	14723	30.621	10.139	2661.487	26614867.000
16	0.382	5964.962	2591.955	2729	12531	31.458	10.138	2279.808	22798084.000
17	0.382	5781.561	2527.249	2617	12570	32.299	10.122	2209.713	22097128.000
18	0.382	6476.605	2826.270	2644	13497	33.129	10.138	2475.358	24753585.000
19	0.382	7340.081	3108.312	2902	15982	33.976	10.136	2805.379	28053790.000
20	0.382	7739.885	3674.361	2937	17241	34.847	10.160	2958.184	29581840.000
21	0.382	8168.839	4089.433	2968	18227	35.676	10.175	3122.130	31221302.000
22	0.382	7422.880	3704.343	2727	16641	36.546	10.210	2837.025	28370247.000
23	0.382	8063.627	3893.048	3097	18119	37.416	10.298	3081.918	30819182.000
24	0.382	7473.166	3448.551	2048	18105	38.255	10.343	2856.244	28562439.000
25	0.382	2785.786	359.386	2160	3905	19.236	10.614	1064.727	10647275.000
26	0.382	2941.210	404.222	2198	4541	20.138	10.515	1124.130	11241303.000
27	0.382	3000.970	426.305	2252	4269	20.895	10.376	1146.971	11469707.000
28	0.382	2912.886	375.112	2229	4256	21.595	10.254	1113.305	11133051.000
29	0.382	3068.186	494.137	2262	5281	22.514	10.198	1172.661	11726606.000
30	0.382	3048.884	528.593	2211	5033	23.254	10.119	1165.283	11652834.000
31	0.382	3054.133	474.582	2269	4554	24.057	10.037	1167.290	11672898.000
32	0.382	3121.834	475.582	2393	4763	24.851	9.977	1193.165	11931651.000
33	0.382	3183.920	568.399	2206	4932	25.686	9.941	1216.894	12168942.000
34	0.382	2723.190	296.633	2144	3643	26.467	9.793	1040.803	10408032.000
35	0.382	2697.612	290.452	2090	3477	27.328	9.772	1031.027	10310272.000
36	0.382	2803.521	340.191	2116	3941	28.149	9.754	1071.506	10715058.000
37	0.382	2526.515	230.251	1941	3301	28.940	9.670	965.634	9656341.000
38	0.382	2514.709	226.094	2043	3195	29.767	9.670	961.122	9611218.000
39	0.382	2416.560	209.197	1935	3107	30.602	9.629	923.609	9236093.000
40	0.382	2336.797	175.081	1874	3375	31.482	9.647	893.124	8931238.000
41	0.382	2282.716	167.950	1797	2867	32.323	9.628	872.454	8724540.000
42	0.382	2374.789	220.936	1864	3073	33.130	9.650	907.644	9076445.000
43	0.382	2498.460	287.818	1913	3493	33.961	9.673	954.911	9549114.000
44	0.382	2520.763	216.007	1996	3146	34.789	9.670	963.435	9634355.000
45	0.382	2563.180	209.391	2065	3157	35.683	9.669	979.647	9796475.000
46	0.382	2534.505	184.681	2075	3149	36.461	9.708	968.688	9686879.000
47	0.382	2545.128	189.358	2039	3106	37.406	9.748	972.748	9727481.000
48	0.382	2621.660	326.734	1396	3460	38.233	9.850	1001.999	10019985.000
