# Supplementary material for: Chromatin binding by HORMAD proteins regulates meiotic recombination initiation
Source: EMBO J. 2024 Feb 8;43(5):8. doi: 10.1038/s44318-024-00034-3 (PMC10907721; doi:10.1038/s44318-024-00034-3)
Supplement: Supplementary file 8 — Source Data Fig. 8A [file 44318_2024_34_MOESM8_ESM.zip › Figure8_PanelA/20220523_Analyzed/BotParental_andBack_Results-analyzed.xlsx]

## Sheet: BotParental_andBack_Results
	Area	Mean	StdDev	Min	Max	XM	YM	IntDen	RawIntDen
1	0.422	8268.21	3682.37	3021	17946	19.241	13.699	3492.49	34924912	2191.7
2	0.422	9319.96	4357.06	3706	20114	20.086	13.604	3936.75	39367507	2434.7
3	0.422	10690	4819.45	3868	22724	20.87	13.464	4515.47	45154729	2929.8
4	0.422	9621.95	4317.58	3847	19972	21.657	13.333	4064.31	40643102	2500.88
5	0.422	9235.44	4241.8	3740	19887	22.479	13.199	3901.05	39010517	2456.19
6	0.422	9330.6	4271.81	3932	20633	23.24	13.068	3941.25	39412467	2546.21
7	0.422	8689.02	3906.83	3729	19605	24.017	13.009	3670.24	36702422	2345.99
8	0.422	8462.68	3358.39	3527	17436	24.844	12.964	3574.64	35746374	2228.52
9	0.422	9372.41	3571.79	3940	18475	25.662	12.925	3958.91	39589062	2551.11
10	0.422	8900.01	3389.66	4129	18380	26.439	12.896	3759.36	37593634	2345.45
11	0.422	8809.28	3843.53	3916	18474	27.28	12.86	3721.04	37210421	2325.68
12	0.422	9078.09	4263.29	3826	19929	28.095	12.821	3834.59	38345848	2466.3
13	0.422	8040.5	3601.2	3731	17378	28.917	12.817	3396.31	33963075	2102.47
14	0.422	8017.24	3498.35	3512	16910	29.766	12.784	3386.48	33864833	2110.64
15	0.422	8452.6	3791.05	3425	18046	30.601	12.743	3570.38	35703775	2247.26
16	0.422	7178.03	3029.19	3339	14923	31.453	12.738	3032	30320017	1805.53
17	0.422	6932.48	2718.51	3215	13804	32.301	12.718	2928.28	29282778	1744.37
18	0.422	7530.79	3162.21	3677	15411	33.124	12.733	3181.01	31810056	1947.97
19	0.422	8347.03	3477.81	3637	17944	33.998	12.722	3525.78	35257836	2208.84
20	0.422	8383.85	3590.85	3525	17921	34.803	12.753	3541.34	35413373	2155.62
21	0.422	8586.08	4200.75	3416	19168	35.698	12.756	3626.76	36267617	2300.49
22	0.422	7888.4	3733.22	3129	17434	36.54	12.794	3332.06	33320608	2072.46
23	0.422	8199.08	4062.71	3251	18289	37.441	12.879	3463.29	34632936	2111.53
24	0.422	8130.65	4287.25	2281	20333	38.27	12.923	3434.39	34343858	1996.45
25	0.422	3079.52	363.4	2225	4032	19.213	14.178	1300.79	13007880
26	0.422	3555.98	406.139	2714	4864	20.116	14.097	1502.05	15020457
27	0.422	3753.97	513.475	2566	5361	20.889	13.976	1585.68	15856770
28	0.422	3701.31	629.199	2540	7647	21.656	13.773	1563.43	15634325
29	0.422	3420.6	449.847	2582	5466	22.467	13.656	1444.86	14448631
30	0.422	3302.64	391.236	2584	4776	23.231	13.577	1395.04	13950354
31	0.422	3135.07	319.353	2468	4218	24.035	13.539	1324.25	13242514
32	0.422	3186.82	346.265	2562	4221	24.88	13.498	1346.11	13461125
33	0.422	3332.86	393.02	2552	4425	25.621	13.477	1407.8	14077982
34	0.422	3347.32	462.841	2582	4810	26.472	13.374	1413.91	14139102
35	0.422	3303.41	462.096	2431	4677	27.275	13.314	1395.36	13953612
36	0.422	3239.32	416.701	2431	4506	28.134	13.296	1368.29	13682895
37	0.422	3063.06	333.124	2421	4327	28.935	13.298	1293.84	12938361
38	0.422	3020.45	262.601	2421	3863	29.797	13.301	1275.84	12758392
39	0.422	3132.38	357.908	2366	4269	30.615	13.238	1323.12	13231159
40	0.422	2903.58	290.589	2259	3914	31.474	13.219	1226.47	12264717
41	0.422	2802.81	274.752	2259	3594	32.32	13.219	1183.91	11839057
42	0.422	2919.11	307.121	2278	3855	33.183	13.218	1233.03	12330309
43	0.422	3117.76	358.176	2319	4139	34.008	13.237	1316.94	13169416
44	0.422	3280.58	360.759	2462	4346	34.837	13.238	1385.72	13857184
45	0.422	3139.85	274.438	2463	3895	35.683	13.3	1326.27	13262733
46	0.422	2982	205.872	2425	3508	36.582	13.362	1259.6	12595984
47	0.422	3200.19	260.645	2490	4164	37.466	13.362	1351.76	13517593
48	0.422	3404.2	443.488	1680	4582	38.277	13.34	1437.93	14379323
