# Supplementary material for: Chromatin binding by HORMAD proteins regulates meiotic recombination initiation
Source: EMBO J. 2024 Feb 8;43(5):8. doi: 10.1038/s44318-024-00034-3 (PMC10907721; doi:10.1038/s44318-024-00034-3)
Supplement: Supplementary file 8 — Source Data Fig. 8A [file 44318_2024_34_MOESM8_ESM.zip › Figure8_PanelA/20220523_Analyzed/20220523_analyzed.xlsx]

## Sheet: Sheet1
	TopParental	BotParental	P+P	COTop	COBot	CONorm2zero	C+C	DSB	dsbNorm2zer0		TotSig	%DSB	%CO
0	2128.25	2191.7	4319.95	259.914	256.314	0	516.228	-141.192	0		4319.95	0	0
2	2277.37	2434.7	4712.08	314.402	214.073	12.247	528.475	-108.069	0		4724.32	0	0.259233
3	2675.58	2929.8	5605.38	460.16	293.957	237.889	754.117	980.626	980.626		6823.89	14.3705	3.48612
4	2195.52	2500.88	4696.39	695.951	225.281	405.004	921.232	1451.93	1451.93		6553.33	22.1556	6.18013
5	1909.24	2456.19	4365.43	861.119	716.706	1061.6	1577.82	991.334	991.334		6418.36	15.4453	16.54
6	2034.84	2546.21	4581.05	984.701	874.031	1342.5	1858.73	503.546	503.546		6427.1	7.83473	20.8882
0	1906.06	2345.99	4252.05	370.333	138.817	0	509.15	-25.328	0		4252.05	0	0
2	1708.58	2228.52	3937.1	344.613	123.203	0	467.816	-51.018	0		3937.1	0	0
3	2113.15	2551.11	4664.26	351.909	209.211	51.97	561.12	423.783	423.783		5140.01	8.24479	1.01109
4	2024.21	2345.45	4369.66	457.922	208.183	156.955	666.105	553.209	553.209		5079.82	10.8903	3.08977
5	2062.26	2325.68	4387.94	603.707	427.788	522.345	1031.49	346.121	346.121		5256.41	6.58474	9.93729
6	2089.83	2466.3	4556.12	723.137	549.27	763.257	1272.41	181.311	181.311		5500.69	3.29615	13.8757
0	1860.39	2102.47	3962.86	301.345	122.059	0	423.404	-87.925	0		3962.86	0	0
2	1765.84	2110.64	3876.49	278.476	110.631	0	389.107	255.644	255.644		4132.13	6.18674	0
3	1737.88	2247.26	3985.14	228.956	125.02	0	353.976	1080.24	1080.24		5065.38	21.3259	0
4	1386.68	1805.53	3192.21	270.221	113.983	30.228	384.204	1076.81	1076.81		4299.26	25.0465	0.703098
5	1337.26	1744.37	3081.63	360.89	351.908	358.822	712.798	865.776	865.776		4306.23	20.1052	8.33263
6	1567.71	1947.97	3515.69	656.186	576.523	878.733	1232.71	531.22	531.22		4925.64	10.7848	17.84
0	1850.47	2208.84	4059.31	297.979	128.23	0	426.209	-77.719	0		4059.31	0	0
2	1994.75	2155.62	4150.37	287.879	121.789	0	409.668	-53.888	0		4150.37	0	0
3	2142.48	2300.49	4442.97	334.451	119.062	27.304	453.513	257.363	257.363		4727.64	5.4438	0.57754
4	1868.34	2072.46	3940.8	318.569	186.874	79.234	505.443	559.672	559.672		4579.71	12.2207	1.73011
5	2109.17	2111.53	4220.7	438.618	346.737	359.146	785.355	352.675	352.675		4932.53	7.14999	7.28118
6	1854.24	1996.45	3850.7	607.85	348.838	530.479	956.688	-36.284	0		4381.18	0	12.1081
