# Supplementary material for: Chromatin binding by HORMAD proteins regulates meiotic recombination initiation
Source: EMBO J. 2024 Feb 8;43(5):8. doi: 10.1038/s44318-024-00034-3 (PMC10907721; doi:10.1038/s44318-024-00034-3)
Supplement: Supplementary file 8 — Source Data Fig. 8A [file 44318_2024_34_MOESM8_ESM.zip › Figure8_PanelA/20220523_Analyzed/TopParental_andBackground_Results-analyzed.xlsx]

## Sheet: TopParental_andBackground_Resul
	Area	Mean	StdDev	Min	Max	XM	YM	IntDen	RawIntDen
1	0.382	8354.2	3651.19	3161	18012	19.269	11.102	3192.97	31929739	2128.25
2	0.382	8899.8	4130.88	3568	19143	20.123	11.029	3401.5	34015016	2277.37
3	0.382	10001.5	4609.75	3900	20673	20.939	10.887	3822.55	38225542	2675.58
4	0.382	8657.31	3627.68	3592	17690	21.727	10.735	3308.82	33088220	2195.52
5	0.382	8063.6	3695.42	3278	16569	22.512	10.577	3081.91	30819062	1909.24
6	0.382	8372.91	3616.87	3326	17042	23.251	10.508	3200.12	32001254	2034.84
7	0.382	8041.21	2968.67	3832	16565	24.059	10.472	3073.35	30733503	1906.06
8	0.382	7592.21	2123.74	3963	12717	24.866	10.411	2901.74	29017422	1708.58
9	0.382	8712.82	2865.67	4478	16358	25.701	10.366	3330.04	33300415	2113.15
10	0.382	8019.39	3154.57	3804	16738	26.501	10.296	3065.01	30650094	2024.21
11	0.382	8093.38	3676.18	3436	17132	27.341	10.255	3093.29	30932913	2062.26
12	0.382	8271.41	4110.83	3148	18447	28.159	10.193	3161.33	31613330	2089.83
13	0.382	7394.1	3335.07	3121	15857	28.99	10.193	2826.03	28260259	1860.39
14	0.382	7134.91	3270.31	3073	15266	29.798	10.172	2726.96	27269636	1765.84
15	0.382	6963.6	3143.8	2879	14723	30.621	10.139	2661.49	26614867	1737.88
16	0.382	5964.96	2591.95	2729	12531	31.458	10.138	2279.81	22798084	1386.68
17	0.382	5781.56	2527.25	2617	12570	32.299	10.122	2209.71	22097128	1337.26
18	0.382	6476.6	2826.27	2644	13497	33.129	10.138	2475.36	24753585	1567.71
19	0.382	7340.08	3108.31	2902	15982	33.976	10.136	2805.38	28053790	1850.47
20	0.382	7739.89	3674.36	2937	17241	34.847	10.16	2958.18	29581840	1994.75
21	0.382	8168.84	4089.43	2968	18227	35.676	10.175	3122.13	31221302	2142.48
22	0.382	7422.88	3704.34	2727	16641	36.546	10.21	2837.03	28370247	1868.34
23	0.382	8063.63	3893.05	3097	18119	37.416	10.298	3081.92	30819182	2109.17
24	0.382	7473.17	3448.55	2048	18105	38.255	10.343	2856.24	28562439	1854.25
25	0.382	2785.79	359.386	2160	3905	19.236	10.614	1064.73	10647275
26	0.382	2941.21	404.222	2198	4541	20.138	10.515	1124.13	11241303
27	0.382	3000.97	426.305	2252	4269	20.895	10.376	1146.97	11469707
28	0.382	2912.89	375.112	2229	4256	21.595	10.254	1113.31	11133051
29	0.382	3068.19	494.137	2262	5281	22.514	10.198	1172.66	11726606
30	0.382	3048.88	528.593	2211	5033	23.254	10.119	1165.28	11652834
31	0.382	3054.13	474.582	2269	4554	24.057	10.037	1167.29	11672898
32	0.382	3121.83	475.582	2393	4763	24.851	9.977	1193.16	11931651
33	0.382	3183.92	568.399	2206	4932	25.686	9.941	1216.89	12168942
34	0.382	2723.19	296.633	2144	3643	26.467	9.793	1040.8	10408032
35	0.382	2697.61	290.452	2090	3477	27.328	9.772	1031.03	10310272
36	0.382	2803.52	340.191	2116	3941	28.149	9.754	1071.51	10715058
37	0.382	2526.51	230.251	1941	3301	28.94	9.67	965.634	9656341
38	0.382	2514.71	226.094	2043	3195	29.767	9.67	961.122	9611218
39	0.382	2416.56	209.197	1935	3107	30.602	9.629	923.609	9236093
40	0.382	2336.8	175.081	1874	3375	31.482	9.647	893.124	8931238
41	0.382	2282.72	167.95	1797	2867	32.323	9.628	872.454	8724540
42	0.382	2374.79	220.936	1864	3073	33.13	9.65	907.644	9076445
43	0.382	2498.46	287.818	1913	3493	33.961	9.673	954.911	9549114
44	0.382	2520.76	216.007	1996	3146	34.789	9.67	963.435	9634355
45	0.382	2563.18	209.391	2065	3157	35.683	9.669	979.647	9796475
46	0.382	2534.51	184.681	2075	3149	36.461	9.708	968.688	9686879
47	0.382	2545.13	189.358	2039	3106	37.406	9.748	972.748	9727481
48	0.382	2621.66	326.734	1396	3460	38.233	9.85	1002	10019985
