# Supplementary material for: Chromatin binding by HORMAD proteins regulates meiotic recombination initiation
Source: EMBO J. 2024 Feb 8;43(5):8. doi: 10.1038/s44318-024-00034-3 (PMC10907721; doi:10.1038/s44318-024-00034-3)
Supplement: Supplementary file 8 — Source Data Fig. 8A [file 44318_2024_34_MOESM8_ESM.zip › Figure8_PanelA/20220523_Analyzed/DSB_andBackground_Results-analyzed.csv]

	Area	Mean	StdDev	Min	Max	XM	YM	IntDen	RawIntDen
1	1.206	2227.658	108.029	1869	3248	19.253	17.136	2686.555	26865553	-141.192
2	1.206	2412.224	156.878	1935	3461	20.099	17.015	2909.143	29091426	-108.069
3	1.206	3397.609	506.135	2118	4705	20.88	16.899	4097.516	40975159	980.626
4	1.206	3649.152	534.144	2361	4901	21.675	16.766	4400.878	44008775	1451.93
5	1.206	3210.931	561.136	2217	12048	22.506	16.619	3872.383	38723826	991.334
6	1.206	2728.242	287.288	1882	4691	23.282	16.484	3290.259	32902594	503.546
7	1.206	2258.237	206.796	1882	6862	24.046	16.44	2723.434	27234335	-25.328
8	1.206	2256.844	112.094	1901	2960	24.874	16.381	2721.754	27217543	-51.018
9	1.206	2758.816	349.233	1967	5526	25.66	16.368	3327.132	33271320	423.783
10	1.206	2775.799	299.51	1995	5425	26.47	16.372	3347.613	33476130	553.209
11	1.206	2576.01	221.041	1987	3777	27.289	16.29	3106.668	31066678	346.121
12	1.206	2430.324	199.485	1852	5696	28.11	16.244	2930.97	29309703	181.311
13	1.206	2198.933	104.09	1852	2949	28.949	16.285	2651.913	26519127	-87.925
14	1.206	2559.639	233.247	1914	4359	29.794	16.282	3086.924	30869243	255.644
15	1.206	3279.955	544.317	2007	4560	30.598	16.271	3955.625	39556254	1080.237
16	1.206	3166.637	441.667	1950	8148	31.45	16.272	3818.964	38189637	1076.814
17	1.206	2948.649	312.329	2026	3828	32.328	16.289	3556.071	35560711	865.776
18	1.206	2706.48	255.716	1910	3438	33.186	16.231	3264.015	32640154	531.22
19	1.206	2185.124	135.079	1847	5327	34.09	16.263	2635.26	26352596	-77.719
20	1.206	2332.636	141.939	1884	4448	34.951	16.245	2813.159	28131593	-53.888
21	1.206	2567.904	200.835	1946	4158	35.81	16.303	3096.892	30968917	257.363
22	1.206	2758.724	1062.011	1797	30576	36.683	16.333	3327.021	33270209	559.672
23	1.206	2657.536	365.634	1894	10784	37.485	16.358	3204.988	32049879	352.675
24	1.206	2344.318	357.34	1072	4060	38.375	16.359	2827.247	28272471	-36.284
25	1.206	2344.732	130.548	1901	3372	19.255	15.431	2827.747	28277468
26	1.206	2501.834	166.689	1986	3752	20.013	15.427	3017.212	30172121
27	1.206	2584.486	178.774	2022	3125	20.851	15.414	3116.89	31168904
28	1.206	2445.231	147.65	1943	3047	21.69	15.323	2948.948	29489481
29	1.206	2388.93	143.161	1937	4140	22.431	15.093	2881.049	28810492
30	1.206	2310.708	132.797	1790	3992	23.229	15.031	2786.713	27867134
31	1.206	2279.239	134.839	1790	2737	23.992	14.966	2748.762	27487622
32	1.206	2299.148	133.39	1866	2745	24.812	14.926	2772.772	27727721
33	1.206	2407.42	153.249	1866	2869	25.595	14.847	2903.349	29033486
34	1.206	2317.084	111.606	1856	2684	26.451	14.791	2794.404	27944035
35	1.206	2289.011	121.769	1838	2838	27.271	14.767	2760.547	27605467
36	1.206	2279.983	119.861	1848	2871	28.091	14.77	2749.659	27496591
37	1.206	2271.839	122.17	1880	3098	28.949	14.709	2739.838	27398380
38	1.206	2347.662	131.779	1919	2921	29.734	14.712	2831.28	28312800
39	1.206	2384.235	119.478	1938	3286	30.552	14.734	2875.388	28753877
40	1.206	2273.756	102.817	1821	2694	31.448	14.758	2742.15	27421499
41	1.206	2230.758	98.315	1794	3170	32.31	14.74	2690.295	26902947
42	1.206	2265.999	103.4	1892	2937	33.113	14.738	2732.795	27327948
43	1.206	2249.568	113.051	1851	3272	34.011	14.733	2712.979	27129785
44	1.206	2377.319	178.563	1862	5814	34.89	14.732	2867.047	28670465
45	1.206	2354.502	136.729	1882	3767	35.748	14.733	2839.529	28395294
46	1.206	2294.65	177.504	1869	6122	36.593	14.708	2767.349	27673485
47	1.206	2365.102	141.588	1891	3426	37.512	14.689	2852.313	28523134
48	1.206	2374.404	318.98	1099	4240	38.338	14.707	2863.531	28635310
