# Supplementary material for: Chromatin binding by HORMAD proteins regulates meiotic recombination initiation
Source: EMBO J. 2024 Feb 8;43(5):8. doi: 10.1038/s44318-024-00034-3 (PMC10907721; doi:10.1038/s44318-024-00034-3)
Supplement: Supplementary file 8 — Source Data Fig. 8A [file 44318_2024_34_MOESM8_ESM.zip › Figure8_PanelA/20220523_Analyzed/BotParental_andBack_Results.csv]

	Area	Mean	StdDev	Min	Max	XM	YM	IntDen	RawIntDen
1	0.422	8268.208	3682.371	3021	17946	19.241	13.699	3492.491	34924912
2	0.422	9319.959	4357.060	3706	20114	20.086	13.604	3936.751	39367507
3	0.422	10690.040	4819.455	3868	22724	20.870	13.464	4515.473	45154729
4	0.422	9621.946	4317.582	3847	19972	21.657	13.333	4064.310	40643102
5	0.422	9235.444	4241.802	3740	19887	22.479	13.199	3901.052	39010517
6	0.422	9330.603	4271.805	3932	20633	23.240	13.068	3941.247	39412467
7	0.422	8689.020	3906.829	3729	19605	24.017	13.009	3670.242	36702422
8	0.422	8462.683	3358.387	3527	17436	24.844	12.964	3574.637	35746374
9	0.422	9372.411	3571.791	3940	18475	25.662	12.925	3958.906	39589062
10	0.422	8900.008	3389.656	4129	18380	26.439	12.896	3759.363	37593634
11	0.422	8809.285	3843.525	3916	18474	27.280	12.860	3721.042	37210421
12	0.422	9078.089	4263.294	3826	19929	28.095	12.821	3834.585	38345848
13	0.422	8040.501	3601.197	3731	17378	28.917	12.817	3396.308	33963075
14	0.422	8017.243	3498.352	3512	16910	29.766	12.784	3386.483	33864833
15	0.422	8452.598	3791.046	3425	18046	30.601	12.743	3570.378	35703775
16	0.422	7178.034	3029.190	3339	14923	31.453	12.738	3032.002	30320017
17	0.422	6932.476	2718.509	3215	13804	32.301	12.718	2928.278	29282778
18	0.422	7530.790	3162.206	3677	15411	33.124	12.733	3181.006	31810056
19	0.422	8347.026	3477.813	3637	17944	33.998	12.722	3525.784	35257836
20	0.422	8383.848	3590.854	3525	17921	34.803	12.753	3541.337	35413373
21	0.422	8586.084	4200.752	3416	19168	35.698	12.756	3626.762	36267617
22	0.422	7888.402	3733.225	3129	17434	36.540	12.794	3332.061	33320608
23	0.422	8199.085	4062.712	3251	18289	37.441	12.879	3463.294	34632936
24	0.422	8130.648	4287.248	2281	20333	38.270	12.923	3434.386	34343858
25	0.422	3079.517	363.400	2225	4032	19.213	14.178	1300.788	13007880
26	0.422	3555.979	406.139	2714	4864	20.116	14.097	1502.046	15020457
27	0.422	3753.970	513.475	2566	5361	20.889	13.976	1585.677	15856770
28	0.422	3701.308	629.199	2540	7647	21.656	13.773	1563.433	15634325
29	0.422	3420.604	449.847	2582	5466	22.467	13.656	1444.863	14448631
30	0.422	3302.641	391.236	2584	4776	23.231	13.577	1395.035	13950354
31	0.422	3135.065	319.353	2468	4218	24.035	13.539	1324.251	13242514
32	0.422	3186.819	346.265	2562	4221	24.880	13.498	1346.113	13461125
33	0.422	3332.856	393.020	2552	4425	25.621	13.477	1407.798	14077982
34	0.422	3347.325	462.841	2582	4810	26.472	13.374	1413.910	14139102
35	0.422	3303.412	462.096	2431	4677	27.275	13.314	1395.361	13953612
36	0.422	3239.322	416.701	2431	4506	28.134	13.296	1368.290	13682895
37	0.422	3063.059	333.124	2421	4327	28.935	13.298	1293.836	12938361
38	0.422	3020.453	262.601	2421	3863	29.797	13.301	1275.839	12758392
39	0.422	3132.377	357.908	2366	4269	30.615	13.238	1323.116	13231159
40	0.422	2903.579	290.589	2259	3914	31.474	13.219	1226.472	12264717
41	0.422	2802.807	274.752	2259	3594	32.320	13.219	1183.906	11839057
42	0.422	2919.107	307.121	2278	3855	33.183	13.218	1233.031	12330309
43	0.422	3117.759	358.176	2319	4139	34.008	13.237	1316.942	13169416
44	0.422	3280.583	360.759	2462	4346	34.837	13.238	1385.718	13857184
45	0.422	3139.852	274.438	2463	3895	35.683	13.300	1326.273	13262733
46	0.422	2982.004	205.872	2425	3508	36.582	13.362	1259.598	12595984
47	0.422	3200.188	260.645	2490	4164	37.466	13.362	1351.759	13517593
48	0.422	3404.196	443.488	1680	4582	38.277	13.340	1437.932	14379323
