# Supplementary material for: Chromatin binding by HORMAD proteins regulates meiotic recombination initiation
Source: EMBO J. 2024 Feb 8;43(5):8. doi: 10.1038/s44318-024-00034-3 (PMC10907721; doi:10.1038/s44318-024-00034-3)
Supplement: Supplementary file 8 — Source Data Fig. 8A [file 44318_2024_34_MOESM8_ESM.zip › Figure8_PanelA/20220523_Analyzed/CObot_andBack_Results.csv]

	Area	Mean	StdDev	Min	Max	XM	YM	IntDen	RawIntDen
1	0.320	3188.803	530.718	2162	5067	19.216	13.266	1020.417	10204171
2	0.320	3258.463	453.581	2390	4580	20.055	13.124	1042.708	10427082
3	0.320	3576.623	584.668	2423	5162	20.904	13.008	1144.519	11445193
4	0.320	3217.473	434.179	2356	4376	21.673	12.823	1029.591	10295913
5	0.320	4736.806	1312.841	2494	7941	22.505	12.722	1515.778	15157779
6	0.320	5283.867	1877.371	2583	9884	23.261	12.611	1690.837	16908373
7	0.320	2803.217	302.857	2240	3839	24.056	12.501	897.029	8970294
8	0.320	2734.911	298.690	2214	3674	24.864	12.441	875.171	8751714
9	0.320	3121.867	441.170	2255	4499	25.668	12.445	998.997	9989974
10	0.320	3023.098	392.997	2290	4056	26.478	12.404	967.391	9673915
11	0.320	3664.492	712.358	2253	5244	27.299	12.404	1172.638	11726375
12	0.320	4091.497	999.836	2339	6554	28.104	12.363	1309.279	13092790
13	0.320	2697.509	284.679	2119	3655	28.935	12.321	863.203	8632028
14	0.320	2728.781	307.135	2029	3751	29.745	12.301	873.210	8732100
15	0.320	2794.507	336.790	2089	3728	30.599	12.283	894.242	8942422
16	0.320	2595.675	259.689	2042	3219	31.461	12.241	830.616	8306161
17	0.320	3312.857	577.562	2114	4576	32.304	12.262	1060.114	10601142
18	0.320	4089.837	1114.316	2250	6321	33.137	12.232	1308.748	13087477
19	0.320	2682.163	284.011	2135	3534	34.038	12.201	858.292	8582923
20	0.320	2740.863	268.849	2108	3603	34.856	12.220	877.076	8770762
21	0.320	2738.464	255.364	2098	3371	35.680	12.220	876.308	8763084
22	0.320	2881.986	273.283	2232	3743	36.555	12.320	922.236	9222355
23	0.320	3543.604	612.411	2465	5286	37.441	12.402	1133.953	11339534
24	0.320	4030.529	997.089	2441	11349	38.275	12.445	1289.769	12897694
25	0.320	2387.822	96.664	2097	2992	19.264	12.591	764.103	7641030
26	0.320	2589.485	123.173	2183	2909	20.102	12.531	828.635	8286352
27	0.320	2658.007	143.552	2185	3063	20.882	12.512	850.562	8505623
28	0.320	2513.469	113.085	2073	2891	21.701	12.351	804.310	8043101.000
29	0.320	2497.101	137.137	2061	2917	22.446	12.193	799.072	7990724.000
30	0.320	2552.517	146.160	2163	3118	23.203	12.154	816.806	8168056
31	0.320	2369.412	100.058	2059	3379	24.001	12.092	758.212	7582118.000
32	0.320	2349.900	88.989	2068	2621	24.841	12.051	751.968	7519679.000
33	0.320	2468.081	126.688	2068	2841	25.587	12.032	789.786	7897860.000
34	0.320	2372.526	89.448	1977	2729	26.421	11.951	759.208	7592082.000
35	0.320	2327.657	85.943	1969	2639	27.339	11.891	744.850	7448501.000
36	0.320	2375.029	91.508	1984	2689	28.121	11.831	760.009	7600094
37	0.320	2316.076	79.699	2029	2647	28.900	11.789	741.144	7411443.000
38	0.320	2383.061	110.114	1947	2757	29.742	11.709	762.579	7625795
39	0.320	2403.820	127.533	1967	3062	30.617	11.688	769.222	7692225
40	0.320	2239.479	91.488	1876	2630	31.438	11.689	716.633	7166333
41	0.320	2213.145	97.447	1867	2583	32.225	11.650	708.206	7082064
42	0.320	2288.202	88.584	2000	2606	33.103	11.671	732.225	7322248
43	0.320	2281.444	85.073	1958	2593	33.961	11.690	730.062	7300620
44	0.320	2360.272	99.264	1996	2663	34.782	11.690	755.287	7552871.000
45	0.320	2366.393	103.696	2013	3173	35.662	11.750	757.246	7572457.000
46	0.320	2298.006	77.007	1988	2560	36.560	11.750	735.362	7353619
47	0.320	2460.052	122.005	2022	2833	37.387	11.911	787.216	7872165.000
48	0.320	2940.411	234.497	2198	3528	38.266	11.226	940.931	9409315
