# Supplementary material for: Chromatin binding by HORMAD proteins regulates meiotic recombination initiation
Source: EMBO J. 2024 Feb 8;43(5):8. doi: 10.1038/s44318-024-00034-3 (PMC10907721; doi:10.1038/s44318-024-00034-3)
Supplement: Supplementary file 8 — Source Data Fig. 8A [file 44318_2024_34_MOESM8_ESM.zip › Figure8_PanelA/20220523_Analyzed/CObot_andBack_Results-analyzed.csv]

	Area	Mean	StdDev	Min	Max	XM	YM	IntDen	RawIntDen
1	0.32	3188.803	530.718	2162	5067	19.216	13.266	1020.417	10204171	256.314
2	0.32	3258.463	453.581	2390	4580	20.055	13.124	1042.708	10427082	214.073
3	0.32	3576.623	584.668	2423	5162	20.904	13.008	1144.519	11445193	293.957
4	0.32	3217.473	434.179	2356	4376	21.673	12.823	1029.591	10295913	225.281
5	0.32	4736.806	1312.841	2494	7941	22.505	12.722	1515.778	15157779	716.706
6	0.32	5283.867	1877.371	2583	9884	23.261	12.611	1690.837	16908373	874.031
7	0.32	2803.217	302.857	2240	3839	24.056	12.501	897.029	8970294	138.817
8	0.32	2734.911	298.69	2214	3674	24.864	12.441	875.171	8751714	123.203
9	0.32	3121.867	441.17	2255	4499	25.668	12.445	998.997	9989974	209.211
10	0.32	3023.098	392.997	2290	4056	26.478	12.404	967.391	9673915	208.183
11	0.32	3664.492	712.358	2253	5244	27.299	12.404	1172.638	11726375	427.788
12	0.32	4091.497	999.836	2339	6554	28.104	12.363	1309.279	13092790	549.27
13	0.32	2697.509	284.679	2119	3655	28.935	12.321	863.203	8632028	122.059
14	0.32	2728.781	307.135	2029	3751	29.745	12.301	873.21	8732100	110.631
15	0.32	2794.507	336.79	2089	3728	30.599	12.283	894.242	8942422	125.02
16	0.32	2595.675	259.689	2042	3219	31.461	12.241	830.616	8306161	113.983
17	0.32	3312.857	577.562	2114	4576	32.304	12.262	1060.114	10601142	351.908
18	0.32	4089.837	1114.316	2250	6321	33.137	12.232	1308.748	13087477	576.523
19	0.32	2682.163	284.011	2135	3534	34.038	12.201	858.292	8582923	128.23
20	0.32	2740.863	268.849	2108	3603	34.856	12.22	877.076	8770762	121.789
21	0.32	2738.464	255.364	2098	3371	35.68	12.22	876.308	8763084	119.062
22	0.32	2881.986	273.283	2232	3743	36.555	12.32	922.236	9222355	186.874
23	0.32	3543.604	612.411	2465	5286	37.441	12.402	1133.953	11339534	346.737
24	0.32	4030.529	997.089	2441	11349	38.275	12.445	1289.769	12897694	348.838
25	0.32	2387.822	96.664	2097	2992	19.264	12.591	764.103	7641030
26	0.32	2589.485	123.173	2183	2909	20.102	12.531	828.635	8286352
27	0.32	2658.007	143.552	2185	3063	20.882	12.512	850.562	8505623
28	0.32	2513.469	113.085	2073	2891	21.701	12.351	804.31	8043101
29	0.32	2497.101	137.137	2061	2917	22.446	12.193	799.072	7990724
30	0.32	2552.517	146.16	2163	3118	23.203	12.154	816.806	8168056
31	0.32	2369.412	100.058	2059	3379	24.001	12.092	758.212	7582118
32	0.32	2349.9	88.989	2068	2621	24.841	12.051	751.968	7519679
33	0.32	2468.081	126.688	2068	2841	25.587	12.032	789.786	7897860
34	0.32	2372.526	89.448	1977	2729	26.421	11.951	759.208	7592082
35	0.32	2327.657	85.943	1969	2639	27.339	11.891	744.85	7448501
36	0.32	2375.029	91.508	1984	2689	28.121	11.831	760.009	7600094
37	0.32	2316.076	79.699	2029	2647	28.9	11.789	741.144	7411443
38	0.32	2383.061	110.114	1947	2757	29.742	11.709	762.579	7625795
39	0.32	2403.82	127.533	1967	3062	30.617	11.688	769.222	7692225
40	0.32	2239.479	91.488	1876	2630	31.438	11.689	716.633	7166333
41	0.32	2213.145	97.447	1867	2583	32.225	11.65	708.206	7082064
42	0.32	2288.202	88.584	2000	2606	33.103	11.671	732.225	7322248
43	0.32	2281.444	85.073	1958	2593	33.961	11.69	730.062	7300620
44	0.32	2360.272	99.264	1996	2663	34.782	11.69	755.287	7552871
45	0.32	2366.393	103.696	2013	3173	35.662	11.75	757.246	7572457
46	0.32	2298.006	77.007	1988	2560	36.56	11.75	735.362	7353619
47	0.32	2460.052	122.005	2022	2833	37.387	11.911	787.216	7872165
48	0.32	2940.411	234.497	2198	3528	38.266	11.226	940.931	9409315
