# Supplementary material for: Chromatin binding by HORMAD proteins regulates meiotic recombination initiation
Source: EMBO J. 2024 Feb 8;43(5):8. doi: 10.1038/s44318-024-00034-3 (PMC10907721; doi:10.1038/s44318-024-00034-3)
Supplement: Supplementary file 8 — Source Data Fig. 8A [file 44318_2024_34_MOESM8_ESM.zip › Figure8_PanelA/20220523_Analyzed/COTop_andBack_Results-analyzed.xlsx]

## Sheet: COTop_andBack_Results
	Area	Mean	StdDev	Min	Max	XM	YM	IntDen	RawIntDen
1	0.302	3252.43	369.873	2454	4537	19.263	11.499	983.536	9835357	259.914
2	0.302	3632.41	452.326	2798	5023	20.078	11.438	1098.44	10984405	314.402
3	0.302	4243.95	677.691	2928	6798	20.947	11.256	1283.37	12833710	460.16
4	0.302	4926.21	1191.67	3404	11347	21.701	11.031	1489.68	14896852	695.951
5	0.302	5433.56	1064.9	3225	7623	22.475	10.956	1643.11	16431093	861.119
6	0.302	5821.76	1563.44	2924	9031	23.248	10.874	1760.5	17605015	984.701
7	0.302	3673.05	605.503	2606	5494	24.03	10.834	1110.73	11107305	370.333
8	0.302	3599.06	524.353	2642	5102	24.82	10.816	1088.36	10883563	344.613
9	0.302	3814.39	564.487	2736	5397	25.693	10.776	1153.47	11534720	351.909
10	0.302	4010.86	727.637	2658	6648	26.506	10.633	1212.88	12128849	457.922
11	0.302	4436.38	713.282	2936	6429	27.319	10.577	1341.56	13415620	603.707
12	0.302	4889.34	964.073	2861	6768	28.138	10.538	1478.54	14785365	723.137
13	0.302	3445.79	440.2	2659	5130	28.974	10.538	1042.01	10420062	301.345
14	0.302	3416.67	533.333	2580	5802	29.829	10.497	1033.2	10332012	278.476
15	0.302	3280.31	418.507	2360	5000	30.636	10.499	991.965	9919649	228.956
16	0.302	3216.16	484.478	2430	5467	31.455	10.457	972.566	9725662	270.221
17	0.302	3510.07	520.593	2409	4833	32.3	10.481	1061.45	10614460	360.89
18	0.302	4520.78	902.623	2576	6560	33.122	10.463	1367.09	13670846	656.186
19	0.302	3342.71	437.924	2530	4945	33.956	10.498	1010.84	10108357	297.979
20	0.302	3404.94	369.999	2694	4823	34.878	10.521	1029.65	10296526	287.879
21	0.302	3589.08	596.906	2756	5970	35.679	10.496	1085.34	10853386	334.451
22	0.302	3446.54	474.054	2639	5884	36.526	10.558	1042.23	10422333	318.569
23	0.302	3950.38	642.246	2636	5370	37.424	10.657	1194.59	11945937	438.618
24	0.302	4803.06	852.707	2766	7266	38.258	10.658	1452.44	14524445	607.85
25	0.302	2392.93	93.113	2051	2749	19.281	12.269	723.622	7236222
26	0.302	2592.72	126.888	2197	2958	20.156	12.169	784.038	7840383
27	0.302	2722.26	180.775	2251	3137	20.865	12.067	823.211	8232107
28	0.302	2624.78	152.623	2153	3185	21.695	11.806	793.734	7937336
29	0.302	2585.95	144.131	2159	3398	22.459	11.667	781.99	7819897
30	0.302	2565.47	123.532	2168	2986	23.219	11.568	775.8	7757996
31	0.302	2448.41	108.614	2070	2857	24.037	11.548	740.398	7403980
32	0.302	2459.47	118.477	2125	2802	24.825	11.548	743.743	7437426
33	0.302	2650.67	141.198	2203	3065	25.642	11.427	801.563	8015629
34	0.302	2496.57	133.65	2015	2885	26.515	11.367	754.963	7549628
35	0.302	2440	112.468	2015	2833	27.302	11.367	737.855	7378553
36	0.302	2498.01	129.206	1995	3213	28.103	11.327	755.399	7553992
37	0.302	2449.28	119.408	1992	2784	28.975	11.247	740.661	7406608
38	0.302	2495.78	129.913	2075	2916	29.817	11.248	754.725	7547251
39	0.302	2523.18	155.653	2002	3015	30.6	11.248	763.009	7630087
40	0.302	2322.57	107.42	1916	2705	31.456	11.228	702.345	7023446
41	0.302	2316.65	105.768	1896	2648	32.323	11.249	700.556	7005555
42	0.302	2350.86	91.604	1944	2653	33.118	11.248	710.899	7108986
43	0.302	2357.33	98.544	1944	2723	33.943	11.248	712.857	7128565
44	0.302	2452.96	132.712	2024	2895	34.838	11.267	741.774	7417738
45	0.302	2483.1	133.576	2018	2883	35.663	11.267	750.888	7508882
46	0.302	2393.07	109.893	2017	2752	36.577	11.307	723.664	7236639
47	0.302	2499.92	136.947	2014	2936	37.407	11.347	755.976	7559756
48	0.302	2792.97	322.226	1618	3461	38.312	11.327	844.595	8445947
