# Supplementary material for: Chromatin binding by HORMAD proteins regulates meiotic recombination initiation
Source: EMBO J. 2024 Feb 8;43(5):8. doi: 10.1038/s44318-024-00034-3 (PMC10907721; doi:10.1038/s44318-024-00034-3)
Supplement: Supplementary file 8 — Source Data Fig. 8A [file 44318_2024_34_MOESM8_ESM.zip › Figure8_PanelA/20220209/botParental_firstlanelast_Results.csv]

	Area	Mean	StdDev	Min	Max	XM	YM	IntDen	RawIntDen
1	0.279	9051.317	6077.799	2512	27217	0.854	19.071	2523.507	25235071	1833.044
2	0.279	9163.612	6093.183	2507	27037	1.658	19.013	2554.815	25548150	1846.149
3	0.279	9025.006	5826.174	2174	25259	2.457	18.967	2516.172	25161718	1820.076
4	0.279	8794.352	5758.944	2515	24889	3.222	18.923	2451.865	24518652	1732.533
5	0.279	8229.024	5283.122	2543	24308	3.961	18.89	2294.252	22942519	1577.903
6	0.279	8801.236	5715.733	2664	27013	4.718	18.836	2453.784	24537845	1727.311
7	0.279	10920.479	6359.816	2951	29584	5.506	18.79	3044.629	30446295	2278.829
8	0.279	12388.921	5837.263	4081	29107	6.289	18.777	3454.031	34540313	2616.476
9	0.279	13155.24	8743.608	3716	38299	7.058	18.765	3667.681	36676810	2875.052
10	0.279	11308.591	6267.372	3495	29407	7.85	18.78	3152.835	31528353	2371.287
11	0.279	10489.761	6620.255	3280	27799	8.623	18.779	2924.545	29245455	2163.437
12	0.279	10584.573	6485.384	3169	29674	9.416	18.774	2950.979	29509789	2173.392
13	0.279	12622.48	7654.684	3382	33186	10.204	18.786	3519.148	35191475	2735.257
14	0.279	10568.747	6122.403	3533	30559	10.961	18.779	2946.567	29465666	2226.332
15	0.279	8787.748	3199.726	3378	17646	11.747	18.804	2450.024	24500242	1701.867
16	0.279	7820.514	2796.722	3537	15703	12.543	18.824	2180.359	21803592	1465.858
17	0.279	7881.303	2890.307	3142	14799	13.354	18.812	2197.307	21973073	1484.15
18	0.279	9481.926	3557.834	3801	18749	14.145	18.851	2643.561	26435609	1897.522
19	0.279	11729.744	5744.278	3883	30189	14.927	18.906	3270.253	32702527	2494.721
20	0.279	13477.086	9160.536	2940	38091	15.719	18.952	3757.412	37574117	2969.731
21	0.279	11234.198	7394.824	1402	31365	16.54	19.006	3132.095	31320945	2423.348
22	0.279	7960.283	4492.832	2146	20540	17.404	19.109	2219.327	22193269	1490.239
23	0.279	6658.591	3136.32	2399	17622	18.329	19.24	1856.415	18564152	1165.454
24	0.279	2476.552	268.599	1876	3929	0.847	19.422	690.463	6904626
25	0.279	2541.844	253.387	1872	3610	1.651	19.373	708.666	7086662
26	0.279	2496.758	234.644	740	3251	2.467	19.355	696.096	6960962
27	0.279	2580.101	219.992	1951	3430	3.242	19.324	719.332	7193322
28	0.279	2569.401	251.678	1960	3506	3.963	19.313	716.349	7163490
29	0.279	2605.714	233.031	1997	3462	4.777	19.243	726.473	7264732
30	0.279	2746.773	280.105	2044	3641	5.483	19.222	765.8	7658003
31	0.279	3004.141	382.047	2099	4281	6.255	19.21	837.555	8375546
32	0.279	2843.003	260.607	2099	3661	7.057	19.233	792.629	7926293
33	0.279	2803.256	291.516	2064	3895	7.836	19.222	781.548	7815478
34	0.279	2729.942	246.284	2064	3560	8.571	19.233	761.108	7611077
35	0.279	2789.049	256.182	2100	3691	9.391	19.233	777.587	7775869
36	0.279	2811.66	267.999	2114	3879	10.18	19.273	783.891	7838909
37	0.279	2583.339	206.912	2009	3404	10.99	19.325	720.235	7202349
38	0.279	2683.491	205.156	2067	3299	11.75	19.315	748.157	7481574
39	0.279	2562.772	207.713	1934	3430	12.557	19.335	714.501	7145009
40	0.279	2557.952	189.303	1916	3238	13.351	19.326	713.157	7131569
41	0.279	2675.892	229.736	1916	3535	14.116	19.355	746.039	7460387
42	0.279	2781.677	236.291	2095	3927	14.893	19.444	775.532	7755316
43	0.279	2825.254	244.757	1634	3629	15.673	19.454	787.681	7876807
44	0.279	2542.133	188.786	1967	3182	16.5	19.605	708.747	7087467
45	0.279	2615.095	175.821	1969	3302	17.351	19.547	729.088	7290884
46	0.279	2478.34	239.567	1896	3811	18.355	19.715	690.961	6909612
47	0.168	6239.869	3734.967	2157	18026	0.211	19.107	1046.426	10464260	705.02
48	0.168	2035.816	153.698	1556	2666	0.217	19.681	341.406	3414064
