# Supplementary material for: Chromatin binding by HORMAD proteins regulates meiotic recombination initiation
Source: EMBO J. 2024 Feb 8;43(5):8. doi: 10.1038/s44318-024-00034-3 (PMC10907721; doi:10.1038/s44318-024-00034-3)
Supplement: Supplementary file 8 — Source Data Fig. 8A [file 44318_2024_34_MOESM8_ESM.zip › Figure8_PanelA/20220209/parental_Top_firstlanelast_Results-analyzed.csv]

	Area	Mean	StdDev	Min	Max	XM	YM	IntDen	RawIntDen
1	0.307	7563.618	5118.504	2403	23564	0.872	16.947	2322.787	23227871	lane 2- last	1645.606
2	0.307	7681.498	5219.405	2344	23474	1.689	16.903	2358.988	23589881		1637.893
3	0.307	7053.85	3546.537	2660	17545	2.488	16.849	2166.237	21662373		1411.61
4	0.307	6947.981	3374.916	2767	18822	3.26	16.809	2133.725	21337250		1397.88
5	0.307	6808.848	4069.851	2365	19931	4	16.758	2090.997	20909973		1353.654
6	0.307	7156.419	3146.001	3018	16011	4.742	16.718	2197.736	21977362		1418.924
7	0.307	8728.984	3908.401	3006	19043	5.55	16.671	2680.671	26806710		1838.471
8	0.307	10907.293	6759.061	3604	29821	6.339	16.638	3349.63	33496296		2497.029
9	0.307	10616.671	6062.2	3432	27711	7.123	16.612	3260.38	32603798		2399.214
10	0.307	9643.698	5898.371	3177	27023	7.894	16.609	2961.58	29615798		2102.373
11	0.307	8913.659	5622.074	2770	23955	8.683	16.582	2737.385	27373846		1895.07
12	0.307	9010.393	5679.123	2770	26356	9.471	16.57	2767.092	27670916		1872.414
13	0.307	10313.819	5793.758	3175	27751	10.241	16.573	3167.374	31673739		2259.279
14	0.307	8824.484	5150.772	2991	24605	11.016	16.579	2709.999	27099991		1826.177
15	0.307	7513.488	3713.834	2927	19543	11.824	16.572	2307.392	23073921		1500.862
16	0.307	6708.814	3476.354	2592	18641	12.592	16.574	2060.277	20602768		1274.381
17	0.307	6767.505	3586.871	2685	16281	13.413	16.542	2078.301	20783009		1281.812
18	0.307	8231.984	4966.302	2831	23048	14.191	16.544	2528.042	25280422		1729.085
19	0.307	10018.832	6000.334	3005	26992	14.973	16.556	3076.783	30767833		2256.291
20	0.307	11032.996	7635.17	2945	33021	15.773	16.577	3388.233	33882331		2578.636
21	0.307	9159.971	5996.5	2687	26723	16.584	16.631	2813.027	28130270		1997.8
22	0.307	6528.252	3529.242	2259	17138	17.441	16.709	2004.826	20048263		1260.894
23	0.307	5513.166	2757.394	2056	13201	18.379	16.831	1693.093	16930934		1008.127
24	0.307	2205.084	190.7	1585	2924	0.893	16.45	677.181	6771812
25	0.307	2348.079	202.427	1761	3002	1.697	16.432	721.095	7210952
26	0.307	2457.266	245.754	1719	3534	2.49	16.423	754.627	7546265
27	0.307	2396.108	203.402	1762	3146	3.216	16.351	735.845	7358447
28	0.307	2400.988	188.685	1834	3166	3.98	16.309	737.343	7373434
29	0.307	2536.02	231.663	1847	3427	4.761	16.272	778.812	7788118
30	0.307	2742.429	337.561	1995	4136	5.529	16.266	842.2	8421998
31	0.307	2776.296	330.501	2007	4014	6.352	16.225	852.601	8526006
32	0.307	2804.187	305.281	1865	3854	7.136	16.194	861.166	8611658
33	0.307	2797.809	244.882	2097	3728	7.875	16.182	859.207	8592072
34	0.307	2742.805	218.342	1988	3617	8.718	16.141	842.315	8423154
35	0.307	2913.311	337.44	2001	4048	9.515	16.196	894.678	8946779
36	0.307	2957.002	351.752	2180	4315	10.269	16.155	908.095	9080954
37	0.307	2877.961	349.89	2029	5121	11.036	16.144	883.822	8838219
38	0.307	2626.276	245.291	1946	3536	11.83	16.112	806.53	8065295
39	0.307	2559.089	237.329	1773	3509	12.654	16.152	785.896	7858962
40	0.307	2593.58	254.843	1951	3542	13.434	16.153	796.489	7964885
41	0.307	2601.618	279.887	1946	3854	14.158	16.164	798.957	7989569
42	0.307	2671.743	337.065	1977	3733	14.928	16.147	820.492	8204923
43	0.307	2636.264	252.207	1823	3455	15.735	16.133	809.597	8095968
44	0.307	2654.598	278.232	1857	3797	16.588	16.223	815.227	8152270
45	0.307	2422.443	206.355	1560	3224	17.436	16.27	743.932	7439322
46	0.307	2230.433	169.93	1419	2982	18.358	16.378	684.966	6849659
47	0.159	6100.806	3405.38	2047	16284	0.218	16.993	970.638	9706383	first lane	642.075
48	0.159	2065.134	199.092	1562	2886	0.22	16.55	328.563	3285628	first lane back
