# Supplementary material for: Chromatin binding by HORMAD proteins regulates meiotic recombination initiation
Source: EMBO J. 2024 Feb 8;43(5):8. doi: 10.1038/s44318-024-00034-3 (PMC10907721; doi:10.1038/s44318-024-00034-3)
Supplement: Supplementary file 8 — Source Data Fig. 8A [file 44318_2024_34_MOESM8_ESM.zip › Figure8_PanelA/20220209/DSB_quant.xlsx]

## Sheet: Sheet1
		P1(minusback)	P2	P1+P2	DSB	DSB to zero	Total Sig	%DSB
0		642.075	705.02	1347.1	5.626	0	1347.1	0
2		1645.61	1833.04	3478.65	167.49	161.864	3640.51	4.44619
3		1637.89	1846.15	3484.04	305.844	300.218	3784.26	7.93333
4		1411.61	1820.08	3231.69	749.227	743.601	3975.29	18.7056
5		1397.88	1732.53	3130.41	799.221	793.595	3924.01	20.2241
6		1353.65	1577.9	2931.56	480.257	474.631	3406.19	13.9344
0		1418.92	1727.31	3146.24	63.897	0	3146.24	0
2		1838.47	2278.83	4117.3	67.278	3.381	4120.68	0.0820495
3		2497.03	2616.48	5113.51	18.067	0	5113.51	0
4		2399.21	2875.05	5274.27	139.764	75.867	5350.13	1.41804
5		2102.37	2371.29	4473.66	325.066	261.169	4734.83	5.51591
6		1895.07	2163.44	4058.51	239.502	175.605	4234.11	4.14739
0		1872.41	2173.39	4045.81	-70.734	0	4045.81	0
2		2259.28	2735.26	4994.54	269.7	340.434	5334.97	6.38118
3		1826.18	2226.33	4052.51	384.354	455.088	4507.6	10.096
4		1500.86	1701.87	3202.73	714.523	785.257	3987.99	19.6906
5		1274.38	1465.86	2740.24	701.472	772.206	3512.45	21.9849
6		1281.81	1484.15	2765.96	627.265	697.999	3463.96	20.1503
0		1729.09	1897.52	3626.61	-1.91	0	3626.61	0
2		2256.29	2494.72	4751.01	210.582	212.492	4963.5	4.28109
3		2578.64	2969.73	5548.37	306.743	308.653	5857.02	5.2698
4		1997.8	2423.35	4421.15	899.093	901.003	5322.15	16.9293
5		1260.89	1490.24	2751.13	739.974	741.884	3493.02	21.2391
6		1008.13	1165.45	2173.58	427.357	429.267	2602.85	16.4922
