# Supplementary material for: Chromatin binding by HORMAD proteins regulates meiotic recombination initiation
Source: EMBO J. 2024 Feb 8;43(5):8. doi: 10.1038/s44318-024-00034-3 (PMC10907721; doi:10.1038/s44318-024-00034-3)
Supplement: Supplementary file 8 — Source Data Fig. 8A [file 44318_2024_34_MOESM8_ESM.zip › Figure8_PanelA/20220209/DSB_results_Results.csv]

	Area	Mean	StdDev	Min	Max	XM	YM	IntDen	RawIntDen
1	0.428	1760.077	119.361	1328	2258	0.171	21.927	754.017	7540171.000
2	0.428	1746.944	122.050	1312	2358	0.171	23.489	748.391	7483907.000
3	0.932	1993.580	146.910	1292	2603	0.813	21.947	1858.814	18588143.000
4	0.932	2249.073	282.762	1617	6336	1.622	21.876	2097.035	20970352.000
5	0.932	2906.601	491.587	1775	4953	2.337	21.836	2710.115	27101151.000
6	0.932	2998.545	418.245	1933	4537	3.116	21.826	2795.843	27958430.000
7	0.932	2735.878	284.401	1849	3734	3.888	21.762	2550.932	25509325.000
8	0.932	2268.825	170.179	1498	3051	4.767	21.763	2115.452	21154520.000
9	0.932	2295.645	171.099	1002	3584	5.528	21.722	2140.459	21404592.000
10	0.932	2288.892	152.689	1754	3214	6.289	21.599	2134.163	21341630.000
11	0.932	2485.237	191.452	1807	3271	7.072	21.599	2317.235	23172350.000
12	0.932	2658.339	236.738	1843	3538	7.809	21.696	2478.636	24786356.000
13	0.932	2534.017	198.363	1848	3374	8.551	21.712	2362.718	23627177.000
14	0.932	2232.688	134.884	1684	2922	9.391	21.708	2081.758	20817581.000
15	0.932	2554.141	242.656	1829	3400	10.154	21.715	2381.481	23814812.000
16	0.932	2607.799	240.646	1429	3592	10.967	21.787	2431.512	24315122.000
17	0.932	2988.010	387.354	1768	4364	11.786	21.789	2786.020	27860204.000
18	0.932	2987.842	320.762	1814	4098	12.515	21.797	2785.864	27858639.000
19	0.932	2910.225	285.155	1516	3819	13.365	21.835	2713.494	27134935.000
20	0.932	2234.927	138.356	1653	2877	14.171	21.893	2083.846	20838462.000
21	0.932	2533.616	207.851	1866	3281	14.988	21.948	2362.344	23623439.000
22	0.932	2626.691	229.204	1690	3555	15.770	21.974	2449.127	24491266.000
23	0.932	3264.004	525.109	1861	5050	16.592	22.011	3043.357	30433573.000
24	0.932	3001.272	388.118	1742	4229	17.433	22.116	2798.386	27983856.000
25	0.932	2567.101	293.403	1789	4004	18.363	22.236	2393.565	23935654.000
26	0.932	1813.946	128.491	1134	2427	0.792	23.509	1691.324	16913235.000
27	0.932	1921.054	138.442	1327	2686	1.631	23.443	1791.191	17911907.000
28	0.932	2103.054	140.760	1074	2750	2.351	20.411	1960.888	19608878.000
29	0.932	2141.380	177.424	588	2779	3.136	20.311	1996.622	19966225.000
30	0.932	2220.801	139.805	1600	2845	3.950	20.249	2070.675	20706750.000
31	0.932	2200.295	144.123	1667	2913	4.687	20.245	2051.555	20515554.000
32	0.932	2223.489	154.120	1508	2916	5.392	20.220	2073.181	20731810.000
33	0.932	2269.515	165.881	1659	5046	6.193	20.201	2116.096	21160958.000
34	0.932	2335.340	169.172	1133	3128	7.008	20.200	2177.471	21774713.000
35	0.932	2309.706	151.427	1691	2951	7.772	20.205	2153.570	21535696.000
36	0.932	2277.152	146.396	1729	2941	8.591	20.203	2123.216	21232162.000
37	0.932	2308.550	148.136	1574	2998	9.369	20.244	2152.492	21524916.000
38	0.932	2264.887	156.505	1608	2945	10.113	20.241	2111.781	21117809.000
39	0.932	2195.579	144.596	1611	2840	10.950	20.264	2047.158	20471582.000
40	0.932	2221.683	141.454	1406	2839	11.691	20.347	2071.497	20714975.000
41	0.932	2235.513	143.848	1651	3358	12.492	20.374	2084.392	20843925.000
42	0.932	2237.483	138.795	1698	2848	13.310	20.411	2086.229	20862287.000
43	0.932	2236.976	149.114	1448	3088	13.993	20.406	2085.756	20857565.000
44	0.932	2307.767	148.945	1424	2892	14.912	20.484	2151.762	21517616.000
45	0.932	2297.709	143.430	1744	3023	15.728	20.503	2142.384	21423835.000
46	0.932	2299.725	158.519	1154	3355	16.531	20.604	2144.264	21442640.000
47	0.932	2207.649	145.422	1640	2799	17.408	20.643	2058.412	20584119.000
48	0.932	2108.760	159.981	1525	2724	18.345	20.779	1966.208	19662076.000
