# Supplementary material for: Chromatin binding by HORMAD proteins regulates meiotic recombination initiation
Source: EMBO J. 2024 Feb 8;43(5):8. doi: 10.1038/s44318-024-00034-3 (PMC10907721; doi:10.1038/s44318-024-00034-3)
Supplement: Supplementary file 9 — Source Data Fig. 8B [file 44318_2024_34_MOESM9_ESM.zip]

Archive with 94 entries (93 files):
- Figure8_PanelB/
- __MACOSX/._Figure8_PanelB
- Figure8_PanelB/All_2D_compiled.csv
- __MACOSX/Figure8_PanelB/._All_2D_compiled.csv
- Figure8_PanelB/20231023-173905-11276-11688--[Phosphor]-2-RoiSet.zip
- __MACOSX/Figure8_PanelB/._20231023-173905-11276-11688--[Phosphor]-2-RoiSet.zip
- Figure8_PanelB/20220209 loop2 HIS4LEU2 2D 7 days-[Phosphor]-1-measured-RESULTS.csv
- __MACOSX/Figure8_PanelB/._20220209 loop2 HIS4LEU2 2D 7 days-[Phosphor]-1-measured-RESULTS.csv
- Figure8_PanelB/loop2_pch2_2D_20220523 loop2 pch2 HIS4 2d 2weeks-[Phosphor]-1-measured-RESULTS.csv
- __MACOSX/Figure8_PanelB/._loop2_pch2_2D_20220523 loop2 pch2 HIS4 2d 2weeks-[Phosphor]-1-measured-RESULTS.csv
- Figure8_PanelB/loop2_pch2_2D_20220523 loop2 pch2 HIS4 2d 2weeks-[Phosphor]-1-measured.tif
- __MACOSX/Figure8_PanelB/._loop2_pch2_2D_20220523 loop2 pch2 HIS4 2d 2weeks-[Phosphor]-1-measured.tif
- Figure8_PanelB/20231023-173905-11276-11688--[Phosphor]-2-measured.tif
- __MACOSX/Figure8_PanelB/._20231023-173905-11276-11688--[Phosphor]-2-measured.tif
- Figure8_PanelB/HIS4LEU2-2D_nolegend.pdf
- __MACOSX/Figure8_PanelB/._HIS4LEU2-2D_nolegend.pdf
- Figure8_PanelB/loop2_pch2_2D_20220523 loop2 pch2 HIS4 2d 2weeks-[Phosphor]-1-measured-ROIs.zip
- __MACOSX/Figure8_PanelB/._loop2_pch2_2D_20220523 loop2 pch2 HIS4 2d 2weeks-[Phosphor]-1-measured-ROIs.zip
- Figure8_PanelB/loop2Panel20220209 loop2 HIS4LEU2 2D 7 days-[Phosphor]-1-measured-1.bmp
- __MACOSX/Figure8_PanelB/._loop2Panel20220209 loop2 HIS4LEU2 2D 7 days-[Phosphor]-1-measured-1.bmp
- Figure8_PanelB/pch2_ForFig_panel_20220209 loop2 HIS4LEU2 2D 7 days-[Phosphor]-1-measured-1.bmp
- __MACOSX/Figure8_PanelB/._pch2_ForFig_panel_20220209 loop2 HIS4LEU2 2D 7 days-[Phosphor]-1-measured-1.bmp
- Figure8_PanelB/loop2-pch2_second_20231023-173905-11811-11812--[Phosphor]-1.bmp
- __MACOSX/Figure8_PanelB/._loop2-pch2_second_20231023-173905-11811-11812--[Phosphor]-1.bmp
- Figure8_PanelB/Wt_2D_20220523 loop2 WT HIS4 2d 2weeks-[Phosphor]-1-measured-ROI.zip
- __MACOSX/Figure8_PanelB/._Wt_2D_20220523 loop2 WT HIS4 2d 2weeks-[Phosphor]-1-measured-ROI.zip
- Figure8_PanelB/20231023-173905-11276-11688--(Phosphor)-2-measured-Results-analyzed.xlsx
- __MACOSX/Figure8_PanelB/._20231023-173905-11276-11688--(Phosphor)-2-measured-Results-analyzed.xlsx
- Figure8_PanelB/Wt_2D_20220523 loop2 WT HIS4 2d 2weeks-(Phosphor)-1-measured-RESULTS-analyzed.xlsx
- __MACOSX/Figure8_PanelB/._Wt_2D_20220523 loop2 WT HIS4 2d 2weeks-(Phosphor)-1-measured-RESULTS-analyzed.xlsx
- Figure8_PanelB/Wt_2D_20220523 loop2 WT HIS4 2d 2weeks-[Phosphor]-1-measured-RESULTS.csv
- __MACOSX/Figure8_PanelB/._Wt_2D_20220523 loop2 WT HIS4 2d 2weeks-[Phosphor]-1-measured-RESULTS.csv
- Figure8_PanelB/pch2_2D_20220523 loop2 pch2 HIS4 2d 2weeks-[Phosphor]-1.tif
- __MACOSX/Figure8_PanelB/._pch2_2D_20220523 loop2 pch2 HIS4 2d 2weeks-[Phosphor]-1.tif
- Figure8_PanelB/loop2_2D_20220523 loop2 WT HIS4 2d 2weeks-[Phosphor]-1-Measured-RESULTS.csv
- __MACOSX/Figure8_PanelB/._loop2_2D_20220523 loop2 WT HIS4 2d 2weeks-[Phosphor]-1-Measured-RESULTS.csv
- Figure8_PanelB/loop2_pch2_2D_20220523 loop2 pch2 HIS4 2d 2weeks-(Phosphor)-1-measured-RESULTS-analyzed.xlsx
- __MACOSX/Figure8_PanelB/._loop2_pch2_2D_20220523 loop2 pch2 HIS4 2d 2weeks-(Phosphor)-1-measured-RESULTS-analyzed.xlsx
- Figure8_PanelB/loop2pch2_tryagain_20231023-173905-11811-11812--[Phosphor]-1.bmp
- __MACOSX/Figure8_PanelB/._loop2pch2_tryagain_20231023-173905-11811-11812--[Phosphor]-1.bmp
- Figure8_PanelB/loop2Panel-2-20220209 loop2 HIS4LEU2 2D 7 days-[Phosphor]-1-measured-1.bmp
- __MACOSX/Figure8_PanelB/._loop2Panel-2-20220209 loop2 HIS4LEU2 2D 7 days-[Phosphor]-1-measured-1.bmp
- Figure8_PanelB/All_2D_compiled.xlsx
- __MACOSX/Figure8_PanelB/._All_2D_compiled.xlsx
- Figure8_PanelB/loop2_pch2_2D_20220523 loop2 pch2 HIS4 2d 2weeks-[Phosphor]-1.tif
- __MACOSX/Figure8_PanelB/._loop2_pch2_2D_20220523 loop2 pch2 HIS4 2d 2weeks-[Phosphor]-1.tif
- Figure8_PanelB/20220209 loop2 HIS4LEU2 2D 7 days-(Phosphor)-1-measured-RESULTS-analyzed.xlsx
- __MACOSX/Figure8_PanelB/._20220209 loop2 HIS4LEU2 2D 7 days-(Phosphor)-1-measured-RESULTS-analyzed.xlsx
- Figure8_PanelB/20220209 loop2 HIS4LEU2 2D 7 days-[Phosphor]-1-measured.tif
- __MACOSX/Figure8_PanelB/._20220209 loop2 HIS4LEU2 2D 7 days-[Phosphor]-1-measured.tif
- Figure8_PanelB/loop2_2D_20220523 loop2 WT HIS4 2d 2weeks-[Phosphor]-1.tif
- __MACOSX/Figure8_PanelB/._loop2_2D_20220523 loop2 WT HIS4 2d 2weeks-[Phosphor]-1.tif
- Figure8_PanelB/pch2_2D_20220523 loop2 pch2 HIS4 2d 2weeks-[Phosphor]-1-Measured.tif
- __MACOSX/Figure8_PanelB/._pch2_2D_20220523 loop2 pch2 HIS4 2d 2weeks-[Phosphor]-1-Measured.tif
- Figure8_PanelB/pch2_panel_20220209 loop2 HIS4LEU2 2D 7 days-[Phosphor]-1-measured-1.bmp
- __MACOSX/Figure8_PanelB/._pch2_panel_20220209 loop2 HIS4LEU2 2D 7 days-[Phosphor]-1-measured-1.bmp
- Figure8_PanelB/20231023-173905-11811-11812--[Phosphor]-1-Measured.tif
- __MACOSX/Figure8_PanelB/._20231023-173905-11811-11812--[Phosphor]-1-Measured.tif
- Figure8_PanelB/pch2_2D_20220523 loop2 pch2 HIS4 2d 2weeks-[Phosphor]-1-Measured-ROIs.zip
- __MACOSX/Figure8_PanelB/._pch2_2D_20220523 loop2 pch2 HIS4 2d 2weeks-[Phosphor]-1-Measured-ROIs.zip
- Figure8_PanelB/loop2_2D_20220523 loop2 WT HIS4 2d 2weeks-[Phosphor]-1-Measured_ROIset.zip
- __MACOSX/Figure8_PanelB/._loop2_2D_20220523 loop2 WT HIS4 2d 2weeks-[Phosphor]-1-Measured_ROIset.zip
- Figure8_PanelB/loop2_2D_20220523 loop2 WT HIS4 2d 2weeks-(Phosphor)-1-Measured-RESULTS-Analyzed.xlsx
- __MACOSX/Figure8_PanelB/._loop2_2D_20220523 loop2 WT HIS4 2d 2weeks-(Phosphor)-1-Measured-RESULTS-Analyzed.xlsx
- Figure8_PanelB/20231023-173905-11811-11812--(Phosphor)-1-Measured-results-analyzed.xlsx
- __MACOSX/Figure8_PanelB/._20231023-173905-11811-11812--(Phosphor)-1-Measured-results-analyzed.xlsx
- Figure8_PanelB/loop2-pch2_second_edits_20231023-173905-11811-11812--[Phosphor]-1.bmp
- __MACOSX/Figure8_PanelB/._loop2-pch2_second_edits_20231023-173905-11811-11812--[Phosphor]-1.bmp
- Figure8_PanelB/20231023-173905-11811-11812--[Phosphor]-1-RoiSet.zip
- __MACOSX/Figure8_PanelB/._20231023-173905-11811-11812--[Phosphor]-1-RoiSet.zip
- Figure8_PanelB/loop2_2D_20220523 loop2 WT HIS4 2d 2weeks-[Phosphor]-1-Measured.tif
- __MACOSX/Figure8_PanelB/._loop2_2D_20220523 loop2 WT HIS4 2d 2weeks-[Phosphor]-1-Measured.tif
- Figure8_PanelB/Wt_2D_20220523 loop2 WT HIS4 2d 2weeks-[Phosphor]-1-measured.tif
- __MACOSX/Figure8_PanelB/._Wt_2D_20220523 loop2 WT HIS4 2d 2weeks-[Phosphor]-1-measured.tif
- Figure8_PanelB/All_compiled.xlsx
- __MACOSX/Figure8_PanelB/._All_compiled.xlsx
- Figure8_PanelB/pch2_2D_20220523 loop2 pch2 HIS4 2d 2weeks-(Phosphor)-1-Measured-RESULTS-analyzed.xlsx
- __MACOSX/Figure8_PanelB/._pch2_2D_20220523 loop2 pch2 HIS4 2d 2weeks-(Phosphor)-1-Measured-RESULTS-analyzed.xlsx
- Figure8_PanelB/20220209 loop2 HIS4LEU2 2D 7 days-[Phosphor].gel
- __MACOSX/Figure8_PanelB/._20220209 loop2 HIS4LEU2 2D 7 days-[Phosphor].gel
- Figure8_PanelB/20231003-152325-1d-loop2-92923-[Phosphor]_measured.bmp
- __MACOSX/Figure8_PanelB/._20231003-152325-1d-loop2-92923-[Phosphor]_measured.bmp
- Figure8_PanelB/20231023-173905-11811-11812--[Phosphor]-1-Measured-results.csv
- __MACOSX/Figure8_PanelB/._20231023-173905-11811-11812--[Phosphor]-1-Measured-results.csv
- Figure8_PanelB/20220209 loop2 HIS4LEU2 2D 7 days-[Phosphor]-1-measured-ROIs.zip
- __MACOSX/Figure8_PanelB/._20220209 loop2 HIS4LEU2 2D 7 days-[Phosphor]-1-measured-ROIs.zip
- Figure8_PanelB/Wt_2D_20220523 loop2 WT HIS4 2d 2weeks-[Phosphor]-1.tif
- __MACOSX/Figure8_PanelB/._Wt_2D_20220523 loop2 WT HIS4 2d 2weeks-[Phosphor]-1.tif
- Figure8_PanelB/loop2Panel20220209 loop2 HIS4LEU2 2D 7 days-[Phosphor]-1-measured-1.tif
- __MACOSX/Figure8_PanelB/._loop2Panel20220209 loop2 HIS4LEU2 2D 7 days-[Phosphor]-1-measured-1.tif
- Figure8_PanelB/20231023-173905-11276-11688--[Phosphor]-2-measured-Results.csv
- __MACOSX/Figure8_PanelB/._20231023-173905-11276-11688--[Phosphor]-2-measured-Results.csv
- Figure8_PanelB/pch2_2D_20220523 loop2 pch2 HIS4 2d 2weeks-[Phosphor]-1-Measured-RESULTS.csv
- __MACOSX/Figure8_PanelB/._pch2_2D_20220523 loop2 pch2 HIS4 2d 2weeks-[Phosphor]-1-Measured-RESULTS.csv
