# Supplementary material for: Chromatin binding by HORMAD proteins regulates meiotic recombination initiation
Source: EMBO J. 2024 Feb 8;43(5):8. doi: 10.1038/s44318-024-00034-3 (PMC10907721; doi:10.1038/s44318-024-00034-3)
Supplement: Supplementary file 9 — Source Data Fig. 8B [file 44318_2024_34_MOESM9_ESM.zip › Figure8_PanelB/All_2D_compiled.csv]

Sample	Hour	Average	StD
1Wildtype	3	1.41453402	0.627243055
1Wildtype	4	1.937060914	0.284709225
1Wildtype	5	2.646365858	0.750866819
1Wildtype	6	3.067529983	0.751607194
2loop	3	1.039595716	0.195305633
2loop	4	1.560407846	0.251814748
2loop	5	2.190224363	0.204350233
2loop	6	1.94407575	0.754415534
4looppch	3	1.085746107	0.737650731
4looppch	4	1.454377968	0.479037846
4looppch	5	2.067978555	0.563260008
4looppch	6	3.224908139	0.514322771
3pch	3	1.588714982	0.445946428
3pch	4	1.19580161	0.523651919
3pch	5	2.373197888	0.266011834
3pch	6	1.939037549	0.378092687
