# Supplementary material for: Chromatin binding by HORMAD proteins regulates meiotic recombination initiation
Source: EMBO J. 2024 Feb 8;43(5):8. doi: 10.1038/s44318-024-00034-3 (PMC10907721; doi:10.1038/s44318-024-00034-3)
Supplement: Supplementary file 9 — Source Data Fig. 8B [file 44318_2024_34_MOESM9_ESM.zip › Figure8_PanelB/loop2_pch2_2D_20220523 loop2 pch2 HIS4 2d 2weeks-[Phosphor]-1-measured-RESULTS.csv]

	Area	Mean	StdDev	Min	Max	XM	YM	IntDen	RawIntDen
1	0.226	4218.559	230.124	3520	5158	3.750	11.971	955.082	9550818.000
2	0.226	4245.689	213.240	3561	5593	3.179	11.611	961.224	9612240.000
3	0.226	4217.332	215.165	3453	5169	4.260	12.123	954.804	9548039.000
4	0.226	4082.974	200.955	3235	5388	4.170	11.431	924.385	9243854.000
5	0.226	4120.303	191.130	3515	4714	3.480	11.130	932.837	9328366.000
6	0.226	4102.375	196.697	3499	4813	5.010	11.880	928.778	9287778.000
7	0.256	4533.366	279.025	3559	5945	13.515	12.286	1160.995	11609950.000
8	0.256	4319.458	203.831	3570	5047	14.115	12.427	1106.213	11062133.000
9	0.256	4309.988	202.602	3567	5031	12.955	11.926	1103.788	11037880.000
10	0.256	4266.555	195.873	3477	4956	13.813	11.665	1092.665	10926647.000
11	0.256	4185.083	196.036	3469	5394	14.655	11.945	1071.800	10717998.000
12	0.256	4295.565	194.841	3386	5065	12.976	11.266	1100.094	11000943.000
13	0.119	5283.373	594.861	4005	6879	3.522	19.752	629.778	6297781.000
14	0.119	4572.836	268.196	3721	5575	4.080	19.973	545.082	5450821.000
15	0.119	4325.426	222.333	3649	5008	2.959	19.393	515.591	5155908.000
16	0.119	4092.528	183.190	3475	4976	3.881	19.210	487.829	4878293.000
17	0.119	4092.528	183.190	3475	4976	3.881	19.210	487.829	4878293.000
18	0.119	4092.528	183.190	3475	4976	3.881	19.210	487.829	4878293.000
19	0.197	4877.645	639.020	3607	7395	13.356	19.827	961.384	9613839.000
20	0.197	4289.488	196.441	3677	5278	12.736	19.506	845.458	8454581.000
21	0.197	4396.180	259.636	3621	5744	14.033	20.047	866.487	8664871.000
22	0.197	4268.832	193.028	3597	5320	12.936	20.165	841.387	8413867.000
23	0.197	4268.832	193.028	3597	5320	12.936	20.165	841.387	8413867.000
24	0.197	4204.054	310.417	2830	6657	14.072	19.666	828.619	8286190.000
