# Supplementary material for: Chromatin binding by HORMAD proteins regulates meiotic recombination initiation
Source: EMBO J. 2024 Feb 8;43(5):8. doi: 10.1038/s44318-024-00034-3 (PMC10907721; doi:10.1038/s44318-024-00034-3)
Supplement: Supplementary file 9 — Source Data Fig. 8B [file 44318_2024_34_MOESM9_ESM.zip › Figure8_PanelB/20231023-173905-11276-11688--(Phosphor)-2-measured-Results-analyzed.xlsx]

## Sheet: 20231023-173905-11276-11688--(P
	Area	Mean	StdDev	Min	Max	XM	YM	IntDen	RawIntDen
1	0.068	682.462	109.84	407	998	16.682	10.543	46.612	1864485	11276-H3-IH	20.588	2.13436
2	0.068	409.855	34.961	264	554	16.182	10.319	27.993	1119724	11276-H3-IShigh	2.25
3	0.068	474.333	55.656	299	660	17.126	10.676	32.397	1295877	11276-H3-ISlow	7.396
4	0.068	381.02	27.918	275	482	16.81	10.15	26.024	1040947	11276-H3-IH-back
5	0.068	376.908	28.369	290	489	16.32	9.96	25.743	1029713	11276-H3-IShigh-back
6	0.068	366.052	29.549	250	528	17.289	10.421	25.001	1000053	11276-H3-ISlow-back
7	0.122	965.824	304.657	526	1895	3.108	16.048	117.444	4697770	11276-H4-IH	53.166	2.22815
8	0.122	563.079	40.978	409	718	2.695	15.807	68.47	2738815	11276-H4-IShigh	9.491
9	0.122	665.549	78.871	464	890	3.57	16.163	80.931	3237229	11276-H4-ISlow	14.37
10	0.122	528.605	31.112	408	652	3.365	15.596	64.278	2571135	11276-H4-IH-back
11	0.122	485.022	32.103	292	612	2.826	15.366	58.979	2359145	11276-H4-IShigh-back
12	0.122	547.377	32.352	414	668	3.895	15.866	66.561	2662444	11276-H4-ISlow-back
13	0.057	866.642	163.532	496	1349	9.956	16.084	49.659	1986343	11276-H5-IH	17.59	3.51028
14	0.057	637.38	39.568	498	814	10.374	16.192	36.522	1460874	11276-H5-ISlow	3.472
15	0.057	576.27	34.712	455	726	9.504	15.851	33.02	1320811	11276-H5-IShigh	1.539
16	0.057	559.672	32.467	450	698	10.165	15.751	32.069	1282769	11276-H5-IH-back
17	0.057	576.797	34.687	451	712	10.486	15.951	33.05	1322018	11276-H5-ISlow-back
18	0.057	549.413	33.491	414	675	9.534	15.561	31.481	1259254	11276-H5-IShigh-back
19	0.047	774.91	95.905	535	1078	16.723	16.105	36.576	1463030	11276-H6-IH	9.325	3.599
20	0.047	600.667	37.752	451	762	16.295	15.895	28.352	1134060	11276-H6-IShigh	1.07
21	0.047	584.21	37.958	412	722	17.085	16.286	27.575	1102989	11276-H6-ISlow	1.521
22	0.047	577.346	32.283	467	712	16.804	15.846	27.251	1090029	11276-H6-IH-back
23	0.047	578.002	32.061	451	699	16.505	15.685	27.282	1091267	11276-H6-IShigh-back
24	0.047	551.983	34.707	434	697	17.355	16.145	26.054	1042144	11276-H6-ISlow-back
25	0.075	710.977	80.538	410	966	16.755	21.757	53.608	2144306	11688-H3-IH	8.008	0.908761
26	0.075	603.586	36.657	466	729	17.244	21.866	45.51	1820415	11688-H3-ISlow	6.902
27	0.075	617.991	40.761	456	795	16.251	21.566	46.597	1863862	11688-H3-IShigh	1.91
28	0.075	604.78	45.81	345	759	16.968	21.421	45.6	1824015	11688-H3-IH-back
29	0.075	512.043	33.513	389	658	17.66	21.571	38.608	1544323	11688-H3-ISlow-back
30	0.075	592.671	40.188	442	732	16.286	21.242	44.687	1787497	11688-H3-IShigh-back
31	0.058	799.767	108.553	551	1142	3.062	27.834	46.746	1869855	11688-H4-IH	10.171	1.40367
32	0.058	668.886	43.302	499	824	3.516	27.992	39.096	1563856	11688-H4-ISlow	3.263
33	0.058	646.287	36.512	486	788	2.543	27.615	37.776	1511020	11688-H4-IShigh	3.983
34	0.058	625.756	35.862	501	781	2.867	28.2	36.575	1463017	11688-H4-IH-back
35	0.058	578.152	37.613	410	754	2.164	27.99	33.793	1351720	11688-H4-IShighback
36	0.058	613.053	35.273	469	751	3.437	28.56	35.833	1433319	11688-H4-ISlow-back
37	0.055	811.036	70.134	570	1174	9.981	27.761	44.769	1790768	11688-H5-IH	5.475	2.00403
38	0.055	701.887	38.619	551	851	9.475	27.461	38.744	1549767	11688-H5-IShigh	0.446
39	0.055	753.93	60.063	379	934	10.404	28.057	41.617	1664677	11688-H5-ISlow	2.286
40	0.055	711.843	38.634	564	872	10.18	27.455	39.294	1571749	11688-H5-IH-back
41	0.055	693.807	36.346	492	860	9.76	27.2	38.298	1531925	11688-H5-IShigh-back
42	0.055	712.525	39.651	477	917	10.645	27.525	39.331	1573256	11688-H5-ISlow-back
43	0.039	828.114	58.711	622	1033	17.065	27.663	32.089	1283576	11688-H6-IH	4.435	1.41062
44	0.039	671.326	39.996	507	850	16.831	27.378	26.014	1040555	11688-H6-IShigh	0.505
45	0.039	713.394	48.687	531	903	17.418	27.804	27.644	1105761	11688-H6-low	2.639
46	0.039	713.658	36.97	580	844	17.244	27.433	27.654	1106170	11688-H6-IH-back
47	0.039	658.297	36.923	517	786	16.735	27.187	25.509	1020361	11688-H6-IShigh-back
48	0.039	645.3	37.584	527	776	17.629	27.653	25.005	1000215	11688-H6-ISlow-back
