# Supplementary material for: Chromatin binding by HORMAD proteins regulates meiotic recombination initiation
Source: EMBO J. 2024 Feb 8;43(5):8. doi: 10.1038/s44318-024-00034-3 (PMC10907721; doi:10.1038/s44318-024-00034-3)
Supplement: Supplementary file 9 — Source Data Fig. 8B [file 44318_2024_34_MOESM9_ESM.zip › Figure8_PanelB/Wt_2D_20220523 loop2 WT HIS4 2d 2weeks-(Phosphor)-1-measured-RESULTS-analyzed.xlsx]

## Sheet: Wt_2D_20220523 loop2 WT HIS4 2d
	Area	Mean	StdDev	Min	Max	XM	YM	IntDen	RawIntDen
1	0.166	4303.52	349.388	3221	5503	3.831	13.213	716.106	7161060	H3-IH	72.215	1.12409
2	0.166	4143.42	244.691	3431	5002	3.29	12.932	689.465	6894654	H3-IShigh	48.637
3	0.166	3944.79	269.185	3035	4747	4.486	13.354	656.414	6564136	H3-ISlow	15.606
4	0.166	3869.54	201.988	3274	5719	3.99	12.79	643.891	6438913	H3-IH-back
5	0.166	3851.13	182.362	3187	4655	3.43	12.49	640.828	6408281	H3-ISHigh-back
6	0.166	3851.01	200.635	3073	4810	4.97	13.612	640.808	6408080	H3-ISlow-back
7	0.302	5376.9	897.975	3564	8520	13.963	13.261	1621.67	16216727	H4-IH	397.902	1.92383
8	0.302	4478.14	366.928	3620	6543	13.422	12.923	1350.61	13506061	H4-IShigh	144.685
9	0.302	4317.98	393.585	3420	5516	14.574	13.27	1302.3	13023035	H4-ISlow	62.143
10	0.302	4057.6	193.721	3421	4950	14.26	12.641	1223.77	12237714	H4-IH-back
11	0.302	3998.41	194.789	3322	4843	13.459	12.381	1205.92	12059212	H4-IShigh-back
12	0.302	4111.94	207.083	3381	4801	15.12	13.482	1240.16	12401609	H4-ISlow-back
13	0.283	5537.72	1434.79	3520	10645	3.525	21.599	1566.07	15660666	H5-IH	468.795	2.15082
14	0.283	4293.26	294.926	3529	5361	2.982	21.322	1214.13	12141336	H5-IShigh	116.862
15	0.283	4303.33	428.747	3218	8443	4.156	21.609	1216.98	12169826	H5-ISlow	101.099
16	0.283	3880.03	189.943	3257	4574	3.799	21.001	1097.27	10972721	H5-IH-back
17	0.283	3880.03	189.943	3257	4574	3.799	21.001	1097.27	10972721	H5-IShigh-back
18	0.283	3945.84	319.637	3218	8443	4.279	21.324	1115.88	11158836	H5-ISlow-back
19	0.197	5140.08	943.932	3774	8511	13.684	21.863	1011.57	10115678	H6-IH	237.619	2.53606
20	0.197	4134.54	217.888	3363	4923	13.141	21.561	813.677	8136768	H6-IShigh	39.728
21	0.197	4409.23	407.338	3682	8606	14.217	22.025	867.736	8677362	H6-ISlow	53.968
22	0.197	3932.67	175.469	3318	4636	13.86	21.341	773.949	7739491	H6-IH-back
23	0.197	3932.67	175.469	3318	4636	13.86	21.341	773.949	7739491	H6-IShigh-back
24	0.197	4135	364.613	3362	8606	14.237	21.784	813.768	8137681	H6-ISlow-back
