# Supplementary material for: Chromatin binding by HORMAD proteins regulates meiotic recombination initiation
Source: EMBO J. 2024 Feb 8;43(5):8. doi: 10.1038/s44318-024-00034-3 (PMC10907721; doi:10.1038/s44318-024-00034-3)
Supplement: Supplementary file 9 — Source Data Fig. 8B [file 44318_2024_34_MOESM9_ESM.zip › Figure8_PanelB/Wt_2D_20220523 loop2 WT HIS4 2d 2weeks-[Phosphor]-1-measured-RESULTS.csv]

	Area	Mean	StdDev	Min	Max	XM	YM	IntDen	RawIntDen
1	0.166	4303.522	349.388	3221	5503	3.831	13.213	716.106	7161060.000
2	0.166	4143.422	244.691	3431	5002	3.290	12.932	689.465	6894654.000
3	0.166	3944.793	269.185	3035	4747	4.486	13.354	656.414	6564136.000
4	0.166	3869.539	201.988	3274	5719	3.990	12.790	643.891	6438913.000
5	0.166	3851.130	182.362	3187	4655	3.430	12.490	640.828	6408281.000
6	0.166	3851.010	200.635	3073	4810	4.970	13.612	640.808	6408080.000
7	0.302	5376.899	897.975	3564	8520	13.963	13.261	1621.673	16216727.000
8	0.302	4478.137	366.928	3620	6543	13.422	12.923	1350.606	13506061.000
9	0.302	4317.982	393.585	3420	5516	14.574	13.270	1302.304	13023035.000
10	0.302	4057.597	193.721	3421	4950	14.260	12.641	1223.771	12237714.000
11	0.302	3998.412	194.789	3322	4843	13.459	12.381	1205.921	12059212.000
12	0.302	4111.939	207.083	3381	4801	15.120	13.482	1240.161	12401609.000
13	0.283	5537.718	1434.794	3520	10645	3.525	21.599	1566.067	15660666.000
14	0.283	4293.259	294.926	3529	5361	2.982	21.322	1214.134	12141336.000
15	0.283	4303.333	428.747	3218	8443	4.156	21.609	1216.983	12169826.000
16	0.283	3880.029	189.943	3257	4574	3.799	21.001	1097.272	10972721.000
17	0.283	3880.029	189.943	3257	4574	3.799	21.001	1097.272	10972721.000
18	0.283	3945.840	319.637	3218	8443	4.279	21.324	1115.884	11158836.000
19	0.197	5140.080	943.932	3774	8511	13.684	21.863	1011.568	10115678.000
20	0.197	4134.537	217.888	3363	4923	13.141	21.561	813.677	8136768.000
21	0.197	4409.229	407.338	3682	8606	14.217	22.025	867.736	8677362.000
22	0.197	3932.668	175.469	3318	4636	13.860	21.341	773.949	7739491.000
23	0.197	3932.668	175.469	3318	4636	13.860	21.341	773.949	7739491.000
24	0.197	4135.001	364.613	3362	8606	14.237	21.784	813.768	8137681.000
