# Supplementary material for: Chromatin binding by HORMAD proteins regulates meiotic recombination initiation
Source: EMBO J. 2024 Feb 8;43(5):8. doi: 10.1038/s44318-024-00034-3 (PMC10907721; doi:10.1038/s44318-024-00034-3)
Supplement: Supplementary file 9 — Source Data Fig. 8B [file 44318_2024_34_MOESM9_ESM.zip › Figure8_PanelB/loop2_2D_20220523 loop2 WT HIS4 2d 2weeks-[Phosphor]-1-Measured-RESULTS.csv]

	Area	Mean	StdDev	Min	Max	XM	YM	IntDen	RawIntDen
1	0.123	4140.551	258.745	3366	5058	3.560	12.765	507.631	5076315.000
2	0.123	3965.454	239.531	3272	5188	2.960	12.495	486.165	4861647.000
3	0.123	4017.808	207.614	3451	5008	4.160	12.987	492.583	4925833.000
4	0.123	3845.312	188.864	3272	5135	3.770	12.365	471.435	4714352.000
5	0.123	3881.993	228.853	3272	5188	2.831	12.654	475.932	4759323.000
6	0.123	3867.715	183.126	3170	4575	4.530	12.804	474.182	4741818.000
7	0.163	4522.370	415.283	3659	5742	13.475	13.062	735.337	7353373.000
8	0.163	4036.896	201.289	3398	4705	12.894	12.720	656.399	6563993.000
9	0.163	4123.523	248.658	3345	4950	14.023	13.274	670.485	6704849.000
10	0.163	3924.699	183.343	3298	4598	13.695	12.600	638.156	6381561.000
11	0.163	3871.022	167.481	3325	4523	13.125	12.309	629.428	6294281.000
12	0.163	3870.474	188.714	3138	4959	14.415	13.020	629.339	6293390.000
13	0.099	4838.992	629.162	3712	6859	3.411	21.238	478.092	4780924.000
14	0.099	3985.909	228.064	3356	5777	2.919	20.936	393.808	3938078.000
15	0.099	4122.267	307.717	3290	6359	3.919	21.446	407.280	4072800.000
16	0.099	3898.929	174.241	3263	4597	3.160	21.535	385.214	3852142.000
17	0.099	3834.109	218.082	3141	5402	3.240	20.805	378.810	3788100.000
18	0.099	3883.820	228.892	3344	5280	3.921	21.015	383.721	3837214.000
19	0.078	5109.292	800.932	3777	7356	13.433	21.277	398.525	3985248.000
20	0.078	4055.331	198.383	3365	4656	12.964	21.040	316.316	3163158.000
21	0.078	4419.369	287.229	3723	5355	14.006	21.693	344.711	3447108.000
22	0.078	4085.942	186.100	3351	5053	13.285	21.530	318.704	3187035.000
23	0.078	3973.463	174.272	3340	4528	12.775	21.260	309.930	3099301.000
24	0.078	4088.192	220.134	3457	4930	14.284	21.451	318.879	3188790.000
