# Supplementary material for: Chromatin binding by HORMAD proteins regulates meiotic recombination initiation
Source: EMBO J. 2024 Feb 8;43(5):8. doi: 10.1038/s44318-024-00034-3 (PMC10907721; doi:10.1038/s44318-024-00034-3)
Supplement: Supplementary file 9 — Source Data Fig. 8B [file 44318_2024_34_MOESM9_ESM.zip › Figure8_PanelB/loop2_pch2_2D_20220523 loop2 pch2 HIS4 2d 2weeks-(Phosphor)-1-measured-RESULTS-analyzed.xlsx]

## Sheet: loop2_pch2_2D_20220523 loop2 pc
	Area	Mean	StdDev	Min	Max	XM	YM	IntDen	RawIntDen
1	0.226	4218.56	230.124	3520	5158	3.75	11.971	955.082	9550818	H3-IH	30.697	0.564148
2	0.226	4245.69	213.24	3561	5593	3.179	11.611	961.224	9612240	H3-IShigh	28.387
3	0.226	4217.33	215.165	3453	5169	4.26	12.123	954.804	9548039	H3-ISlow	26.026
4	0.226	4082.97	200.955	3235	5388	4.17	11.431	924.385	9243854	H3-IH-back
5	0.226	4120.3	191.13	3515	4714	3.48	11.13	932.837	9328366	H3-IShigh-back
6	0.226	4102.38	196.697	3499	4813	5.01	11.88	928.778	9287778	H3-ISlow-back
7	0.256	4533.37	279.025	3559	5945	13.515	12.286	1160.99	11609950	H4-IH	68.33	1.79311
8	0.256	4319.46	203.831	3570	5047	14.115	12.427	1106.21	11062133	H4-ISlow	34.413
9	0.256	4309.99	202.602	3567	5031	12.955	11.926	1103.79	11037880	H4-IShigh	3.694
10	0.256	4266.56	195.873	3477	4956	13.813	11.665	1092.66	10926647	H4-IH-back
11	0.256	4185.08	196.036	3469	5394	14.655	11.945	1071.8	10717998	H4-ISlowback
12	0.256	4295.56	194.841	3386	5065	12.976	11.266	1100.09	11000943	H4-IShighback
13	0.119	5283.37	594.861	4005	6879	3.522	19.752	629.778	6297781	H5-IH	141.949	1.66969
14	0.119	4572.84	268.196	3721	5575	4.08	19.973	545.082	5450821	H5-ISlow	57.253
15	0.119	4325.43	222.333	3649	5008	2.959	19.393	515.591	5155908	H5-IShigh	27.762
16	0.119	4092.53	183.19	3475	4976	3.881	19.21	487.829	4878293	H5-IH-back
17	0.119	4092.53	183.19	3475	4976	3.881	19.21	487.829	4878293	H5-ISlow-back
18	0.119	4092.53	183.19	3475	4976	3.881	19.21	487.829	4878293	h5-IShigh-back
19	0.197	4877.65	639.02	3607	7395	13.356	19.827	961.384	9613839	H6-IH	119.997	2.86123
20	0.197	4289.49	196.441	3677	5278	12.736	19.506	845.458	8454581	H6-IShigh	4.071
21	0.197	4396.18	259.636	3621	5744	14.033	20.047	866.487	8664871	H6-ISlow	37.868
22	0.197	4268.83	193.028	3597	5320	12.936	20.165	841.387	8413867	H6-IH-back
23	0.197	4268.83	193.028	3597	5320	12.936	20.165	841.387	8413867	H6-IShigh-back
24	0.197	4204.05	310.417	2830	6657	14.072	19.666	828.619	8286190	H6-ISlow-back
