# Supplementary material for: Chromatin binding by HORMAD proteins regulates meiotic recombination initiation
Source: EMBO J. 2024 Feb 8;43(5):8. doi: 10.1038/s44318-024-00034-3 (PMC10907721; doi:10.1038/s44318-024-00034-3)
Supplement: Supplementary file 9 — Source Data Fig. 8B [file 44318_2024_34_MOESM9_ESM.zip › Figure8_PanelB/All_2D_compiled.xlsx]

## Sheet: Sheet1
Sample	Hour	Average	StD
1Wildtype	3	1.41453	0.627243
1Wildtype	4	1.93706	0.284709
1Wildtype	5	2.64637	0.750867
1Wildtype	6	3.06753	0.751607
2loop	3	1.0396	0.195306
2loop	4	1.56041	0.251815
2loop	5	2.19022	0.20435
2loop	6	1.94408	0.754416
4looppch	3	1.08575	0.737651
4looppch	4	1.45438	0.479038
4looppch	5	2.06798	0.56326
4looppch	6	3.22491	0.514323
3pch	3	1.58871	0.445946
3pch	4	1.1958	0.523652
3pch	5	2.3732	0.266012
3pch	6	1.93904	0.378093
