# Supplementary material for: Chromatin binding by HORMAD proteins regulates meiotic recombination initiation
Source: EMBO J. 2024 Feb 8;43(5):8. doi: 10.1038/s44318-024-00034-3 (PMC10907721; doi:10.1038/s44318-024-00034-3)
Supplement: Supplementary file 9 — Source Data Fig. 8B [file 44318_2024_34_MOESM9_ESM.zip › Figure8_PanelB/20220209 loop2 HIS4LEU2 2D 7 days-(Phosphor)-1-measured-RESULTS-analyzed.xlsx]

## Sheet: 20220209 loop2 HIS4LEU2 2D 7 da
	Area	Mean	StdDev	Min	Max	XM	YM	IntDen	RawIntDen
1	0.152	8551.07	1006.1	6775	11091	14.626	12.958	1300.62	13006174	WT-H4-IH	249.781	0.985155
2	0.152	7847.69	475.421	6766	9345	14.047	12.716	1193.63	11936338	WT-H4-IShigh	110.621
3	0.152	6999.11	363.57	5973	7850	15.26	13.157	1064.57	10645647	WT-H4-ISlow	142.924
4	0.152	6908.85	270.914	6103	7762	14.833	12.553	1050.84	10508363	WT-H4-IH-back
5	0.152	7120.4	179.95	6259	7676	14.134	12.315	1083.01	10830126	WT-H4-IShigh-back
6	0.152	6059.44	191.227	5377	6710	15.693	12.845	921.641	9216407	WT-H4-ISlow-Back
7	0.184	10569.9	2579.16	6670	17916	4.862	20.938	1941.69	19416942	WT-H5-IH	844.51	1.6592
8	0.184	7041.94	624.037	5864	8992	4.327	20.717	1293.61	12936046	WT-H5-IShigh	215.645
9	0.184	7382.76	753.263	5266	8793	5.397	21.063	1356.21	13562130	WT-H5-ISlow	293.342
10	0.184	5972.7	206.565	5375	6908	4.975	20.507	1097.18	10971843	WT-H5-IH-back
11	0.184	5868.05	202.857	5098	6750	4.385	20.316	1077.96	10779601	WT-H5-IShigh-back
12	0.184	5785.91	175.589	5122	6472	5.753	20.776	1062.87	10628713	WT-H5-ISlow-back
13	0.192	11447.3	3384.21	6745	21010	15.044	20.574	2193.3	21933021	WT-H6-IH	1029.69	2.278
14	0.192	7167.29	699.384	5902	9267	14.535	20.323	1373.25	13732520	WT-H6-IShigh	233.448
16	0.192	7009.4	831.53	5271	8668	15.683	20.678	1343	13430013	WT-H6-ISlow	218.567
36	0.192	6073.13	354.273	5292	7077	15.337	20.204	1163.61	11636123	WT-H6-IH-back
15	0.192	5948.87	283.266	5103	6729	14.658	19.812	1139.8	11398039	WT-H6-IShigh-back
17	0.192	5868.65	226.566	5085	6679	16.242	20.692	1124.43	11244335	WT-H6-ISlow-back
18	0.101	5901.61	408.817	4873	7249	35.689	12.331	594.883	5948825	lp-H4-IH	84.314	0.945935
19	0.101	5394.83	290.228	4525	6210	35.159	12.071	543.799	5437991	lp-H4-IShigh	46.661
20	0.101	5171.99	214.477	4507	5710	36.329	12.501	521.337	5213369	lp-H4-ISlow	42.472
21	0.101	5065.17	258.093	4338	5927	35.866	12.03	510.569	5105687	lp-H4-IH-back
22	0.101	4931.92	164.236	4230	5595	35.16	11.69	497.138	4971378	lp-H4-IShigh-back
23	0.101	4750.65	164.32	4155	5249	36.8	12.23	478.865	4788654	lp-H4-ISlow-back
24	0.135	6593.27	1047.75	4936	9197	25.865	20.842	887.454	8874540	lp-H5-IH	264.329	1.85087
25	0.135	5038.48	277.562	4323	5817	25.306	20.541	678.179	6781794	lp-H5-IShigh	68.654
26	0.135	5288.79	266.46	4613	6033	26.502	21.052	711.872	7118717	lp-H5-ISlow	74.159
27	0.135	4629.45	168.231	4070	5229	25.954	20.381	623.125	6231246	lp-H5-IH-back
28	0.135	4528.42	163.88	3922	5216	25.346	20.151	609.525	6095248	lp-H5-IShigh-back
29	0.135	4737.84	164.638	4135	5394	26.994	20.9	637.713	6377133	lp-H5-ISlow-back
30	0.125	8899.17	2449.8	5479	15486	35.793	20.563	1114.18	11141765	lp-H6-IH	498.708	2.1578
31	0.125	5855.83	386.161	4812	6856	36.407	20.773	733.15	7331500	lp-H6-ISlow	129.749
32	0.125	5862.28	451.498	4796	7185	35.23	20.285	733.957	7339574	lp-H6-IShigh	101.37
33	0.125	4915.89	180.141	4297	5549	36.189	20.251	615.469	6154689	lp-H6-IH-back
34	0.125	4819.5	203.908	4212	5465	36.878	20.602	603.401	6034013	lp-H6-ISlow-back
35	0.125	5052.62	232.639	4416	5947	35.47	20.043	632.587	6325875	lp-H6-IShigh-back
