# Supplementary material for: Chromatin binding by HORMAD proteins regulates meiotic recombination initiation
Source: EMBO J. 2024 Feb 8;43(5):8. doi: 10.1038/s44318-024-00034-3 (PMC10907721; doi:10.1038/s44318-024-00034-3)
Supplement: Supplementary file 9 — Source Data Fig. 8B [file 44318_2024_34_MOESM9_ESM.zip › Figure8_PanelB/loop2_2D_20220523 loop2 WT HIS4 2d 2weeks-(Phosphor)-1-Measured-RESULTS-Analyzed.xlsx]

## Sheet: loop2_2D_20220523 loop2 WT HIS4
	Area	Mean	StdDev	Min	Max	XM	YM	IntDen	RawIntDen
1	0.123	4140.55	258.745	3366	5058	3.56	12.765	507.631	5076315	H3-IH	36.196	1.26409
2	0.123	3965.45	239.531	3272	5188	2.96	12.495	486.165	4861647	H3-IShigh	10.233
3	0.123	4017.81	207.614	3451	5008	4.16	12.987	492.583	4925833	H3-ISlow	18.401
4	0.123	3845.31	188.864	3272	5135	3.77	12.365	471.435	4714352	H3-IH-back
5	0.123	3881.99	228.853	3272	5188	2.831	12.654	475.932	4759323	H3-IShigh-back
6	0.123	3867.72	183.126	3170	4575	4.53	12.804	474.182	4741818	H3-ISlow-back
7	0.163	4522.37	415.283	3659	5742	13.475	13.062	735.337	7353373	H4-IH	97.181	1.42668
8	0.163	4036.9	201.289	3398	4705	12.894	12.72	656.399	6563993	H4-IShigh	26.971
9	0.163	4123.52	248.658	3345	4950	14.023	13.274	670.485	6704849	H4-ISlow	41.146
10	0.163	3924.7	183.343	3298	4598	13.695	12.6	638.156	6381561	H4-IH-back
11	0.163	3871.02	167.481	3325	4523	13.125	12.309	629.428	6294281	H4-IShigh-back
12	0.163	3870.47	188.714	3138	4959	14.415	13.02	629.339	6293390	H4-ISlow-back
13	0.099	4838.99	629.162	3712	6859	3.411	21.238	478.092	4780924	H5-IH	92.878	2.40885
14	0.099	3985.91	228.064	3356	5777	2.919	20.936	393.808	3938078	H5-IShigh	14.998
15	0.099	4122.27	307.717	3290	6359	3.919	21.446	407.28	4072800	H5-ISlow	23.559
16	0.099	3898.93	174.241	3263	4597	3.16	21.535	385.214	3852142	H5-IH-back
17	0.099	3834.11	218.082	3141	5402	3.24	20.805	378.81	3788100	H5-IShigh-backk
18	0.099	3883.82	228.892	3344	5280	3.921	21.015	383.721	3837214	H5-ISlow-back
19	0.078	5109.29	800.932	3777	7356	13.433	21.277	398.525	3985248	H6-IH	79.821	2.47753
20	0.078	4055.33	198.383	3365	4656	12.964	21.04	316.316	3163158	H6-IShigh	6.386
21	0.078	4419.37	287.229	3723	5355	14.006	21.693	344.711	3447108	H6-ISlow	25.832
22	0.078	4085.94	186.1	3351	5053	13.285	21.53	318.704	3187035	H6-IH-back
23	0.078	3973.46	174.272	3340	4528	12.775	21.26	309.93	3099301	H6-IShigh-back
24	0.078	4088.19	220.134	3457	4930	14.284	21.451	318.879	3188790	H6-ISlow-back
