# Supplementary material for: Chromatin binding by HORMAD proteins regulates meiotic recombination initiation
Source: EMBO J. 2024 Feb 8;43(5):8. doi: 10.1038/s44318-024-00034-3 (PMC10907721; doi:10.1038/s44318-024-00034-3)
Supplement: Supplementary file 9 — Source Data Fig. 8B [file 44318_2024_34_MOESM9_ESM.zip › Figure8_PanelB/20231023-173905-11811-11812--(Phosphor)-1-Measured-results-analyzed.xlsx]

## Sheet: 20231023-173905-11811-11812--(P
	Area	Mean	StdDev	Min	Max	XM	YM	IntDen	RawIntDen
1	0.085	393.404	85.166	205	675	15.644	11.564	33.557	1342294	11811-H3-IH	13.132	1.60734
2	0.085	308.267	45.763	183	522	16.127	11.708	26.295	1051808	11811-H3-ISlow	7.086
3	0.085	259.459	50.014	26	423	15.225	11.404	22.132	885273	11811-H3-IShigh	1.084
4	0.085	239.449	24.274	152	351	15.799	11.252	20.425	816999	11811-H3-IH-back
5	0.085	225.193	21.768	147	310	16.329	11.419	19.209	768359	11811-H3-ISlow-back
6	0.085	246.75	23.898	171	361	15.112	11.719	21.048	841912	11811-H3-IShigh-back
55	0.105	564.267	201.754	251	1240	2.124	16.874	59.135	2365409	11811-H4-IH	18.966	1.11565
97	0.166	316.042	55.004	186	546	2.607	17.034	52.463	2098518	11811-H4-ISlow	11.396
99	0.166	267.407	29.509	167	388	1.641	16.618	44.39	1775583	11811-H4-IShigh	5.604
98	0.166	241.984	23.364	150	363	2.374	16.392	40.169	1606773	11811-H4-IH-back
101	0.166	247.391	24.499	108	368	2.93	16.812	41.067	1642673	11811-H4-ISlow-back
100	0.166	233.65	23.126	155	336	1.698	16.121	38.786	1551435	11811-H4-IShigh-back
107	0.15	481.633	179.611	223	1096	9.033	16.859	72.413	2896540	11811-H5-IH	38.745	2.46626
102	0.15	291.549	39.908	148	424	9.551	17.082	43.834	1753373	11811-H5-ISlow	11.256
103	0.15	240.861	25.861	152	349	8.554	16.585	36.213	1448536	11811-H5-IShigh	4.454
104	0.15	223.932	24.383	136	330	9.286	16.449	33.668	1346730	11811-H5-IH-back
105	0.15	216.678	22.254	126	312	9.871	16.701	32.578	1303100	11811-H5-ISlow-back
106	0.15	211.232	20.772	131	313	8.372	16.07	31.759	1270348	11811-H5-IShigh-back
19	0.087	397.326	135.963	165	854	15.712	17.049	34.647	1385874	11811-H6-IH	16.102	3.58859
20	0.087	238.862	24.152	154	354	16.128	17.187	20.829	833149	11811-H6-ISlow	2.705
21	0.087	224.882	23.309	151	318	15.29	16.885	19.61	784390	11811-H6-IShigh	1.782
22	0.087	212.668	21.771	132	300	15.879	16.747	18.545	741787	11811-H6-IH-back
23	0.087	207.845	20.441	143	288	16.4	16.967	18.124	724963	11811-H6-ISlow-back
24	0.087	204.448	20.49	140	297	15.521	16.536	17.828	713115	11811-H6-IShigh-back
25	0.107	207.828	31.42	94	357	15.39	28.241	22.3	891999	11812-H3-IH	4.564	1.90405
26	0.107	179.409	20.469	116	278	15.89	28.428	19.251	770024	11812-H3-ISlow	1.294
27	0.107	174.902	20.466	95	262	14.931	28.017	18.767	750678	11812-H3-IShigh	1.103
28	0.107	165.296	18.485	79	238	15.55	27.876	17.736	709452	11812-H3-IH-back
29	0.107	167.352	18.548	106	247	16.12	28.156	17.957	718275	11812-H3-ISlow-back
30	0.107	164.619	18.488	103	257	15.22	27.515	17.664	706545	11812-H3-IShigh-back
31	0.088	348.369	98.374	154	682	1.711	28.221	30.761	1230438	11812-H4-IH	13.83	0.825524
32	0.088	240.326	40.529	124	488	2.217	28.396	21.221	848832	11812-H4-ISlow	4.827
33	0.088	218.248	30.024	125	335	1.26	27.997	19.271	770852	11812-H4-IShigh	2.923
34	0.088	191.743	20.089	116	276	1.92	27.865	16.931	677236	11812-H4-IH-back
35	0.088	185.66	20.843	122	272	2.4	28.066	16.394	655752	11812-H4-ISlow-back
36	0.088	185.138	19.752	109	266	1.379	27.605	16.348	653909	11812-H4-IShigh-back
37	0.096	310.856	91.943	156	621	8.641	28.146	29.967	1198662	11812-H5-IH	13.037	2.5613
38	0.096	200.165	23.631	114	316	9.168	28.285	19.296	771838	11812-H5-ISlow	2.904
39	0.096	195.344	23.057	122	292	8.19	27.931	18.831	753246	11812-H5-IShigh	2.186
40	0.096	175.619	19.355	94	272	8.879	27.771	16.93	677188	11812-H5-IH-back
41	0.096	170.037	18.838	96	254	9.46	27.86	16.392	655661	11812-H5-ISlow-back
42	0.096	172.662	19.33	105	267	8.29	27.421	16.645	665783	11812-H5-IShigh-back
43	0.088	213.427	29.65	116	357	15.39	28.258	18.846	753823	11812-H6-IH	4.351	2.20639
44	0.088	180.145	20.662	116	278	15.88	28.448	15.907	636271	11812-H6-ISlow	1.209
45	0.088	173.435	20.655	95	262	14.873	27.996	15.314	612573	11812-H6-IShigh	0.763
46	0.088	164.153	18.585	100	249	15.619	27.786	14.495	579790	11812-H6-IH-back
47	0.088	166.452	18.757	107	267	16.19	28.166	14.698	587910	11812-H6-ISlow-back
48	0.088	164.795	18.753	99	264	15.061	27.534	14.551	582055	11812-H6-IShigh-back
