# Supplementary material for: Chromatin binding by HORMAD proteins regulates meiotic recombination initiation
Source: EMBO J. 2024 Feb 8;43(5):8. doi: 10.1038/s44318-024-00034-3 (PMC10907721; doi:10.1038/s44318-024-00034-3)
Supplement: Supplementary file 9 — Source Data Fig. 8B [file 44318_2024_34_MOESM9_ESM.zip › Figure8_PanelB/All_compiled.xlsx]

## Sheet: Sheet1
				Ratio of IH:IS			Ratio of IH:IS			Ratio of IH:IS
Hour 3	Wt 20220523	IH	72.215	1.12409	WT20231023	20.588	2.13436	WT20220209					Wild type	loop2	loop2pch2	pch2
		IS	48.637			2.25						Hour 3	1.62922	1.08643	1.08575	1.58871
		IS	15.606			7.396						Hour 4	1.71238	1.25876	2.63799	1.1958
Hour 4		IH	397.902	1.92383		53.166	2.22815		249.781	0.985155		Hour 5	2.4401	2.80669	2.41711	2.3732
		IS	144.685			9.491			110.621			Hour 6	2.80435	2.67267	3.22491	1.93904
		IS	62.143			14.37			142.924
Hour 5		IH	468.795	2.15082		17.59	3.51028		844.51	1.6592
		IS	116.862			3.472			215.645				Wild type	loop2	loop2pch2	pch2
		IS	101.099			1.539			293.342			Hour 3	0.714365	0.251257	0.737651	0.445946
Hour 6		IH	237.619	2.53606		9.325	3.599		1029.69	2.278		Hour 4	0.647917	0.27116	1.19485	0.523652
		IS	39.728			1.07			233.448			Hour 5	0.958846	1.20503	1.057	0.266012
		IS	53.968			1.521			218.567			Hour 6	0.700173	1.79202	0.514323	0.378093
Hour 3	loop2 20220523	IH	36.196	1.26409	loop2 20231023	8.008	0.908761
		IS	10.233			6.902
		IS	18.401			1.91
Hour 4		IH	97.181	1.42668		10.171	1.40367		84.314	0.945935
		IS	26.971			3.263			46.661
		IS	41.146			3.983			42.472
Hour 5		IH	92.878	2.40885		5.475	4.16033		264.329	1.85087
		IS	14.998			0.538			68.654
		IS	23.559			0.778			74.159
Hour 6		IH	97.258	4.66577		4.435	1.19445		498.708	2.1578
		IS	6.386			0.558			129.749
		IS	14.459			3.155			101.37
Hour 3	loop2pch2 20220523	IH	30.697	0.564148	loop2pch2 20231023	13.132	1.60734
		IS	28.387			7.086
		IS	26.026			1.084
Hour 4		IH	68.33	1.79311		33.258	3.48288
		IS	34.413			6.211
		IS	3.694			3.338
Hour 5		IH	141.949	1.66969		35.585	3.16452
		IS	57.253			7.274
		IS	27.762			3.971
Hour 6		IH	119.997	2.86123		16.102	3.58859
		IS	4.071			2.705
		IS	37.868			1.782
Hour 3	pch2 20220523	IH	66.002	1.27338	pch2 20231023	4.564	1.90405
		IS	32.006			1.294
		IS	19.826			1.103
Hour 4		IH	150.945	1.56608		13.83	0.825524
		IS	64.842			4.827
		IS	31.542			2.923
Hour 5		IH	248.236	2.1851		13.037	2.5613
		IS	74.423			2.904
		IS	39.181			2.186
Hour 6		IH	228.71	1.67169		4.351	2.20639
		IS	37.634			1.209
		IS	99.18			0.763

## Sheet: TimeCorrected
				Ratio of IH:IS			Ratio of IH:IS			Ratio of IH:IS
Hour 3	Wt 20220523	IH	72.215	1.12409	WT20231023	20.588	2.13436	WT20220209	249.781	0.985155			Wild type	loop2	loop2pch2	pch2
		IS	48.637			2.25			110.621			Hour 3	1.41453	1.0396	1.08575	1.58871
		IS	15.606			7.396			142.924			Hour 4	1.93706	1.56041	1.45438	1.1958
Hour 4		IH	397.902	1.92383		53.166	2.22815		844.51	1.6592		Hour 5	2.64637	2.19022	2.06798	2.3732
		IS	144.685			9.491			215.645			Hour 6	3.06753	1.94408	3.22491	1.93904
		IS	62.143			14.37			293.342
Hour 5		IH	468.795	2.15082		17.59	3.51028		1029.69	2.278
		IS	116.862			3.472			233.448				Wild type	loop2	loop2pch2	pch2
		IS	101.099			1.539			218.567			Hour 3	0.627243	0.195306	0.737651	0.445946
Hour 6		IH	237.619	2.53606		9.325	3.599					Hour 4	0.284709	0.251815	0.479038	0.523652
		IS	39.728			1.07						Hour 5	0.750867	0.20435	0.56326	0.266012
		IS	53.968			1.521						Hour 6	0.751607	0.754416	0.514323	0.378093
Hour 3	loop2 20220523	IH	36.196	1.26409	loop2 20231023	8.008	0.908761		84.314	0.945935
		IS	10.233			6.902			46.661
		IS	18.401			1.91			42.472
Hour 4		IH	97.181	1.42668		10.171	1.40367		264.329	1.85087
		IS	26.971			3.263			68.654
		IS	41.146			3.983			74.159
Hour 5		IH	92.878	2.40885		5.475	2.00403		498.708	2.1578
		IS	14.998			0.446			129.749
		IS	23.559			2.286			101.37
Hour 6		IH	79.821	2.47753		4.435	1.41062
		IS	6.386			0.505
		IS	25.832			2.639
Hour 3	loop2pch2 20220523	IH	30.697	0.564148	loop2pch2 20231023	13.132	1.60734
		IS	28.387			7.086
		IS	26.026			1.084
Hour 4		IH	68.33	1.79311		18.966	1.11565
		IS	34.413			11.396
		IS	3.694			5.604
Hour 5		IH	141.949	1.66969		38.745	2.46626
		IS	57.253			11.256
		IS	27.762			4.454
Hour 6		IH	119.997	2.86123		16.102	3.58859
		IS	4.071			2.705
		IS	37.868			1.782
Hour 3	pch2 20220523	IH	66.002	1.27338	pch2 20231023	4.564	1.90405
		IS	32.006			1.294
		IS	19.826			1.103
Hour 4		IH	150.945	1.56608		13.83	0.825524
		IS	64.842			4.827
		IS	31.542			2.923
Hour 5		IH	248.236	2.1851		13.037	2.5613
		IS	74.423			2.904
		IS	39.181			2.186
Hour 6		IH	228.71	1.67169		4.351	2.20639
		IS	37.634			1.209
		IS	99.18			0.763
