# Supplementary material for: Chromatin binding by HORMAD proteins regulates meiotic recombination initiation
Source: EMBO J. 2024 Feb 8;43(5):8. doi: 10.1038/s44318-024-00034-3 (PMC10907721; doi:10.1038/s44318-024-00034-3)
Supplement: Supplementary file 9 — Source Data Fig. 8B [file 44318_2024_34_MOESM9_ESM.zip › Figure8_PanelB/pch2_2D_20220523 loop2 pch2 HIS4 2d 2weeks-(Phosphor)-1-Measured-RESULTS-analyzed.xlsx]

## Sheet: pch2_2D_20220523 loop2 pch2 HIS
	Area	Mean	StdDev	Min	Max	XM	YM	IntDen	RawIntDen
1	0.178	4859.69	325.302	3773	6126	4.295	12.32	864.053	8640533	H3-IH	66.002	1.27338
2	0.178	4662.77	236.263	3931	5435	3.717	12.078	829.04	8290402	H3-IShigh	32.006
3	0.178	4647.21	240.73	3878	6531	4.834	12.422	826.274	8262743	H3-ISlow	19.826
4	0.178	4488.47	193.007	3927	5354	3.975	12.8	798.051	7980506	H3-IH-back
5	0.178	4482.76	193.314	3777	5127	3.455	12.4	797.034	7970341	H3-IShigh-back
6	0.178	4535.7	233.766	3824	6531	5.154	12.46	806.448	8064483	H3-ISlow-back
7	0.204	5570.86	873.215	4060	8381	14.314	12.46	1138.68	11386833	H4-IH	150.945	1.56608
8	0.204	4869.41	263.631	3922	6089	14.888	12.583	995.307	9953074	H4-ISlow	64.842
9	0.204	4859.26	233.421	4041	5683	13.731	12.18	993.232	9932317	H4-IShigh	31.542
10	0.204	4832.38	212.395	4199	5773	14.61	12.059	987.738	9877378	H4-IH-back
11	0.204	4552.18	198.708	3736	5578	15.469	12.619	930.465	9304650	H4-ISlow-abck
12	0.204	4704.94	197.148	4123	5416	13.551	11.68	961.69	9616900	H4-IShigh-back
13	0.188	5678	1162.04	4048	9577	4.379	20.362	1067.46	10674647	H5-IH	248.236	2.1851
14	0.188	4771.5	312.984	3940	7135	4.917	20.583	897.043	8970425	H5-ISlow	74.423
15	0.188	4584.05	270.74	3746	6393	3.841	20.121	861.801	8618007	H5-IShigh	39.181
16	0.188	4357.6	230.077	3711	6155	4.581	19.86	819.229	8192292	H5-IH-back
17	0.188	4375.64	286.745	3513	7717	5.079	19.98	822.62	8226203	H5-ISlow-back
18	0.188	4375.64	286.745	3513	7717	5.079	19.98	822.62	8226203	H5-IShigh-back
19	0.212	5497.28	646.443	4271	7686	14.07	20.58	1165.42	11654231	H6-IH	228.71	1.67169
20	0.212	4584.14	233.661	3754	5742	13.551	20.323	971.838	9718384	H6-IShigh	37.634
21	0.212	4936.48	302.521	4031	6135	14.629	20.865	1046.53	10465338	H6-ISlow	99.18
22	0.212	4418.46	189.484	3730	5486	14.29	19.8	936.713	9367135	H6-IH-back
23	0.212	4406.62	208.819	3566	5299	13.029	19.68	934.204	9342044	H6-IShigh-back
24	0.212	4468.65	246.027	3694	5472	14.948	20.502	947.354	9473543	H6-ISlow-back
