# Supplementary material for: Chromatin binding by HORMAD proteins regulates meiotic recombination initiation
Source: EMBO J. 2024 Feb 8;43(5):8. doi: 10.1038/s44318-024-00034-3 (PMC10907721; doi:10.1038/s44318-024-00034-3)
Supplement: Supplementary file 9 — Source Data Fig. 8B [file 44318_2024_34_MOESM9_ESM.zip › Figure8_PanelB/20231023-173905-11811-11812--[Phosphor]-1-Measured-results.csv]

	Area	Mean	StdDev	Min	Max	XM	YM	IntDen	RawIntDen
1	0.085	393.404	85.166	205	675	15.644	11.564	33.557	1342294	11811-H3-IH
2	0.085	308.267	45.763	183	522	16.127	11.708	26.295	1051808	11811-H3-ISlow
3	0.085	259.459	50.014	26	423	15.225	11.404	22.132	885273	11811-H3-IShigh
4	0.085	239.449	24.274	152	351	15.799	11.252	20.425	816999	11811-H3-IH-back
5	0.085	225.193	21.768	147	310	16.329	11.419	19.209	768359	11811-H3-ISlow-back
6	0.085	246.75	23.898	171	361	15.112	11.719	21.048	841912	11811-H3-IShigh-back
7	0.166	481.827	195.041	186	1240	2.135	16.872	79.983	3199331	11811-H4-IH
8	0.105	273.869	29.889	173	388	1.69	16.628	28.701	1148057	11811-H4-ISlow
9	0.105	272.953	30.136	167	388	1.67	16.618	28.605	1144218	11811-H4-IShigh
10	0.105	246.921	23.805	169	363	2.329	16.477	25.877	1035091	11811-H4-IH-back
11	0.105	248.573	24.547	134	368	2.84	16.827	26.05	1042018	11811-H4-ISlow-back
12	0.105	241.093	23.536	138	349	1.46	16.312	25.267	1010661	11811-H4-IShigh-back
13	0.15	483.971	177.588	223	1096	9.033	16.868	72.765	2910602	11811-H5-IH
14	0.125	278.584	39.528	162	422	9.47	16.945	34.851	1394032	11811-H5-ISlow
15	0.125	246.904	26.002	152	371	8.596	16.62	30.888	1235507	11811-H5-IShigh
16	0.125	228.352	27.153	136	346	9.243	16.481	28.567	1142671	11811-H5-IH-back
17	0.125	220.438	22.495	126	332	9.684	16.678	27.577	1103072	11811-H5-ISlow-back
18	0.125	215.165	21.077	130	316	8.706	16.216	26.917	1076688	11811-H5-IShigh-back
19	0.087	397.326	135.963	165	854	15.712	17.049	34.647	1385874	11811-H6-IH
20	0.087	238.862	24.152	154	354	16.128	17.187	20.829	833149	11811-H6-ISlow
21	0.087	224.882	23.309	151	318	15.29	16.885	19.61	784390	11811-H6-IShigh
22	0.087	212.668	21.771	132	300	15.879	16.747	18.545	741787	11811-H6-IH-back
23	0.087	207.845	20.441	143	288	16.4	16.967	18.124	724963	11811-H6-ISlow-back
24	0.087	204.448	20.49	140	297	15.521	16.536	17.828	713115	11811-H6-IShigh-back
25	0.107	207.828	31.42	94	357	15.39	28.241	22.3	891999	11812-H3-IH
26	0.107	179.409	20.469	116	278	15.89	28.428	19.251	770024	11812-H3-ISlow
27	0.107	174.902	20.466	95	262	14.931	28.017	18.767	750678	11812-H3-IShigh
28	0.107	165.296	18.485	79	238	15.55	27.876	17.736	709452	11812-H3-IH-back
29	0.107	167.352	18.548	106	247	16.12	28.156	17.957	718275	11812-H3-ISlow-back
30	0.107	164.619	18.488	103	257	15.22	27.515	17.664	706545	11812-H3-IShigh-back
31	0.088	348.369	98.374	154	682	1.711	28.221	30.761	1230438	11812-H4-IH
32	0.088	240.326	40.529	124	488	2.217	28.396	21.221	848832	11812-H4-ISlow
33	0.088	218.248	30.024	125	335	1.26	27.997	19.271	770852	11812-H4-IShigh
34	0.088	191.743	20.089	116	276	1.92	27.865	16.931	677236	11812-H4-IH-back
35	0.088	185.66	20.843	122	272	2.4	28.066	16.394	655752	11812-H4-ISlow-back
36	0.088	185.138	19.752	109	266	1.379	27.605	16.348	653909	11812-H4-IShigh-back
37	0.096	310.856	91.943	156	621	8.641	28.146	29.967	1198662	11812-H5-IH
38	0.096	200.165	23.631	114	316	9.168	28.285	19.296	771838	11812-H5-ISlow
39	0.096	195.344	23.057	122	292	8.19	27.931	18.831	753246	11812-H5-IShigh
40	0.096	175.619	19.355	94	272	8.879	27.771	16.93	677188	11812-H5-IH-back
41	0.096	170.037	18.838	96	254	9.46	27.86	16.392	655661	11812-H5-ISlow-back
42	0.096	172.662	19.33	105	267	8.29	27.421	16.645	665783	11812-H5-IShigh-back
43	0.088	213.427	29.65	116	357	15.39	28.258	18.846	753823	11812-H6-IH
44	0.088	180.145	20.662	116	278	15.88	28.448	15.907	636271	11812-H6-ISlow
45	0.088	173.435	20.655	95	262	14.873	27.996	15.314	612573	11812-H6-IShigh
46	0.088	164.153	18.585	100	249	15.619	27.786	14.495	579790	11812-H6-IH-back
47	0.088	166.452	18.757	107	267	16.19	28.166	14.698	587910	11812-H6-ISlow-back
48	0.088	164.795	18.753	99	264	15.061	27.534	14.551	582055	11812-H6-IShigh-back
49	0.085	393.404	85.166	205	675	15.644	11.564	33.557	1342294	11811-H3-1
50	0.085	308.267	45.763	183	522	16.127	11.708	26.295	1051808	11811-H3-ISlow-1
51	0.085	259.459	50.014	26	423	15.225	11.404	22.132	885273	11811-H3-IShigh-1
52	0.085	239.449	24.274	152	351	15.799	11.252	20.425	816999	11811-H3-IH-back-1
53	0.085	225.193	21.768	147	310	16.329	11.419	19.209	768359	11811-H3-ISlow-back-1
54	0.085	246.75	23.898	171	361	15.112	11.719	21.048	841912	11811-H3-IShigh-back-1
55	0.105	564.267	201.754	251	1240	2.124	16.874	59.135	2365409	11811-H4-1
56	0.105	307.83	46.206	186	476	2.585	16.995	32.261	1290423	11811-H4-ISlow-1
57	0.105	272.953	30.136	167	388	1.67	16.618	28.605	1144218	11811-H4-IShigh-1
58	0.105	246.921	23.805	169	363	2.329	16.477	25.877	1035091	11811-H4-IH-back-1
59	0.105	248.573	24.547	134	368	2.84	16.827	26.05	1042018	11811-H4-ISlow-back-1
60	0.105	237.227	23.447	147	340	1.535	16.185	24.861	994457	11811-H4-IShigh-back-1
61	0.125	512.81	180.558	223	1096	9.028	16.868	64.152	2566099	11811-H5-1
62	0.125	278.584	39.528	162	422	9.47	16.945	34.851	1394032	11811-H5-ISlow-1
63	0.125	246.904	26.002	152	371	8.596	16.62	30.888	1235507	11811-H5-IShigh-1
64	0.125	228.352	27.153	136	346	9.243	16.481	28.567	1142671	11811-H5-IH-back-1
65	0.125	220.438	22.495	126	332	9.684	16.678	27.577	1103072	11811-H5-ISlow-back-1
66	0.125	215.165	21.077	130	316	8.706	16.216	26.917	1076688	11811-H5-IShigh-back-1
67	0.087	397.326	135.963	165	854	15.712	17.049	34.647	1385874	11811-H6-1
68	0.087	238.862	24.152	154	354	16.128	17.187	20.829	833149	11811-H6-ISlow-1
69	0.087	224.882	23.309	151	318	15.29	16.885	19.61	784390	11811-H6-IShigh-1
70	0.087	212.668	21.771	132	300	15.879	16.747	18.545	741787	11811-H6-IH-back-1
71	0.087	207.845	20.441	143	288	16.4	16.967	18.124	724963	11811-H6-ISlow-back-1
72	0.087	204.448	20.49	140	297	15.521	16.536	17.828	713115	11811-H6-IShigh-back-1
73	0.107	207.828	31.42	94	357	15.39	28.241	22.3	891999	11812-H3-1
74	0.107	179.409	20.469	116	278	15.89	28.428	19.251	770024	11812-H3-ISlow-1
75	0.107	174.902	20.466	95	262	14.931	28.017	18.767	750678	11812-H3-IShigh-1
76	0.107	165.296	18.485	79	238	15.55	27.876	17.736	709452	11812-H3-IH-back-1
77	0.107	167.352	18.548	106	247	16.12	28.156	17.957	718275	11812-H3-ISlow-back-1
78	0.107	164.619	18.488	103	257	15.22	27.515	17.664	706545	11812-H3-IShigh-back-1
79	0.088	348.369	98.374	154	682	1.711	28.221	30.761	1230438	11812-H4-1
80	0.088	240.326	40.529	124	488	2.217	28.396	21.221	848832	11812-H4-ISlow-1
81	0.088	218.248	30.024	125	335	1.26	27.997	19.271	770852	11812-H4-IShigh-1
82	0.088	191.743	20.089	116	276	1.92	27.865	16.931	677236	11812-H4-IH-back-1
83	0.088	185.66	20.843	122	272	2.4	28.066	16.394	655752	11812-H4-ISlow-back-1
84	0.088	185.138	19.752	109	266	1.379	27.605	16.348	653909	11812-H4-IShigh-back-1
85	0.096	310.856	91.943	156	621	8.641	28.146	29.967	1198662	11812-H5-1
86	0.096	200.165	23.631	114	316	9.168	28.285	19.296	771838	11812-H5-ISlow-1
87	0.096	195.344	23.057	122	292	8.19	27.931	18.831	753246	11812-H5-IShigh-1
88	0.096	175.619	19.355	94	272	8.879	27.771	16.93	677188	11812-H5-IH-back-1
89	0.096	170.037	18.838	96	254	9.46	27.86	16.392	655661	11812-H5-ISlow-back-1
90	0.096	172.662	19.33	105	267	8.29	27.421	16.645	665783	11812-H5-IShigh-back-1
91	0.088	213.427	29.65	116	357	15.39	28.258	18.846	753823	11812-H6-1
92	0.088	180.145	20.662	116	278	15.88	28.448	15.907	636271	11812-H6-ISlow-1
93	0.088	173.435	20.655	95	262	14.873	27.996	15.314	612573	11812-H6-IShigh-1
94	0.088	164.153	18.585	100	249	15.619	27.786	14.495	579790	11812-H6-IH-back-1
95	0.088	166.452	18.757	107	267	16.19	28.166	14.698	587910	11812-H6-ISlow-back-1
96	0.088	164.795	18.753	99	264	15.061	27.534	14.551	582055	11812-H6-IShigh-back-1
97	0.166	316.042	55.004	186	546	2.607	17.034	52.463	2098518	11811-H4-ISlow
98	0.166	241.984	23.364	150	363	2.374	16.392	40.169	1606773	11811-H4-IH-back
99	0.166	267.407	29.509	167	388	1.641	16.618	44.39	1775583	11811-H4-IShigh
100	0.166	233.65	23.126	155	336	1.698	16.121	38.786	1551435	11811-H4-IShigh-back
101	0.166	247.391	24.499	108	368	2.93	16.812	41.067	1642673	11811-H4-ISlow-back
102	0.15	291.549	39.908	148	424	9.551	17.082	43.834	1753373	11811-H5-ISlow
103	0.15	240.861	25.861	152	349	8.554	16.585	36.213	1448536	11811-H5-IShigh
104	0.15	223.932	24.383	136	330	9.286	16.449	33.668	1346730	11811-H5-IH-back
105	0.15	216.678	22.254	126	312	9.871	16.701	32.578	1303100	11811-H5-ISlow-back
106	0.15	211.232	20.772	131	313	8.372	16.07	31.759	1270348	11811-H5-IShigh-back
107	0.15	481.633	179.611	223	1096	9.033	16.859	72.413	2896540	11811-H5-IH
