# Supplementary material for: Chromatin binding by HORMAD proteins regulates meiotic recombination initiation
Source: EMBO J. 2024 Feb 8;43(5):8. doi: 10.1038/s44318-024-00034-3 (PMC10907721; doi:10.1038/s44318-024-00034-3)
Supplement: Supplementary file 9 — Source Data Fig. 8B [file 44318_2024_34_MOESM9_ESM.zip › Figure8_PanelB/20231023-173905-11276-11688--[Phosphor]-2-measured-Results.csv]

	Area	Mean	StdDev	Min	Max	XM	YM	IntDen	RawIntDen
1	0.068	682.462	109.84	407	998	16.682	10.543	46.612	1864485
2	0.068	409.855	34.961	264	554	16.182	10.319	27.993	1119724
3	0.068	474.333	55.656	299	660	17.126	10.676	32.397	1295877
4	0.068	381.02	27.918	275	482	16.81	10.15	26.024	1040947
5	0.068	376.908	28.369	290	489	16.32	9.96	25.743	1029713
6	0.068	366.052	29.549	250	528	17.289	10.421	25.001	1000053
7	0.122	965.824	304.657	526	1895	3.108	16.048	117.444	4697770
8	0.122	563.079	40.978	409	718	2.695	15.807	68.47	2738815
9	0.122	665.549	78.871	464	890	3.57	16.163	80.931	3237229
10	0.122	528.605	31.112	408	652	3.365	15.596	64.278	2571135
11	0.122	485.022	32.103	292	612	2.826	15.366	58.979	2359145
12	0.122	547.377	32.352	414	668	3.895	15.866	66.561	2662444
13	0.057	866.642	163.532	496	1349	9.956	16.084	49.659	1986343
14	0.057	637.38	39.568	498	814	10.374	16.192	36.522	1460874
15	0.057	576.27	34.712	455	726	9.504	15.851	33.02	1320811
16	0.057	559.672	32.467	450	698	10.165	15.751	32.069	1282769
17	0.057	576.797	34.687	451	712	10.486	15.951	33.05	1322018
18	0.057	549.413	33.491	414	675	9.534	15.561	31.481	1259254
19	0.047	774.91	95.905	535	1078	16.723	16.105	36.576	1463030
20	0.047	600.667	37.752	451	762	16.295	15.895	28.352	1134060
21	0.047	584.21	37.958	412	722	17.085	16.286	27.575	1102989
22	0.047	577.346	32.283	467	712	16.804	15.846	27.251	1090029
23	0.047	578.002	32.061	451	699	16.505	15.685	27.282	1091267
24	0.047	551.983	34.707	434	697	17.355	16.145	26.054	1042144
25	0.075	710.977	80.538	410	966	16.755	21.757	53.608	2144306
26	0.075	603.586	36.657	466	729	17.244	21.866	45.51	1820415
27	0.075	617.991	40.761	456	795	16.251	21.566	46.597	1863862
28	0.075	604.78	45.81	345	759	16.968	21.421	45.6	1824015
29	0.075	512.043	33.513	389	658	17.66	21.571	38.608	1544323
30	0.075	592.671	40.188	442	732	16.286	21.242	44.687	1787497
31	0.058	799.767	108.553	551	1142	3.062	27.834	46.746	1869855
32	0.058	668.886	43.302	499	824	3.516	27.992	39.096	1563856
33	0.058	646.287	36.512	486	788	2.543	27.615	37.776	1511020
34	0.058	625.756	35.862	501	781	2.867	28.2	36.575	1463017
35	0.058	578.152	37.613	410	754	2.164	27.99	33.793	1351720
36	0.058	613.053	35.273	469	751	3.437	28.56	35.833	1433319
37	0.055	811.036	70.134	570	1174	9.981	27.761	44.769	1790768
38	0.055	701.887	38.619	551	851	9.475	27.461	38.744	1549767
39	0.055	753.93	60.063	379	934	10.404	28.057	41.617	1664677
40	0.055	711.843	38.634	564	872	10.18	27.455	39.294	1571749
41	0.055	693.807	36.346	492	860	9.76	27.2	38.298	1531925
42	0.055	712.525	39.651	477	917	10.645	27.525	39.331	1573256
43	0.039	828.114	58.711	622	1033	17.065	27.663	32.089	1283576
44	0.039	671.326	39.996	507	850	16.831	27.378	26.014	1040555
45	0.039	713.394	48.687	531	903	17.418	27.804	27.644	1105761
46	0.039	713.658	36.97	580	844	17.244	27.433	27.654	1106170
47	0.039	658.297	36.923	517	786	16.735	27.187	25.509	1020361
48	0.039	645.3	37.584	527	776	17.629	27.653	25.005	1000215
