# Supplementary material for: Chromatin binding by HORMAD proteins regulates meiotic recombination initiation
Source: EMBO J. 2024 Feb 8;43(5):8. doi: 10.1038/s44318-024-00034-3 (PMC10907721; doi:10.1038/s44318-024-00034-3)
Supplement: Supplementary file 9 — Source Data Fig. 8B [file 44318_2024_34_MOESM9_ESM.zip › Figure8_PanelB/pch2_2D_20220523 loop2 pch2 HIS4 2d 2weeks-[Phosphor]-1-Measured-RESULTS.csv]

	Area	Mean	StdDev	Min	Max	XM	YM	IntDen	RawIntDen
1	0.178	4859.692	325.302	3773	6126	4.295	12.320	864.053	8640533.000
2	0.178	4662.768	236.263	3931	5435	3.717	12.078	829.040	8290402.000
3	0.178	4647.212	240.730	3878	6531	4.834	12.422	826.274	8262743.000
4	0.178	4488.474	193.007	3927	5354	3.975	12.800	798.051	7980506.000
5	0.178	4482.756	193.314	3777	5127	3.455	12.400	797.034	7970341.000
6	0.178	4535.705	233.766	3824	6531	5.154	12.460	806.448	8064483.000
7	0.204	5570.858	873.215	4060	8381	14.314	12.460	1138.683	11386833.000
8	0.204	4869.410	263.631	3922	6089	14.888	12.583	995.307	9953074.000
9	0.204	4859.255	233.421	4041	5683	13.731	12.180	993.232	9932317.000
10	0.204	4832.377	212.395	4199	5773	14.610	12.059	987.738	9877378.000
11	0.204	4552.177	198.708	3736	5578	15.469	12.619	930.465	9304650.000
12	0.204	4704.941	197.148	4123	5416	13.551	11.680	961.690	9616900.000
13	0.188	5678.004	1162.043	4048	9577	4.379	20.362	1067.465	10674647.000
14	0.188	4771.503	312.984	3940	7135	4.917	20.583	897.043	8970425.000
15	0.188	4584.046	270.740	3746	6393	3.841	20.121	861.801	8618007.000
16	0.188	4357.602	230.077	3711	6155	4.581	19.860	819.229	8192292.000
17	0.188	4375.640	286.745	3513	7717	5.079	19.980	822.620	8226203.000
18	0.188	4375.640	286.745	3513	7717	5.079	19.980	822.620	8226203.000
19	0.212	5497.279	646.443	4271	7686	14.070	20.580	1165.423	11654231.000
20	0.212	4584.143	233.661	3754	5742	13.551	20.323	971.838	9718384.000
21	0.212	4936.480	302.521	4031	6135	14.629	20.865	1046.534	10465338.000
22	0.212	4418.460	189.484	3730	5486	14.290	19.800	936.713	9367135.000
23	0.212	4406.625	208.819	3566	5299	13.029	19.680	934.204	9342044.000
24	0.212	4468.652	246.027	3694	5472	14.948	20.502	947.354	9473543.000
