# Supplementary material for: Chromatin binding by HORMAD proteins regulates meiotic recombination initiation
Source: EMBO J. 2024 Feb 8;43(5):8. doi: 10.1038/s44318-024-00034-3 (PMC10907721; doi:10.1038/s44318-024-00034-3)
Supplement: Supplementary file 10 — Source Data Fig. 9 [file 44318_2024_34_MOESM10_ESM.zip]

Archive with 4 entries (3 files):
- Data_Figure_9/
- __MACOSX/._Data_Figure_9
- Data_Figure_9/FileS1.jvp
- __MACOSX/Data_Figure_9/._FileS1.jvp
