# Supplementary material for: Chromatin binding by HORMAD proteins regulates meiotic recombination initiation
Source: EMBO J. 2024 Feb 8;43(5):8. doi: 10.1038/s44318-024-00034-3 (PMC10907721; doi:10.1038/s44318-024-00034-3)
Supplement: Supplementary file 11 — Figure EV3 BC Source Data [file 44318_2024_34_MOESM11_ESM.zip]

Archive with 340 entries (332 files):
- Data_Figure_EV3_BC/
- __MACOSX/._Data_Figure_EV3_BC
- Data_Figure_EV3_BC/Spore viabilities_Final_ForUpload.xlsx
- __MACOSX/Data_Figure_EV3_BC/._Spore viabilities_Final_ForUpload.xlsx
- Data_Figure_EV3_BC/Sporulation efficiency hop1-loop_ForUpload.xlsx
- __MACOSX/Data_Figure_EV3_BC/._Sporulation efficiency hop1-loop_ForUpload.xlsx
- Data_Figure_EV3_BC/FACS/
- __MACOSX/Data_Figure_EV3_BC/._FACS
- Data_Figure_EV3_BC/FACS/.DS_Store
- __MACOSX/Data_Figure_EV3_BC/FACS/._.DS_Store
- Data_Figure_EV3_BC/FACS/2023-08-13/
- __MACOSX/Data_Figure_EV3_BC/FACS/._2023-08-13
- Data_Figure_EV3_BC/FACS/MTC8042023/
- __MACOSX/Data_Figure_EV3_BC/FACS/._MTC8042023
- Data_Figure_EV3_BC/FACS/FACS_FigureMaterial/
- __MACOSX/Data_Figure_EV3_BC/FACS/._FACS_FigureMaterial
- Data_Figure_EV3_BC/FACS/2023-08-29/
- __MACOSX/Data_Figure_EV3_BC/FACS/._2023-08-29
- Data_Figure_EV3_BC/FACS/2023-08-13/Batch_A/
- __MACOSX/Data_Figure_EV3_BC/FACS/2023-08-13/._Batch_A
- Data_Figure_EV3_BC/FACS/2023-08-13/.DS_Store
- __MACOSX/Data_Figure_EV3_BC/FACS/2023-08-13/._.DS_Store
- Data_Figure_EV3_BC/FACS/2023-08-13/Batch_B/
- __MACOSX/Data_Figure_EV3_BC/FACS/2023-08-13/._Batch_B
- Data_Figure_EV3_BC/FACS/MTC8042023/.Rhistory
- __MACOSX/Data_Figure_EV3_BC/FACS/MTC8042023/._.Rhistory
- Data_Figure_EV3_BC/FACS/MTC8042023/12456.jpg
- __MACOSX/Data_Figure_EV3_BC/FACS/MTC8042023/._12456.jpg
- Data_Figure_EV3_BC/FACS/MTC8042023/12457.jpg
- __MACOSX/Data_Figure_EV3_BC/FACS/MTC8042023/._12457.jpg
- Data_Figure_EV3_BC/FACS/MTC8042023/11570.jpg
- __MACOSX/Data_Figure_EV3_BC/FACS/MTC8042023/._11570.jpg
- Data_Figure_EV3_BC/FACS/MTC8042023/11809.jpg
- __MACOSX/Data_Figure_EV3_BC/FACS/MTC8042023/._11809.jpg
- Data_Figure_EV3_BC/FACS/MTC8042023/11687_H4.fcs
- __MACOSX/Data_Figure_EV3_BC/FACS/MTC8042023/._11687_H4.fcs
- Data_Figure_EV3_BC/FACS/MTC8042023/12456_H0.fcs
- __MACOSX/Data_Figure_EV3_BC/FACS/MTC8042023/._12456_H0.fcs
- Data_Figure_EV3_BC/FACS/MTC8042023/11569_H5.fcs
- __MACOSX/Data_Figure_EV3_BC/FACS/MTC8042023/._11569_H5.fcs
- Data_Figure_EV3_BC/FACS/MTC8042023/11569_H4.fcs
- __MACOSX/Data_Figure_EV3_BC/FACS/MTC8042023/._11569_H4.fcs
- Data_Figure_EV3_BC/FACS/MTC8042023/12456_H1.fcs
- __MACOSX/Data_Figure_EV3_BC/FACS/MTC8042023/._12456_H1.fcs
- Data_Figure_EV3_BC/FACS/MTC8042023/11687_H5.fcs
- __MACOSX/Data_Figure_EV3_BC/FACS/MTC8042023/._11687_H5.fcs
- Data_Figure_EV3_BC/FACS/MTC8042023/11810_H4.fcs
- __MACOSX/Data_Figure_EV3_BC/FACS/MTC8042023/._11810_H4.fcs
- Data_Figure_EV3_BC/FACS/MTC8042023/12456_H3.fcs
- __MACOSX/Data_Figure_EV3_BC/FACS/MTC8042023/._12456_H3.fcs
- Data_Figure_EV3_BC/FACS/MTC8042023/12456_H2.fcs
- __MACOSX/Data_Figure_EV3_BC/FACS/MTC8042023/._12456_H2.fcs
- Data_Figure_EV3_BC/FACS/MTC8042023/11810_H5.fcs
- __MACOSX/Data_Figure_EV3_BC/FACS/MTC8042023/._11810_H5.fcs
- Data_Figure_EV3_BC/FACS/MTC8042023/11687_H2.fcs
- __MACOSX/Data_Figure_EV3_BC/FACS/MTC8042023/._11687_H2.fcs
- Data_Figure_EV3_BC/FACS/MTC8042023/11810_H1.fcs
- __MACOSX/Data_Figure_EV3_BC/FACS/MTC8042023/._11810_H1.fcs
- Data_Figure_EV3_BC/FACS/MTC8042023/11569_H3.fcs
- __MACOSX/Data_Figure_EV3_BC/FACS/MTC8042023/._11569_H3.fcs
- Data_Figure_EV3_BC/FACS/MTC8042023/11569_H2.fcs
- __MACOSX/Data_Figure_EV3_BC/FACS/MTC8042023/._11569_H2.fcs
- Data_Figure_EV3_BC/FACS/MTC8042023/11810_H0.fcs
- __MACOSX/Data_Figure_EV3_BC/FACS/MTC8042023/._11810_H0.fcs
- Data_Figure_EV3_BC/FACS/MTC8042023/11687_H3.fcs
- __MACOSX/Data_Figure_EV3_BC/FACS/MTC8042023/._11687_H3.fcs
- Data_Figure_EV3_BC/FACS/MTC8042023/11687_H1.fcs
- __MACOSX/Data_Figure_EV3_BC/FACS/MTC8042023/._11687_H1.fcs
- Data_Figure_EV3_BC/FACS/MTC8042023/11810_H2.fcs
- __MACOSX/Data_Figure_EV3_BC/FACS/MTC8042023/._11810_H2.fcs
- Data_Figure_EV3_BC/FACS/MTC8042023/12456_H5.fcs
- __MACOSX/Data_Figure_EV3_BC/FACS/MTC8042023/._12456_H5.fcs
- Data_Figure_EV3_BC/FACS/MTC8042023/11569_H0.fcs
- __MACOSX/Data_Figure_EV3_BC/FACS/MTC8042023/._11569_H0.fcs
- Data_Figure_EV3_BC/FACS/MTC8042023/11569_H1.fcs
- __MACOSX/Data_Figure_EV3_BC/FACS/MTC8042023/._11569_H1.fcs
- Data_Figure_EV3_BC/FACS/MTC8042023/12456_H4.fcs
- __MACOSX/Data_Figure_EV3_BC/FACS/MTC8042023/._12456_H4.fcs
- Data_Figure_EV3_BC/FACS/MTC8042023/11810_H3.fcs
- __MACOSX/Data_Figure_EV3_BC/FACS/MTC8042023/._11810_H3.fcs
- Data_Figure_EV3_BC/FACS/MTC8042023/11687_H0.fcs
- __MACOSX/Data_Figure_EV3_BC/FACS/MTC8042023/._11687_H0.fcs
- Data_Figure_EV3_BC/FACS/MTC8042023/11570_H5.fcs
- __MACOSX/Data_Figure_EV3_BC/FACS/MTC8042023/._11570_H5.fcs
- Data_Figure_EV3_BC/FACS/MTC8042023/11570_H4.fcs
- __MACOSX/Data_Figure_EV3_BC/FACS/MTC8042023/._11570_H4.fcs
- Data_Figure_EV3_BC/FACS/MTC8042023/11809_H4.fcs
- __MACOSX/Data_Figure_EV3_BC/FACS/MTC8042023/._11809_H4.fcs
- Data_Figure_EV3_BC/FACS/MTC8042023/11687.jpg
- __MACOSX/Data_Figure_EV3_BC/FACS/MTC8042023/._11687.jpg
- Data_Figure_EV3_BC/FACS/MTC8042023/11809_H5.fcs
- __MACOSX/Data_Figure_EV3_BC/FACS/MTC8042023/._11809_H5.fcs
- Data_Figure_EV3_BC/FACS/MTC8042023/11809_H1.fcs
- __MACOSX/Data_Figure_EV3_BC/FACS/MTC8042023/._11809_H1.fcs
- Data_Figure_EV3_BC/FACS/MTC8042023/11570_H3.fcs
- __MACOSX/Data_Figure_EV3_BC/FACS/MTC8042023/._11570_H3.fcs
- Data_Figure_EV3_BC/FACS/MTC8042023/11570_H2.fcs
- __MACOSX/Data_Figure_EV3_BC/FACS/MTC8042023/._11570_H2.fcs
- Data_Figure_EV3_BC/FACS/MTC8042023/11809_H0.fcs
- __MACOSX/Data_Figure_EV3_BC/FACS/MTC8042023/._11809_H0.fcs
- Data_Figure_EV3_BC/FACS/MTC8042023/11809_H2.fcs
- __MACOSX/Data_Figure_EV3_BC/FACS/MTC8042023/._11809_H2.fcs
- Data_Figure_EV3_BC/FACS/MTC8042023/11570_H0.fcs
- __MACOSX/Data_Figure_EV3_BC/FACS/MTC8042023/._11570_H0.fcs
- Data_Figure_EV3_BC/FACS/MTC8042023/11570_H1.fcs
- __MACOSX/Data_Figure_EV3_BC/FACS/MTC8042023/._11570_H1.fcs
- Data_Figure_EV3_BC/FACS/MTC8042023/11809_H3.fcs
- __MACOSX/Data_Figure_EV3_BC/FACS/MTC8042023/._11809_H3.fcs
- Data_Figure_EV3_BC/FACS/MTC8042023/12457_H2.fcs
- __MACOSX/Data_Figure_EV3_BC/FACS/MTC8042023/._12457_H2.fcs
- Data_Figure_EV3_BC/FACS/MTC8042023/12457_H3.fcs
- __MACOSX/Data_Figure_EV3_BC/FACS/MTC8042023/._12457_H3.fcs
- Data_Figure_EV3_BC/FACS/MTC8042023/12457_H1.fcs
- __MACOSX/Data_Figure_EV3_BC/FACS/MTC8042023/._12457_H1.fcs
- Data_Figure_EV3_BC/FACS/MTC8042023/12457_H0.fcs
- __MACOSX/Data_Figure_EV3_BC/FACS/MTC8042023/._12457_H0.fcs
- Data_Figure_EV3_BC/FACS/MTC8042023/12457_H4.fcs
- __MACOSX/Data_Figure_EV3_BC/FACS/MTC8042023/._12457_H4.fcs
- Data_Figure_EV3_BC/FACS/MTC8042023/11810.jpg
- __MACOSX/Data_Figure_EV3_BC/FACS/MTC8042023/._11810.jpg
- Data_Figure_EV3_BC/FACS/MTC8042023/12457_H5.fcs
- __MACOSX/Data_Figure_EV3_BC/FACS/MTC8042023/._12457_H5.fcs
- Data_Figure_EV3_BC/FACS/MTC8042023/11569.jpg
- __MACOSX/Data_Figure_EV3_BC/FACS/MTC8042023/._11569.jpg
- Data_Figure_EV3_BC/FACS/FACS_FigureMaterial/9120.pdf
- __MACOSX/Data_Figure_EV3_BC/FACS/FACS_FigureMaterial/._9120.pdf
- Data_Figure_EV3_BC/FACS/FACS_FigureMaterial/Wt-7797_6282022_IF.pdf
- __MACOSX/Data_Figure_EV3_BC/FACS/FACS_FigureMaterial/._Wt-7797_6282022_IF.pdf
- Data_Figure_EV3_BC/FACS/FACS_FigureMaterial/11644.pdf
- __MACOSX/Data_Figure_EV3_BC/FACS/FACS_FigureMaterial/._11644.pdf
- Data_Figure_EV3_BC/FACS/FACS_FigureMaterial/11757.pdf
- __MACOSX/Data_Figure_EV3_BC/FACS/FACS_FigureMaterial/._11757.pdf
- Data_Figure_EV3_BC/FACS/2023-08-29/11812_C5031.fcs
- __MACOSX/Data_Figure_EV3_BC/FACS/2023-08-29/._11812_C5031.fcs
- Data_Figure_EV3_BC/FACS/2023-08-29/.Rhistory
- __MACOSX/Data_Figure_EV3_BC/FACS/2023-08-29/._.Rhistory
- Data_Figure_EV3_BC/FACS/2023-08-29/Experiment_045-Plate_002-Group_008-G4 Well_028.fcs
- __MACOSX/Data_Figure_EV3_BC/FACS/2023-08-29/._Experiment_045-Plate_002-Group_008-G4 Well_028.fcs
- Data_Figure_EV3_BC/FACS/2023-08-29/11276_C2010.fcs
- __MACOSX/Data_Figure_EV3_BC/FACS/2023-08-29/._11276_C2010.fcs
- Data_Figure_EV3_BC/FACS/2023-08-29/8644_C1003.fcs
- __MACOSX/Data_Figure_EV3_BC/FACS/2023-08-29/._8644_C1003.fcs
- Data_Figure_EV3_BC/FACS/2023-08-29/11811_A4022.fcs
- __MACOSX/Data_Figure_EV3_BC/FACS/2023-08-29/._11811_A4022.fcs
- Data_Figure_EV3_BC/FACS/2023-08-29/8644_B1002.fcs
- __MACOSX/Data_Figure_EV3_BC/FACS/2023-08-29/._8644_B1002.fcs
- Data_Figure_EV3_BC/FACS/2023-08-29/Experiment_045-Plate_002-Group_002-G1 Well_007.fcs
- __MACOSX/Data_Figure_EV3_BC/FACS/2023-08-29/._Experiment_045-Plate_002-Group_002-G1 Well_007.fcs
- Data_Figure_EV3_BC/FACS/2023-08-29/11812_B5030.fcs
- __MACOSX/Data_Figure_EV3_BC/FACS/2023-08-29/._11812_B5030.fcs
- Data_Figure_EV3_BC/FACS/2023-08-29/11811_B4023.fcs
- __MACOSX/Data_Figure_EV3_BC/FACS/2023-08-29/._11811_B4023.fcs
- Data_Figure_EV3_BC/FACS/2023-08-29/11276.jpg
- __MACOSX/Data_Figure_EV3_BC/FACS/2023-08-29/._11276.jpg
- Data_Figure_EV3_BC/FACS/2023-08-29/11811_C4024.fcs
- __MACOSX/Data_Figure_EV3_BC/FACS/2023-08-29/._11811_C4024.fcs
- Data_Figure_EV3_BC/FACS/2023-08-29/8644_A1001.fcs
- __MACOSX/Data_Figure_EV3_BC/FACS/2023-08-29/._8644_A1001.fcs
- Data_Figure_EV3_BC/FACS/2023-08-29/11688.jpg
- __MACOSX/Data_Figure_EV3_BC/FACS/2023-08-29/._11688.jpg
- Data_Figure_EV3_BC/FACS/2023-08-29/11276_D2011.fcs
- __MACOSX/Data_Figure_EV3_BC/FACS/2023-08-29/._11276_D2011.fcs
- Data_Figure_EV3_BC/FACS/2023-08-29/11276_A2008.fcs
- __MACOSX/Data_Figure_EV3_BC/FACS/2023-08-29/._11276_A2008.fcs
- Data_Figure_EV3_BC/FACS/2023-08-29/11812_D5032.fcs
- __MACOSX/Data_Figure_EV3_BC/FACS/2023-08-29/._11812_D5032.fcs
- Data_Figure_EV3_BC/FACS/2023-08-29/11688_F3020.fcs
- __MACOSX/Data_Figure_EV3_BC/FACS/2023-08-29/._11688_F3020.fcs
- Data_Figure_EV3_BC/FACS/2023-08-29/8644.jpg
- __MACOSX/Data_Figure_EV3_BC/FACS/2023-08-29/._8644.jpg
- Data_Figure_EV3_BC/FACS/2023-08-29/11812_A5029.fcs
- __MACOSX/Data_Figure_EV3_BC/FACS/2023-08-29/._11812_A5029.fcs
- Data_Figure_EV3_BC/FACS/2023-08-29/11688_B3016.fcs
- __MACOSX/Data_Figure_EV3_BC/FACS/2023-08-29/._11688_B3016.fcs
- Data_Figure_EV3_BC/FACS/2023-08-29/Experiment_045-Plate_002-Group_004-G2 Well_014.fcs
- __MACOSX/Data_Figure_EV3_BC/FACS/2023-08-29/._Experiment_045-Plate_002-Group_004-G2 Well_014.fcs
- Data_Figure_EV3_BC/FACS/2023-08-29/8644_E1005.fcs
- __MACOSX/Data_Figure_EV3_BC/FACS/2023-08-29/._8644_E1005.fcs
- Data_Figure_EV3_BC/FACS/2023-08-29/11276_E2012.fcs
- __MACOSX/Data_Figure_EV3_BC/FACS/2023-08-29/._11276_E2012.fcs
- Data_Figure_EV3_BC/FACS/2023-08-29/8644_D1004.fcs
- __MACOSX/Data_Figure_EV3_BC/FACS/2023-08-29/._8644_D1004.fcs
- Data_Figure_EV3_BC/FACS/2023-08-29/11688_C3017.fcs
- __MACOSX/Data_Figure_EV3_BC/FACS/2023-08-29/._11688_C3017.fcs
- Data_Figure_EV3_BC/FACS/2023-08-29/11812_E5033.fcs
- __MACOSX/Data_Figure_EV3_BC/FACS/2023-08-29/._11812_E5033.fcs
- Data_Figure_EV3_BC/FACS/2023-08-29/Experiment_045-Plate_002-Group_006-G3 Well_021.fcs
- __MACOSX/Data_Figure_EV3_BC/FACS/2023-08-29/._Experiment_045-Plate_002-Group_006-G3 Well_021.fcs
- Data_Figure_EV3_BC/FACS/2023-08-29/11811_F4027.fcs
- __MACOSX/Data_Figure_EV3_BC/FACS/2023-08-29/._11811_F4027.fcs
- Data_Figure_EV3_BC/FACS/2023-08-29/11812_F5034.fcs
- __MACOSX/Data_Figure_EV3_BC/FACS/2023-08-29/._11812_F5034.fcs
- Data_Figure_EV3_BC/FACS/2023-08-29/11811_D4025.fcs
- __MACOSX/Data_Figure_EV3_BC/FACS/2023-08-29/._11811_D4025.fcs
- Data_Figure_EV3_BC/FACS/2023-08-29/11688_A3015.fcs
- __MACOSX/Data_Figure_EV3_BC/FACS/2023-08-29/._11688_A3015.fcs
- Data_Figure_EV3_BC/FACS/2023-08-29/11688_D3018.fcs
- __MACOSX/Data_Figure_EV3_BC/FACS/2023-08-29/._11688_D3018.fcs
- Data_Figure_EV3_BC/FACS/2023-08-29/11276_B2009.fcs
- __MACOSX/Data_Figure_EV3_BC/FACS/2023-08-29/._11276_B2009.fcs
- Data_Figure_EV3_BC/FACS/2023-08-29/8644_F1006.fcs
- __MACOSX/Data_Figure_EV3_BC/FACS/2023-08-29/._8644_F1006.fcs
- Data_Figure_EV3_BC/FACS/2023-08-29/11811.jpg
- __MACOSX/Data_Figure_EV3_BC/FACS/2023-08-29/._11811.jpg
- Data_Figure_EV3_BC/FACS/2023-08-29/11688_E3019.fcs
- __MACOSX/Data_Figure_EV3_BC/FACS/2023-08-29/._11688_E3019.fcs
- Data_Figure_EV3_BC/FACS/2023-08-29/11811_E4026.fcs
- __MACOSX/Data_Figure_EV3_BC/FACS/2023-08-29/._11811_E4026.fcs
- Data_Figure_EV3_BC/FACS/2023-08-29/11812.jpg
- __MACOSX/Data_Figure_EV3_BC/FACS/2023-08-29/._11812.jpg
- Data_Figure_EV3_BC/FACS/2023-08-29/11276_F2013.fcs
- __MACOSX/Data_Figure_EV3_BC/FACS/2023-08-29/._11276_F2013.fcs
- Data_Figure_EV3_BC/FACS/2023-08-13/Batch_A/11687_-C2_H010.fcs
- __MACOSX/Data_Figure_EV3_BC/FACS/2023-08-13/Batch_A/._11687_-C2_H010.fcs
- Data_Figure_EV3_BC/FACS/2023-08-13/Batch_A/11570.jpg
- __MACOSX/Data_Figure_EV3_BC/FACS/2023-08-13/Batch_A/._11570.jpg
- Data_Figure_EV3_BC/FACS/2023-08-13/Batch_A/11809.jpg
- __MACOSX/Data_Figure_EV3_BC/FACS/2023-08-13/Batch_A/._11809.jpg
- Data_Figure_EV3_BC/FACS/2023-08-13/Batch_A/11809_-C3_H017.fcs
- __MACOSX/Data_Figure_EV3_BC/FACS/2023-08-13/Batch_A/._11809_-C3_H017.fcs
- Data_Figure_EV3_BC/FACS/2023-08-13/Batch_A/11809_-F3_H020.fcs
- __MACOSX/Data_Figure_EV3_BC/FACS/2023-08-13/Batch_A/._11809_-F3_H020.fcs
- Data_Figure_EV3_BC/FACS/2023-08-13/Batch_A/11570_-D1 _H004.fcs
- __MACOSX/Data_Figure_EV3_BC/FACS/2023-08-13/Batch_A/._11570_-D1 _H004.fcs
- Data_Figure_EV3_BC/FACS/2023-08-13/Batch_A/11570_-A1 _H001.fcs
- __MACOSX/Data_Figure_EV3_BC/FACS/2023-08-13/Batch_A/._11570_-A1 _H001.fcs
- Data_Figure_EV3_BC/FACS/2023-08-13/Batch_A/11687_-E2_H012.fcs
- __MACOSX/Data_Figure_EV3_BC/FACS/2023-08-13/Batch_A/._11687_-E2_H012.fcs
- Data_Figure_EV3_BC/FACS/2023-08-13/Batch_A/11810_-F4_H027.fcs
- __MACOSX/Data_Figure_EV3_BC/FACS/2023-08-13/Batch_A/._11810_-F4_H027.fcs
- Data_Figure_EV3_BC/FACS/2023-08-13/Batch_A/11809_-B3_H016.fcs
- __MACOSX/Data_Figure_EV3_BC/FACS/2023-08-13/Batch_A/._11809_-B3_H016.fcs
- Data_Figure_EV3_BC/FACS/2023-08-13/Batch_A/11687_-D2_H011.fcs
- __MACOSX/Data_Figure_EV3_BC/FACS/2023-08-13/Batch_A/._11687_-D2_H011.fcs
- Data_Figure_EV3_BC/FACS/2023-08-13/Batch_A/11810_-A4_H022.fcs
- __MACOSX/Data_Figure_EV3_BC/FACS/2023-08-13/Batch_A/._11810_-A4_H022.fcs
- Data_Figure_EV3_BC/FACS/2023-08-13/Batch_A/11687_-A2_H008.fcs
- __MACOSX/Data_Figure_EV3_BC/FACS/2023-08-13/Batch_A/._11687_-A2_H008.fcs
- Data_Figure_EV3_BC/FACS/2023-08-13/Batch_A/11570_-C1 _H003.fcs
- __MACOSX/Data_Figure_EV3_BC/FACS/2023-08-13/Batch_A/._11570_-C1 _H003.fcs
- Data_Figure_EV3_BC/FACS/2023-08-13/Batch_A/11570_-F1 _H006.fcs
- __MACOSX/Data_Figure_EV3_BC/FACS/2023-08-13/Batch_A/._11570_-F1 _H006.fcs
- Data_Figure_EV3_BC/FACS/2023-08-13/Batch_A/11570_-E1 _H005.fcs
- __MACOSX/Data_Figure_EV3_BC/FACS/2023-08-13/Batch_A/._11570_-E1 _H005.fcs
- Data_Figure_EV3_BC/FACS/2023-08-13/Batch_A/11809_-A3_H015.fcs
- __MACOSX/Data_Figure_EV3_BC/FACS/2023-08-13/Batch_A/._11809_-A3_H015.fcs
- Data_Figure_EV3_BC/FACS/2023-08-13/Batch_A/11809_-D3_H018.fcs
- __MACOSX/Data_Figure_EV3_BC/FACS/2023-08-13/Batch_A/._11809_-D3_H018.fcs
- Data_Figure_EV3_BC/FACS/2023-08-13/Batch_A/11687.jpg
- __MACOSX/Data_Figure_EV3_BC/FACS/2023-08-13/Batch_A/._11687.jpg
- Data_Figure_EV3_BC/FACS/2023-08-13/Batch_A/11810_-D4_H025.fcs
- __MACOSX/Data_Figure_EV3_BC/FACS/2023-08-13/Batch_A/._11810_-D4_H025.fcs
- Data_Figure_EV3_BC/FACS/2023-08-13/Batch_A/11810_-B4_H023.fcs
- __MACOSX/Data_Figure_EV3_BC/FACS/2023-08-13/Batch_A/._11810_-B4_H023.fcs
- Data_Figure_EV3_BC/FACS/2023-08-13/Batch_A/11687_-B2_H009.fcs
- __MACOSX/Data_Figure_EV3_BC/FACS/2023-08-13/Batch_A/._11687_-B2_H009.fcs
- Data_Figure_EV3_BC/FACS/2023-08-13/Batch_A/11810_-C4_H024.fcs
- __MACOSX/Data_Figure_EV3_BC/FACS/2023-08-13/Batch_A/._11810_-C4_H024.fcs
- Data_Figure_EV3_BC/FACS/2023-08-13/Batch_A/11570_-B1 _H002.fcs
- __MACOSX/Data_Figure_EV3_BC/FACS/2023-08-13/Batch_A/._11570_-B1 _H002.fcs
- Data_Figure_EV3_BC/FACS/2023-08-13/Batch_A/11809_-E3_H019.fcs
- __MACOSX/Data_Figure_EV3_BC/FACS/2023-08-13/Batch_A/._11809_-E3_H019.fcs
- Data_Figure_EV3_BC/FACS/2023-08-13/Batch_A/11810.jpg
- __MACOSX/Data_Figure_EV3_BC/FACS/2023-08-13/Batch_A/._11810.jpg
- Data_Figure_EV3_BC/FACS/2023-08-13/Batch_A/11810_-E4_H026.fcs
- __MACOSX/Data_Figure_EV3_BC/FACS/2023-08-13/Batch_A/._11810_-E4_H026.fcs
- Data_Figure_EV3_BC/FACS/2023-08-13/Batch_A/11687_-F2_H013.fcs
- __MACOSX/Data_Figure_EV3_BC/FACS/2023-08-13/Batch_A/._11687_-F2_H013.fcs
- Data_Figure_EV3_BC/FACS/2023-08-13/Batch_B/.Rhistory
- __MACOSX/Data_Figure_EV3_BC/FACS/2023-08-13/Batch_B/._.Rhistory
- Data_Figure_EV3_BC/FACS/2023-08-13/Batch_B/11809_-D7_H046.fcs
- __MACOSX/Data_Figure_EV3_BC/FACS/2023-08-13/Batch_B/._11809_-D7_H046.fcs
- Data_Figure_EV3_BC/FACS/2023-08-13/Batch_B/11570_-A5_H029.fcs
- __MACOSX/Data_Figure_EV3_BC/FACS/2023-08-13/Batch_B/._11570_-A5_H029.fcs
- Data_Figure_EV3_BC/FACS/2023-08-13/Batch_B/11570_-D5_H032.fcs
- __MACOSX/Data_Figure_EV3_BC/FACS/2023-08-13/Batch_B/._11570_-D5_H032.fcs
- Data_Figure_EV3_BC/FACS/2023-08-13/Batch_B/11570.jpg
- __MACOSX/Data_Figure_EV3_BC/FACS/2023-08-13/Batch_B/._11570.jpg
- Data_Figure_EV3_BC/FACS/2023-08-13/Batch_B/11809.jpg
- __MACOSX/Data_Figure_EV3_BC/FACS/2023-08-13/Batch_B/._11809.jpg
- Data_Figure_EV3_BC/FACS/2023-08-13/Batch_B/11810_-F8_H055.fcs
- __MACOSX/Data_Figure_EV3_BC/FACS/2023-08-13/Batch_B/._11810_-F8_H055.fcs
- Data_Figure_EV3_BC/FACS/2023-08-13/Batch_B/11570_-B5_H030.fcs
- __MACOSX/Data_Figure_EV3_BC/FACS/2023-08-13/Batch_B/._11570_-B5_H030.fcs
- Data_Figure_EV3_BC/FACS/2023-08-13/Batch_B/11809_-B7_H044.fcs
- __MACOSX/Data_Figure_EV3_BC/FACS/2023-08-13/Batch_B/._11809_-B7_H044.fcs
- Data_Figure_EV3_BC/FACS/2023-08-13/Batch_B/Experiment_046-Plate_001-Group_014-G7_H049.fcs
- __MACOSX/Data_Figure_EV3_BC/FACS/2023-08-13/Batch_B/._Experiment_046-Plate_001-Group_014-G7_H049.fcs
- Data_Figure_EV3_BC/FACS/2023-08-13/Batch_B/11809_-E7_H047.fcs
- __MACOSX/Data_Figure_EV3_BC/FACS/2023-08-13/Batch_B/._11809_-E7_H047.fcs
- Data_Figure_EV3_BC/FACS/2023-08-13/Batch_B/11570_-E5_H033.fcs
- __MACOSX/Data_Figure_EV3_BC/FACS/2023-08-13/Batch_B/._11570_-E5_H033.fcs
- Data_Figure_EV3_BC/FACS/2023-08-13/Batch_B/Experiment_046-Plate_001-Group_002-G1_H007.fcs
- __MACOSX/Data_Figure_EV3_BC/FACS/2023-08-13/Batch_B/._Experiment_046-Plate_001-Group_002-G1_H007.fcs
- Data_Figure_EV3_BC/FACS/2023-08-13/Batch_B/11687_-E6_H040.fcs
- __MACOSX/Data_Figure_EV3_BC/FACS/2023-08-13/Batch_B/._11687_-E6_H040.fcs
- Data_Figure_EV3_BC/FACS/2023-08-13/Batch_B/11810_-A8_H050.fcs
- __MACOSX/Data_Figure_EV3_BC/FACS/2023-08-13/Batch_B/._11810_-A8_H050.fcs
- Data_Figure_EV3_BC/FACS/2023-08-13/Batch_B/11809_-F7_H048.fcs
- __MACOSX/Data_Figure_EV3_BC/FACS/2023-08-13/Batch_B/._11809_-F7_H048.fcs
[truncated: 40 more entries]
