# Supplementary material for: Chromatin binding by HORMAD proteins regulates meiotic recombination initiation
Source: EMBO J. 2024 Feb 8;43(5):8. doi: 10.1038/s44318-024-00034-3 (PMC10907721; doi:10.1038/s44318-024-00034-3)
Supplement: Supplementary file 11 — Figure EV3 BC Source Data [file 44318_2024_34_MOESM11_ESM.zip › Data_Figure_EV3_BC/Sporulation efficiency hop1-loop_ForUpload.xlsx]

## Sheet: Spore_Efficency.csv
														4_Cell	Total			% Unsporulated	% Dyads	%Tetrads			wt	loop2	pch2	lppch2
									2020-01-08	7797	Wild type	10	30	172	212	0.811321	Wild type	4.71698	14.1509	81.1321		mean	0.797057	0.7475	0.7475	0.65375
									2020-01-23	7797	Wild type	21	51	132	204	0.647059		10.2941	25	64.7059		percent	79.7057	74.75	74.75	65.375
									2020-10-01	7797	Wild type	5	21	174	200	0.87		2.5	10.5	87		stdev	8.03112	4.4441	5.7373	3.35099
									2020-08-31	7797	Wild type	7	45	148	200	0.74		3.5	22.5	74
									2020-08-21	7797	Wild type	3	24	173	200	0.865		1.5	12	86.5
									2020-07-03	7797	Wild type	3	25	170	200	0.85		1.5	12.5	85
									2020-02-24	7797	Wild type	11	30	160	201	0.79602		5.47264	14.9254	79.602				mean	stdv
																		4.21196	15.9395	79.7057		7797	wt	79.7057	8.03112
																						11644	lp2	74.75	4.4441
									2020-01-08	9120	hop1	27	33	152	212		hop1	12.7358	15.566	71.6981		11758	pch2	74.75	5.7373
									2020-01-23	9120	hop1	10	50	173	233			4.29185	21.4592	74.2489		11615	lpPch2	65.375	3.35099
									2020-10-01	9120	hop1	16	46	138	200			8	23	69
									2020-08-21	9120	hop1	24	26	150	200			12	13	75
									2020-02-24	9120	hop1	32	33	129	200			16	16.5	64.5
																		10.6055	17.9051	70.8894
									2022-10-11	11758	pch2	15	30	155	200	0.775
									3022-09-15	11758	pch2	19	18	163	200	0.815		ttest
									2021-12-09	11758	pch2	31	28	141	200	0.705	wt vs loop2	0.220304
									2021-11-11	11758	pch2	18	43	139	200	0.695	wt vs pch2	0.268306
																	wt vs pcloop	0.00279922
									2022-10-11	11757	pch2 loop	7	55	138	200	0.69
									2022-09-15	11757	pch2 loop	19	51	130	200	0.65
									2022-06-29	11757	pch2 loop	16	62	122	200	0.61
									2021-12-09	11757	pch2 loop	34	33	133	200	0.665
									2022-10-11	11644	loop	7	46	147	200	0.735
									2022-09-15	11644	loop	23	35	141	200	0.705
									2022-06-29	11644	loop	11	27	162	200	0.81
									2021-12-09	11644	loop	16	36	148	200	0.74
