# Supplementary material for: Chromatin binding by HORMAD proteins regulates meiotic recombination initiation
Source: EMBO J. 2024 Feb 8;43(5):8. doi: 10.1038/s44318-024-00034-3 (PMC10907721; doi:10.1038/s44318-024-00034-3)
Supplement: Supplementary file 12 — Figure EV3 D Source Data [file 44318_2024_34_MOESM12_ESM.zip]

Archive with 40 entries (39 files):
- Data_Figure_EV_D/
- __MACOSX/._Data_Figure_EV_D
- Data_Figure_EV_D/shape.roi
- __MACOSX/Data_Figure_EV_D/._shape.roi
- Data_Figure_EV_D/2022-10-20_hop1.csv
- __MACOSX/Data_Figure_EV_D/._2022-10-20_hop1.csv
- Data_Figure_EV_D/DSCF0072_BW.jpg
- __MACOSX/Data_Figure_EV_D/._DSCF0072_BW.jpg
- Data_Figure_EV_D/DSCF0116_antiphosHop1_BW-adjust.psd
- __MACOSX/Data_Figure_EV_D/._DSCF0116_antiphosHop1_BW-adjust.psd
- Data_Figure_EV_D/DSCF0084.JPG
- __MACOSX/Data_Figure_EV_D/._DSCF0084.JPG
- Data_Figure_EV_D/DSCF0069.RAF
- __MACOSX/Data_Figure_EV_D/._DSCF0069.RAF
- Data_Figure_EV_D/shape2.roi
- __MACOSX/Data_Figure_EV_D/._shape2.roi
- Data_Figure_EV_D/mergeDSCF0069.psd
- __MACOSX/Data_Figure_EV_D/._mergeDSCF0069.psd
- Data_Figure_EV_D/DSCF0069.xmp
- __MACOSX/Data_Figure_EV_D/._DSCF0069.xmp
- Data_Figure_EV_D/DSCF0072.JPG
- __MACOSX/Data_Figure_EV_D/._DSCF0072.JPG
- Data_Figure_EV_D/DSCF0101_antihop1_adjust.psd
- __MACOSX/Data_Figure_EV_D/._DSCF0101_antihop1_adjust.psd
- Data_Figure_EV_D/Gel2annotatedDSCF0868-antiHop1.tif
- __MACOSX/Data_Figure_EV_D/._Gel2annotatedDSCF0868-antiHop1.tif
- Data_Figure_EV_D/DSCF0868.RAF
- __MACOSX/Data_Figure_EV_D/._DSCF0868.RAF
- Data_Figure_EV_D/2022-10-20_11644-11757_DSCF0071.jpg_BW.jpg
- __MACOSX/Data_Figure_EV_D/._2022-10-20_11644-11757_DSCF0071.jpg_BW.jpg
- Data_Figure_EV_D/DSCF0868.xmp
- __MACOSX/Data_Figure_EV_D/._DSCF0868.xmp
- Data_Figure_EV_D/DSCF0084_BW.jpg
- __MACOSX/Data_Figure_EV_D/._DSCF0084_BW.jpg
- Data_Figure_EV_D/mergedDSCF0069.png
- __MACOSX/Data_Figure_EV_D/._mergedDSCF0069.png
- Data_Figure_EV_D/2022-10-20_11644-11757_DSCF0071.JPG
- __MACOSX/Data_Figure_EV_D/._2022-10-20_11644-11757_DSCF0071.JPG
- Data_Figure_EV_D/DSCF0069 2.RAF
- __MACOSX/Data_Figure_EV_D/._DSCF0069 2.RAF
