# Supplementary material for: Chromatin binding by HORMAD proteins regulates meiotic recombination initiation
Source: EMBO J. 2024 Feb 8;43(5):8. doi: 10.1038/s44318-024-00034-3 (PMC10907721; doi:10.1038/s44318-024-00034-3)
Supplement: Supplementary file 12 — Figure EV3 D Source Data [file 44318_2024_34_MOESM12_ESM.zip › Data_Figure_EV_D/2022-10-20_hop1.csv]

	Area	Mean	StdDev	Min	Max	XM	YM	IntDen	RawIntDen
1	12000	248.141	4.473	236	255	1331.435	1297.908	2977692	2977692
2	12000	246.841	3.604	238	255	1527.986	1293.916	2962089	2962089
3	12000	248.916	3.031	240	255	1708.099	1289.936	2986994	2986994
4	12000	254.147	2.174	243	255	1915.730	1277.993	3049758	3049758
5	12000	242.498	8.295	218	255	2087.853	1273.847	2909981	2909981
6	12000	245.049	4.686	226	253	2259.877	1269.931	2940589	2940589
7	12000	248.272	2.978	240	255	2440.141	1261.920	2979268	2979268
8	12000	254.231	2.132	223	255	2639.843	1254.014	3050776	3050776
9	12000	204.827	57.188	54	255	2830.859	1235.986	2457920	2457920
10	12000	188.780	68.114	40	249	3010.644	1232.002	2265362	2265362
11	12000	166.188	88.165	0	246	3203.800	1227.577	1994252	1994252
12	12000	217.529	44.837	99	255	3397.431	1225.069	2610344	2610344
13	12000	254.659	1.221	246	255	3584.107	1221.993	3055903	3055903
14	12000	254.954	0.216	252	255	1147.995	1293.999	3059454	3059454
