# Supplementary material for: Chromatin binding by HORMAD proteins regulates meiotic recombination initiation
Source: EMBO J. 2024 Feb 8;43(5):8. doi: 10.1038/s44318-024-00034-3 (PMC10907721; doi:10.1038/s44318-024-00034-3)
Supplement: Supplementary file 12 — Figure EV3 D Source Data [file 44318_2024_34_MOESM12_ESM.zip › Data_Figure_EV_D/DSCF0069.xmp]

<x:xmpmeta xmlns:x="adobe:ns:meta/" x:xmptk="Adobe XMP Core 5.6-c140 79.160451, 2017/05/06-01:08:21        ">
 <rdf:RDF xmlns:rdf="http://www.w3.org/1999/02/22-rdf-syntax-ns#">
  <rdf:Description rdf:about=""
    xmlns:tiff="http://ns.adobe.com/tiff/1.0/"
    xmlns:exif="http://ns.adobe.com/exif/1.0/"
    xmlns:xmp="http://ns.adobe.com/xap/1.0/"
    xmlns:aux="http://ns.adobe.com/exif/1.0/aux/"
    xmlns:photoshop="http://ns.adobe.com/photoshop/1.0/"
    xmlns:xmpMM="http://ns.adobe.com/xap/1.0/mm/"
    xmlns:stEvt="http://ns.adobe.com/xap/1.0/sType/ResourceEvent#"
    xmlns:dc="http://purl.org/dc/elements/1.1/"
    xmlns:crd="http://ns.adobe.com/camera-raw-defaults/1.0/"
    xmlns:crs="http://ns.adobe.com/camera-raw-settings/1.0/"
   tiff:Make="FUJIFILM"
   tiff:Model="X-M1"
   tiff:Orientation="6"
   exif:ExifVersion="0230"
   exif:ExposureTime="10/1"
   exif:ShutterSpeedValue="-3321928/1000000"
   exif:FNumber="1/1"
   exif:ApertureValue="0/1"
   exif:ExposureProgram="1"
   exif:SensitivityType="1"
   exif:BrightnessValue="-1448/100"
   exif:ExposureBiasValue="0/100"
   exif:MeteringMode="5"
   exif:LightSource="0"
   exif:FocalLength="5000/100"
   exif:SensingMethod="2"
   exif:FileSource="3"
   exif:SceneType="1"
   exif:FocalLengthIn35mmFilm="75"
   exif:CustomRendered="0"
   exif:ExposureMode="1"
   exif:WhiteBalance="0"
   exif:SceneCaptureType="0"
   exif:Sharpness="0"
   exif:SubjectDistanceRange="0"
   exif:FocalPlaneXResolution="68269609/32768"
   exif:FocalPlaneYResolution="68269609/32768"
   exif:FocalPlaneResolutionUnit="3"
   exif:DateTimeOriginal="2021-09-09T14:40:16"
   xmp:CreatorTool="Digital Camera X-M1 Ver1.00"
   xmp:ModifyDate="2021-09-09T14:40:16"
   xmp:CreateDate="2021-09-09T14:40:16"
   xmp:MetadataDate="2021-09-09T14:21:12-04:00"
   aux:LensInfo="5000/100 5000/100 0/0 0/0"
   aux:Lens="50.0 mm"
   photoshop:DateCreated="2021-09-09T14:40:16"
   photoshop:SidecarForExtension="RAF"
   photoshop:EmbeddedXMPDigest="00000000000000000000000000000000"
   xmpMM:DocumentID="DD9D190556602A51FEFEE1F1C2DB7689"
   xmpMM:OriginalDocumentID="DD9D190556602A51FEFEE1F1C2DB7689"
   xmpMM:InstanceID="xmp.iid:f9e7a0be-49ce-4190-bdfd-23224c186b9d"
   dc:format="image/x-fuji-raw"
   crd:CameraProfile="Camera PROVIA/Standard"
   crd:LookName=""
   crs:Version="12.2.1"
   crs:ProcessVersion="11.0"
   crs:WhiteBalance="As Shot"
   crs:Temperature="5000"
   crs:Tint="+14"
   crs:Sharpness="40"
   crs:LuminanceSmoothing="0"
   crs:ColorNoiseReduction="25"
   crs:VignetteAmount="0"
   crs:ShadowTint="0"
   crs:RedHue="0"
   crs:RedSaturation="0"
   crs:GreenHue="0"
   crs:GreenSaturation="0"
   crs:BlueHue="0"
   crs:BlueSaturation="0"
   crs:GrayMixerRed="0"
   crs:GrayMixerOrange="0"
   crs:GrayMixerYellow="0"
   crs:GrayMixerGreen="0"
   crs:GrayMixerAqua="0"
   crs:GrayMixerBlue="0"
   crs:GrayMixerPurple="0"
   crs:GrayMixerMagenta="0"
   crs:SplitToningShadowHue="0"
   crs:SplitToningShadowSaturation="0"
   crs:SplitToningHighlightHue="0"
   crs:SplitToningHighlightSaturation="0"
   crs:SplitToningBalance="0"
   crs:ParametricShadows="0"
   crs:ParametricDarks="0"
   crs:ParametricLights="0"
   crs:ParametricHighlights="0"
   crs:ParametricShadowSplit="25"
   crs:ParametricMidtoneSplit="50"
   crs:ParametricHighlightSplit="75"
   crs:SharpenRadius="+1.0"
   crs:SharpenDetail="25"
   crs:SharpenEdgeMasking="0"
   crs:PostCropVignetteAmount="0"
   crs:GrainAmount="0"
   crs:ColorNoiseReductionDetail="50"
   crs:ColorNoiseReductionSmoothness="50"
   crs:LensProfileEnable="0"
   crs:LensManualDistortionAmount="0"
   crs:PerspectiveVertical="0"
   crs:PerspectiveHorizontal="0"
   crs:PerspectiveRotate="0.0"
   crs:PerspectiveScale="100"
   crs:PerspectiveAspect="0"
   crs:PerspectiveUpright="0"
   crs:PerspectiveX="0.00"
   crs:PerspectiveY="0.00"
   crs:AutoLateralCA="1"
   crs:Exposure2012="0.00"
   crs:Contrast2012="0"
   crs:Highlights2012="0"
   crs:Shadows2012="0"
   crs:Whites2012="0"
   crs:Blacks2012="0"
   crs:Clarity2012="0"
   crs:Dehaze="0"
   crs:Texture="0"
   crs:ToneMapStrength="0"
   crs:ConvertToGrayscale="True"
   crs:OverrideLookVignette="False"
   crs:ToneCurveName="Medium Contrast"
   crs:ToneCurveName2012="Linear"
   crs:CameraProfile="Adobe Standard"
   crs:CameraProfileDigest="CA1578B6D8A36CFDEEA1EC5C639FDA2A"
   crs:LensProfileSetup="LensDefaults"
   crs:UprightVersion="151388160"
   crs:UprightCenterMode="0"
   crs:UprightCenterNormX="0.5"
   crs:UprightCenterNormY="0.5"
   crs:UprightFocalMode="0"
   crs:UprightFocalLength35mm="35"
   crs:UprightPreview="False"
   crs:UprightTransformCount="6"
   crs:UprightFourSegmentsCount="0"
   crs:ToggleStyleDigest="B5217C8386FEFBEB46D41DB1B1AFF8EC"
   crs:ToggleStyleAmount="1"
   crs:HasSettings="True"
   crs:HasCrop="False"
   crs:AlreadyApplied="False">
   <exif:ISOSpeedRatings>
    <rdf:Seq>
     <rdf:li>6400</rdf:li>
    </rdf:Seq>
   </exif:ISOSpeedRatings>
   <exif:Flash
    exif:Fired="False"
    exif:Return="0"
    exif:Mode="2"
    exif:Function="False"
    exif:RedEyeMode="False"/>
   <xmpMM:History>
    <rdf:Seq>
     <rdf:li
      stEvt:action="saved"
      stEvt:instanceID="xmp.iid:f9e7a0be-49ce-4190-bdfd-23224c186b9d"
      stEvt:when="2021-09-09T14:21:12-04:00"
      stEvt:softwareAgent="Adobe Photoshop Camera Raw 12.2.1 (Macintosh)"
      stEvt:changed="/metadata"/>
    </rdf:Seq>
   </xmpMM:History>
   <crs:ToneCurve>
    <rdf:Seq>
     <rdf:li>0, 0</rdf:li>
     <rdf:li>32, 22</rdf:li>
     <rdf:li>64, 56</rdf:li>
     <rdf:li>128, 128</rdf:li>
     <rdf:li>192, 196</rdf:li>
     <rdf:li>255, 255</rdf:li>
    </rdf:Seq>
   </crs:ToneCurve>
   <crs:ToneCurveRed>
    <rdf:Seq>
     <rdf:li>0, 0</rdf:li>
     <rdf:li>255, 255</rdf:li>
    </rdf:Seq>
   </crs:ToneCurveRed>
   <crs:ToneCurveGreen>
    <rdf:Seq>
     <rdf:li>0, 0</rdf:li>
     <rdf:li>255, 255</rdf:li>
    </rdf:Seq>
   </crs:ToneCurveGreen>
   <crs:ToneCurveBlue>
    <rdf:Seq>
     <rdf:li>0, 0</rdf:li>
     <rdf:li>255, 255</rdf:li>
    </rdf:Seq>
   </crs:ToneCurveBlue>
   <crs:ToneCurvePV2012>
    <rdf:Seq>
     <rdf:li>0, 0</rdf:li>
     <rdf:li>255, 255</rdf:li>
    </rdf:Seq>
   </crs:ToneCurvePV2012>
   <crs:ToneCurvePV2012Red>
    <rdf:Seq>
     <rdf:li>0, 0</rdf:li>
     <rdf:li>255, 255</rdf:li>
    </rdf:Seq>
   </crs:ToneCurvePV2012Red>
   <crs:ToneCurvePV2012Green>
    <rdf:Seq>
     <rdf:li>0, 0</rdf:li>
     <rdf:li>255, 255</rdf:li>
    </rdf:Seq>
   </crs:ToneCurvePV2012Green>
   <crs:ToneCurvePV2012Blue>
    <rdf:Seq>
     <rdf:li>0, 0</rdf:li>
     <rdf:li>255, 255</rdf:li>
    </rdf:Seq>
   </crs:ToneCurvePV2012Blue>
   <crs:Look>
    <rdf:Description
     crs:Name="Adobe Monochrome"
     crs:Amount="1.000000"
     crs:UUID="0CFE8F8AB5F63B2A73CE0B0077D20817"
     crs:SupportsAmount="false"
     crs:SupportsMonochrome="false"
     crs:SupportsOutputReferred="false"
     crs:Copyright="© 2018 Adobe Systems, Inc.">
    <crs:Group>
     <rdf:Alt>
      <rdf:li xml:lang="x-default">Profiles</rdf:li>
     </rdf:Alt>
    </crs:Group>
    <crs:Parameters>
     <rdf:Description
      crs:Version="12.2.1"
      crs:ProcessVersion="11.0"
      crs:Clarity2012="+8"
      crs:ConvertToGrayscale="True"
      crs:CameraProfile="Adobe Standard"
      crs:LookTable="73ED6C18DDE909DD7EA2D771F5AC282D">
     <crs:ToneCurvePV2012>
      <rdf:Seq>
       <rdf:li>0, 0</rdf:li>
       <rdf:li>64, 56</rdf:li>
       <rdf:li>128, 128</rdf:li>
       <rdf:li>192, 197</rdf:li>
       <rdf:li>255, 255</rdf:li>
      </rdf:Seq>
     </crs:ToneCurvePV2012>
     <crs:ToneCurvePV2012Red>
      <rdf:Seq>
       <rdf:li>0, 0</rdf:li>
       <rdf:li>255, 255</rdf:li>
      </rdf:Seq>
     </crs:ToneCurvePV2012Red>
     <crs:ToneCurvePV2012Green>
      <rdf:Seq>
       <rdf:li>0, 0</rdf:li>
       <rdf:li>255, 255</rdf:li>
      </rdf:Seq>
     </crs:ToneCurvePV2012Green>
     <crs:ToneCurvePV2012Blue>
      <rdf:Seq>
       <rdf:li>0, 0</rdf:li>
       <rdf:li>255, 255</rdf:li>
      </rdf:Seq>
     </crs:ToneCurvePV2012Blue>
     </rdf:Description>
    </crs:Parameters>
    </rdf:Description>
   </crs:Look>
  </rdf:Description>
 </rdf:RDF>
</x:xmpmeta>
