# Supplementary material for: Chromatin binding by HORMAD proteins regulates meiotic recombination initiation
Source: EMBO J. 2024 Feb 8;43(5):8. doi: 10.1038/s44318-024-00034-3 (PMC10907721; doi:10.1038/s44318-024-00034-3)
Supplement: Supplementary file 13 — Figure EV4 Source Data [file 44318_2024_34_MOESM13_ESM.zip]

Archive with 4 entries (3 files):
- Figure_EV4/
- __MACOSX/._Figure_EV4
- Figure_EV4/gmc11.zip
- __MACOSX/Figure_EV4/._gmc11.zip
