# Supplementary material for: Chromatin binding by HORMAD proteins regulates meiotic recombination initiation
Source: EMBO J. 2024 Feb 8;43(5):8. doi: 10.1038/s44318-024-00034-3 (PMC10907721; doi:10.1038/s44318-024-00034-3)
Supplement: Supplementary file 14 — Appendix Figure 8 Source Data [file 44318_2024_34_MOESM14_ESM.zip]

Archive with 13 entries (10 files):
- Data_AppendixFigure8/
- Data_AppendixFigure8/DAPI_Area_Quant/
- __MACOSX/Data_AppendixFigure8/._DAPI_Area_Quant
- Data_AppendixFigure8/Hop1_Area_Quant/
- __MACOSX/Data_AppendixFigure8/._Hop1_Area_Quant
- Data_AppendixFigure8/DAPI_Area_Quant/Edited Intensity Data.csv
- __MACOSX/Data_AppendixFigure8/DAPI_Area_Quant/._Edited Intensity Data.csv
- Data_AppendixFigure8/DAPI_Area_Quant/Combined_DapiAreaHop1Area.csv
- __MACOSX/Data_AppendixFigure8/DAPI_Area_Quant/._Combined_DapiAreaHop1Area.csv
- Data_AppendixFigure8/DAPI_Area_Quant/DapiArea.csv
- __MACOSX/Data_AppendixFigure8/DAPI_Area_Quant/._DapiArea.csv
- Data_AppendixFigure8/Hop1_Area_Quant/Hop1Foci_counts_Area.csv
- __MACOSX/Data_AppendixFigure8/Hop1_Area_Quant/._Hop1Foci_counts_Area.csv
