# Supplementary material for: Chromatin binding by HORMAD proteins regulates meiotic recombination initiation
Source: EMBO J. 2024 Feb 8;43(5):8. doi: 10.1038/s44318-024-00034-3 (PMC10907721; doi:10.1038/s44318-024-00034-3)
Supplement: Supplementary file 14 — Appendix Figure 8 Source Data [file 44318_2024_34_MOESM14_ESM.zip › Data_AppendixFigure8/DAPI_Area_Quant/Edited Intensity Data.csv]

X	Label	Area	Mean	StdDev	Min	Max	IntDen	RawIntDen	Hour	Channel
1	WT	19.109	130.668	59.366	19	255	2496.921	391611	H4	DAPI
2	WT	19.109	49.316	41.859	4	255	942.383	147801	H4	Zip1
3	WT	19.109	22.961	24.228	2	255	438.766	68815	H4	Hop1
4	WT	35.068	118.267	61.238	12	255	4147.412	650470	H4	DAPI
5	WT	35.068	31.18	24.927	6	242	1093.424	171490	H4	Zip1
6	WT	35.068	34.821	26.67	5	247	1221.091	191513	H4	Hop1
7	WT	30.465	96.193	56.172	14	255	2930.49	459611	H4	DAPI
8	WT	30.465	37.176	33.791	6	255	1132.554	177627	H4	Zip1
9	WT	30.465	23.928	20.097	5	254	728.952	114327	H4	Hop1
10	WT	22.59	115.091	61.847	16	255	2599.938	407768	H4	DAPI
11	WT	22.59	31.178	29.312	3	252	704.327	110465	H4	Zip1
12	WT	22.59	24.347	26.003	4	255	550.015	86263	H4	Hop1
13	WT	28.909	107.952	51.901	14	255	3120.783	489456	H4	DAPI
14	WT	28.909	35.809	33.988	4	255	1035.211	162360	H4	Zip1
15	WT	28.909	27.645	30.792	2	227	799.183	125342	H4	Hop1
16	WT	26.837	107.714	58.057	13	255	2890.678	453367	H4	DAPI
17	WT	26.837	34.294	37.156	1	255	920.328	144342	H4	Zip1
18	WT	26.837	28.054	31.456	3	255	752.868	118078	H4	Hop1
19	WT	23.349	127.797	64.839	21	255	2983.928	467992	H4	DAPI
20	WT	23.349	37.003	37.638	2	253	863.983	135505	H4	Zip1
21	WT	23.349	24.82	28.781	2	244	579.517	90890	H4	Hop1
22	WT	23.221	107.102	66.964	20	255	2487.063	390065	H4	DAPI
23	WT	23.221	30.977	35.978	2	255	719.343	112820	H4	Zip1
24	WT	23.221	11.318	18.334	1	245	262.826	41221	H4	Hop1
25	WT	25.166	123.886	64.195	24	255	3117.741	488979	H4	DAPI
26	WT	25.166	38.155	34.458	5	236	960.21	150597	H4	Zip1
27	WT	25.166	28.502	32.575	1	255	717.29	112498	H4	Hop1
28	WT	34.399	123.909	63.065	15	255	4262.301	668489	H4	DAPI
29	WT	34.399	31.688	26.064	5	255	1090.026	170957	H4	Zip1
30	WT	34.399	24.666	25.557	2	255	848.47	133072	H4	Hop1
31	WT	26.983	126.394	61.081	24	255	3410.541	534901	H4	DAPI
32	WT	26.983	45.587	42.234	3	255	1230.081	192923	H4	Zip1
33	WT	26.983	20.598	25.035	1	240	555.804	87171	H4	Hop1
34	WT	29.311	118.53	62.288	16	255	3474.174	544881	H4	DAPI
35	WT	29.311	42.864	43.469	2	254	1256.363	197045	H4	Zip1
36	WT	29.311	20.155	26.846	1	255	590.745	92651	H4	Hop1
37	WT	23.54	133.738	59.561	22	255	3148.225	493760	H4	DAPI
38	WT	23.54	36.26	34.024	4	244	853.571	133872	H4	Zip1
39	WT	23.54	30.3	33.183	2	255	713.267	111867	H4	Hop1
40	WT	29.425	126.121	66.125	21	255	3711.158	582049	H4	DAPI
41	WT	29.425	44.25	40.704	6	255	1302.06	204212	H4	Zip1
42	WT	29.425	18.788	22.484	2	230	552.852	86708	H4	Hop1
43	WT	32.428	112.943	62.401	14	255	3662.566	574428	H4	DAPI
44	WT	32.428	36.243	25.507	5	255	1175.305	184332	H4	Zip1
45	WT	32.428	26.029	28.432	2	255	844.071	132382	H4	Hop1
46	WT	35.202	117.893	58.12	16	255	4150.064	650886	H4	DAPI
47	WT	35.202	38.215	32.183	3	255	1345.239	210984	H4	Zip1
48	WT	35.202	30.243	28.812	2	255	1064.598	166969	H4	Hop1
49	WT	23.011	126.58	67.492	16	255	2912.733	456826	H4	DAPI
50	WT	23.011	41.777	34.352	6	254	961.338	150774	H4	Zip1
51	WT	23.011	16.443	21.511	1	249	378.36	59341	H4	Hop1
52	WT	33.748	111.122	55.812	18	255	3750.166	588167	H4	DAPI
53	WT	33.748	27.701	30.717	2	255	934.865	146622	H4	Zip1
54	WT	33.748	16.975	22.068	2	255	572.892	89851	H4	Hop1
55	WT	35.629	97.432	57.14	10	255	3471.419	544449	H4	DAPI
56	WT	35.629	28.554	28.386	3	255	1017.365	159561	H4	Zip1
57	WT	35.629	26.209	32.501	2	244	933.82	146458	H4	Hop1
58	WT	34.45	107.126	60.819	16	255	3690.455	578802	H4	DAPI
59	WT	34.45	30.655	32.307	2	255	1056.061	165630	H4	Zip1
60	WT	34.45	12.193	17.621	1	251	420.059	65881	H4	Hop1
61	WT	31.58	118.296	67.256	13	255	3735.833	585919	H2	DAPI
62	WT	31.58	31.178	22.931	6	255	984.624	154426	H2	Zip1
63	WT	31.58	44.632	36.644	5	246	1409.484	221060	H2	Hop1
64	WT	41.208	121.131	69.703	7	249	4991.597	782870	H2	DAPI
65	WT	41.208	33.078	21.508	2	246	1363.079	213782	H2	Zip1
66	WT	41.208	17.704	19.706	2	246	729.545	114420	H2	Hop1
67	WT	18.924	114.83	74.105	10	255	2173.044	340815	H2	DAPI
68	WT	18.924	37.537	31.855	8	255	710.353	111410	H2	Zip1
69	WT	18.924	30.268	29.199	3	249	572.79	89835	H2	Hop1
70	WT	34.584	103.516	63.055	9	254	3579.946	561470	H2	DAPI
71	WT	34.584	40.68	31.766	8	252	1406.857	220648	H2	Zip1
72	WT	34.584	43.377	35.613	5	253	1500.138	235278	H2	Hop1
73	WT	32.518	120.656	63.166	14	255	3923.467	615347	H2	DAPI
74	WT	32.518	25.531	17.375	8	236	830.209	130208	H2	Zip1
75	WT	32.518	26.479	28.626	3	255	861.025	135041	H2	Hop1
76	WT	28.443	110.286	63.754	13	255	3136.927	491988	H2	DAPI
77	WT	28.443	38.034	35.01	7	255	1081.826	169671	H2	Zip1
78	WT	28.443	55.119	44.336	6	248	1567.775	245886	H2	Hop1
79	WT	35.974	85.493	59.813	6	255	3075.468	482349	H2	DAPI
80	WT	35.974	22.212	15.447	6	241	799.043	125320	H2	Zip1
81	WT	35.974	14.694	17.979	2	249	528.585	82902	H2	Hop1
82	WT	26.32	114.5	68.548	13	254	3013.659	472655	H2	DAPI
83	WT	26.32	19.328	18.297	4	247	508.717	79786	H2	Zip1
84	WT	26.32	40.433	37.622	5	255	1064.203	166907	H2	Hop1
85	WT	28.934	112.356	61.465	14	255	3250.962	509873	H2	DAPI
86	WT	28.934	26.87	14.708	13	237	777.479	121938	H2	Zip1
87	WT	28.934	15.064	21.387	1	253	435.871	68361	H2	Hop1
88	WT	34.896	110.97	60.457	13	252	3872.401	607338	H2	DAPI
89	WT	34.896	26.242	22.506	5	247	915.756	143625	H2	Zip1
90	WT	34.896	47.776	40.289	7	249	1667.183	261477	H2	Hop1
91	WT	35.087	116.447	62.169	15	254	4085.794	640806	H2	DAPI
92	WT	35.087	13.587	16.876	2	248	476.722	74768	H2	Zip1
93	WT	35.087	51.462	42.207	7	255	1805.671	283197	H2	Hop1
94	WT	27.264	131.07	66.977	16	253	3573.468	560454	H2	DAPI
95	WT	27.264	27.307	23.714	6	248	744.503	116766	H2	Zip1
96	WT	27.264	49.75	40.587	5	254	1356.384	212732	H2	Hop1
97	WT	26.971	105.799	63.495	9	255	2853.455	447529	H2	DAPI
98	WT	26.971	31.961	28.933	4	255	862	135194	H2	Zip1
99	WT	26.971	55.192	45.585	5	255	1488.572	233464	H2	Hop1
100	WT	36.688	125.348	65.143	16	252	4598.732	721254	H2	DAPI
101	WT	36.688	21.985	16.484	4	249	806.561	126499	H2	Zip1
102	WT	36.688	25.38	27.394	4	246	931.148	146039	H2	Hop1
103	WT	41.572	101.99	58.642	8	255	4239.902	664976	H2	DAPI
104	WT	41.572	21.494	21.322	4	255	893.561	140144	H2	Zip1
105	WT	41.572	30.225	29.078	2	252	1256.497	197066	H2	Hop1
106	WT	27.634	107.675	67.999	10	255	2975.454	466663	H2	DAPI
107	WT	27.634	18.856	20.496	4	255	521.049	81720	H2	Zip1
108	WT	27.634	29.896	32.345	3	254	826.141	129570	H2	Hop1
109	WT	50.154	108.548	63.061	11	254	5444.116	853842	H2	DAPI
110	WT	50.154	25.452	14.257	8	255	1276.505	200204	H2	Zip1
111	WT	50.154	17.858	20.146	3	246	895.665	140474	H2	Hop1
112	WT	39.366	123.054	63.078	14	255	4844.107	759738	H2	DAPI
113	WT	39.366	24.087	17.885	6	242	948.204	148714	H2	Zip1
114	WT	39.366	26.757	30.327	2	253	1053.306	165198	H2	Hop1
115	WT	51.25	120.118	61.817	13	255	6156.108	965509	H2	DAPI
116	WT	51.25	36.077	18.807	11	249	1848.977	289989	H2	Zip1
117	WT	51.25	28.877	29.317	3	246	1479.964	232114	H2	Hop1
118	WT	33.047	119.34	59.971	10	255	3943.832	618541	H2	DAPI
119	WT	33.047	31.627	21.54	8	255	1045.183	163924	H2	Zip1
120	WT	33.047	26.277	25.468	4	255	868.37	136193	H2	Hop1
121	WT	25.734	88.168	59.448	9	255	2268.882	355846	H3	DAPI
122	WT	25.734	52.67	39.168	3	247	1355.396	212577	H3	Zip1
123	WT	25.734	20.656	26.229	2	255	531.55	83367	H3	Hop1
124	WT	29.476	94.562	63.451	9	255	2787.336	437159	H3	DAPI
125	WT	29.476	29.851	26.409	4	210	879.885	137999	H3	Zip1
126	WT	29.476	24.689	27.542	3	255	727.734	114136	H3	Hop1
127	WT	22.616	92.841	59.076	7	255	2099.669	329307	H3	DAPI
128	WT	22.616	44.642	28.983	5	235	1009.618	158346	H3	Zip1
129	WT	22.616	28.447	32.696	4	255	643.353	100902	H3	Hop1
130	WT	15.417	100.689	70.097	10	255	1552.351	243467	H3	DAPI
131	WT	15.417	37.293	27.397	8	255	574.952	90174	H3	Zip1
132	WT	15.417	43.938	40.495	4	225	677.401	106242	H3	Hop1
133	WT	23.974	94.214	61.539	11	255	2258.662	354243	H3	DAPI
134	WT	23.974	42.617	34.849	7	255	1021.7	160241	H3	Zip1
135	WT	23.974	28.92	29.308	4	255	693.316	108738	H3	Hop1
136	WT	18.994	98.529	68.384	7	255	1871.484	293519	H3	DAPI
137	WT	18.994	52.018	39.599	8	255	988.048	154963	H3	Zip1
138	WT	18.994	28.434	31.51	4	254	540.087	84706	H3	Hop1
139	WT	19.415	91.283	64.969	7	255	1772.254	277956	H3	DAPI
140	WT	19.415	32.365	23.051	5	244	628.363	98551	H3	Zip1
141	WT	19.415	29.502	29.358	5	255	572.79	89835	H3	Hop1
142	WT	23.241	95.688	68.156	8	255	2223.855	348784	H3	DAPI
143	WT	23.241	29.07	27.774	5	255	675.597	105959	H3	Zip1
144	WT	23.241	22.119	25.924	2	255	514.048	80622	H3	Hop1
145	WT	46.711	91.033	62.76	5	255	4252.208	666906	H3	DAPI
146	WT	46.711	33.931	26.193	6	255	1584.952	248580	H3	Zip1
147	WT	46.711	24.585	23.357	4	255	1148.373	180108	H3	Hop1
148	WT	32.027	114.293	65.595	8	255	3660.443	574095	H3	DAPI
149	WT	32.027	15.875	20.275	1	250	508.411	79738	H3	Zip1
150	WT	32.027	25.011	30.424	2	234	801.02	125630	H3	Hop1
151	WT	42.426	100.282	63.193	6	255	4254.554	667274	H3	DAPI
152	WT	42.426	30.102	32.603	3	255	1277.111	200299	H3	Zip1
153	WT	42.426	24.568	18.643	3	255	1042.314	163474	H3	Hop1
154	WT	34.864	112.502	67.776	8	255	3922.281	615161	H3	DAPI
155	WT	34.864	32.025	34.475	4	249	1116.537	175115	H3	Zip1
156	WT	34.864	29.868	32.995	2	255	1041.326	163319	H3	Hop1
157	WT	37.663	111.494	58.772	6	255	4199.204	658593	H3	DAPI
158	WT	37.663	16.406	17.819	3	255	617.913	96912	H3	Zip1
159	WT	37.663	31.211	32.734	3	254	1175.522	184366	H3	Hop1
160	WT	37.236	109.795	67.121	8	255	4088.312	641201	H3	DAPI
161	WT	37.236	29.29	29.026	3	253	1090.644	171054	H3	Zip1
162	WT	37.236	33.797	38.332	3	255	1258.474	197376	H3	Hop1
163	WT	40.188	97.967	66.961	5	255	3937.118	617488	H3	DAPI
164	WT	40.188	25.262	29.334	2	254	1015.248	159229	H3	Zip1
165	WT	40.188	21.528	26.473	3	249	865.163	135690	H3	Hop1
166	WT	48.515	97.496	64.871	7	255	4730.021	741845	H3	DAPI
167	WT	48.515	20.453	24.815	2	255	992.294	155629	H3	Zip1
168	WT	48.515	27.35	29.518	2	255	1326.908	208109	H3	Hop1
169	WT	39.13	110.337	66.062	8	255	4317.454	677139	H3	DAPI
170	WT	39.13	34.462	36.461	3	255	1348.503	211496	H3	Zip1
171	WT	39.13	20.841	24.632	3	255	815.5	127901	H3	Hop1
172	WT	38.862	113.261	66.236	7	255	4401.528	690325	H3	DAPI
173	WT	38.862	30.577	32.328	4	252	1188.274	186366	H3	Zip1
174	WT	38.862	22.385	29.764	2	255	869.932	136438	H3	Hop1
175	WT	41.973	113.008	61.329	10	255	4743.328	743932	H3	DAPI
176	WT	41.973	26.976	20.877	1	250	1132.292	177586	H3	Zip1
177	WT	41.973	13.881	18.486	2	253	582.622	91377	H3	Hop1
178	WT	49.497	107.719	60.83	9	255	5331.796	836226	H3	DAPI
179	WT	49.497	36.436	25.484	8	255	1803.471	282852	H3	Zip1
180	WT	49.497	17.68	22.925	2	255	875.103	137249	H3	Hop1
181	hop1-loop2	24.764	99.698	65.74	10	253	2468.975	387228	H2	DAPI
182	hop1-loop2	24.764	47.359	33.062	10	251	1172.812	183941	H2	Zip1
183	hop1-loop2	24.764	7.693	13.294	1	254	190.509	29879	H2	Hop1
184	hop1-loop2	18.682	115.051	68.337	10	255	2149.357	337100	H2	DAPI
185	hop1-loop2	18.682	35.24	25.592	7	255	658.337	103252	H2	Zip1
186	hop1-loop2	18.682	16.849	15.837	3	253	314.778	49369	H2	Hop1
187	hop1-loop2	20.92	99.92	65.407	11	255	2090.309	327839	H2	DAPI
188	hop1-loop2	20.92	31.542	24.114	7	248	659.855	103490	H2	Zip1
189	hop1-loop2	20.92	16.611	14.361	3	255	347.506	54502	H2	Hop1
190	hop1-loop2	30.031	85.862	53.775	9	255	2578.521	404409	H2	DAPI
191	hop1-loop2	30.031	16.286	15.619	4	255	489.079	76706	H2	Zip1
192	hop1-loop2	30.031	13.652	29.432	2	250	409.978	64300	H2	Hop1
193	hop1-loop2	24.114	95.295	60.37	11	255	2297.957	360406	H2	DAPI
194	hop1-loop2	24.114	28.213	30.802	4	248	680.334	106702	H2	Zip1
195	hop1-loop2	24.114	9.154	19.739	2	255	220.751	34622	H2	Hop1
196	hop1-loop2	19.6	131.723	69.859	17	255	2581.766	404918	H2	DAPI
197	hop1-loop2	19.6	36.62	25.841	11	250	717.755	112571	H2	Zip1
198	hop1-loop2	19.6	9.317	20.647	2	255	182.616	28641	H2	Hop1
199	hop1-loop2	22.928	100.359	69.139	12	255	2301.056	360892	H2	DAPI
200	hop1-loop2	22.928	14.776	19.635	3	255	338.784	53134	H2	Zip1
201	hop1-loop2	22.928	5.515	16.648	0	251	126.443	19831	H2	Hop1
202	hop1-loop2	15.06	122.117	66.723	15	254	1839.106	288441	H2	DAPI
203	hop1-loop2	15.06	54.616	30.396	13	249	822.526	129003	H2	Zip1
204	hop1-loop2	15.06	14.733	19.763	2	255	221.886	34800	H2	Hop1
205	hop1-loop2	14.716	139.359	74.868	13	248	2050.79	321641	H2	DAPI
206	hop1-loop2	14.716	56.772	37.265	11	255	835.444	131029	H2	Zip1
207	hop1-loop2	14.716	15.971	18.969	2	254	235.033	36862	H2	Hop1
208	hop1-loop2	16.418	119.968	69.147	13	255	1969.662	308917	H2	DAPI
209	hop1-loop2	16.418	22.002	19.824	7	255	361.234	56655	H2	Zip1
210	hop1-loop2	16.418	13.435	18.571	3	255	220.572	34594	H2	Hop1
211	hop1-loop2	15.698	126.494	65.66	17	255	1985.672	311428	H2	DAPI
212	hop1-loop2	15.698	84.701	42.785	24	255	1329.618	208534	H2	Zip1
213	hop1-loop2	15.698	19.614	20.814	4	255	307.892	48289	H2	Hop1
214	hop1-loop2	16.743	121.22	72.2	15	250	2029.641	318324	H2	DAPI
215	hop1-loop2	16.743	34.07	29.363	7	255	570.45	89468	H2	Zip1
216	hop1-loop2	16.743	28.019	26.712	4	255	469.129	73577	H2	Hop1
217	hop1-loop2	16.099	111.629	80.517	10	245	1797.165	281863	H2	DAPI
218	hop1-loop2	16.099	33.324	29.268	9	253	536.498	84143	H2	Zip1
219	hop1-loop2	16.099	11.615	23.571	1	253	186.99	29327	H2	Hop1
220	hop1-loop2	26.512	115.716	67.424	11	255	3067.804	481147	H2	DAPI
221	hop1-loop2	26.512	24.388	19.056	4	255	646.573	101407	H2	Zip1
222	hop1-loop2	26.512	22.143	17.366	7	251	587.034	92069	H2	Hop1
223	hop1-loop2	22.367	94.458	59.852	8	255	2112.753	331359	H2	DAPI
224	hop1-loop2	104.465	10.268	11.527	1	255	1072.626	168228	H2	Zip1
225	hop1-loop2	22.367	10.063	17.208	1	255	225.086	35302	H2	Hop1
226	hop1-loop2	16.488	97.345	62.008	9	255	1605.068	251735	H2	DAPI
227	hop1-loop2	16.488	35.082	25.386	8	250	578.439	90721	H2	Zip1
228	hop1-loop2	16.488	15.913	20.268	3	251	262.38	41151	H2	Hop1
229	hop1-loop2	25.16	98.323	59.38	10	254	2473.776	387981	H2	DAPI
230	hop1-loop2	25.16	15.591	18.22	4	255	392.259	61521	H2	Zip1
231	hop1-loop2	25.16	25.243	22.276	5	238	635.109	99609	H2	Hop1
232	hop1-loop2	18.159	104.277	70.37	10	255	1893.564	296982	H2	DAPI
233	hop1-loop2	18.159	26.953	22.63	7	255	489.443	76763	H2	Zip1
234	hop1-loop2	18.159	6.433	15.039	1	255	116.821	18322	H2	Hop1
235	hop1-loop2	18.816	95.526	70.884	8	254	1797.382	281897	H2	DAPI
236	hop1-loop2	18.816	28.932	38.667	4	255	544.366	85377	H2	Zip1
237	hop1-loop2	18.816	25.33	29.032	3	241	476.595	74748	H2	Hop1
238	hop1-loop2	16.597	111.371	65.315	12	255	1848.409	289900	H2	DAPI
239	hop1-loop2	16.597	23.55	20.135	7	255	390.857	61301	H2	Zip1
240	hop1-loop2	16.597	16.343	16.352	3	255	271.249	42542	H2	Hop1
241	hop1-loop2	22.087	68.243	55.397	8	250	1507.254	236394	H3	DAPI
242	hop1-loop2	22.087	46.213	27.785	9	223	1020.687	160082	H3	Zip1
243	hop1-loop2	22.087	17.728	17.937	3	248	391.545	61409	H3	Hop1
244	hop1-loop2	30.535	89.635	63.515	10	255	2736.978	429261	H3	DAPI
245	hop1-loop2	30.535	18.572	25.603	2	255	567.083	88940	H3	Zip1
246	hop1-loop2	30.535	25.43	19.312	6	255	776.485	121782	H3	Hop1
247	hop1-loop2	27.257	85.254	54.748	8	255	2323.799	364459	H3	DAPI
248	hop1-loop2	27.257	22.234	18.69	4	251	606.035	95049	H3	Zip1
249	hop1-loop2	27.257	7.901	17.603	1	252	215.35	33775	H3	Hop1
250	hop1-loop2	26.76	112.137	60.002	12	255	3000.799	470638	H3	DAPI
251	hop1-loop2	26.76	7.223	16.881	1	255	193.283	30314	H3	Zip1
252	hop1-loop2	26.76	47.779	38.464	7	255	1278.578	200529	H3	Hop1
253	hop1-loop2	19.81	100.042	62.642	11	255	1981.853	310829	H3	DAPI
254	hop1-loop2	19.81	16.761	27.601	2	255	332.044	52077	H3	Zip1
255	hop1-loop2	19.81	40.646	36.251	5	255	805.202	126286	H3	Hop1
256	hop1-loop2	23.687	102.106	58.017	13	255	2418.579	379324	H3	DAPI
257	hop1-loop2	23.687	26.599	30.131	3	250	630.059	98817	H3	Zip1
258	hop1-loop2	23.687	25.865	24.508	5	253	612.666	96089	H3	Hop1
259	hop1-loop2	21.914	107.259	75.789	8	255	2350.515	368649	H3	DAPI
260	hop1-loop2	21.914	36.644	28.87	7	239	803.035	125946	H3	Zip1
261	hop1-loop2	21.914	36.693	33.521	7	255	804.106	126114	H3	Hop1
262	hop1-loop2	25.115	108	65.18	10	254	2712.43	425411	H3	DAPI
263	hop1-loop2	25.115	14.531	25.392	1	255	364.957	57239	H3	Zip1
264	hop1-loop2	25.115	38.572	34.193	4	255	968.735	151934	H3	Hop1
265	hop1-loop2	20.684	110.076	64.436	9	250	2276.789	357086	H3	DAPI
266	hop1-loop2	20.684	13.351	24.015	1	255	276.158	43312	H3	Zip1
267	hop1-loop2	20.684	49.325	40.81	7	255	1020.234	160011	H3	Hop1
268	hop1-loop2	26.932	90.848	63.912	9	255	2446.761	383744	H3	DAPI
269	hop1-loop2	26.932	18.93	17.432	4	250	509.82	79959	H3	Zip1
270	hop1-loop2	26.932	23.723	24.253	3	255	638.929	100208	H3	Hop1
271	hop1-loop2	29.974	97.591	60.607	10	255	2925.147	458773	H3	DAPI
272	hop1-loop2	29.974	8.76	19.798	1	255	262.577	41182	H3	Zip1
273	hop1-loop2	29.974	44.526	40.025	6	249	1334.597	209315	H3	Hop1
274	hop1-loop2	25.402	111.239	64.632	11	255	2825.7	443176	H3	DAPI
275	hop1-loop2	25.402	17.043	26.78	2	248	432.932	67900	H3	Zip1
276	hop1-loop2	25.402	21.243	20.27	3	249	539.622	84633	H3	Hop1
277	hop1-loop2	40.634	103.027	61.097	10	255	4186.452	656593	H3	DAPI
278	hop1-loop2	40.634	16.613	20.328	1	255	675.042	105872	H3	Zip1
279	hop1-loop2	40.634	30.139	28.671	4	250	1224.662	192073	H3	Hop1
280	hop1-loop2	31.051	79.045	57.239	8	255	2454.444	384949	H3	DAPI
281	hop1-loop2	31.051	12.363	20.04	1	254	383.894	60209	H3	Zip1
282	hop1-loop2	31.051	43.701	39.693	6	255	1356.983	212826	H3	Hop1
283	hop1-loop2	30.573	100.879	70.489	10	249	3084.165	483713	H3	DAPI
284	hop1-loop2	30.573	7.993	16.982	1	253	244.38	38328	H3	Zip1
285	hop1-loop2	30.573	39.675	36.859	5	249	1212.981	190241	H3	Hop1
286	hop1-loop2	35.782	93.082	58.471	9	255	3330.669	522374	H3	DAPI
287	hop1-loop2	35.782	7.909	21.541	1	248	283	44385	H3	Zip1
288	hop1-loop2	35.782	20.463	22.51	3	247	732.222	114840	H3	Hop1
289	hop1-loop2	31.906	98.196	63.908	9	255	3133.018	491375	H3	DAPI
290	hop1-loop2	31.906	24.539	19.487	5	230	782.937	122794	H3	Zip1
291	hop1-loop2	31.906	10.543	13.341	2	251	336.367	52755	H3	Hop1
292	hop1-loop2	32.135	85.684	58.335	7	255	2753.454	431845	H3	DAPI
293	hop1-loop2	32.135	6.533	16.751	1	253	209.937	32926	H3	Zip1
294	hop1-loop2	32.135	30.171	29.139	4	251	969.551	152062	H3	Hop1
295	hop1-loop2	34.941	104.462	70.084	8	250	3649.954	572450	H3	DAPI
296	hop1-loop2	34.941	13.064	16.977	2	244	456.472	71592	H3	Zip1
297	hop1-loop2	34.941	34.435	30.462	3	246	1203.168	188702	H3	Hop1
298	hop1-loop2	23.477	103.064	66.272	12	254	2419.58	379481	H3	DAPI
299	hop1-loop2	23.477	19.994	26.4	2	255	469.396	73619	H3	Zip1
300	hop1-loop2	23.477	20.336	19.932	3	255	477.417	74877	H3	Hop1
301	hop1-loop2	29.865	81.437	53.608	11	255	2432.128	381449	H4	DAPI
302	hop1-loop2	29.865	12.751	16.591	2	255	380.808	59725	H4	Zip1
303	hop1-loop2	29.865	37.366	35.089	5	241	1115.951	175023	H4	Hop1
304	hop1-loop2	27.085	109.149	67.975	13	254	2956.326	463663	H4	DAPI
305	hop1-loop2	27.085	16.881	21.824	2	255	457.225	71710	H4	Zip1
306	hop1-loop2	27.085	41.237	31.25	9	255	1116.92	175175	H4	Hop1
307	hop1-loop2	38.403	85.746	60.229	7	255	3292.903	516451	H4	DAPI
308	hop1-loop2	38.403	9.169	15.814	1	251	352.122	55226	H4	Zip1
309	hop1-loop2	38.403	28.688	25.089	5	255	1101.7	172788	H4	Hop1
310	hop1-loop2	22.96	110.061	67.592	14	250	2526.996	396328	H4	DAPI
311	hop1-loop2	22.96	25.521	27.293	4	252	585.969	91902	H4	Zip1
312	hop1-loop2	22.96	30.207	27.943	5	255	693.558	108776	H4	Hop1
313	hop1-loop2	23.751	96.697	65.852	14	255	2296.612	360195	H4	DAPI
314	hop1-loop2	23.751	8.172	23.984	1	255	194.093	30441	H4	Zip1
315	hop1-loop2	23.751	38.101	32.335	7	255	904.93	141927	H4	Hop1
316	hop1-loop2	25.676	93.159	61.045	11	255	2391.971	375151	H4	DAPI
317	hop1-loop2	25.676	18.546	19.279	3	247	476.2	74686	H4	Zip1
318	hop1-loop2	25.676	30.87	31.354	5	251	792.623	124313	H4	Hop1
319	hop1-loop2	33.417	104.139	63.757	15	255	3479.995	545794	H4	DAPI
320	hop1-loop2	33.417	17.515	24.845	2	255	585.3	91797	H4	Zip1
321	hop1-loop2	33.417	26.517	25.895	4	255	886.114	138976	H4	Hop1
322	hop1-loop2	23.47	88.723	59.335	10	255	2082.352	326591	H4	DAPI
323	hop1-loop2	23.47	9.629	20.876	1	255	225.998	35445	H4	Zip1
324	hop1-loop2	23.47	38.624	33.94	4	247	906.517	142176	H4	Hop1
325	hop1-loop2	28.392	98.737	64.177	11	255	2803.372	439674	H4	DAPI
326	hop1-loop2	28.392	9.748	22.032	1	255	276.777	43409	H4	Zip1
327	hop1-loop2	28.392	35.645	31.956	4	255	1012.041	158726	H4	Hop1
328	hop1-loop2	28.074	111.757	67.734	14	253	3137.411	492064	H4	DAPI
329	hop1-loop2	28.074	22.041	23.782	3	252	618.774	97047	H4	Zip1
330	hop1-loop2	28.074	23.048	23.675	5	255	647.039	101480	H4	Hop1
331	hop1-loop2	20.442	112.956	72.204	13	255	2308.994	362137	H4	DAPI
332	hop1-loop2	20.442	16.15	20.37	3	250	330.131	51777	H4	Zip1
333	hop1-loop2	20.442	30.656	32.513	4	247	626.661	98284	H4	Hop1
334	hop1-loop2	25.351	99.526	69.613	11	254	2523.088	395715	H4	DAPI
335	hop1-loop2	25.351	10.466	22.126	1	253	265.325	41613	H4	Zip1
336	hop1-loop2	25.351	26.82	27.79	5	255	679.926	106638	H4	Hop1
337	hop1-loop2	28.137	98.435	66.159	11	255	2769.7	434393	H4	DAPI
338	hop1-loop2	28.137	14.765	18.11	2	251	415.455	65159	H4	Zip1
339	hop1-loop2	28.137	27.846	27.051	4	244	783.505	122883	H4	Hop1
340	hop1-loop2	29.967	106.413	71.111	10	254	3188.923	500143	H4	DAPI
341	hop1-loop2	29.967	14.724	20.001	3	246	441.234	69202	H4	Zip1
342	hop1-loop2	29.967	30.451	32.837	4	255	912.549	143122	H4	Hop1
343	hop1-loop2	22.597	104.493	58.1	13	255	2361.182	370322	H4	DAPI
344	hop1-loop2	22.597	18.54	28.036	3	255	418.937	65705	H4	Zip1
345	hop1-loop2	22.597	16.676	24.628	2	255	376.829	59101	H4	Hop1
346	hop1-loop2	34.443	90.201	61.798	5	253	3106.826	487267	H4	DAPI
347	hop1-loop2	34.443	35.396	22.858	6	236	1219.153	191209	H4	Zip1
348	hop1-loop2	34.443	29.364	30.096	4	254	1011.409	158627	H4	Hop1
349	hop1-loop2	24.835	109.573	65.985	11	248	2721.191	426785	H4	DAPI
350	hop1-loop2	24.835	13.817	30.943	1	255	343.145	53818	H4	Zip1
351	hop1-loop2	24.835	45.191	39.778	5	245	1122.295	176018	H4	Hop1
352	hop1-loop2	32.052	85.583	54.713	7	250	2743.118	430224	H4	DAPI
353	hop1-loop2	32.052	38.729	38.471	3	252	1241.342	194689	H4	Zip1
354	hop1-loop2	32.052	24.256	19.431	4	248	777.454	121934	H4	Hop1
355	hop1-loop2	34.507	98.176	58.682	15	254	3387.753	531327	H4	DAPI
356	hop1-loop2	34.507	11.543	16.534	1	255	398.329	62473	H4	Zip1
357	hop1-loop2	34.507	28.753	26.446	6	251	992.192	155613	H4	Hop1
358	hop1-loop2	27.748	84.936	53.205	7	252	2356.852	369643	H4	DAPI
359	hop1-loop2	27.748	10.858	27.027	1	255	301.28	47252	H4	Zip1
360	hop1-loop2	27.748	25.247	23.648	4	253	700.553	109873	H4	Hop1
361	hop1-loop2-pch2Δ	32.626	103.905	65.587	12	255	3390.01	531681	H2	DAPI
362	hop1-loop2-pch2Δ	32.626	30.374	27.463	5	252	990.974	155422	H2	Zip1
363	hop1-loop2-pch2Δ	32.626	22.074	25.027	2	255	720.178	112951	H2	Hop1
364	hop1-loop2-pch2Δ	28.526	110.159	71.307	9	255	3142.423	492850	H2	DAPI
365	hop1-loop2-pch2Δ	28.526	29.807	20.954	6	235	850.281	133356	H2	Zip1
366	hop1-loop2-pch2Δ	28.526	9.564	17.062	1	255	272.83	42790	H2	Hop1
367	hop1-loop2-pch2Δ	39.174	100.741	61.818	10	254	3946.459	618953	H2	DAPI
368	hop1-loop2-pch2Δ	39.174	10.821	12.742	2	255	423.904	66484	H2	Zip1
369	hop1-loop2-pch2Δ	39.174	4.785	13.324	0	255	187.468	29402	H2	Hop1
370	hop1-loop2-pch2Δ	35.361	120.881	62.792	13	248	4274.518	670405	H2	DAPI
371	hop1-loop2-pch2Δ	35.361	25.723	16.429	6	255	909.616	142662	H2	Zip1
372	hop1-loop2-pch2Δ	35.361	8.424	12.171	1	247	297.894	46721	H2	Hop1
373	hop1-loop2-pch2Δ	43.548	111.525	68.984	8	255	4856.719	761716	H2	DAPI
374	hop1-loop2-pch2Δ	43.548	19.201	17.971	1	255	836.177	131144	H2	Zip1
375	hop1-loop2-pch2Δ	43.548	3.543	12.173	0	252	154.3	24200	H2	Hop1
376	hop1-loop2-pch2Δ	41.055	106.473	61.893	12	255	4371.267	685579	H2	DAPI
377	hop1-loop2-pch2Δ	41.055	58.621	35.948	5	255	2406.694	377460	H2	Zip1
378	hop1-loop2-pch2Δ	41.055	9.547	14.096	0	255	391.941	61471	H2	Hop1
379	hop1-loop2-pch2Δ	37.759	98.127	58.165	10	255	3705.145	581106	H2	DAPI
380	hop1-loop2-pch2Δ	37.759	15.156	24.432	2	246	572.28	89755	H2	Zip1
381	hop1-loop2-pch2Δ	37.759	14.915	20.319	2	255	563.175	88327	H2	Hop1
382	hop1-loop2-pch2Δ	30.465	116.393	67.774	12	250	3545.872	556126	H2	DAPI
383	hop1-loop2-pch2Δ	30.465	30.359	31.989	3	246	924.88	145056	H2	Zip1
384	hop1-loop2-pch2Δ	30.465	15.439	19.49	2	255	470.353	73769	H2	Hop1
385	hop1-loop2-pch2Δ	39.06	110.869	64.539	11	249	4330.474	679181	H2	DAPI
386	hop1-loop2-pch2Δ	39.06	13.045	14.711	2	255	509.534	79914	H2	Zip1
387	hop1-loop2-pch2Δ	39.06	23.65	23	4	254	923.758	144880	H2	Hop1
388	hop1-loop2-pch2Δ	33.901	129.633	69.01	13	255	4394.725	689258	H2	DAPI
389	hop1-loop2-pch2Δ	33.901	30.744	22.971	4	245	1042.269	163467	H2	Zip1
390	hop1-loop2-pch2Δ	33.901	9.151	21.046	1	254	310.219	48654	H2	Hop1
391	hop1-loop2-pch2Δ	29.17	110.883	62.769	15	250	3234.499	507291	H2	DAPI
392	hop1-loop2-pch2Δ	29.17	31.148	21.263	6	229	908.602	142503	H2	Zip1
393	hop1-loop2-pch2Δ	29.17	11.071	17.637	2	253	322.946	50650	H2	Hop1
394	hop1-loop2-pch2Δ	40.756	112.27	65.482	12	255	4575.645	717633	H2	DAPI
395	hop1-loop2-pch2Δ	40.756	12.173	17.841	2	248	496.137	77813	H2	Zip1
396	hop1-loop2-pch2Δ	40.756	6.258	13.697	1	254	255.028	39998	H2	Hop1
397	hop1-loop2-pch2Δ	39.665	98.027	59.841	10	255	3888.265	609826	H2	DAPI
398	hop1-loop2-pch2Δ	39.665	19.813	23.346	3	253	785.87	123254	H2	Zip1
399	hop1-loop2-pch2Δ	39.665	14.145	20.19	1	248	561.077	87998	H2	Hop1
400	hop1-loop2-pch2Δ	32.856	108.133	62.567	12	255	3552.771	557208	H2	DAPI
401	hop1-loop2-pch2Δ	32.856	19.397	23.98	3	253	637.303	99953	H2	Zip1
402	hop1-loop2-pch2Δ	32.856	20.712	26.72	2	255	680.507	106729	H2	Hop1
403	hop1-loop2-pch2Δ	31.058	102.705	66.236	13	255	3189.759	500274	H2	DAPI
404	hop1-loop2-pch2Δ	31.058	28.565	35.015	3	255	887.173	139142	H2	Zip1
405	hop1-loop2-pch2Δ	31.058	25.565	31.454	2	252	793.974	124525	H2	Hop1
406	hop1-loop2-pch2Δ	42.751	108.86	56.593	15	246	4653.917	729909	H2	DAPI
407	hop1-loop2-pch2Δ	42.751	12.97	14.391	2	253	554.497	86966	H2	Zip1
408	hop1-loop2-pch2Δ	42.751	3.674	13.286	0	255	157.073	24635	H2	Hop1
409	hop1-loop2-pch2Δ	38.785	108.995	64.912	12	252	4227.399	663015	H2	DAPI
410	hop1-loop2-pch2Δ	38.785	19.77	17.598	3	249	766.781	120260	H2	Zip1
411	hop1-loop2-pch2Δ	38.785	4.819	13.652	0	255	186.919	29316	H2	Hop1
412	hop1-loop2-pch2Δ	30.484	112.722	68.665	12	253	3436.192	538924	H2	DAPI
413	hop1-loop2-pch2Δ	30.484	9.51	18.513	1	253	289.911	45469	H2	Zip1
414	hop1-loop2-pch2Δ	30.484	13.036	18.59	1	254	397.398	62327	H2	Hop1
415	hop1-loop2-pch2Δ	46.143	97.968	55.947	5	254	4520.588	708998	H2	DAPI
416	hop1-loop2-pch2Δ	46.143	26.854	15.24	1	255	1239.129	194342	H2	Zip1
417	hop1-loop2-pch2Δ	46.143	4.638	14.416	0	255	213.998	33563	H2	Hop1
418	hop1-loop2-pch2Δ	35.648	99.7	63.167	10	254	3554.142	557423	H2	DAPI
419	hop1-loop2-pch2Δ	35.648	22.847	23.608	3	255	814.454	127737	H2	Zip1
420	hop1-loop2-pch2Δ	35.648	32.835	31.822	4	251	1170.498	183578	H2	Hop1
421	hop1-loop2-pch2Δ	37.478	107.808	59.683	13	249	4040.473	633698	H3	DAPI
422	hop1-loop2-pch2Δ	37.478	35.239	36.739	6	255	1320.685	207133	H3	Zip1
423	hop1-loop2-pch2Δ	37.478	24.775	29.62	4	248	928.534	145629	H3	Hop1
424	hop1-loop2-pch2Δ	37.134	123.155	60.684	17	243	4573.234	717255	H3	DAPI
425	hop1-loop2-pch2Δ	37.134	50.688	22.708	11	243	1882.247	295207	H3	Zip1
426	hop1-loop2-pch2Δ	37.134	46.718	34.188	9	247	1734.814	272084	H3	Hop1
427	hop1-loop2-pch2Δ	37.708	104.097	59.2	15	254	3925.271	615630	H3	DAPI
428	hop1-loop2-pch2Δ	37.708	13.86	19.998	2	251	522.643	81970	H3	Zip1
429	hop1-loop2-pch2Δ	37.708	18.096	22.36	2	255	682.368	107021	H3	Hop1
430	hop1-loop2-pch2Δ	39.646	107.8	59.944	15	246	4273.855	670301	H3	DAPI
431	hop1-loop2-pch2Δ	39.646	19.033	23.988	2	252	754.577	118346	H3	Zip1
432	hop1-loop2-pch2Δ	39.646	25.036	24.495	3	252	992.594	155676	H3	Hop1
433	hop1-loop2-pch2Δ	42.432	122.566	61.194	19	245	5200.788	815679	H3	DAPI
434	hop1-loop2-pch2Δ	42.432	29.829	18.446	6	255	1265.723	198513	H3	Zip1
435	hop1-loop2-pch2Δ	42.432	35.39	32.373	4	255	1501.694	235522	H3	Hop1
436	hop1-loop2-pch2Δ	37.867	114.363	63.697	14	252	4330.595	679200	H3	DAPI
437	hop1-loop2-pch2Δ	37.867	28.604	27.069	5	247	1083.14	169877	H3	Zip1
438	hop1-loop2-pch2Δ	37.867	35.366	37.27	4	255	1339.214	210039	H3	Hop1
439	hop1-loop2-pch2Δ	59.214	113.74	58.906	13	255	6735.044	1056308	H3	DAPI
440	hop1-loop2-pch2Δ	59.214	14.905	16.859	2	247	882.588	138423	H3	Zip1
441	hop1-loop2-pch2Δ	59.214	11.996	14.54	2	255	710.353	111410	H3	Hop1
442	hop1-loop2-pch2Δ	38.237	120.602	64.618	16	251	4611.478	723253	H3	DAPI
443	hop1-loop2-pch2Δ	38.237	19.207	22.007	2	254	734.429	115186	H3	Zip1
444	hop1-loop2-pch2Δ	38.237	44.477	37.198	5	255	1700.67	266729	H3	Hop1
445	hop1-loop2-pch2Δ	39.659	105.124	59.981	14	242	4169.116	653874	H3	DAPI
446	hop1-loop2-pch2Δ	39.659	22.061	15.17	5	248	874.924	137221	H3	Zip1
447	hop1-loop2-pch2Δ	39.659	50.16	40.467	6	255	1989.294	311996	H3	Hop1
448	hop1-loop2-pch2Δ	39.672	99.37	50.294	17	252	3942.187	618283	H3	DAPI
449	hop1-loop2-pch2Δ	39.672	37.729	31.134	7	255	1496.778	234751	H3	Zip1
450	hop1-loop2-pch2Δ	39.672	39.086	34.713	4	254	1550.617	243195	H3	Hop1
451	hop1-loop2-pch2Δ	37.969	105.327	65.032	15	242	3999.201	627225	H3	DAPI
452	hop1-loop2-pch2Δ	37.969	13.698	19.2	3	254	520.086	81569	H3	Zip1
453	hop1-loop2-pch2Δ	37.969	9.114	19.453	1	245	346.065	54276	H3	Hop1
454	hop1-loop2-pch2Δ	37.657	112.978	60.175	14	251	4254.389	667248	H3	DAPI
455	hop1-loop2-pch2Δ	37.657	31.715	32.419	6	255	1194.299	187311	H3	Zip1
456	hop1-loop2-pch2Δ	37.657	28.766	29.555	5	255	1083.242	169893	H3	Hop1
457	hop1-loop2-pch2Δ	35.419	104.56	61.446	13	246	3703.385	580830	H3	DAPI
458	hop1-loop2-pch2Δ	35.419	34.248	31.251	5	250	1213.019	190247	H3	Zip1
459	hop1-loop2-pch2Δ	35.419	44.496	37.722	7	254	1575.987	247174	H3	Hop1
460	hop1-loop2-pch2Δ	42.496	107.548	54.825	11	240	4570.391	716809	H3	DAPI
461	hop1-loop2-pch2Δ	42.496	25.484	16.54	6	249	1082.961	169849	H3	Zip1
462	hop1-loop2-pch2Δ	42.496	32.727	23.261	6	255	1390.789	218128	H3	Hop1
463	hop1-loop2-pch2Δ	43.261	114.983	55.916	21	246	4974.337	780163	H3	DAPI
464	hop1-loop2-pch2Δ	43.261	37.068	14.342	14	255	1603.595	251504	H3	Zip1
465	hop1-loop2-pch2Δ	43.261	60.052	41.784	9	255	2597.917	407451	H3	Hop1
466	hop1-loop2-pch2Δ	33.857	108.708	57.316	17	246	3680.496	577240	H3	DAPI
467	hop1-loop2-pch2Δ	33.857	39.376	37.709	5	254	1333.15	209088	H3	Zip1
468	hop1-loop2-pch2Δ	33.857	41.115	40.637	5	250	1392.007	218319	H3	Hop1
469	hop1-loop2-pch2Δ	50.702	98.182	53.841	10	255	4978.023	780741	H3	DAPI
470	hop1-loop2-pch2Δ	50.702	12.243	17.196	1	255	620.738	97355	H3	Zip1
471	hop1-loop2-pch2Δ	50.702	12.178	16.17	2	255	617.467	96842	H3	Hop1
472	hop1-loop2-pch2Δ	36.656	122.283	56.708	20	245	4482.389	703007	H3	DAPI
473	hop1-loop2-pch2Δ	36.656	36.693	36.144	6	252	1345.016	210949	H3	Zip1
474	hop1-loop2-pch2Δ	36.656	45.709	40.771	7	255	1675.498	262781	H3	Hop1
475	hop1-loop2-pch2Δ	45.091	100.457	60.164	14	244	4529.75	710435	H3	DAPI
476	hop1-loop2-pch2Δ	45.091	26.467	22.54	5	255	1193.432	187175	H3	Zip1
477	hop1-loop2-pch2Δ	45.091	12.942	16.188	1	255	583.591	91529	H3	Hop1
478	hop1-loop2-pch2Δ	40.449	100.125	57.085	15	255	4050.005	635193	H3	DAPI
479	hop1-loop2-pch2Δ	40.449	33.803	36.59	4	255	1367.313	214446	H3	Zip1
480	hop1-loop2-pch2Δ	40.449	37.827	36.517	4	255	1530.073	239973	H3	Hop1
481	hop1-loop2-pch2Δ	29.814	68.818	61.507	6	250	2051.76	321793	H4	DAPI
482	hop1-loop2-pch2Δ	29.814	50.181	44.184	5	240	1496.108	234646	H4	Zip1
483	hop1-loop2-pch2Δ	29.814	48.879	45.973	6	252	1457.304	228560	H4	Hop1
484	hop1-loop2-pch2Δ	25.581	71.659	49.198	11	253	1833.081	287496	H4	DAPI
485	hop1-loop2-pch2Δ	25.581	8.998	17.556	2	252	230.181	36101	H4	Zip1
486	hop1-loop2-pch2Δ	25.581	25.681	25.513	4	242	656.947	103034	H4	Hop1
487	hop1-loop2-pch2Δ	28.896	76.561	53.109	10	253	2212.327	346976	H4	DAPI
488	hop1-loop2-pch2Δ	28.896	34.639	35.366	4	255	1000.946	156986	H4	Zip1
489	hop1-loop2-pch2Δ	28.896	32.521	32.928	4	251	939.724	147384	H4	Hop1
490	hop1-loop2-pch2Δ	14.658	77.566	62.497	10	255	1136.998	178324	H4	DAPI
491	hop1-loop2-pch2Δ	14.658	44.869	45.089	6	250	657.706	103153	H4	Zip1
492	hop1-loop2-pch2Δ	14.658	36.841	39.411	4	247	540.036	84698	H4	Hop1
493	hop1-loop2-pch2Δ	18.019	70.662	59.285	9	255	1273.241	199692	H4	DAPI
494	hop1-loop2-pch2Δ	18.019	21.86	32.541	3	247	393.892	61777	H4	Zip1
495	hop1-loop2-pch2Δ	18.019	30.625	41.773	4	255	551.813	86545	H4	Hop1
496	hop1-loop2-pch2Δ	25.16	64.79	56.728	9	255	1630.1	255661	H4	DAPI
497	hop1-loop2-pch2Δ	25.16	34.544	38.26	4	253	869.116	136310	H4	Zip1
498	hop1-loop2-pch2Δ	25.16	27.054	31.163	4	255	680.685	106757	H4	Hop1
499	hop1-loop2-pch2Δ	26.588	113.091	71.104	11	255	3006.875	471591	H4	DAPI
500	hop1-loop2-pch2Δ	26.588	33.759	33.281	3	239	897.597	140777	H4	Zip1
501	hop1-loop2-pch2Δ	26.588	35.333	31.288	9	255	939.443	147340	H4	Hop1
502	hop1-loop2-pch2Δ	18.746	113.661	76.409	13	255	2130.631	334163	H4	DAPI
503	hop1-loop2-pch2Δ	18.746	43.559	42.008	5	255	816.533	128063	H4	Zip1
504	hop1-loop2-pch2Δ	18.746	38.404	33.237	7	255	719.898	112907	H4	Hop1
505	hop1-loop2-pch2Δ	29.629	113.991	67.993	9	255	3377.481	529716	H4	DAPI
506	hop1-loop2-pch2Δ	29.629	37.531	40.209	3	254	1112.029	174408	H4	Zip1
507	hop1-loop2-pch2Δ	29.629	36.571	35.596	4	254	1083.567	169944	H4	Hop1
508	hop1-loop2-pch2Δ	22.622	79.897	59.809	6	255	1807.45	283476	H4	DAPI
509	hop1-loop2-pch2Δ	22.622	28.108	31.154	3	255	635.868	99728	H4	Zip1
510	hop1-loop2-pch2Δ	22.622	25.525	31.376	3	253	577.419	90561	H4	Hop1
511	hop1-loop2-pch2Δ	35.514	91.073	60.378	8	255	3234.397	507275	H4	DAPI
512	hop1-loop2-pch2Δ	35.514	15.248	23.96	1	255	541.509	84929	H4	Zip1
513	hop1-loop2-pch2Δ	35.514	28.182	27.152	5	243	1000.851	156971	H4	Hop1
514	hop1-loop2-pch2Δ	26.677	105.392	64.073	11	254	2811.571	440960	H4	DAPI
515	hop1-loop2-pch2Δ	26.677	43.504	41.856	4	255	1160.564	182020	H4	Zip1
516	hop1-loop2-pch2Δ	26.677	45.919	40.85	7	255	1225	192126	H4	Hop1
517	hop1-loop2-pch2Δ	28.998	102.236	64.154	11	252	2964.647	464968	H4	DAPI
518	hop1-loop2-pch2Δ	28.998	25.17	33.124	2	241	729.889	114474	H4	Zip1
519	hop1-loop2-pch2Δ	28.998	36.327	31.02	10	251	1053.421	165216	H4	Hop1
520	hop1-loop2-pch2Δ	34.456	87.435	59.025	7	252	3012.652	472497	H4	DAPI
521	hop1-loop2-pch2Δ	34.456	9.511	18.051	1	255	327.696	51395	H4	Zip1
522	hop1-loop2-pch2Δ	34.456	10.355	16.988	1	255	356.809	55961	H4	Hop1
523	hop1-loop2-pch2Δ	18.886	116.074	67.811	15	251	2192.14	343810	H4	DAPI
524	hop1-loop2-pch2Δ	18.886	42.804	41.109	5	255	808.39	126786	H4	Zip1
525	hop1-loop2-pch2Δ	18.886	40.654	37.077	6	243	767.775	120416	H4	Hop1
526	hop1-loop2-pch2Δ	29.138	75.027	61.694	5	254	2186.173	342874	H4	DAPI
527	hop1-loop2-pch2Δ	29.138	19.629	30.126	1	255	571.948	89703	H4	Zip1
528	hop1-loop2-pch2Δ	29.138	19.583	25.497	3	245	570.609	89493	H4	Hop1
529	hop1-loop2-pch2Δ	25.204	95.224	57.488	10	251	2400.063	376420	H4	DAPI
530	hop1-loop2-pch2Δ	25.204	15.939	23.784	2	255	401.721	63005	H4	Zip1
531	hop1-loop2-pch2Δ	25.204	14.457	19.637	3	250	364.377	57148	H4	Hop1
532	hop1-loop2-pch2Δ	21.379	85.979	65.73	7	255	1838.118	288286	H4	DAPI
533	hop1-loop2-pch2Δ	21.379	37.708	41.84	4	255	806.146	126434	H4	Zip1
534	hop1-loop2-pch2Δ	21.379	33.733	38.248	4	255	721.179	113108	H4	Hop1
535	hop1-loop2-pch2Δ	22.31	110.979	65.454	13	252	2475.899	388314	H4	DAPI
536	hop1-loop2-pch2Δ	22.31	37.23	41.011	4	255	830.585	130267	H4	Zip1
537	hop1-loop2-pch2Δ	22.31	37.596	41.033	6	255	838.759	131549	H4	Hop1
538	hop1-loop2-pch2Δ	27.162	88.264	59.588	12	248	2397.423	376006	H4	DAPI
539	hop1-loop2-pch2Δ	27.162	24.233	31.589	2	255	658.203	103231	H4	Zip1
540	hop1-loop2-pch2Δ	27.162	26.47	30.393	4	249	718.979	112763	H4	Hop1
541	hop1-loop2-pch2Δ	29.655	93.257	60.865	11	252	2765.517	433737	H4	DAPI
542	hop1-loop2-pch2Δ	29.655	20.952	24.672	2	254	621.318	97446	H4	Zip1
543	hop1-loop2-pch2Δ	29.655	36.095	26.432	10	255	1070.4	167879	H4	Hop1
544	hop1-loop2-pch2Δ	27.481	95.868	59.114	11	242	2634.515	413191	H4	DAPI
545	hop1-loop2-pch2Δ	27.481	42.997	44.419	4	255	1181.598	185319	H4	Zip1
546	hop1-loop2-pch2Δ	27.481	40.256	37.743	7	255	1106.266	173504	H4	Hop1
547	hop1-loop2-pch2Δ	34.341	97.236	58.233	12	255	3339.213	523714	H4	DAPI
548	hop1-loop2-pch2Δ	34.341	20.173	32.236	2	253	692.78	108654	H4	Zip1
549	hop1-loop2-pch2Δ	34.341	23.789	26.462	6	255	816.941	128127	H4	Hop1
550	hop1-loop2-pch2Δ	20.767	81.322	62.699	9	244	1688.785	264865	H4	DAPI
551	hop1-loop2-pch2Δ	20.767	44.6	47.833	5	255	926.2	145263	H4	Zip1
552	hop1-loop2-pch2Δ	20.767	44.433	40.588	11	255	922.732	144719	H4	Hop1
553	hop1-loop2-pch2Δ	31.721	91.563	53.617	12	248	2904.432	455524	H4	DAPI
554	hop1-loop2-pch2Δ	31.721	6.063	19.14	1	255	192.314	30162	H4	Zip1
555	hop1-loop2-pch2Δ	31.721	28.916	26.835	7	255	917.236	143857	H4	Hop1
556	hop1-loop2-pch2Δ	26.684	104.387	64.994	15	248	2785.417	436858	H4	DAPI
557	hop1-loop2-pch2Δ	26.684	33.357	38.88	2	246	890.074	139597	H4	Zip1
558	hop1-loop2-pch2Δ	26.684	40.492	39.662	6	249	1080.487	169461	H4	Hop1
559	hop1-loop2-pch2Δ	21.959	111.289	71.508	13	247	2443.808	383281	H4	DAPI
560	hop1-loop2-pch2Δ	21.959	56.884	51.237	8	255	1249.12	195909	H4	Zip1
561	hop1-loop2-pch2Δ	21.959	45.132	41.206	7	242	991.044	155433	H4	Hop1
562	hop1-loop2-pch2Δ	17.611	94.373	63.911	10	255	1661.961	260658	H4	DAPI
563	hop1-loop2-pch2Δ	17.611	42.624	43.479	4	251	750.636	117728	H4	Zip1
564	hop1-loop2-pch2Δ	17.611	35.795	36.258	5	252	630.378	98867	H4	Hop1
565	hop1-loop2-pch2Δ	18.471	109.236	72.438	12	252	2017.743	316458	H4	DAPI
566	hop1-loop2-pch2Δ	18.471	18.933	29.032	2	255	349.725	54850	H4	Zip1
567	hop1-loop2-pch2Δ	18.471	37.725	38.691	9	254	696.823	109288	H4	Hop1
568	hop1-loop2-pch2Δ	17.885	102.939	72.408	10	241	1841.038	288744	H4	DAPI
569	hop1-loop2-pch2Δ	17.885	44.352	43.828	5	252	793.222	124407	H4	Zip1
570	hop1-loop2-pch2Δ	17.885	50.509	49.425	5	250	903.336	141677	H4	Hop1
571	hop1-loop2-pch2Δ	21.57	93.824	68.338	12	247	2023.788	317406	H4	DAPI
572	hop1-loop2-pch2Δ	21.57	17.636	29.021	1	255	380.419	59664	H4	Zip1
573	hop1-loop2-pch2Δ	21.57	45.92	42.049	9	255	990.509	155349	H4	Hop1
574	hop1-loop2-pch2Δ	22.144	108.235	67.584	11	248	2396.747	375900	H4	DAPI
575	hop1-loop2-pch2Δ	22.144	20.693	28.631	2	252	458.219	71866	H4	Zip1
576	hop1-loop2-pch2Δ	22.144	39.522	39.329	6	253	875.167	137259	H4	Hop1
577	hop1-loop2-pch2Δ	22.896	118.456	67.736	14	255	2712.201	425375	H4	DAPI
578	hop1-loop2-pch2Δ	22.896	46.12	42.736	5	246	1055.978	165617	H4	Zip1
579	hop1-loop2-pch2Δ	22.896	42.201	38.728	6	255	966.254	151545	H4	Hop1
580	hop1-loop2-pch2Δ	33.672	88.742	52.951	11	249	2988.091	468645	H4	DAPI
581	hop1-loop2-pch2Δ	33.672	28.256	32.237	4	255	951.424	149219	H4	Zip1
582	hop1-loop2-pch2Δ	33.672	33.567	25.507	12	255	1130.265	177268	H4	Hop1
583	hop1-loop2-pch2Δ	26.04	105.983	63.254	12	251	2759.76	432834	H4	DAPI
584	hop1-loop2-pch2Δ	26.04	23.257	27.499	2	255	605.595	94980	H4	Zip1
585	hop1-loop2-pch2Δ	26.04	36.55	30.966	9	255	951.762	149272	H4	Hop1
586	hop1-loop2-pch2Δ	25.899	97.517	63.908	11	253	2525.626	396113	H4	DAPI
587	hop1-loop2-pch2Δ	25.899	26.003	31.402	2	252	673.455	105623	H4	Zip1
588	hop1-loop2-pch2Δ	25.899	27.001	29.324	3	255	699.303	109677	H4	Hop1
589	hop1-loop2-pch2Δ	18.108	90.515	67.78	11	255	1639.04	257063	H4	DAPI
590	hop1-loop2-pch2Δ	18.108	26.402	29.023	2	255	478.087	74982	H4	Zip1
591	hop1-loop2-pch2Δ	18.108	50.658	45.226	7	255	917.312	143869	H4	Hop1
592	hop1-loop2-pch2Δ	22.322	109.071	62.156	14	255	2434.735	381858	H4	DAPI
593	hop1-loop2-pch2Δ	22.322	48.994	48.295	5	253	1093.666	171528	H4	Zip1
594	hop1-loop2-pch2Δ	22.322	35.294	33.415	9	255	787.847	123564	H4	Hop1
595	hop1-loop2-pch2Δ	15.819	117.568	75.471	11	246	1859.803	291687	H4	DAPI
596	hop1-loop2-pch2Δ	15.819	27.749	37.435	2	254	438.957	68845	H4	Zip1
597	hop1-loop2-pch2Δ	15.819	38.466	37.448	5	255	608.496	95435	H4	Hop1
598	hop1-loop2-pch2Δ	20.913	128.522	69.113	18	255	2687.832	421553	H4	DAPI
599	hop1-loop2-pch2Δ	20.913	17.352	21.796	2	251	362.891	56915	H4	Zip1
600	hop1-loop2-pch2Δ	20.913	26.62	23.757	6	240	556.703	87312	H4	Hop1
601	hop1Δ	24.841	116.668	65.185	22	255	2898.151	454539	H2	DAPI
602	hop1Δ	24.841	22.032	21.15	6	231	547.299	85837	H2	Zip1
603	hop1Δ	24.841	86.221	19.432	21	194	2141.808	335916	H2	Hop1
604	hop1Δ	23.98	90.143	55.348	12	255	2161.644	339027	H2	DAPI
605	hop1Δ	23.98	23.282	21.027	6	255	558.31	87564	H2	Zip1
606	hop1Δ	23.98	62.574	15.256	14	189	1500.533	235340	H2	Hop1
607	hop1Δ	31.587	111.279	59.21	14	247	3514.961	551278	H2	DAPI
608	hop1Δ	31.587	29.019	25.956	5	252	916.623	143761	H2	Zip1
609	hop1Δ	31.587	96.785	23.199	20	201	3057.131	479473	H2	Hop1
610	hop1Δ	37.459	80.765	52.488	8	251	3025.385	474494	H2	DAPI
611	hop1Δ	37.459	22.736	16.805	5	240	851.658	133572	H2	Zip1
612	hop1Δ	37.459	78.916	21.072	23	243	2956.135	463633	H2	Hop1
613	hop1Δ	32.677	81.398	52.655	12	254	2659.854	417165	H2	DAPI
614	hop1Δ	32.677	23.203	20.829	4	255	758.205	118915	H2	Zip1
615	hop1Δ	32.677	69.759	20.633	13	253	2279.537	357517	H2	Hop1
616	hop1Δ	31.434	103.863	58.173	15	255	3264.817	512046	H2	DAPI
617	hop1Δ	31.434	24.111	24.898	4	251	757.911	118869	H2	Zip1
618	hop1Δ	31.434	43.679	13.326	7	232	1372.994	215337	H2	Hop1
619	hop1Δ	21.806	92.922	62.25	11	253	2026.249	317792	H2	DAPI
620	hop1Δ	21.806	28.705	28.097	7	234	625.941	98171	H2	Zip1
621	hop1Δ	21.806	81.606	23.281	8	241	1779.503	279093	H2	Hop1
622	hop1Δ	28.373	82.463	56.391	10	253	2339.752	366961	H2	DAPI
623	hop1Δ	28.373	26.934	26.834	4	255	764.205	119856	H2	Zip1
624	hop1Δ	28.373	75.634	20.552	17	218	2145.984	336571	H2	Hop1
625	hop1Δ	28.373	99.555	54.013	16	255	2824.712	443021	H2	DAPI
626	hop1Δ	28.373	16.194	24.072	4	255	459.469	72062	H2	Zip1
627	hop1Δ	28.373	94.587	20.863	28	175	2683.738	420911	H2	Hop1
628	hop1Δ	46.947	109.354	56.21	17	241	5133.782	805170	H2	DAPI
629	hop1Δ	46.947	21.799	16.682	6	249	1023.409	160509	H2	Zip1
630	hop1Δ	46.947	73.277	20.843	4	238	3440.119	539540	H2	Hop1
631	hop1Δ	28.609	93.799	61.005	12	255	2683.528	420878	H2	DAPI
632	hop1Δ	28.609	27.525	26.166	5	248	787.458	123503	H2	Zip1
633	hop1Δ	28.609	60.653	15.34	11	187	1735.247	272152	H2	Hop1
634	hop1Δ	28.035	102.856	61.164	9	248	2883.607	452258	H2	DAPI
635	hop1Δ	28.035	27.225	21.244	5	255	763.261	119708	H2	Zip1
636	hop1Δ	28.035	65.29	17.222	14	184	1830.435	287081	H2	Hop1
637	hop1Δ	39.104	82.896	49.442	9	255	3241.576	508401	H2	DAPI
638	hop1Δ	39.104	30.73	25.571	4	244	1201.67	188467	H2	Zip1
639	hop1Δ	39.104	55.088	14.492	5	158	2154.159	337853	H2	Hop1
640	hop1Δ	29.623	109.524	56.286	12	255	3244.433	508849	H2	DAPI
641	hop1Δ	29.623	16.535	15.957	3	251	489.819	76822	H2	Zip1
642	hop1Δ	29.623	54.876	12.482	17	138	1625.599	254955	H2	Hop1
643	hop1Δ	25.587	98.564	57.388	14	255	2521.959	395538	H2	DAPI
644	hop1Δ	25.587	27.41	24.87	6	255	701.343	109997	H2	Zip1
645	hop1Δ	25.587	82.824	21.355	17	203	2119.205	332371	H2	Hop1
646	hop1Δ	28.45	104.599	54.238	19	255	2975.811	466719	H2	DAPI
647	hop1Δ	28.45	14.376	17.347	3	252	408.984	64144	H2	Zip1
648	hop1Δ	28.45	46.847	18.08	11	255	1332.786	209031	H2	Hop1
649	hop1Δ	36.484	118.985	70.378	11	248	4341.001	680832	H2	DAPI
650	hop1Δ	36.484	30.47	30.28	3	255	1111.653	174349	H2	Zip1
651	hop1Δ	36.484	78.785	20.047	20	235	2874.343	450805	H2	Hop1
652	hop1Δ	30.044	104.311	61.07	9	255	3133.898	491513	H2	DAPI
653	hop1Δ	30.044	19.211	22.409	3	255	577.17	90522	H2	Zip1
654	hop1Δ	30.044	70.376	16.396	17	167	2114.353	331610	H2	Hop1
655	hop1Δ	27.104	114.61	72.558	10	245	3106.443	487207	H2	DAPI
656	hop1Δ	27.104	39.15	24.281	9	255	1061.149	166428	H2	Zip1
657	hop1Δ	27.104	69.8	16.258	18	190	1891.894	296720	H2	Hop1
658	hop1Δ	23.987	114.821	68.128	12	255	2754.161	431956	H2	DAPI
659	hop1Δ	23.987	31.808	23.773	5	236	762.968	119662	H2	Zip1
660	hop1Δ	23.987	70.253	18.468	21	249	1685.119	264290	H2	Hop1
661	hop1Δ	22.055	110.507	65.468	15	242	2437.203	382245	H3	DAPI
662	hop1Δ	22.055	8.604	18.375	2	255	189.75	29760	H3	Zip1
663	hop1Δ	22.055	91.495	22.666	19	160	2017.89	316481	H3	Hop1
664	hop1Δ	31.383	95.103	67.52	11	248	2984.585	468095	H3	DAPI
665	hop1Δ	31.383	5.717	18.316	1	255	179.402	28137	H3	Zip1
666	hop1Δ	31.383	92.57	22.861	23	233	2905.101	455629	H3	Hop1
667	hop1Δ	29.974	91.9	57.583	12	253	2754.589	432023	H3	DAPI
668	hop1Δ	29.974	10.204	22.153	1	255	305.858	47970	H3	Zip1
669	hop1Δ	29.974	107.869	22.678	11	205	3233.243	507094	H3	Hop1
670	hop1Δ	25.192	102.544	67.817	14	250	2583.258	405152	H3	DAPI
671	hop1Δ	25.192	17.212	17.721	4	252	433.601	68005	H3	Zip1
672	hop1Δ	25.192	74.492	19.513	9	221	1876.572	294317	H3	Hop1
673	hop1Δ	24.835	111.317	68.605	14	248	2764.503	433578	H3	DAPI
674	hop1Δ	24.835	10.743	20.519	1	255	266.805	41845	H3	Zip1
675	hop1Δ	24.835	78.999	20.118	14	223	1961.915	307702	H3	Hop1
676	hop1Δ	28.66	111.214	57.352	14	254	3187.406	499905	H3	DAPI
677	hop1Δ	28.66	13.463	22.669	2	255	385.858	60517	H3	Zip1
678	hop1Δ	28.66	66.014	16.946	6	181	1891.989	296735	H3	Hop1
679	hop1Δ	32.837	114.925	62.414	12	255	3773.738	591864	H3	DAPI
680	hop1Δ	32.837	16.442	14.097	4	255	539.896	84676	H3	Zip1
681	hop1Δ	32.837	56.702	16.402	9	255	1861.894	292015	H3	Hop1
682	hop1Δ	25.128	109.9	71.257	13	254	2761.558	433116	H3	DAPI
683	hop1Δ	25.128	7.102	18.911	1	254	178.459	27989	H3	Zip1
684	hop1Δ	25.128	58.177	15.672	7	206	1461.863	229275	H3	Hop1
685	hop1Δ	30.509	128.038	70.428	12	254	3906.36	612664	H3	DAPI
686	hop1Δ	30.509	17.904	17.977	1	255	546.228	85669	H3	Zip1
687	hop1Δ	30.509	52.565	13.011	10	108	1603.716	251523	H3	Hop1
688	hop1Δ	30.975	113.803	69.427	12	251	3525.003	552853	H3	DAPI
689	hop1Δ	30.975	15.339	23.36	2	251	475.135	74519	H3	Zip1
690	hop1Δ	30.975	96.545	21.818	21	201	2990.457	469016	H3	Hop1
691	hop1Δ	29.744	97.055	55.719	11	255	2886.827	452763	H3	DAPI
692	hop1Δ	29.744	36.169	32.838	4	255	1075.807	168727	H3	Zip1
693	hop1Δ	29.744	72.61	16.496	16	147	2159.718	338725	H3	Hop1
694	hop1Δ	37.096	90.132	57.695	8	255	3343.516	524389	H3	DAPI
695	hop1Δ	37.096	8.651	14.028	1	255	320.918	50332	H3	Zip1
696	hop1Δ	37.096	65.085	18.055	6	211	2414.37	378664	H3	Hop1
697	hop1Δ	33.002	101.234	57.619	13	255	3340.953	523987	H3	DAPI
698	hop1Δ	33.002	11.748	21.521	2	255	387.707	60807	H3	Zip1
699	hop1Δ	33.002	72.764	19.904	11	188	2401.376	376626	H3	Hop1
700	hop1Δ	33.653	101.996	52.012	12	251	3432.436	538335	H3	DAPI
701	hop1Δ	33.653	12.337	24.81	2	255	415.181	65116	H3	Zip1
702	hop1Δ	33.653	66.801	16.053	8	169	2248.039	352577	H3	Hop1
703	hop1Δ	34.819	112.893	65.015	14	255	3930.876	616509	H3	DAPI
704	hop1Δ	34.819	10.829	26.531	1	249	377.065	59138	H3	Zip1
705	hop1Δ	34.819	45.448	11.63	4	133	1582.491	248194	H3	Hop1
706	hop1Δ	34.533	92.025	60.318	8	253	3177.848	498406	H3	DAPI
707	hop1Δ	34.533	11.709	22.076	1	250	404.348	63417	H3	Zip1
708	hop1Δ	34.533	73.737	19.453	6	230	2546.316	399358	H3	Hop1
709	hop1Δ	24.822	101.461	66.073	11	255	2518.459	394989	H3	DAPI
710	hop1Δ	24.822	12.507	23.598	1	255	310.436	48688	H3	Zip1
711	hop1Δ	24.822	71.659	18.686	10	171	1778.7	278967	H3	Hop1
712	hop1Δ	38.9	92.536	63.236	8	255	3599.654	564561	H3	DAPI
713	hop1Δ	38.9	5.265	18.917	0	246	204.804	32121	H3	Zip1
714	hop1Δ	38.9	78.517	20.758	0	231	3054.313	479031	H3	Hop1
715	hop1Δ	28.112	92.756	62.687	7	255	2607.551	408962	H3	DAPI
716	hop1Δ	28.112	11.684	29.687	1	247	328.467	51516	H3	Zip1
717	hop1Δ	28.112	63.904	16.41	13	215	1796.47	281754	H3	Hop1
718	hop1Δ	29.26	84.687	67.483	9	255	2477.901	388628	H3	DAPI
719	hop1Δ	29.26	14.738	25.775	1	255	431.23	67633	H3	Zip1
720	hop1Δ	29.26	77.24	20.359	10	222	2260.013	354455	H3	Hop1
721	hop1Δ	34.743	87.065	60.089	7	249	3024.881	474415	H4	DAPI
722	hop1Δ	34.743	4.666	14.582	0	255	162.123	25427	H4	Zip1
723	hop1Δ	34.743	54.479	14.53	8	146	1892.773	296858	H4	Hop1
724	hop1Δ	46.864	85.058	53.604	10	255	3986.156	625179	H4	DAPI
725	hop1Δ	46.864	4.133	15.111	0	255	193.71	30381	H4	Zip1
726	hop1Δ	46.864	64.718	16.544	11	163	3032.94	475679	H4	Hop1
727	hop1Δ	36.025	75.563	57.71	8	255	2722.116	426930	H4	DAPI
728	hop1Δ	36.025	6.904	18.594	1	255	248.71	39007	H4	Zip1
729	hop1Δ	36.025	56.877	16.731	0	239	2048.961	321354	H4	Hop1
730	hop1Δ	49.038	75.615	52.218	7	251	3707.989	581552	H4	DAPI
731	hop1Δ	49.038	5.915	14.669	1	252	290.077	45495	H4	Zip1
732	hop1Δ	49.038	64.58	16.982	16	196	3166.856	496682	H4	Hop1
733	hop1Δ	30.095	85.23	59.991	6	254	2564.972	402284	H4	DAPI
734	hop1Δ	30.095	11.196	19.056	2	255	336.947	52846	H4	Zip1
735	hop1Δ	30.095	64.52	16.396	20	210	1941.709	304533	H4	Hop1
736	hop1Δ	31.886	70.989	47.878	9	237	2263.577	355014	H4	DAPI
737	hop1Δ	31.886	7.196	20.229	1	251	229.467	35989	H4	Zip1
738	hop1Δ	31.886	65.259	15.621	17	149	2080.866	326358	H4	Hop1
739	hop1Δ	33.385	69.626	46.425	9	247	2324.443	364560	H4	DAPI
740	hop1Δ	33.385	5.022	14.15	1	255	167.658	26295	H4	Zip1
741	hop1Δ	33.385	61.62	15.294	16	221	2057.173	322642	H4	Hop1
742	hop1Δ	37.842	81.102	55.337	8	255	3069.048	481342	H4	DAPI
743	hop1Δ	37.842	7.594	20.519	1	255	287.361	45069	H4	Zip1
744	hop1Δ	37.842	71.234	16.681	8	164	2695.598	422771	H4	Hop1
745	hop1Δ	41.246	111.09	68.005	9	254	4582.059	718639	H4	DAPI
746	hop1Δ	41.246	5.465	13.119	1	255	225.405	35352	H4	Zip1
747	hop1Δ	41.246	86.616	20.68	19	206	3572.588	560316	H4	Hop1
748	hop1Δ	36.197	134.593	69.239	18	255	4871.83	764086	H4	DAPI
749	hop1Δ	36.197	45.195	22.381	9	255	1635.915	256573	H4	Zip1
750	hop1Δ	36.197	62.387	19.369	12	255	2258.196	354170	H4	Hop1
751	hop1Δ	42.126	91.404	49.605	11	231	3850.538	603909	H4	DAPI
752	hop1Δ	42.126	7.621	16.061	1	255	321.026	50349	H4	Zip1
753	hop1Δ	42.126	90.473	20.304	16	187	3811.306	597756	H4	Hop1
754	hop1Δ	30.19	94.732	62.618	8	255	2860.01	448557	H4	DAPI
755	hop1Δ	30.19	8.558	21.93	1	254	258.376	40523	H4	Zip1
756	hop1Δ	30.19	57.414	15.111	13	177	1733.366	271857	H4	Hop1
757	hop1Δ	36.662	76.509	50.157	9	246	2804.991	439928	H4	DAPI
758	hop1Δ	36.662	7.809	18.869	1	255	286.296	44902	H4	Zip1
759	hop1Δ	36.662	60.403	16.436	7	168	2214.501	347317	H4	Hop1
760	hop1Δ	32.199	113.438	62.159	14	255	3652.569	572860	H4	DAPI
761	hop1Δ	32.199	6.868	17.063	1	233	221.14	34683	H4	Zip1
762	hop1Δ	32.199	48.38	14.026	7	230	1557.777	244318	H4	Hop1
763	hop1Δ	22.22	92.826	65.59	9	255	2062.637	323499	H4	DAPI
764	hop1Δ	22.22	10.601	24.608	1	255	235.569	36946	H4	Zip1
765	hop1Δ	22.22	61.98	19.904	15	255	1377.221	216000	H4	Hop1
766	hop1Δ	32.537	96.535	59.353	11	255	3140.95	492619	H4	DAPI
767	hop1Δ	32.537	14.527	18.203	2	245	472.655	74130	H4	Zip1
768	hop1Δ	32.537	67.111	16.573	11	160	2183.577	342467	H4	Hop1
769	hop1Δ	26.55	100.282	56.526	14	254	2662.474	417576	H4	DAPI
770	hop1Δ	26.55	10.916	23.696	1	255	289.829	45456	H4	Zip1
771	hop1Δ	26.55	71.275	17.727	14	154	1892.34	296790	H4	Hop1
772	hop1Δ	27.774	92.843	63.096	11	252	2578.629	404426	H4	DAPI
773	hop1Δ	27.774	9.032	21.274	1	251	250.865	39345	H4	Zip1
774	hop1Δ	27.774	36.796	9.203	11	115	1021.974	160284	H4	Hop1
775	hop1Δ	24.637	92.986	59.573	9	255	2290.899	359299	H4	DAPI
776	hop1Δ	24.637	22.072	20.948	7	255	543.792	85287	H4	Zip1
777	hop1Δ	24.637	47.893	15.498	13	231	1179.94	185059	H4	Hop1
778	hop1Δ	41.533	84.787	56.829	8	248	3521.484	552301	H4	DAPI
779	hop1Δ	41.533	5	15.142	1	255	207.654	32568	H4	Zip1
780	hop1Δ	41.533	81.347	18.711	18	200	3378.61	529893	H4	Hop1
