# Supplementary material for: Chromatin binding by HORMAD proteins regulates meiotic recombination initiation
Source: EMBO J. 2024 Feb 8;43(5):8. doi: 10.1038/s44318-024-00034-3 (PMC10907721; doi:10.1038/s44318-024-00034-3)
Supplement: Supplementary file 14 — Appendix Figure 8 Source Data [file 44318_2024_34_MOESM14_ESM.zip › Data_AppendixFigure8/DAPI_Area_Quant/Combined_DapiAreaHop1Area.csv]

Filename	Strain	Hour	Dapi.Total.Area	Hop1.Total.Area	Percent.Area.Hop1OverDapi		h2	loop2	pch2	pchloop		Wt Vs ->	Loop2	Pch2	Loop2 pch2
zip1TC_22-06-30_7797-H4_01_R3D_RGB.tif	A4_WT	H4	16.68	2.155	12.91966427		wt	2.39029E-08	1.24611E-09	0.542282407		H2	7.17088E-08	3.73832E-09	1.62684722
zip1TC_22-06-30_7797-H4_02_R3D_RGB.tif	A4_WT	H4	24.886	4.355	17.49979908		H3					H3	0.112063254	5.68457E-05	0.002967077
zip1TC_22-06-30_7797-H4_03_R3D_RGB.tif	A4_WT	H4	20.148	1.715	8.512011118		Wt	0.037354418	1.89486E-05	0.000989026		H4	0.007503967	1.78753E-11	5.0147E-07
zip1TC_22-06-30_7797-H4_04_R3D_RGB.tif	A4_WT	H4	16.884	2.2	13.03008766		H4
zip1TC_22-06-30_7797-H4_05_R3D_RGB.tif	A4_WT	H4	22.909	3.991	17.42110088		Wt	0.002501322	5.95844E-12	1.67157E-07
zip1TC_22-06-30_7797-H4_06_R3D_RGB.tif	A4_WT	H4	20.161	2.563	12.71266306
zip1TC_22-06-30_7797-H4_07_R3D_RGB.tif	A4_WT	H4	18.076	2.423	13.40451427
zip1TC_22-06-30_7797-H4_08_R3D_RGB.tif	A4_WT	H4	14.76	0.778	5.27100271		H2	loop2	pch2	pchloop		Wt Vs ->	Loop2	Pch2	Loop2 pch2
zip1TC_22-06-30_7797-H4_09_R3D_RGB.tif	A4_WT	H4	18.637	3.405	18.27010785		Wt	1.3323E-07	0.118509653	3.80306E-06		H2	3.99691E-07	0.355528958	1.14092E-05
zip1TC_22-06-30_7797-H4_10_R3D_RGB.tif	A4_WT	H4	25.198	4.884	19.38249067		H3					H3	0.339271469	5.19854E-13	0.020918143
zip1TC_22-06-30_7797-H4_11_R3D_RGB.tif	A4_WT	H4	21.156	2.244	10.60692002		Wt	0.11309049	1.73285E-13	0.006972714		H4	0.093070607	5.97294E-15	0.07190814
zip1TC_22-06-30_7797-H4_12_R3D_RGB.tif	A4_WT	H4	21.647	2.072	9.571765141		H4
zip1TC_22-06-30_7797-H4_13_R3D_RGB.tif	A4_WT	H4	19.861	3.239	16.30834298		Wt	0.031023536	1.99098E-15	0.02396938
zip1TC_22-06-30_7797-H4_14_R3D_RGB.tif	A4_WT	H4	21.175	2.812	13.2798111
zip1TC_22-06-30_7797-H4_15_R3D_RGB.tif	A4_WT	H4	22.412	3.749	16.7276459
zip1TC_22-06-30_7797-H4_16_R3D_RGB.tif	A4_WT	H4	26.123	4.393	16.8165984
zip1TC_22-06-30_7797-H4_17_R3D_RGB.tif	A4_WT	H4	17.591	1.728	9.823205048
zip1TC_22-06-30_7797-H4_18_R3D_RGB.tif	A4_WT	H4	24.197	2.028	8.381204282
zip1TC_22-06-30_7797-H4_19_R3D_RGB.tif	A4_WT	H4	23.7	3.411	14.39240506
zip1TC_22-06-30_7797-H4_20_R3D_RGB.tif	A4_WT	H4	23.502	1.364	5.803761382
zip1TC_22-07-06_7797-H2_01_R3D_RGB.tif	A2_WT	H2	23.317	8.85	37.95514003
zip1TC_22-07-06_7797-H2_02_R3D_RGB.tif	A2_WT	H2	28.392	2.984	10.51000282
zip1TC_22-07-06_7797-H2_03_R3D_RGB.tif	A2_WT	H2	13.632	3.564	26.1443662
zip1TC_22-07-06_7797-H2_04_R3D_RGB.tif	A2_WT	H2	23.974	9.296	38.77533995
zip1TC_22-07-06_7797-H2_05_R3D_RGB.tif	A2_WT	H2	24.395	3.277	13.43308055
zip1TC_22-07-06_7797-H2_06_R3D_RGB.tif	A2_WT	H2	20.633	8.997	43.60490476
zip1TC_22-07-06_7797-H2_07_R3D_RGB.tif	A2_WT	H2	22.45	1.6	7.126948775
zip1TC_22-07-06_7797-H2_08_R3D_RGB.tif	A2_WT	H2	19.243	6.013	31.24772645
zip1TC_22-07-06_7797-H2_09_R3D_RGB.tif	A2_WT	H2	21.36	1.32	6.179775281
zip1TC_22-07-06_7797-H2_10_R3D_RGB.tif	A2_WT	H2	25.402	8.327	32.7808834
zip1TC_22-07-06_7797-H2_11_R3D_RGB.tif	A2_WT	H2	25.389	9.29	36.59064949
zip1TC_22-07-06_7797-H2_12_R3D_RGB.tif	A2_WT	H2	21.449	8.021	37.39568278
zip1TC_22-07-06_7797-H2_13_R3D_RGB.tif	A2_WT	H2	18.605	8.544	45.92313894
zip1TC_22-07-06_7797-H2_14_R3D_RGB.tif	A2_WT	H2	26.537	3.239	12.20559973
zip1TC_22-07-06_7797-H2_15_R3D_RGB.tif	A2_WT	H2	27.226	6.988	25.66664218
zip1TC_22-07-06_7797-H2_16_R3D_RGB.tif	A2_WT	H2	19.211	4.731	24.62651606
zip1TC_22-07-06_7797-H2_17_R3D_RGB.tif	A2_WT	H2	32.371	2.729	8.430385221
zip1TC_22-07-06_7797-H2_18_R3D_RGB.tif	A2_WT	H2	28.061	4.042	14.40433342
zip1TC_22-07-06_7797-H2_19_R3D_RGB.tif	A2_WT	H2	35.317	6.548	18.54064615
zip1TC_22-07-06_7797-H2_20_R3D_RGB.tif	A2_WT	H2	25.612	3.851	15.03592066
zip1TC_22-07-06_7797-H3_01_R3D_RGB.tif	A3_WT	H3	16.737	2.047	12.23038776
zip1TC_22-07-06_7797-H3_02_R3D_RGB.tif	A3_WT	H3	18.395	3.131	17.0209296
zip1TC_22-07-06_7797-H3_03_R3D_RGB.tif	A3_WT	H3	17.164	2.442	14.22745281
zip1TC_22-07-06_7797-H3_04_R3D_RGB.tif	A3_WT	H3	10.999	3.877	35.24865897
zip1TC_22-07-06_7797-H3_05_R3D_RGB.tif	A3_WT	H3	17.458	2.761	15.81509909
zip1TC_22-07-06_7797-H3_06_R3D_RGB.tif	A3_WT	H3	12.127	2.525	20.82130783
zip1TC_22-07-06_7797-H3_07_R3D_RGB.tif	A3_WT	H3	13.077	2.002	15.30932171
zip1TC_22-07-06_7797-H3_08_R3D_RGB.tif	A3_WT	H3	15.417	1.989	12.90134267
zip1TC_22-07-06_7797-H3_09_R3D_RGB.tif	A3_WT	H3	25.651	3.819	14.88830845
zip1TC_22-07-06_7797-H3_10_R3D_RGB.tif	A3_WT	H3	23.649	3.711	15.69199543
zip1TC_22-07-06_7797-H3_11_R3D_RGB.tif	A3_WT	H3	26.907	2.034	7.559371167
zip1TC_22-07-06_7797-H3_12_R3D_RGB.tif	A3_WT	H3	24.395	5.075	20.80344333
zip1TC_22-07-06_7797-H3_13_R3D_RGB.tif	A3_WT	H3	29.062	5.126	17.63815291
zip1TC_22-07-06_7797-H3_14_R3D_RGB.tif	A3_WT	H3	25.44	5.745	22.58254717
zip1TC_22-07-06_7797-H3_15_R3D_RGB.tif	A3_WT	H3	25.428	3.392	13.33962561
zip1TC_22-07-06_7797-H3_16_R3D_RGB.tif	A3_WT	H3	23.1	5.4	23.37662338
zip1TC_22-07-06_7797-H3_17_R3D_RGB.tif	A3_WT	H3	27.347	3.054	11.16758694
zip1TC_22-07-06_7797-H3_18_R3D_RGB.tif	A3_WT	H3	27.162	3.411	12.55798542
zip1TC_22-07-06_7797-H3_19_R3D_RGB.tif	A3_WT	H3	30.312	2.251	7.426101874
zip1TC_22-07-06_7797-H3_20_R3D_RGB.tif	A3_WT	H3	33.111	2.576	7.779891879
zip1TC_22-07-07_11644-H2_01_R3D_RGB.tif	B2_hop1-loop2	H2	16.743	0.217	1.296064027
zip1TC_22-07-07_11644-H2_02_R3D_RGB.tif	B2_hop1-loop2	H2	14.614	0.389	2.661831121
zip1TC_22-07-07_11644-H2_03_R3D_RGB.tif	B2_hop1-loop2	H2	13.555	0.351	2.589450387
zip1TC_22-07-07_11644-H2_04_R3D_RGB.tif	B2_hop1-loop2	H2	20.116	1.428	7.098826805
zip1TC_22-07-07_11644-H2_05_R3D_RGB.tif	B2_hop1-loop2	H2	16.335	0.357	2.185491276
zip1TC_22-07-07_11644-H2_06_R3D_RGB.tif	B2_hop1-loop2	H2	16.361	0.325	1.986431147
zip1TC_22-07-07_11644-H2_07_R3D_RGB.tif	B2_hop1-loop2	H2	15.213	0.268	1.761651219
zip1TC_22-07-07_11644-H2_08_R3D_RGB.tif	B2_hop1-loop2	H2	12.452	0.542	4.352714423
zip1TC_22-07-07_11644-H2_09_R3D_RGB.tif	B2_hop1-loop2	H2	12.962	0.421	3.247955562
zip1TC_22-07-07_11644-H2_10_R3D_RGB.tif	B2_hop1-loop2	H2	13.339	0.312	2.339005922
zip1TC_22-07-07_11644-H2_11_R3D_RGB.tif	B2_hop1-loop2	H2	13.562	0.701	5.168854151
zip1TC_22-07-07_11644-H2_12_R3D_RGB.tif	B2_hop1-loop2	H2	12.656	2.238	17.68331226
zip1TC_22-07-07_11644-H2_13_R3D_RGB.tif	B2_hop1-loop2	H2	11.235	0.421	3.747218514
zip1TC_22-07-07_11644-H2_14_R3D_RGB.tif	B2_hop1-loop2	H2	19.256	1.039	5.395720814
zip1TC_22-07-07_11644-H2_15_R3D_RGB.tif	B2_hop1-loop2	H2	15.825	0.37	2.33807267
zip1TC_22-07-07_11644-H2_16_R3D_RGB.tif	B2_hop1-loop2	H2	12.656	0.491	3.879582807
zip1TC_22-07-07_11644-H2_17_R3D_RGB.tif	B2_hop1-loop2	H2	17.91	1.294	7.225013959
zip1TC_22-07-07_11644-H2_18_R3D_RGB.tif	B2_hop1-loop2	H2	12.631	0.166	1.314226902
zip1TC_22-07-07_11644-H2_19_R3D_RGB.tif	B2_hop1-loop2	H2	12.312	1.709	13.88076673
zip1TC_22-07-07_11644-H2_20_R3D_RGB.tif	B2_hop1-loop2	H2	12.746	0.421	3.302997019
zip1TC_22-07-07_11644-H3_01_R3D_RGB.tif	B3_hop1-loop2	H3	4.878	1.001	20.52070521
zip1TC_22-07-07_11644-H3_02_R3D_RGB.tif	B3_hop1-loop2	H3	19.753	2.85	14.42818812
zip1TC_22-07-07_11644-H3_03_R3D_RGB.tif	B3_hop1-loop2	H3	18.044	0.376	2.083795167
zip1TC_22-07-07_11644-H3_04_R3D_RGB.tif	B3_hop1-loop2	H3	20.665	6.363	30.79119284
zip1TC_22-07-07_11644-H3_05_R3D_RGB.tif	B3_hop1-loop2	H3	14.55	4.068	27.95876289
zip1TC_22-07-07_11644-H3_06_R3D_RGB.tif	B3_hop1-loop2	H3	17.808	2.805	15.75134771
zip1TC_22-07-07_11644-H3_07_R3D_RGB.tif	B3_hop1-loop2	H3	14.958	3.163	21.14587512
zip1TC_22-07-07_11644-H3_08_R3D_RGB.tif	B3_hop1-loop2	H3	18.095	5.942	32.8378005
zip1TC_22-07-07_11644-H3_09_R3D_RGB.tif	B3_hop1-loop2	H3	15.934	4.718	29.60963976
zip1TC_22-07-07_11644-H3_10_R3D_RGB.tif	B3_hop1-loop2	H3	16.648	2.461	14.78255646
zip1TC_22-07-07_11644-H3_11_R3D_RGB.tif	B3_hop1-loop2	H3	21.047	6.663	31.65771844
zip1TC_22-07-07_11644-H3_12_R3D_RGB.tif	B3_hop1-loop2	H3	18.758	2.468	13.15705299
zip1TC_22-07-07_11644-H3_13_R3D_RGB.tif	B3_hop1-loop2	H3	28.743	6.236	21.69571722
zip1TC_22-07-07_11644-H3_14_R3D_RGB.tif	B3_hop1-loop2	H3	18.816	6.223	33.07291667
zip1TC_22-07-07_11644-H3_15_R3D_RGB.tif	B3_hop1-loop2	H3	19.855	6.956	35.03399647
zip1TC_22-07-07_11644-H3_16_R3D_RGB.tif	B3_hop1-loop2	H3	25.53	3.972	15.55816686
zip1TC_22-07-07_11644-H3_17_R3D_RGB.tif	B3_hop1-loop2	H3	21.175	0.491	2.318772137
zip1TC_22-07-07_11644-H3_18_R3D_RGB.tif	B3_hop1-loop2	H3	5.286	4.795	90.7113129
zip1TC_22-07-07_11644-H3_19_R3D_RGB.tif	B3_hop1-loop2	H3	23.005	7.192	31.26276896
zip1TC_22-07-07_11644-H3_20_R3D_RGB.tif	B3_hop1-loop2	H3	16.865	2.015	11.94782093
zip1TC_22-07-07_11644-H4_01_R3D_RGB.tif	B4_hop1-loop2	H4	18.892	4.393	23.25322888
zip1TC_22-07-07_11644-H4_02_R3D_RGB.tif	B4_hop1-loop2	H4	18.369	4.508	24.54134683
zip1TC_22-07-07_11644-H4_03_R3D_RGB.tif	B4_hop1-loop2	H4	21.653	3.462	15.98854662
zip1TC_22-07-07_11644-H4_04_R3D_RGB.tif	B4_hop1-loop2	H4	16.788	3.182	18.95401477
zip1TC_22-07-07_11644-H4_05_R3D_RGB.tif	B4_hop1-loop2	H4	15.844	4.757	30.02398384
zip1TC_22-07-07_11644-H4_06_R3D_RGB.tif	B4_hop1-loop2	H4	16.539	3.571	21.59139005
zip1TC_22-07-07_11644-H4_07_R3D_RGB.tif	B4_hop1-loop2	H4	19.268	2.455	12.74133278
zip1TC_22-07-07_11644-H4_08_R3D_RGB.tif	B4_hop1-loop2	H4	14.729	4.68	31.77405119
zip1TC_22-07-07_11644-H4_09_R3D_RGB.tif	B4_hop1-loop2	H4	16.922	3.94	23.28329985
zip1TC_22-07-07_11644-H4_10_R3D_RGB.tif	B4_hop1-loop2	H4	19.829	1.804	9.097786071
zip1TC_22-07-07_11644-H4_11_R3D_RGB.tif	B4_hop1-loop2	H4	14.505	3.233	22.28886591
zip1TC_22-07-07_11644-H4_12_R3D_RGB.tif	B4_hop1-loop2	H4	14.729	2.952	20.04209383
zip1TC_22-07-07_11644-H4_13_R3D_RGB.tif	B4_hop1-loop2	H4	17.33	3.826	22.07732256
zip1TC_22-07-07_11644-H4_14_R3D_RGB.tif	B4_hop1-loop2	H4	18.784	3.775	20.09689097
zip1TC_22-07-07_11644-H4_15_R3D_RGB.tif	B4_hop1-loop2	H4	17.037	1.256	7.37218994
zip1TC_22-07-07_11644-H4_16_R3D_RGB.tif	B4_hop1-loop2	H4	20.716	4.54	21.91542769
zip1TC_22-07-07_11644-H4_17_R3D_RGB.tif	B4_hop1-loop2	H4	17.764	5.789	32.588381
zip1TC_22-07-07_11644-H4_18_R3D_RGB.tif	B4_hop1-loop2	H4	20.646	2.799	13.55710549
zip1TC_22-07-07_11644-H4_19_R3D_RGB.tif	B4_hop1-loop2	H4	23.33	3.367	14.43206172
zip1TC_22-07-07_11644-H4_20_R3D_RGB.tif	B4_hop1-loop2	H4	18.274	2.716	14.86264638
zip1TC_22-07-11_11757-H2_01_R3D_RGB.tif	D2_hop1-loop2-pch2	H2	21.647	3.883	17.93782048
zip1TC_22-07-11_11757-H2_02_R3D_RGB.tif	D2_hop1-loop2-pch2	H2	19.198	0.561	2.922179394
zip1TC_22-07-11_11757-H2_03_R3D_RGB.tif	D2_hop1-loop2-pch2	H2	26.48	0.268	1.012084592
zip1TC_22-07-11_11757-H2_04_R3D_RGB.tif	D2_hop1-loop2-pch2	H2	26.174	0.497	1.898830901
zip1TC_22-07-11_11757-H2_05_R3D_RGB.tif	D2_hop1-loop2-pch2	H2	26.11	0.242	0.926847951
zip1TC_22-07-11_11757-H2_06_R3D_RGB.tif	D2_hop1-loop2-pch2	H2	27.793	0.861	3.09790235
zip1TC_22-07-11_11757-H2_07_R3D_RGB.tif	D2_hop1-loop2-pch2	H2	25.249	2.098	8.30923997
zip1TC_22-07-11_11757-H2_08_R3D_RGB.tif	D2_hop1-loop2-pch2	H2	22.546	1.454	6.449037523
zip1TC_22-07-11_11757-H2_09_R3D_RGB.tif	D2_hop1-loop2-pch2	H2	26.83	3.143	11.7144987
zip1TC_22-07-11_11757-H2_10_R3D_RGB.tif	D2_hop1-loop2-pch2	H2	25.51	0.695	2.724421795
zip1TC_22-07-11_11757-H2_11_R3D_RGB.tif	D2_hop1-loop2-pch2	H2	20.671	0.612	2.960669537
zip1TC_22-07-11_11757-H2_12_R3D_RGB.tif	D2_hop1-loop2-pch2	H2	28.22	0.472	1.672572644
zip1TC_22-07-11_11757-H2_13_R3D_RGB.tif	D2_hop1-loop2-pch2	H2	26.072	1.785	6.846425284
zip1TC_22-07-11_11757-H2_14_R3D_RGB.tif	D2_hop1-loop2-pch2	H2	23.942	2.544	10.62567872
zip1TC_22-07-11_11757-H2_15_R3D_RGB.tif	D2_hop1-loop2-pch2	H2	21.015	4.297	20.44729955
zip1TC_22-07-11_11757-H2_16_R3D_RGB.tif	D2_hop1-loop2-pch2	H2	30.643	0.281	0.917012042
zip1TC_22-07-11_11757-H2_17_R3D_RGB.tif	D2_hop1-loop2-pch2	H2	25.721	0.306	1.189689359
zip1TC_22-07-11_11757-H2_18_R3D_RGB.tif	D2_hop1-loop2-pch2	H2	21.328	1.052	4.932483121
zip1TC_22-07-11_11757-H2_19_R3D_RGB.tif	D2_hop1-loop2-pch2	H2	29.916	0.344	1.149886348
zip1TC_22-07-11_11757-H2_20_R3D_RGB.tif	D2_hop1-loop2-pch2	H2	23.661	6.166	26.05976079
zip1TC_22-07-11_11757-H3_01_R3D_RGB.tif	D3_hop1-loop2-pch2	H3	26.186	3.379	12.90384175
zip1TC_22-07-11_11757-H3_02_R3D_RGB.tif	D3_hop1-loop2-pch2	H3	27.627	8.856	32.05559778
zip1TC_22-07-11_11757-H3_03_R3D_RGB.tif	D3_hop1-loop2-pch2	H3	25.702	2.302	8.95650144
zip1TC_22-07-11_11757-H3_04_R3D_RGB.tif	D3_hop1-loop2-pch2	H3	26.352	5.12	19.42926533
zip1TC_22-07-11_11757-H3_05_R3D_RGB.tif	D3_hop1-loop2-pch2	H3	30.337	6.574	21.66990803
zip1TC_22-07-11_11757-H3_06_R3D_RGB.tif	D3_hop1-loop2-pch2	H3	25.549	6.064	23.73478414
zip1TC_22-07-11_11757-H3_07_R3D_RGB.tif	D3_hop1-loop2-pch2	H3	35.132	1.256	3.575088239
zip1TC_22-07-11_11757-H3_08_R3D_RGB.tif	D3_hop1-loop2-pch2	H3	26.48	9.704	36.64652568
zip1TC_22-07-11_11757-H3_09_R3D_RGB.tif	D3_hop1-loop2-pch2	H3	25.715	10.074	39.17557846
zip1TC_22-07-11_11757-H3_10_R3D_RGB.tif	D3_hop1-loop2-pch2	H3	27.666	6.701	24.22106557
zip1TC_22-07-11_11757-H3_11_R3D_RGB.tif	D3_hop1-loop2-pch2	H3	24.471	0.727	2.970863471
zip1TC_22-07-11_11757-H3_12_R3D_RGB.tif	D3_hop1-loop2-pch2	H3	26.741	3.545	13.25679668
zip1TC_22-07-11_11757-H3_13_R3D_RGB.tif	D3_hop1-loop2-pch2	H3	23.999	7.887	32.86386933
zip1TC_22-07-11_11757-H3_14_R3D_RGB.tif	D3_hop1-loop2-pch2	H3	29.234	5.381	18.40664979
zip1TC_22-07-11_11757-H3_15_R3D_RGB.tif	D3_hop1-loop2-pch2	H3	30.331	12.618	41.60100227
zip1TC_22-07-11_11757-H3_16_R3D_RGB.tif	D3_hop1-loop2-pch2	H3	23.292	6.255	26.85471406
zip1TC_22-07-11_11757-H3_17_R3D_RGB.tif	D3_hop1-loop2-pch2	H3	29.285	1.084	3.701553696
zip1TC_22-07-11_11757-H3_18_R3D_RGB.tif	D3_hop1-loop2-pch2	H3	27.136	7.352	27.09316038
zip1TC_22-07-11_11757-H3_19_R3D_RGB.tif	D3_hop1-loop2-pch2	H3	27.519	1.384	5.029252516
zip1TC_22-07-11_11757-H3_20_R3D_RGB.tif	D3_hop1-loop2-pch2	H3	26.307	6.822	25.93226138
zip1TC_22-07-11_11757-H4_01_R3D_RGB.tif	D4_hop1-loop2-pch2	H4	7.734	6.816	88.13033359
zip1TC_22-07-11_11757-H4_02_R3D_RGB.tif	D4_hop1-loop2-pch2	H4	5.075	2.78	54.77832512
zip1TC_22-07-11_11757-H4_03_R3D_RGB.tif	D4_hop1-loop2-pch2	H4	17.553	4.961	28.26297499
zip1TC_22-07-11_11757-H4_04_R3D_RGB.tif	D4_hop1-loop2-pch2	H4	8.863	2.933	33.09263229
zip1TC_22-07-11_11757-H4_05_R3D_RGB.tif	D4_hop1-loop2-pch2	H4	4.329	2.04	47.12404712
zip1TC_22-07-11_11757-H4_06_R3D_RGB.tif	D4_hop1-loop2-pch2	H4	7.103	2.57	36.18189497
zip1TC_22-07-11_11757-H4_07_R3D_RGB.tif	D4_hop1-loop2-pch2	H4	18.095	3.819	21.1052777
zip1TC_22-07-11_11757-H4_08_R3D_RGB.tif	D4_hop1-loop2-pch2	H4	13.077	3.5	26.76454844
zip1TC_22-07-11_11757-H4_09_R3D_RGB.tif	D4_hop1-loop2-pch2	H4	20.818	5.311	25.51157652
zip1TC_22-07-11_11757-H4_10_R3D_RGB.tif	D4_hop1-loop2-pch2	H4	13.734	2.149	15.64729867
zip1TC_22-07-11_11757-H4_11_R3D_RGB.tif	D4_hop1-loop2-pch2	H4	16.291	4.47	27.43846296
zip1TC_22-07-11_11757-H4_12_R3D_RGB.tif	D4_hop1-loop2-pch2	H4	19.345	4.712	24.35771517
zip1TC_22-07-11_11757-H4_13_R3D_RGB.tif	D4_hop1-loop2-pch2	H4	19.549	3.099	15.85247327
zip1TC_22-07-11_11757-H4_14_R3D_RGB.tif	D4_hop1-loop2-pch2	H4	19.205	0.676	3.519916688
zip1TC_22-07-11_11757-H4_15_R3D_RGB.tif	D4_hop1-loop2-pch2	H4	14.155	4.055	28.64712116
zip1TC_22-07-11_11757-H4_16_R3D_RGB.tif	D4_hop1-loop2-pch2	H4	13.696	2.098	15.31834112
zip1TC_22-07-11_11757-H4_17_R3D_RGB.tif	D4_hop1-loop2-pch2	H4	18.599	0.918	4.935749234
zip1TC_22-07-11_11757-H4_18_R3D_RGB.tif	D4_hop1-loop2-pch2	H4	12.146	3.201	26.35435534
zip1TC_22-07-11_11757-H4_19_R3D_RGB.tif	D4_hop1-loop2-pch2	H4	16.68	3.666	21.97841727
zip1TC_22-07-11_11757-H4_20_R3D_RGB.tif	D4_hop1-loop2-pch2	H4	16.756	2.531	15.105037
zip1TC_22-07-12_11757-H5_01_R3D_RGB.tif	D4_hop1-loop2-pch2	H4	16.552	3.545	21.41735138
zip1TC_22-07-12_11757-H5_02_R3D_RGB.tif	D4_hop1-loop2-pch2	H4	17.687	4.278	24.18725618
zip1TC_22-07-12_11757-H5_03_R3D_RGB.tif	D4_hop1-loop2-pch2	H4	24.05	2.232	9.280665281
zip1TC_22-07-12_11757-H5_04_R3D_RGB.tif	D4_hop1-loop2-pch2	H4	12.491	3.545	28.38043391
zip1TC_22-07-12_11757-H5_05_R3D_RGB.tif	D4_hop1-loop2-pch2	H4	22.609	2.391	10.57543456
zip1TC_22-07-12_11757-H5_06_R3D_RGB.tif	D4_hop1-loop2-pch2	H4	19.243	4.572	23.75928909
zip1TC_22-07-12_11757-H5_07_R3D_RGB.tif	D4_hop1-loop2-pch2	H4	15.455	5.292	34.24134584
zip1TC_22-07-12_11757-H5_08_R3D_RGB.tif	D4_hop1-loop2-pch2	H4	12.331	3.379	27.40248155
zip1TC_22-07-12_11757-H5_09_R3D_RGB.tif	D4_hop1-loop2-pch2	H4	13.262	2.512	18.94133615
zip1TC_22-07-12_11757-H5_10_R3D_RGB.tif	D4_hop1-loop2-pch2	H4	12.108	4.521	37.33894945
zip1TC_22-07-12_11757-H5_11_R3D_RGB.tif	D4_hop1-loop2-pch2	H4	8.512	4.495	52.80780075
zip1TC_22-07-12_11757-H5_12_R3D_RGB.tif	D4_hop1-loop2-pch2	H4	16.208	4.259	26.27714709
zip1TC_22-07-12_11757-H5_13_R3D_RGB.tif	D4_hop1-loop2-pch2	H4	16.947	5.196	30.66029386
zip1TC_22-07-12_11757-H5_14_R3D_RGB.tif	D4_hop1-loop2-pch2	H4	6.484	2.927	45.14188772
zip1TC_22-07-12_11757-H5_15_R3D_RGB.tif	D4_hop1-loop2-pch2	H4	19.147	3.679	19.21449835
zip1TC_22-07-12_11757-H5_16_R3D_RGB.tif	D4_hop1-loop2-pch2	H4	18.133	3.386	18.67313737
zip1TC_22-07-12_11757-H5_17_R3D_RGB.tif	D4_hop1-loop2-pch2	H4	11.585	5.19	44.79930945
zip1TC_22-07-12_11757-H5_18_R3D_RGB.tif	D4_hop1-loop2-pch2	H4	16.947	3.194	18.84699357
zip1TC_22-07-12_11757-H5_19_R3D_RGB.tif	D4_hop1-loop2-pch2	H4	11.777	3.207	27.23104356
zip1TC_22-07-12_11757-H5_20_R3D_RGB.tif	D4_hop1-loop2-pch2	H4	16.393	2.652	16.1776368
11-18-2022_cal-11758-H2-01_R3D_RGB.tif (blue)	C2_pch2	H2	10.138	4.176
11-18-2022_cal-11758-H2-02_R3D_RGB.tif (blue)	C2_pch2	H2	10.712	5.789
11-18-2022_cal-11758-H2-03_R3D_RGB.tif (blue)	C2_pch2	H2	17.375	5.413
11-18-2022_cal-11758-H2-04_R3D_RGB.tif (blue)	C2_pch2	H2	2.805	3.226
11-18-2022_cal-11758-H2-05_R3D_RGB.tif (blue)	C2_pch2	H2	9.876	3.832
11-18-2022_cal-11758-H2-06_R3D_RGB.tif (blue)	C2_pch2	H2	11.751	6.669
11-18-2022_cal-11758-H2-07_R3D_RGB.tif (blue)	C2_pch2	H2	17.662	8.168
11-18-2022_cal-11758-H2-08_R3D_RGB.tif (blue)	C2_pch2	H2	6.408	5.375
11-18-2022_cal-11758-H2-09_R3D_RGB.tif (blue)	C2_pch2	H2	10.686	7.403
11-18-2022_cal-11758-H2-10_R3D_RGB.tif (blue)	C2_pch2	H2	11.011	6.822
11-18-2022_cal-11758-H2-11_R3D_RGB.tif (blue)	C2_pch2	H2	14.837	7.964
11-18-2022_cal-11758-H2-12_R3D_RGB.tif (blue)	C2_pch2	H2	12.223	6.988
11-18-2022_cal-11758-H2-13_R3D_RGB.tif (blue)	C2_pch2	H2	10.788	6.153
11-18-2022_cal-11758-H2-14_R3D_RGB.tif (blue)	C2_pch2	H2	10.272	6.931
11-18-2022_cal-11758-H2-15_R3D_RGB.tif (blue)	C2_pch2	H2	13.473	8.404
11-18-2022_cal-11758-H2-16_R3D_RGB.tif (blue)	C2_pch2	H2	12.51	8.136
11-18-2022_cal-11758-H2-17_R3D_RGB.tif (blue)	C2_pch2	H2	15.302	7.135
11-18-2022_cal-11758-H2-18_R3D_RGB.tif (blue)	C2_pch2	H2	30.203	11.235
11-18-2022_cal-11758-H2-19_R3D_RGB.tif (blue)	C2_pch2	H2	9.36	5.496
11-18-2022_cal-11758-H2-20_R3D_RGB.tif (blue)	C2_pch2	H2	10.712	6
11-18-2022_cal-11758-H2-21_R3D_RGB.tif (blue)	C2_pch2	H2	10.667	7.046
11-18-2022_cal-11758-H2-22_R3D_RGB.tif (blue)	C2_pch2	H2	10.591	6.88
11-18-2022_cal-11758-H2-23_R3D_RGB.tif (blue)	C2_pch2	H2	10.087	6.236
11-18-2022_cal-11758-H2-24_R3D_RGB.tif (blue)	C2_pch2	H2	12.42	7.097
11-18-2022_cal-11758-H2-25_R3D_RGB.tif (blue)	C2_pch2	H2	19.294	10.361
11-18-2022_cal-11758-H3-10_R3D_RGB.tif (blue)	C3_pch2	H3	12.918	7.32
11-18-2022_cal-11758-H3-11_R3D_RGB.tif (blue)	C3_pch2	H3	16.361	9.009
11-18-2022_cal-11758-H3-12_R3D_RGB.tif (blue)	C3_pch2	H3	12.784	7.785
11-18-2022_cal-11758-H3-13_R3D_RGB.tif (blue)	C3_pch2	H3	12.778	7.409
11-18-2022_cal-11758-H3-14_R3D_RGB.tif (blue)	C3_pch2	H3	7.645	6.223
11-18-2022_cal-11758-H3-15_R3D_RGB.tif (blue)	C3_pch2	H3	13.001	7.441
11-18-2022_cal-11758-H3-16_R3D_RGB.tif (blue)	C3_pch2	H3	12.931	7.383
11-18-2022_cal-11758-H3-17_R3D_RGB.tif (blue)	C3_pch2	H3	15.054	8.474
11-18-2022_cal-11758-H3-19_R3D_RGB.tif (blue)	C3_pch2	H3	12.956	6.51
11-18-2022_cal-11758-H3-1_R3D_RGB.tif (blue)	C3_pch2	H3	17.604	4.961
11-18-2022_cal-11758-H3-20_R3D_RGB.tif (blue)	C3_pch2	H3	15.302	7.996
11-18-2022_cal-11758-H3-21_R3D_RGB.tif (blue)	C3_pch2	H3	10.973	5.981
11-18-2022_cal-11758-H3-22_R3D_RGB.tif (blue)	C3_pch2	H3	9.277	6.344
11-18-2022_cal-11758-H3-23_R3D_RGB.tif (blue)	C3_pch2	H3	11.84	8.384
11-18-2022_cal-11758-H3-25_R3D_RGB.tif (blue)	C3_pch2	H3	17.215	9.06
11-18-2022_cal-11758-H3-2_R3D_RGB.tif (blue)	C3_pch2	H3	15.245	6.312
11-18-2022_cal-11758-H3-3_R3D_RGB.tif (blue)	C3_pch2	H3	17.387	9.411
11-18-2022_cal-11758-H3-4_R3D_RGB.tif (blue)	C3_pch2	H3	10.877	7.122
11-18-2022_cal-11758-H3-5_R3D_RGB.tif (blue)	C3_pch2	H3	9.386	4.782
11-18-2022_cal-11758-H3-6_R3D_RGB.tif (blue)	C3_pch2	H3	16.692	9.449
11-18-2022_cal-11758-H3-7_R3D_RGB.tif (blue)	C3_pch2	H3	14.888	8.04
11-18-2022_cal-11758-H3-8_R3D_RGB.tif (blue)	C3_pch2	H3	15.5	8.212
11-18-2022_cal-11758-H3-9_R3D_RGB.tif (blue)	C3_pch2	H3	13.058	7.058
11-18-2022_cal-11758-H4-01_R3D_RGB.tif (blue)	C4_pch2	H4	11.145	5.694
11-18-2022_cal-11758-H4-02_R3D_RGB.tif (blue)	C4_pch2	H4	12.676	7.103
11-18-2022_cal-11758-H4-03_R3D_RGB.tif (blue)	C4_pch2	H4	12.586	7.702
11-18-2022_cal-11758-H4-04_R3D_RGB.tif (blue)	C4_pch2	H4	11.228	7.007
11-18-2022_cal-11758-H4-05_R3D_RGB.tif (blue)	C4_pch2	H4	14.601	9.277
11-18-2022_cal-11758-H4-06_R3D_RGB.tif (blue)	C4_pch2	H4	10.597	6.516
11-18-2022_cal-11758-H4-07_R3D_RGB.tif (blue)	C4_pch2	H4	13.39	6.089
11-18-2022_cal-11758-H4-08_R3D_RGB.tif (blue)	C4_pch2	H4	12.312	7.377
11-18-2022_cal-11758-H4-09_R3D_RGB.tif (blue)	C4_pch2	H4	12.86	7.957
11-18-2022_cal-11758-H4-10_R3D_RGB.tif (blue)	C4_pch2	H4	9.073	7.065
11-18-2022_cal-11758-H4-11_R3D_RGB.tif (blue)	C4_pch2	H4	12.159	6.535
11-18-2022_cal-11758-H4-12_R3D_RGB.tif (blue)	C4_pch2	H4	10.712	7.32
11-18-2022_cal-11758-H4-13_R3D_RGB.tif (blue)	C4_pch2	H4	13.313	8.837
11-18-2022_cal-11758-H4-14_R3D_RGB.tif (blue)	C4_pch2	H4	10.795	7.25
11-18-2022_cal-11758-H4-15_R3D_RGB.tif (blue)	C4_pch2	H4	11.292	7.148
11-18-2022_cal-11758-H4-18_R3D_RGB.tif (blue)	C4_pch2	H4	14.416	9.105
11-18-2022_cal-11758-H4-19_R3D_RGB.tif (blue)	C4_pch2	H4	9.634	6.159
11-18-2022_cal-11758-H4-20_R3D_RGB.tif (blue)	C4_pch2	H4	12.542	8.066
