# Supplementary material for: Chromatin binding by HORMAD proteins regulates meiotic recombination initiation
Source: EMBO J. 2024 Feb 8;43(5):8. doi: 10.1038/s44318-024-00034-3 (PMC10907721; doi:10.1038/s44318-024-00034-3)
Supplement: Supplementary file 14 — Appendix Figure 8 Source Data [file 44318_2024_34_MOESM14_ESM.zip › Data_AppendixFigure8/DAPI_Area_Quant/DapiArea.csv]

Slice	Count	Total Area	Average Size	%Area	Mean
zip1TC_22-06-30_7797-H4_01_R3D_RGB.tif (blue)	1	16.680	16.680	15.967	255
zip1TC_22-06-30_7797-H4_02_R3D_RGB.tif (blue)	1	24.886	24.886	23.822	255
zip1TC_22-06-30_7797-H4_03_R3D_RGB.tif (blue)	1	20.148	20.148	19.287	255
zip1TC_22-06-30_7797-H4_04_R3D_RGB.tif (blue)	1	16.884	16.884	16.162	255
zip1TC_22-06-30_7797-H4_05_R3D_RGB.tif (blue)	1	22.909	22.909	21.930	255
zip1TC_22-06-30_7797-H4_06_R3D_RGB.tif (blue)	1	20.161	20.161	19.299	255
zip1TC_22-06-30_7797-H4_07_R3D_RGB.tif (blue)	1	18.076	18.076	17.303	255
zip1TC_22-06-30_7797-H4_08_R3D_RGB.tif (blue)	1	14.760	14.760	14.130	255
zip1TC_22-06-30_7797-H4_09_R3D_RGB.tif (blue)	1	18.637	18.637	17.841	255
zip1TC_22-06-30_7797-H4_10_R3D_RGB.tif (blue)	1	25.198	25.198	24.121	255
zip1TC_22-06-30_7797-H4_11_R3D_RGB.tif (blue)	1	21.156	21.156	20.251	255
zip1TC_22-06-30_7797-H4_12_R3D_RGB.tif (blue)	1	21.647	21.647	20.721	255
zip1TC_22-06-30_7797-H4_13_R3D_RGB.tif (blue)	1	19.861	19.861	19.012	255
zip1TC_22-06-30_7797-H4_14_R3D_RGB.tif (blue)	1	21.175	21.175	20.270	255
zip1TC_22-06-30_7797-H4_15_R3D_RGB.tif (blue)	1	22.412	22.412	21.454	255
zip1TC_22-06-30_7797-H4_16_R3D_RGB.tif (blue)	1	26.123	26.123	25.006	255
zip1TC_22-06-30_7797-H4_17_R3D_RGB.tif (blue)	1	17.591	17.591	16.840	255
zip1TC_22-06-30_7797-H4_18_R3D_RGB.tif (blue)	2	24.197	12.099	23.163	255
zip1TC_22-06-30_7797-H4_19_R3D_RGB.tif (blue)	1	23.700	23.700	22.687	255
zip1TC_22-06-30_7797-H4_20_R3D_RGB.tif (blue)	1	23.502	23.502	22.498	255
zip1TC_22-07-06_7797-H2_01_R3D_RGB.tif (blue)	1	23.317	23.317	22.321	255
zip1TC_22-07-06_7797-H2_02_R3D_RGB.tif (blue)	1	28.392	28.392	27.179	255
zip1TC_22-07-06_7797-H2_03_R3D_RGB.tif (blue)	1	13.632	13.632	13.049	255
zip1TC_22-07-06_7797-H2_04_R3D_RGB.tif (blue)	1	23.974	23.974	22.949	255
zip1TC_22-07-06_7797-H2_05_R3D_RGB.tif (blue)	1	24.395	24.395	23.352	255
zip1TC_22-07-06_7797-H2_06_R3D_RGB.tif (blue)	2	20.633	10.316	19.751	255
zip1TC_22-07-06_7797-H2_07_R3D_RGB.tif (blue)	1	22.450	22.450	21.490	255
zip1TC_22-07-06_7797-H2_08_R3D_RGB.tif (blue)	1	19.243	19.243	18.420	255
zip1TC_22-07-06_7797-H2_09_R3D_RGB.tif (blue)	1	21.360	21.360	20.447	255
zip1TC_22-07-06_7797-H2_10_R3D_RGB.tif (blue)	1	25.402	25.402	24.316	255
zip1TC_22-07-06_7797-H2_11_R3D_RGB.tif (blue)	1	25.389	25.389	24.304	255
zip1TC_22-07-06_7797-H2_12_R3D_RGB.tif (blue)	1	21.449	21.449	20.532	255
zip1TC_22-07-06_7797-H2_13_R3D_RGB.tif (blue)	1	18.605	18.605	17.810	255
zip1TC_22-07-06_7797-H2_14_R3D_RGB.tif (blue)	2	26.537	13.269	25.403	255
zip1TC_22-07-06_7797-H2_15_R3D_RGB.tif (blue)	2	27.226	13.613	26.062	255
zip1TC_22-07-06_7797-H2_16_R3D_RGB.tif (blue)	1	19.211	19.211	18.390	255
zip1TC_22-07-06_7797-H2_17_R3D_RGB.tif (blue)	2	32.371	16.186	30.988	255
zip1TC_22-07-06_7797-H2_18_R3D_RGB.tif (blue)	2	28.061	14.030	26.862	255
zip1TC_22-07-06_7797-H2_19_R3D_RGB.tif (blue)	2	35.317	17.658	33.807	255
zip1TC_22-07-06_7797-H2_20_R3D_RGB.tif (blue)	1	25.612	25.612	24.518	255
zip1TC_22-07-06_7797-H3_01_R3D_RGB.tif (blue)	1	16.737	16.737	16.022	255
zip1TC_22-07-06_7797-H3_02_R3D_RGB.tif (blue)	1	18.395	18.395	17.609	255
zip1TC_22-07-06_7797-H3_03_R3D_RGB.tif (blue)	1	17.164	17.164	16.431	255
zip1TC_22-07-06_7797-H3_04_R3D_RGB.tif (blue)	2	10.999	5.499	10.529	255
zip1TC_22-07-06_7797-H3_05_R3D_RGB.tif (blue)	1	17.458	17.458	16.711	255
zip1TC_22-07-06_7797-H3_06_R3D_RGB.tif (blue)	1	12.127	12.127	11.609	255
zip1TC_22-07-06_7797-H3_07_R3D_RGB.tif (blue)	1	13.077	13.077	12.518	255
zip1TC_22-07-06_7797-H3_08_R3D_RGB.tif (blue)	1	15.417	15.417	14.758	255
zip1TC_22-07-06_7797-H3_09_R3D_RGB.tif (blue)	1	25.651	25.651	24.554	255
zip1TC_22-07-06_7797-H3_10_R3D_RGB.tif (blue)	1	23.649	23.649	22.638	255
zip1TC_22-07-06_7797-H3_11_R3D_RGB.tif (blue)	1	26.907	26.907	25.757	255
zip1TC_22-07-06_7797-H3_12_R3D_RGB.tif (blue)	1	24.395	24.395	23.352	255
zip1TC_22-07-06_7797-H3_13_R3D_RGB.tif (blue)	1	29.062	29.062	27.820	255
zip1TC_22-07-06_7797-H3_14_R3D_RGB.tif (blue)	1	25.440	25.440	24.353	255
zip1TC_22-07-06_7797-H3_15_R3D_RGB.tif (blue)	1	25.428	25.428	24.341	255
zip1TC_22-07-06_7797-H3_16_R3D_RGB.tif (blue)	4	23.100	5.775	22.113	255
zip1TC_22-07-06_7797-H3_17_R3D_RGB.tif (blue)	1	27.347	27.347	26.178	255
zip1TC_22-07-06_7797-H3_18_R3D_RGB.tif (blue)	1	27.162	27.162	26.001	255
zip1TC_22-07-06_7797-H3_19_R3D_RGB.tif (blue)	2	30.312	15.156	29.016	255
zip1TC_22-07-06_7797-H3_20_R3D_RGB.tif (blue)	1	33.111	33.111	31.696	255
zip1TC_22-07-07_11644-H2_01_R3D_RGB.tif (blue)	1	16.743	16.743	16.028	255
zip1TC_22-07-07_11644-H2_02_R3D_RGB.tif (blue)	1	14.614	14.614	13.989	255
zip1TC_22-07-07_11644-H2_03_R3D_RGB.tif (blue)	1	13.555	13.555	12.976	255
zip1TC_22-07-07_11644-H2_04_R3D_RGB.tif (blue)	1	20.116	20.116	19.257	255
zip1TC_22-07-07_11644-H2_05_R3D_RGB.tif (blue)	1	16.335	16.335	15.637	255
zip1TC_22-07-07_11644-H2_06_R3D_RGB.tif (blue)	1	16.361	16.361	15.662	255
zip1TC_22-07-07_11644-H2_07_R3D_RGB.tif (blue)	1	15.213	15.213	14.563	255
zip1TC_22-07-07_11644-H2_08_R3D_RGB.tif (blue)	1	12.452	12.452	11.920	255
zip1TC_22-07-07_11644-H2_09_R3D_RGB.tif (blue)	1	12.962	12.962	12.408	255
zip1TC_22-07-07_11644-H2_10_R3D_RGB.tif (blue)	1	13.339	13.339	12.769	255
zip1TC_22-07-07_11644-H2_11_R3D_RGB.tif (blue)	1	13.562	13.562	12.982	255
zip1TC_22-07-07_11644-H2_12_R3D_RGB.tif (blue)	1	12.656	12.656	12.115	255
zip1TC_22-07-07_11644-H2_13_R3D_RGB.tif (blue)	1	11.235	11.235	10.754	255
zip1TC_22-07-07_11644-H2_14_R3D_RGB.tif (blue)	1	19.256	19.256	18.433	255
zip1TC_22-07-07_11644-H2_15_R3D_RGB.tif (blue)	1	15.825	15.825	15.149	255
zip1TC_22-07-07_11644-H2_16_R3D_RGB.tif (blue)	1	12.656	12.656	12.115	255
zip1TC_22-07-07_11644-H2_17_R3D_RGB.tif (blue)	1	17.910	17.910	17.145	255
zip1TC_22-07-07_11644-H2_18_R3D_RGB.tif (blue)	1	12.631	12.631	12.091	255
zip1TC_22-07-07_11644-H2_19_R3D_RGB.tif (blue)	1	12.312	12.312	11.786	255
zip1TC_22-07-07_11644-H2_20_R3D_RGB.tif (blue)	1	12.746	12.746	12.201	255
zip1TC_22-07-07_11644-H3_01_R3D_RGB.tif (blue)	1	4.878	4.878	4.669	255
zip1TC_22-07-07_11644-H3_02_R3D_RGB.tif (blue)	1	19.753	19.753	18.909	255
zip1TC_22-07-07_11644-H3_03_R3D_RGB.tif (blue)	1	18.044	18.044	17.273	255
zip1TC_22-07-07_11644-H3_04_R3D_RGB.tif (blue)	1	20.665	20.665	19.781	255
zip1TC_22-07-07_11644-H3_05_R3D_RGB.tif (blue)	1	14.550	14.550	13.928	255
zip1TC_22-07-07_11644-H3_06_R3D_RGB.tif (blue)	1	17.808	17.808	17.047	255
zip1TC_22-07-07_11644-H3_07_R3D_RGB.tif (blue)	1	14.958	14.958	14.319	255
zip1TC_22-07-07_11644-H3_08_R3D_RGB.tif (blue)	1	18.095	18.095	17.322	255
zip1TC_22-07-07_11644-H3_09_R3D_RGB.tif (blue)	1	15.934	15.934	15.253	255
zip1TC_22-07-07_11644-H3_10_R3D_RGB.tif (blue)	1	16.648	16.648	15.936	255
zip1TC_22-07-07_11644-H3_11_R3D_RGB.tif (blue)	1	21.047	21.047	20.148	255
zip1TC_22-07-07_11644-H3_12_R3D_RGB.tif (blue)	1	18.758	18.758	17.957	255
zip1TC_22-07-07_11644-H3_13_R3D_RGB.tif (blue)	1	28.743	28.743	27.515	255
zip1TC_22-07-07_11644-H3_14_R3D_RGB.tif (blue)	1	18.816	18.816	18.011	255
zip1TC_22-07-07_11644-H3_15_R3D_RGB.tif (blue)	1	19.855	19.855	19.006	255
zip1TC_22-07-07_11644-H3_16_R3D_RGB.tif (blue)	1	25.530	25.530	24.438	255
zip1TC_22-07-07_11644-H3_17_R3D_RGB.tif (blue)	1	21.175	21.175	20.270	255
zip1TC_22-07-07_11644-H3_18_R3D_RGB.tif (blue)	6	5.286	0.881	5.060	255
zip1TC_22-07-07_11644-H3_19_R3D_RGB.tif (blue)	1	23.005	23.005	22.021	255
zip1TC_22-07-07_11644-H3_20_R3D_RGB.tif (blue)	1	16.865	16.865	16.144	255
zip1TC_22-07-07_11644-H4_01_R3D_RGB.tif (blue)	1	18.892	18.892	18.085	255
zip1TC_22-07-07_11644-H4_02_R3D_RGB.tif (blue)	1	18.369	18.369	17.584	255
zip1TC_22-07-07_11644-H4_03_R3D_RGB.tif (blue)	3	21.653	7.218	20.728	255
zip1TC_22-07-07_11644-H4_04_R3D_RGB.tif (blue)	1	16.788	16.788	16.071	255
zip1TC_22-07-07_11644-H4_05_R3D_RGB.tif (blue)	1	15.844	15.844	15.167	255
zip1TC_22-07-07_11644-H4_06_R3D_RGB.tif (blue)	1	16.539	16.539	15.833	255
zip1TC_22-07-07_11644-H4_07_R3D_RGB.tif (blue)	1	19.268	19.268	18.445	255
zip1TC_22-07-07_11644-H4_08_R3D_RGB.tif (blue)	3	14.729	4.910	14.099	255
zip1TC_22-07-07_11644-H4_09_R3D_RGB.tif (blue)	1	16.922	16.922	16.199	255
zip1TC_22-07-07_11644-H4_10_R3D_RGB.tif (blue)	1	19.829	19.829	18.982	255
zip1TC_22-07-07_11644-H4_11_R3D_RGB.tif (blue)	1	14.505	14.505	13.885	255
zip1TC_22-07-07_11644-H4_12_R3D_RGB.tif (blue)	1	14.729	14.729	14.099	255
zip1TC_22-07-07_11644-H4_13_R3D_RGB.tif (blue)	1	17.330	17.330	16.589	255
zip1TC_22-07-07_11644-H4_14_R3D_RGB.tif (blue)	1	18.784	18.784	17.981	255
zip1TC_22-07-07_11644-H4_15_R3D_RGB.tif (blue)	1	17.037	17.037	16.309	255
zip1TC_22-07-07_11644-H4_16_R3D_RGB.tif (blue)	1	20.716	20.716	19.830	255
zip1TC_22-07-07_11644-H4_17_R3D_RGB.tif (blue)	1	17.764	17.764	17.004	255
zip1TC_22-07-07_11644-H4_18_R3D_RGB.tif (blue)	2	20.646	10.323	19.763	255
zip1TC_22-07-07_11644-H4_19_R3D_RGB.tif (blue)	1	23.330	23.330	22.333	255
zip1TC_22-07-07_11644-H4_20_R3D_RGB.tif (blue)	1	18.274	18.274	17.493	255
zip1TC_22-07-11_11757-H2_01_R3D_RGB.tif (blue)	1	21.647	21.647	20.721	255
zip1TC_22-07-11_11757-H2_02_R3D_RGB.tif (blue)	1	19.198	19.198	18.378	255
zip1TC_22-07-11_11757-H2_03_R3D_RGB.tif (blue)	1	26.480	26.480	25.348	255
zip1TC_22-07-11_11757-H2_04_R3D_RGB.tif (blue)	1	26.174	26.174	25.055	255
zip1TC_22-07-11_11757-H2_05_R3D_RGB.tif (blue)	5	26.110	5.222	24.994	255
zip1TC_22-07-11_11757-H2_06_R3D_RGB.tif (blue)	1	27.793	27.793	26.605	255
zip1TC_22-07-11_11757-H2_07_R3D_RGB.tif (blue)	2	25.249	12.625	24.170	255
zip1TC_22-07-11_11757-H2_08_R3D_RGB.tif (blue)	1	22.546	22.546	21.582	255
zip1TC_22-07-11_11757-H2_09_R3D_RGB.tif (blue)	1	26.830	26.830	25.684	255
zip1TC_22-07-11_11757-H2_10_R3D_RGB.tif (blue)	1	25.510	25.510	24.420	255
zip1TC_22-07-11_11757-H2_11_R3D_RGB.tif (blue)	2	20.671	10.336	19.788	255
zip1TC_22-07-11_11757-H2_12_R3D_RGB.tif (blue)	1	28.220	28.220	27.014	255
zip1TC_22-07-11_11757-H2_13_R3D_RGB.tif (blue)	1	26.072	26.072	24.957	255
zip1TC_22-07-11_11757-H2_14_R3D_RGB.tif (blue)	1	23.942	23.942	22.919	255
zip1TC_22-07-11_11757-H2_15_R3D_RGB.tif (blue)	2	21.015	10.508	20.117	255
zip1TC_22-07-11_11757-H2_16_R3D_RGB.tif (blue)	1	30.643	30.643	29.333	255
zip1TC_22-07-11_11757-H2_17_R3D_RGB.tif (blue)	2	25.721	12.860	24.622	255
zip1TC_22-07-11_11757-H2_18_R3D_RGB.tif (blue)	1	21.328	21.328	20.416	255
zip1TC_22-07-11_11757-H2_19_R3D_RGB.tif (blue)	3	29.916	9.972	28.638	255
zip1TC_22-07-11_11757-H2_20_R3D_RGB.tif (blue)	4	23.661	5.915	22.650	255
zip1TC_22-07-11_11757-H3_01_R3D_RGB.tif (blue)	2	26.186	13.093	25.067	255
zip1TC_22-07-11_11757-H3_02_R3D_RGB.tif (blue)	2	27.627	13.814	26.447	255
zip1TC_22-07-11_11757-H3_03_R3D_RGB.tif (blue)	1	25.702	25.702	24.603	255
zip1TC_22-07-11_11757-H3_04_R3D_RGB.tif (blue)	4	26.352	6.588	25.226	255
zip1TC_22-07-11_11757-H3_05_R3D_RGB.tif (blue)	1	30.337	30.337	29.041	255
zip1TC_22-07-11_11757-H3_06_R3D_RGB.tif (blue)	3	25.549	8.516	24.457	255
zip1TC_22-07-11_11757-H3_07_R3D_RGB.tif (blue)	7	35.132	5.019	33.630	255
zip1TC_22-07-11_11757-H3_08_R3D_RGB.tif (blue)	2	26.480	13.240	25.348	255
zip1TC_22-07-11_11757-H3_09_R3D_RGB.tif (blue)	1	25.715	25.715	24.615	255
zip1TC_22-07-11_11757-H3_10_R3D_RGB.tif (blue)	2	27.666	13.833	26.483	255
zip1TC_22-07-11_11757-H3_11_R3D_RGB.tif (blue)	1	24.471	24.471	23.425	255
zip1TC_22-07-11_11757-H3_12_R3D_RGB.tif (blue)	1	26.741	26.741	25.598	255
zip1TC_22-07-11_11757-H3_13_R3D_RGB.tif (blue)	3	23.999	8.000	22.974	255
zip1TC_22-07-11_11757-H3_14_R3D_RGB.tif (blue)	4	29.234	7.309	27.985	255
zip1TC_22-07-11_11757-H3_15_R3D_RGB.tif (blue)	2	30.331	15.165	29.034	255
zip1TC_22-07-11_11757-H3_16_R3D_RGB.tif (blue)	1	23.292	23.292	22.296	255
zip1TC_22-07-11_11757-H3_17_R3D_RGB.tif (blue)	6	29.285	4.881	28.033	255
zip1TC_22-07-11_11757-H3_18_R3D_RGB.tif (blue)	2	27.136	13.568	25.977	255
zip1TC_22-07-11_11757-H3_19_R3D_RGB.tif (blue)	5	27.519	5.504	26.343	255
zip1TC_22-07-11_11757-H3_20_R3D_RGB.tif (blue)	3	26.307	8.769	25.183	255
zip1TC_22-07-11_11757-H4_01_R3D_RGB.tif (blue)	1	7.734	7.734	7.404	255
zip1TC_22-07-11_11757-H4_02_R3D_RGB.tif (blue)	4	5.075	1.269	4.858	255
zip1TC_22-07-11_11757-H4_03_R3D_RGB.tif (blue)	1	17.553	17.553	16.803	255
zip1TC_22-07-11_11757-H4_04_R3D_RGB.tif (blue)	1	8.863	8.863	8.484	255
zip1TC_22-07-11_11757-H4_05_R3D_RGB.tif (blue)	2	4.329	2.165	4.144	255
zip1TC_22-07-11_11757-H4_06_R3D_RGB.tif (blue)	2	7.103	3.551	6.799	255
zip1TC_22-07-11_11757-H4_07_R3D_RGB.tif (blue)	2	18.095	9.048	17.322	255
zip1TC_22-07-11_11757-H4_08_R3D_RGB.tif (blue)	2	13.077	6.539	12.518	255
zip1TC_22-07-11_11757-H4_09_R3D_RGB.tif (blue)	1	20.818	20.818	19.928	255
zip1TC_22-07-11_11757-H4_10_R3D_RGB.tif (blue)	1	13.734	13.734	13.147	255
zip1TC_22-07-11_11757-H4_11_R3D_RGB.tif (blue)	3	16.291	5.430	15.594	255
zip1TC_22-07-11_11757-H4_12_R3D_RGB.tif (blue)	1	19.345	19.345	18.518	255
zip1TC_22-07-11_11757-H4_13_R3D_RGB.tif (blue)	1	19.549	19.549	18.713	255
zip1TC_22-07-11_11757-H4_14_R3D_RGB.tif (blue)	3	19.205	6.402	18.384	255
zip1TC_22-07-11_11757-H4_15_R3D_RGB.tif (blue)	1	14.155	14.155	13.550	255
zip1TC_22-07-11_11757-H4_16_R3D_RGB.tif (blue)	1	13.696	13.696	13.110	255
zip1TC_22-07-11_11757-H4_17_R3D_RGB.tif (blue)	1	18.599	18.599	17.804	255
zip1TC_22-07-11_11757-H4_18_R3D_RGB.tif (blue)	1	12.146	12.146	11.627	255
zip1TC_22-07-11_11757-H4_19_R3D_RGB.tif (blue)	1	16.680	16.680	15.967	255
zip1TC_22-07-11_11757-H4_20_R3D_RGB.tif (blue)	1	16.756	16.756	16.040	255
zip1TC_22-07-12_11757-H5_01_R3D_RGB.tif (blue)	1	16.552	16.552	15.845	255
zip1TC_22-07-12_11757-H5_02_R3D_RGB.tif (blue)	2	17.687	8.844	16.931	255
zip1TC_22-07-12_11757-H5_03_R3D_RGB.tif (blue)	1	24.050	24.050	23.022	255
zip1TC_22-07-12_11757-H5_04_R3D_RGB.tif (blue)	1	12.491	12.491	11.957	255
zip1TC_22-07-12_11757-H5_05_R3D_RGB.tif (blue)	1	22.609	22.609	21.643	255
zip1TC_22-07-12_11757-H5_06_R3D_RGB.tif (blue)	1	19.243	19.243	18.420	255
zip1TC_22-07-12_11757-H5_07_R3D_RGB.tif (blue)	1	15.455	15.455	14.795	255
zip1TC_22-07-12_11757-H5_08_R3D_RGB.tif (blue)	1	12.331	12.331	11.804	255
zip1TC_22-07-12_11757-H5_09_R3D_RGB.tif (blue)	1	13.262	13.262	12.695	255
zip1TC_22-07-12_11757-H5_10_R3D_RGB.tif (blue)	1	12.108	12.108	11.591	255
zip1TC_22-07-12_11757-H5_11_R3D_RGB.tif (blue)	3	8.512	2.837	8.148	255
zip1TC_22-07-12_11757-H5_12_R3D_RGB.tif (blue)	1	16.208	16.208	15.515	255
zip1TC_22-07-12_11757-H5_13_R3D_RGB.tif (blue)	1	16.947	16.947	16.223	255
zip1TC_22-07-12_11757-H5_14_R3D_RGB.tif (blue)	6	6.484	1.081	6.207	255
zip1TC_22-07-12_11757-H5_15_R3D_RGB.tif (blue)	1	19.147	19.147	18.329	255
zip1TC_22-07-12_11757-H5_16_R3D_RGB.tif (blue)	1	18.133	18.133	17.358	255
zip1TC_22-07-12_11757-H5_17_R3D_RGB.tif (blue)	1	11.585	11.585	11.090	255
zip1TC_22-07-12_11757-H5_18_R3D_RGB.tif (blue)	1	16.947	16.947	16.223	255
zip1TC_22-07-12_11757-H5_19_R3D_RGB.tif (blue)	1	11.777	11.777	11.273	255
zip1TC_22-07-12_11757-H5_20_R3D_RGB.tif (blue)	1	16.393	16.393	15.692	255
zip1TC_22-07-12_9120-H2_01_R3D_RGB.tif (blue)	1	18.210	18.210	17.432	255
zip1TC_22-07-12_9120-H2_02_R3D_RGB.tif (blue)	3	16.641	5.547	15.930	255
zip1TC_22-07-12_9120-H2_03_R3D_RGB.tif (blue)	1	22.813	22.813	21.838	255
zip1TC_22-07-12_9120-H2_04_R3D_RGB.tif (blue)	2	23.343	11.671	22.345	255
zip1TC_22-07-12_9120-H2_05_R3D_RGB.tif (blue)	1	21.908	21.908	20.972	255
zip1TC_22-07-12_9120-H2_06_R3D_RGB.tif (blue)	1	22.424	22.424	21.466	255
zip1TC_22-07-12_9120-H2_07_R3D_RGB.tif (blue)	1	13.689	13.689	13.104	255
zip1TC_22-07-12_9120-H2_08_R3D_RGB.tif (blue)	1	14.920	14.920	14.282	255
zip1TC_22-07-12_9120-H2_09_R3D_RGB.tif (blue)	3	20.021	6.674	19.165	255
zip1TC_22-07-12_9120-H2_10_R3D_RGB.tif (blue)	3	30.088	10.029	28.802	255
zip1TC_22-07-12_9120-H2_11_R3D_RGB.tif (blue)	1	18.822	18.822	18.018	255
zip1TC_22-07-12_9120-H2_12_R3D_RGB.tif (blue)	1	20.340	20.340	19.470	255
zip1TC_22-07-12_9120-H2_13_R3D_RGB.tif (blue)	5	25.415	5.083	24.329	255
zip1TC_22-07-12_9120-H2_14_R3D_RGB.tif (blue)	1	23.030	23.030	22.046	255
zip1TC_22-07-12_9120-H2_15_R3D_RGB.tif (blue)	1	19.192	19.192	18.372	255
zip1TC_22-07-12_9120-H2_16_R3D_RGB.tif (blue)	1	21.117	21.117	20.215	255
zip1TC_22-07-12_9120-H2_17_R3D_RGB.tif (blue)	2	24.956	12.478	23.889	255
zip1TC_22-07-12_9120-H2_18_R3D_RGB.tif (blue)	1	21.079	21.079	20.178	255
zip1TC_22-07-12_9120-H2_19_R3D_RGB.tif (blue)	1	18.408	18.408	17.621	255
zip1TC_22-07-12_9120-H2_20_R3D_RGB.tif (blue)	2	18.114	9.057	17.340	255
zip1TC_22-07-12_9120-H3_01_R3D_RGB.tif (blue)	1	15.978	15.978	15.295	255
zip1TC_22-07-12_9120-H3_02_R3D_RGB.tif (blue)	3	16.189	5.396	15.497	255
zip1TC_22-07-12_9120-H3_03_R3D_RGB.tif (blue)	1	19.880	19.880	19.031	255
zip1TC_22-07-12_9120-H3_04_R3D_RGB.tif (blue)	2	16.922	8.461	16.199	255
zip1TC_22-07-12_9120-H3_05_R3D_RGB.tif (blue)	1	17.604	17.604	16.852	255
zip1TC_22-07-12_9120-H3_06_R3D_RGB.tif (blue)	1	22.922	22.922	21.942	255
zip1TC_22-07-12_9120-H3_07_R3D_RGB.tif (blue)	1	24.522	24.522	23.474	255
zip1TC_22-07-12_9120-H3_08_R3D_RGB.tif (blue)	1	17.362	17.362	16.620	255
zip1TC_22-07-12_9120-H3_09_R3D_RGB.tif (blue)	2	22.845	11.423	21.869	255
zip1TC_22-07-12_9120-H3_10_R3D_RGB.tif (blue)	1	22.220	22.220	21.271	255
zip1TC_22-07-12_9120-H3_11_R3D_RGB.tif (blue)	2	21.525	10.763	20.605	255
zip1TC_22-07-12_9120-H3_12_R3D_RGB.tif (blue)	3	24.063	8.021	23.035	255
zip1TC_22-07-12_9120-H3_13_R3D_RGB.tif (blue)	1	24.286	24.286	23.248	255
zip1TC_22-07-12_9120-H3_14_R3D_RGB.tif (blue)	1	25.459	25.459	24.371	255
zip1TC_22-07-12_9120-H3_15_R3D_RGB.tif (blue)	1	24.847	24.847	23.785	255
zip1TC_22-07-12_9120-H3_16_R3D_RGB.tif (blue)	3	19.581	6.527	18.744	255
zip1TC_22-07-12_9120-H3_17_R3D_RGB.tif (blue)	1	17.470	17.470	16.724	255
zip1TC_22-07-12_9120-H3_18_R3D_RGB.tif (blue)	2	19.587	9.794	18.750	255
zip1TC_22-07-12_9120-H3_19_R3D_RGB.tif (blue)	1	18.395	18.395	17.609	255
zip1TC_22-07-12_9120-H3_20_R3D_RGB.tif (blue)	2	15.449	7.725	14.789	255
zip1TC_22-07-12_9120-H4_01_R3D_RGB.tif (blue)	1	21.092	21.092	20.190	255
zip1TC_22-07-12_9120-H4_02_R3D_RGB.tif (blue)	5	18.223	3.645	17.444	255
zip1TC_22-07-12_9120-H4_03_R3D_RGB.tif (blue)	4	14.831	3.708	14.197	255
zip1TC_22-07-12_9120-H4_04_R3D_RGB.tif (blue)	4	18.739	4.685	17.938	255
zip1TC_22-07-12_9120-H4_05_R3D_RGB.tif (blue)	1	18.988	18.988	18.176	255
zip1TC_22-07-12_9120-H4_06_R3D_RGB.tif (blue)	1	17.961	17.961	17.194	255
zip1TC_22-07-12_9120-H4_07_R3D_RGB.tif (blue)	1	21.028	21.028	20.129	255
zip1TC_22-07-12_9120-H4_08_R3D_RGB.tif (blue)	4	19.849	4.962	19.000	255
zip1TC_22-07-12_9120-H4_09_R3D_RGB.tif (blue)	1	26.665	26.665	25.525	255
zip1TC_22-07-12_9120-H4_10_R3D_RGB.tif (blue)	1	26.830	26.830	25.684	255
zip1TC_22-07-12_9120-H4_11_R3D_RGB.tif (blue)	3	27.908	9.303	26.715	255
zip1TC_22-07-12_9120-H4_12_R3D_RGB.tif (blue)	1	20.116	20.116	19.257	255
zip1TC_22-07-12_9120-H4_13_R3D_RGB.tif (blue)	1	22.412	22.412	21.454	255
zip1TC_22-07-12_9120-H4_14_R3D_RGB.tif (blue)	1	22.813	22.813	21.838	255
zip1TC_22-07-12_9120-H4_15_R3D_RGB.tif (blue)	1	14.646	14.646	14.020	255
zip1TC_22-07-12_9120-H4_16_R3D_RGB.tif (blue)	1	21.972	21.972	21.033	255
zip1TC_22-07-12_9120-H4_17_R3D_RGB.tif (blue)	1	19.396	19.396	18.567	255
zip1TC_22-07-12_9120-H4_18_R3D_RGB.tif (blue)	1	16.769	16.769	16.052	255
zip1TC_22-07-12_9120-H4_19_R3D_RGB.tif (blue)	1	16.941	16.941	16.217	255
zip1TC_22-07-12_9120-H4_20_R3D_RGB.tif (blue)	4	20.741	5.185	19.855	255
